# Supplementary material for: In silico evaluation and selection of the best 16S rRNA gene primers for use in next-generation sequencing to detect oral bacteria and archaea
Source: Microbiome. 2023 Mar 23;11:58. doi: 10.1186/s40168-023-01481-6 (PMC10035280; doi:10.1186/s40168-023-01481-6)
Supplement: Supplementary file 5 — Additional file 4: Forward and reverse 16S rRNA gene primers that were evaluated in the study and the sequence comparison which was used to detect repeats. [file 40168_2023_1481_MOESM4_ESM.xlsx]

## Sheet: Title. Abbreviations
Additional table 5. Forward and reverse 16S rRNA gene primers obtained from ecology studies.
Additional table 6. Forward and reverse 16S rRNA gene primers procured from oral and respiratory niches studies.
Additional table 7. Sequence comparison of forward and reverse 16S rRNA gene primers for detection of repeats.
Primer_identifier
KP_F	Klindworth primer forward
KP_R	Klindworth primer reverse
OP_F	Oral primer forward
OP_R	Oral primer reverse
OP_UI	Oral primer unidentified
PMID	PubMed unique identifier. For the full references see Additional file 2

## Sheet: Additional_table_5
Primer_identifier	Klindworth_nomenclature	Direction	Primer_sequence_5-3	Primer_length	PMID
KP_F001	S-D-Arch-0007-a-S-20	forward	TTCCGGTTGATCCYGCCGGA	20	22933715
KP_F002	S-D-Arch-0007-b-S-20	forward	TTCCGGTTGATCCYGCCGGA	20	22933715
KP_F003	S-D-Arch-0007-a-S-21	forward	GAGAGTTTGATCCTGGCTCAG	21	22933715
KP_F004	S-D-Arch-0008-a-S-16	forward	TCCGGTTGATCCTGCC	16	22933715
KP_F005	S-D-Arch-0008-b-S-16	forward	TCYGGTTGATCCTGCC	16	22933715
KP_F006	S-D-Arch-0008-a-S-17	forward	CTGGTTGATCCTGCCAG	17	22933715
KP_F007	S-D-Arch-0009-a-S-17	forward	CCGGTTGATCCYGSCGG	17	22933715
KP_F008	S-D-Arch-0009-b-S-17	forward	CCGGTTGATCCYGSCAG	17	22933715
KP_F009	S-D-Arch-0009-c-S-17	forward	CCGGTTGATCCYGSCRG	17	22933715
KP_F010	S-D-Arch-0010-a-S-17	forward	CGKTTGATCCTGCCGGA	17	22933715
KP_F011	S-D-Arch-0020-a-S-19	forward	TTCCGGTTGATCCYGCCRG	19	22933715
KP_F012	S-D-Arch-0046-a-S-15	forward	YTAAGCCATGCRAGT	15	22933715
KP_F013	S-D-Arch-0109-a-S-17	forward	ACKGCTCAGTAACACGT	17	22933715
KP_F014	S-D-Arch-0333-a-S-15	forward	TCCAGGCCCTACGGG	15	22933715
KP_F015	S-D-Arch-0340-a-S-14	forward	HGCAGCAGGCGCGA	14	22933715
KP_F016	S-D-Arch-0340-a-S-18	forward	CCCTACGGGGYGCASCAG	18	22933715
KP_F017	S-D-Arch-0344-a-S-20	forward	ACGGGGYGCAGCAGGCGCGA	20	22933715
KP_F018	S-D-Arch-0349-a-S-17	forward	GYGCASCAGKCGMGAAW	17	22933715
KP_F019	S-D-Arch-0516-a-S-25	forward	TGYCAGCCGCCGCGGTAAHACCVGC	25	22933715
KP_F020	S-D-Arch-0519-a-S-15	forward	CAGCMGCCGCGGTAA	15	22933715
KP_F021	S-D-Arch-0779-a-S-20	forward	GCRAASSGGATTAGATACCC	20	22933715
KP_F022	S-D-Arch-0915-a-S-19	forward	AGGAATTGGCGGGGGAGCA	19	22933715
KP_F023	S-D-Arch-0915-a-S-20	forward	AGGAATTGGCGGGGGAGCAC	20	22933715
KP_F024	S-D-Arch-0938-a-S-19	forward	AATTGGAKTCAACGCCGGR	19	22933715
KP_F025	S-D-Arch-0938-b-S-19	forward	AATTGGABTCAACGCCGGR	19	22933715
KP_F026	S-D-Arch-0958-a-S-19	forward	AATTGGANTCAACGCCGG	18	22933715
KP_F027	S-D-Bact-0002-a-S-26	forward	GGATCCAGACTTTGATYMTGGCTCAG	26	22933715
KP_F028	S-D-Bact-0006-a-S-20	forward	ATTCYGGTTGATCCYGSCRG	20	22933715
KP_F029	S-D-Bact-0006-a-S-22	forward	GAAGAGTTTGATCATGGCTCAG	22	22933715
KP_F030	S-D-Bact-0008-a-S-16	forward	AGAGTTTGATCMTGGC	16	22933715
KP_F031	S-D-Bact-0008-a-S-20	forward	AGAGTTTGATCCTGGCTCAG	20	22933715
KP_F032	S-D-Bact-0008-b-S-20	forward	AGAGTTTGATYMTGGCTCAG	20	22933715
KP_F033	S-D-Bact-0008-c-S-20	forward	AGRGTTYGATYMTGGCTCAG	20	22933715
KP_F034	S-D-Bact-0008-d-S-20	forward	AGAGTTTGATCMTGGCTCAG	20	22933715
KP_F035	S-D-Bact-0009-a-S-19	forward	GRGTTTGATCCTGGCTCAG	19	22933715
KP_F036	S-D-Bact-0009-b-S-19	forward	GAGTTTGATCMTGGCTCAG	19	22933715
KP_F037	S-D-Bact-0019-a-S-20	forward	TGGCTCAGRWYGAACGCTRG	20	22933715
KP_F038	S-D-Bact-0021-a-S-20	forward	GCTCAGATTGAACGCTGGCG	20	22933715
KP_F039	S-D-Bact-0042-a-S-21	forward	CAGGCCTAACACATGCAAGTC	21	22933715
KP_F040	S-D-Bact-0043-s-S-21	forward	CAGGCCTAACACATGCAAGTC	21	22933715
KP_F041	S-D-Bact-0044-a-S-21	forward	BGYCTWANRCATGCAAGTYG	20	22933715
KP_F042	S-D-Bact-0049-a-S-21	forward	TNANACATGCAAGTCGRRCG	20	22933715
KP_F043	S-D-Bact-0101-a-S-20	forward	AGTGGCGGACGGGTGAGTAA	20	22933715
KP_F044	S-D-Bact-0337-a-S-20	forward	ACTCCTACGGGAGGCAGCAG	20	22933715
KP_F045	S-D-Bact-0340-a-S-19	forward	TCCTACGGGAGGCAGCAGT	19	22933715
KP_F046	S-D-Bact-0341-a-S-17	forward	CCTACGGGAGGCAGCAG	17	22933715
KP_F047	S-D-Bact-0341-b-S-17	forward	CCTACGGGNGGCWGCAG	17	22933715
KP_F048	S-D-Bact-0343-a-S-15	forward	TACGGRAGGCAGCAG	15	22933715
KP_F049	S-D-Bact-0347-a-S-19	forward	GGAGGCAGCAGTRRGGAAT	19	22933715
KP_F050	S-D-Bact-0371-a-S-20	forward	CAATGGRSGVRASYCTGAHS	20	22933715
KP_F051	S-D-Bact-0515-a-S-16	forward	GTGCCAGCMGCNGCGG	16	22933715
KP_F052	S-D-Bact-0516-a-S-18	forward	TGCCAGCAGCCGCGGTAA	18	22933715
KP_F053	S-D-Bact-0517-a-S-16	forward	ACCGCGGCCKGCTGGC	16	22933715
KP_F054	S-D-Bact-0517-a-S-17	forward	GCCAGCAGCCGCGGTAA	17	22933715
KP_F055	S-D-Bact-0518-a-S-17	forward	CCAGCAGCCGCGGTAAT	17	22933715
KP_F056	S-D-Bact-0564-a-S-15	forward	AYTGGGYDTAAAGNG	15	22933715
KP_F057	S-D-Bact-0784-a-S-15	forward	AGGATTAGATACCCT	15	22933715
KP_F058	S-D-Bact-0784-a-S-19	forward	AGGATTAGATACCCTGGTA	19	22933715
KP_F059	S-D-Bact-0785-a-S-18	forward	GGMTTAGATACCCBDGTA	18	22933715
KP_F060	S-D-Bact-0907-a-S-20	forward	AAACTYAAARRAATTGACGG	20	22933715
KP_F061	S-D-Bact-0909-a-S-18	forward	ACTCAAAKGAATWGACGG	18	22933715
KP_F062	S-D-Bact-0917-a-S-16	forward	GAATTGACGGGGRCCC	16	22933715
KP_F063	S-D-Bact-0917-a-S-18	forward	GAATTGACGGGGRCCCGC	18	22933715
KP_F064	S-D-Bact-0917-a-S-19	forward	GAATTGACGGGGRCCCGCA	19	22933715
KP_F065	S-D-Bact-0947-a-S-20	forward	GCAACGCGAAGAACCTTACC	20	22933715
KP_F066	S-D-Bact-0967-a-S-19	forward	CAACGCGAAGAACCTTACC	19	22933715
KP_F067	S-D-Bact-0967-b-S-19	forward	ATACGCGAGGAACCTTACC	19	22933715
KP_F068	S-D-Bact-0967-c-S-19	forward	CNACGCGAAGAACCTTANC	19	22933715
KP_F069	S-D-Bact-0967-d-S-19	forward	CAACGCGAAAAACCTTACC	19	22933715
KP_F070	S-D-Bact-0967-e-S-19	forward	CAACGCGCAGAACCTTACC	19	22933715
KP_F071	S-D-Bact-0967-f-S-19	forward	ATACGCGARGAACCTTACC	19	22933715
KP_F072	S-D-Bact-0967-g-S-19	forward	CTAACCGANGAACCTYACC	19	22933715
KP_F073	S-D-Bact-0968-a-S-17	forward	AACGCGAAGAACCTTAC	17	22933715
KP_F074	S-D-Bact-0970-a-S-16	forward	CGCGAAGAACCTTACC	16	22933715
KP_F075	S-D-Bact.1055-a-S-16	forward	ATGGCTGTCGTCAGCT	16	22933715
KP_F076	S-D-Bact-1099-a-S-16	forward	GYAACGAGCGCAACCC	16	22933715
KP_F077	S-*-Univ-0341-b-S-17	forward	CCTACGGGRSGCAGCAG	17	22933715
KP_F078	S-*-Univ-0515-a-S-19	forward	GTGCCAGCMGCCGCGGTAA	19	22933715
KP_F079	S-*-Univ-0519-a-S-18	forward	CAGCMGCCGCGGTAATWC	18	22933715
KP_F080	S-*-Univ-0750-a-S-18	forward	CCGACGGTGAGRGRYGAA	18	22933715
KP_F081	S-*-Univ-0779-a-S-20	forward	GCTAASSGGATTAGATACCC	20	22933715
KP_F082	S-*-Univ-0789-a-S-18	forward	TAGATACCCSSGTAGTCC	18	22933715
KP_F083	S-*-Univ-0906-a-S-17	forward	GAAACTTAAAKGAATTG	17	22933715
KP_F084	S-*-Univ-1053-a-S-16	forward	GCATGGCYGYCGTCAG	16	22933715
KP_F085	S-*-Univ-1100-a-S-15	forward	YAACGAGCGMRACCC	15	22933715
KP_R001	S-D-Arch-0310-a-A-20	reverse	TGTCTCAGGTTCCATCTCCG	20	22933715
KP_R002	S-D-Arch-0519-a-A-16	reverse	TTACCGCGGCKGCTG	15	22933715
KP_R003	S-D-Arch-0519-a-A-19	reverse	GGTDTTACCGCGGCKGCTG	19	22933715
KP_R004	S-D-Arch-0693-a-A-15	reverse	GGATTACARGATTTC	15	22933715
KP_R005	S-D-Arch-0786-a-A-20	reverse	GGACTACVSGGGTATCTAAT	20	22933715
KP_R006	S-D-Arch-0906-a-A-22	reverse	CCCGCCAATTCCTTTAAGTTTC	22	22933715
KP_R007	S-D-Arch-0911-a-A-20	reverse	GTGCTCCCCCGCCAATTCCT	20	22933715
KP_R008	S-D-Arch-0896-a-A-20	reverse	TCCCCCGCCAATTCCTTTAA	20	22933715
KP_R009	S-D-Arch-0934-a-A-19	reverse	GTGCTCCCCGCCAATTCCT	19	22933715
KP_R010	S-D-Arch-0958-b-A-19	reverse	YCCGGCGTTGAVTCCAATT	19	22933715
KP_R011	S-D-Arch-0958-a-A-19	reverse	YCCGGCGTTGAMTCCAATT	19	22933715
KP_R012	S-D-Arch-0958-a-S-19	reverse	AATTGGABTCAACGCCGGR	19	22933715
KP_R013	S-D-Arch-1041-a-A-18	reverse	GGCCATGCACCWCCTCTC	18	22933715
KP_R014	S-D-Arch-1048-a-A17	reverse	CGRCRGCCATGYACCWC	17	22933715
KP_R015	S-D-Arch-1098-a-A-17	reverse	GGGTCTCGCTCGTTRCC	17	22933715
KP_R016	S-D-Arch-1492-a-A-19	reverse	GGCTACCTTGTTACGACTT	19	22933715
KP_R017	S-D-Bact-0101-a-A-20	reverse	TTACTCACCCGTCCGCCACT	20	22933715
KP_R018	S-D-Bact-0338-a-A-19	reverse	TGCTGCCTCCCGTAGGAGT	19	22933715
KP_R019	S-D-Bact-0340-a-A-18	reverse	GCCTACGGGAGGCAGCAG	18	22933715
KP_R020	S-D-Bact-0343-a-A-15	reverse	CTGCTGCCTYCCGTA	15	22933715
KP_R021	S-D-Bact-0515-a-A-19	reverse	TTACCGCGGCTGCTGGCAC	19	22933715
KP_R022	S-D-Bact-0517-a-A-18	reverse	ATTACCGCGGCTGCTGGC	18	22933715
KP_R023	S-D-Bact-0518-a-A-17	reverse	ATTACCGCGGCTGCTGG	17	22933715
KP_R024	S-D-Bact-0518-a-A-17	reverse	ATTACCGCGGCTGCTGG	17	22933715
KP_R025	S-D-Bact-0518-b-A-17	reverse	WTTACCGCGGCTGCTGG	17	22933715
KP_R026	S-D-Bact-0518-c-A-17	reverse	ATTACCGCGGCTGCTGG	17	22933715
KP_R027	S-D-Bact-0519-a-A-18	reverse	CAGCMGCCGCGGTAATWC	18	22933715
KP_R028	S-D-Bact-0521-a-A-20	reverse	CTNYGTMTTACCGCGGCTGC	20	22933715
KP_R029	S-D-Bact-0781-a-A-26	reverse	GGACTACCAGGGTATCTAATCCTGTT	26	22933715
KP_R030	S-D-Bact-0784-a-A-15	reverse	AGGGTATCTAATCCT	15	22933715
KP_R031	S-D-Bact-0785-a-A-18	reverse	TACHVGGGTATCTAAKCC	18	22933715
KP_R032	S-D-Bact-0785-b-A-18	reverse	TACNVGGGTATCTAATCC	18	22933715
KP_R033	S-D-Bact-0785-a-A-19	reverse	CTACCAGGGTATCTAATCC	19	22933715
KP_R034	S-D-Bact-0785-a-A-19	reverse	CTACCRGGGTATCTAATCC	19	22933715
KP_R035	S-D-Bact-0785-a-A-21	reverse	GACTACHVGGGTATCTAATCC	21	22933715
KP_R036	S-D-Bact-0787-a-A-19	reverse	GACTACCAGGGTATCTAAT	19	22933715
KP_R037	S-D-Bact-0787-a-A-20	reverse	GGACTACCAGGGTATCTAAT	20	22933715
KP_R038	S-D-Bact-0787-b-A-20	reverse	GGACTACHVGGGTATCTAAT	20	22933715
KP_R039	S-D-Bact-0907-a-A-19	reverse	CCGTCAATTCCTTTRAGTTT	20	22933715
KP_R040	S-D-Bact-0907-a-A-20	reverse	CCGTCAATTCMTTTGAGTTT	20	22933715
KP_R041	S-D-Bact-0908-a-A-18	reverse	CGTCAATTCMTTTGAGTT	18	22933715
KP_R042	S-D-Bact-0927-a-A-17	reverse	ACCGCTTGTGCGGGCCC	17	22933715
KP_R043	S-D-Bact-0947-a-A-20	reverse	GGTAAGGTTCTTCGCGTTGC	20	22933715
KP_R044	S-D-Bact-0967-a-A-19	reverse	GGTAAGGTTCTTCGCGTTG	19	22933715
KP_R045	S-D-Bact-1028-a-A-20	reverse	ACGACAGCCATGCAGCACCT	20	22933715
KP_R046	S-D-Bact-1028-b-A-19	reverse	CGACARCCATGCASCACCT	19	22933715
KP_R047	S-D-Bact-1028-c-A-19	reverse	CGACAACCATGCANCACCT	19	22933715
KP_R048	S-D-Bact-1028-d-A-19	reverse	CGACGGCCATGCANCACCT	19	22933715
KP_R049	S-D-Bact-1028-e-A-19	reverse	CGACGACCATGCANCACCT	19	22933715
KP_R050	S-D-Bact-1046-a-A-19	reverse	CGACRRCCATGCANCACCT	19	22933715
KP_R051	S-D-Bact-1046-b-A-19	reverse	CGACAGCCATGCANCACCT	19	22933715
KP_R052	S-D-Bact-1050-a-A-16	reverse	ACGACAGCCATGCANC	16	22933715
KP_R053	S-D-Bact-1061-a-A-17	reverse	CRRCACGAGCTGACGAC	17	22933715
KP_R054	S-D-Bact-1061-a-A-19	reverse	CACGRCACGAGCTGACGAC	19	22933715
KP_R055	S-D-Bact-1061-a-A-20	reverse	TCACGRCACGAGCTGACGAC	20	22933715
KP_R056	S-D-Bact-1091-a-A-16	reverse	GGGTTGCGCTCGTTRC	16	22933715
KP_R057	S-D-Bact-1100-a-A-15	reverse	GGGTTNCGNTCGTTG	15	22933715
KP_R058	S-D-Bact-1175-a-A-19	reverse	CGTCATCCMCACCTTCCTC	19	22933715
KP_R059	S-D-Bact-1385-a-A-17	reverse	CGGTGTGTACAAGACCC	17	22933715
KP_R060	S-D-Bact-1391-a-A-17	reverse	GACGGGCGGTGWGTRCA	17	22933715
KP_R061	S-D-Bact-1391-b-A-17	reverse	GACGGGCGGTGTGTRCA	17	22933715
KP_R062	S-D-Bact-1392-a-A-16	reverse	GACGGGCGGTGTGTRC	16	22933715
KP_R063	S-D-Bact-1492-a-A-16	reverse	TACCTTGTTACGACTT	16	22933715
KP_R064	S-D-Bact-1492-a-A-19	reverse	RGYTACCTTGTTACGACTT	19	22933715
KP_R065	S-D-Bact-1492-a-A-22	reverse	TACGGYTACCTTGTTACGACTT	22	22933715
KP_R066	S-D-Bact-1493-a-A-16	reverse	NTACCTTGTTACGACT	16	22933715
KP_R067	S-D-Bact-1494-a-A-20	reverse	TACGGTTACCTTGTTACGAC	20	22933715
KP_R068	S-D-Bact-1522-a-A-20	reverse	AAGGAGGTGATCCAGCCGCA	20	22933715
KP_R069	S-D-Bact-1529-a-A-17	reverse	CAKAAAGGAGGTGATCC	17	22933715
KP_R070	S-*-Univ-0517-a-A-15	reverse	GWATTACCGCGGCKGCTG	18	22933715
KP_R071	S-*-Univ-0522-a-A-18	reverse	ACCGCGGCKGCTGGC	15	22933715
KP_R072	S-*-Univ-0906-a-A-17	reverse	CAATTCMTTTAAGTTTC	17	22933715
KP_R073	S-*-Univ-1053-a-A-16	reverse	CTGACGRCRGCCATGC	16	22933715
KP_R074	S-*-Univ-1100-a-A-15	reverse	GGGTYKCGCTCGTTR	15	22933715
KP_R075	S-*-Univ-1390-a-A-17	reverse	ACGGGCGGTGTGTRCAA	17	22933715
KP_R076	S-*-Univ-1390-b-A-17	reverse	ACGGGCGGTGWGTRCAA	17	22933715
KP_R077	S-*-Univ-1390-a-A-18	reverse	GACGGGCGGTGTGTACAA	18	22933715
KP_R078	S-*-Univ-1392-a-A-15	reverse	ACGGGCGGTGTGTRC	15	22933715
KP_R079	S-*-Univ-1492-a-A-19	reverse	ACGGCTACCTTGTTACGACTT	21	22933715
KP_R080	S-*-Univ-1492-a-A-21	reverse	GGTTACCTTGTTACGACTT	19	22933715
KP_R081	S-*-Univ-1525-a-A-17	reverse	WAGGAGGTRATCCADCC	17	22933715

## Sheet: Additional_table_6
Primer_identifier	Oral_study_nomenclature	Direction	Primer_sequence_5-3	Primer_length	PMID
OP_F001	344F	forward	ACGGGGYGCAGCAGGCGCGA	20	29138298
OP_F002	349af	forward	GYGCASCAGKCGMGAAW	17	29138298
OP_F003	SDArch0333aS15	forward	TCCAGGCCCTACGGG	15	15067114
OP_F004	A109F	forward	ACKGCTCAGTAACACGT	17	24859768
OP_F005	F515	forward	GTGCCAGCMGCCGCGGTAA	19	31739075
OP_F006	300fEyAr	forward	AGCRRGAGCCCGGAGATGG	19	11267768
OP_F007	519F	forward	CAGCMGCCGCGGTAA	15	33024215
OP_F008	B27F	forward	GAGTTTGATCMTGGCTCAG	19	27135839
OP_F009	785F	forward	GGATTAGATACCCBRGTAGTC	21	22251411
OP_F010	300fEyAr	forward	GCRRGAGCCCGGAGATGG	18	21539593
OP_F011	AS1_Fw	forward	CAGCAGTCGCGAAAACTTC	19	22561061
OP_F012	Thermo519F	forward	CAGCCGCCGCGGTAATACC	19	22561061
OP_F013	Arch516F	forward	TGYCAGCCGCCGCGGTAAHACCVGC	25	19572899
OP_F014	(515FB) 515F-modified	forward	GTGYCAGCMGCCGCGGTAA	19	31866971
OP_F015	-	forward	TGATCGGTACGGGTTGTG	18	25797107
OP_F016	Met83F	forward	ACKGCTCAGTAACAC	15	25830311
OP_F017	Met86F	forward	GCTCAGTAACACGTGG	16	25830311
OP_F018	Smit.16S-740F	forward	CCGGGTATCTAATCCGGTTC	20	27010812
OP_F019	Stadt_16SF	forward	AGGAGCGACAGCAGAATGAT	20	27010812
OP_F020	8F	forward	AGAGTTTGATCMTGGCTCAG	20	26461079
OP_F021	515F	forward	GTGCCAGCMGCCGCGG	16	24671083
OP_F022	514F	forward	GTGCCAGCMGCCGCGGTAA	19	28871594
OP_F023	V1F	forward	AGAGTTTGATCCTGGCTCAG	20	27262209
OP_F024	27F	forward	AGAGTTTGATCCTGGCTCAG	20	25398868
OP_F025	A17	forward	GTTTGATCCTGGCTCAG	17	21738596
OP_F026	27F	forward	AGAGTTTGATGMTGGCTCAG	20	21738596
OP_F027	519F	forward	GTGCCAGCTGCCGCGGTAATAC	22	21738596
OP_F028	1114F	forward	GCAACGAGCGCAACCC	16	21738596
OP_F029	785F	forward	GGATTAGATACCCBRGTAGTC	21	23489056
OP_F030	515F	forward	GTGCCAGCAGCCGCGGTAA	19	23762384
OP_F031	336F	forward	GTACTCCTACGGGAGGCAGCA	21	28808698
OP_F032	27F	forward	GTTTGATCMTGGCTCAG	17	22170420
OP_F033	V4	forward	TNAYTGGGYRTAAAG	15	22170420
OP_F034	27F	forward	AGAGTTTGATCCTGGCTCAG	20	22675498
OP_F035	V3F	forward	CCTACGGGNGGCWGCAG	17	29668720
OP_F036	341F	forward	CCTACGGGAGGCAGCAG	17	28766745
OP_F037	V1	forward	TGGAGAGTTTGATCCTGGCTCAG	23	27680288
OP_F038	347F	forward	GGAGGCAGCAGTRRGGAAT	19	25946126
OP_F039	319F	forward	ACTCCTACGGGAGGCAGCAG	20	28780383
OP_F040	27FYM	forward	AGAGTTTGATYMTGGCTCAG	20	23967169
OP_F041	V2F	forward	AGYGGCGNACGGGTGAGTAA	20	28886168
OP_F042	8F	forward	GAGTTTGATCMTGGCTCAG	19	20920195
OP_F043	341F	forward	CCTAHGGGRBGCAGCAG	17	31281801
OP_F044	909F	forward	AAACTYAAARRAATTGACGG	20	18946007
OP_F045	917F	forward	GAATTGACGGGGRCCCGCA	19	18946007
OP_F046	V3F	forward	CCTACGGRRBGCASCAGKVRVGAAT	25	30397210
OP_F047	V4F	forward	GTGYCAGCMGCCGCGGTAA	19	30397210
OP_F048	338F	forward	ACTCCTACGGGAGGCAGCA	19	29576948
OP_F049	8FPL1	forward	GAGTTTGATCCTGGCTCAG	19	14576113
OP_F050	341F	forward	ACGGGAGGCAGCAG	14	32541791
OP_F051	Positions: 786–808	forward	GATTAGATACCCTGGTAGTCCAC	23	17600539
OP_F052	530F	forward	GTGCCAGCMGCNGCGG	16	21853142
OP_F053	9F	forward	GRGTTYGATYMTGGCTCAG	19	25683180
OP_F054	27f-Chl	forward	AGAATTTGATCTTGGTTCAG	20	30185233
OP_F055	27f-Bor	forward	AGAGTTTGATCCTGGCTTAG	20	30185233
OP_F056	27f-Bif	forward	AGGGTTCGATTCTGGCTCAG	20	30185233
OP_F057	1237f	forward	GGGCTACACACGYGCWAC	18	30185233
OP_F058	8FLP	forward	AGTTTGATCCTGGCTCAG	18	26103050
OP_F059	16S-EcoRI-515F	forward	CGTGCCAGCMGCCGCGGTAATACG	24	26984526
OP_F060	16S-AatII-784F	forward	AGGATTAGATACCCTGGTAGTCCA	24	26984526
OP_F061	U341F	forward	CCTACGGGRSGCAGCAG	17	26563586
OP_F062	-	forward	GCTTAACACATGCAAGTCGG	20	11923328
OP_F063	BAK11w	forward	AGTTTGATCMTGGCTCAG	18	22760039
OP_F064	F200S	forward	ATACCCCATAGKCCGAGAGGTT	22	26686411
OP_F065	F200PJ	forward	TAAGCCGGAAGGTGAAARGSAG	22	26686411
OP_F066	784DEG	forward	GGMTTAGATACCC	13	19796657
OP_F067	16F27	forward	CCAGAGTTTGATCMTGGCTCAG	22	24974898
OP_F068	4F	forward	CCAGAGTTTGATYMTGGC	18	23845046
OP_F069	6F	forward	GACTAGAGTTTGATYMTGGC	20	23845046
OP_F070	V4 V5	forward	ACTACGTGCCAGCAGCC	17	22319750
OP_F071	Nest1	forward	GAGTTTGATCCTGGCTCAG	19	32040467
OP_F072	Nest2	forward	GCRKGCCTAAYACATGCAAG	20	32040467
OP_F073	968F	forward	AACGCGAAGAACCTTAC	17	19543549
OP_F074	-	forward	CCCGTCAATTCCTTTGAGTTT	21	2469776
OP_F075	V6	forward	CWACGCGARGAACCTTACC	19	27330858
OP_F076	785F	forward	GGATTAGATACCCTGGTAGTC	21	16597879
OP_F077	HDA1	forward	ACTCCTACGGGAGGCAGCAGT	21	12631201
OP_F078	D88	forward	GAGAGTTTGATYMTGGCTCAG	21	18033835
OP_F079	L1; Positions: 781–797	forward	ATTAGAKACCCTGGTAGTCC	20	17957246
OP_F080	27F	forward	AGMGTTYGATYMTGGCTCAG	20	28404012
OP_F081	774A	forward	GTAGTCCACGCTGTAAACGATG	22	20107092
OP_F082	F24, 9-27	forward	GAGTTTGATYMTGGCTCAG	19	20861633
OP_F083	520F	forward	AYTGGGYDTAAAGNG	15	30642327
OP_F084	V4F	forward	GAGTGCCAGCMGCCGCGGTAA	21	29735410
OP_F085	Positions: 1027–1045	forward	GCATGGTTGTCGTCAGCTC	19	18218926
OP_F086	Gray28F	forward	TTTGATCNTGGCTCAG	16	29609564
OP_F087	334F	forward	CCAGACTCCTACGGGAGGCAGC	22	31211815
OP_F088	V6F	forward	TCCWACGCGARGAACCTTAACC	22	27371581
OP_F089	-	forward	CGATGAGTAGGAGGAAGG	18	25183372
OP_F090	4F; Positions: 650-668	forward	CTTGAGACCGGAAGAGGAC	19	16011760
OP_F091	27Fmod	forward	AGRGTTTGATYMTGGCTCAG	20	31502122
OP_F092	515F; Positions: 515–533	forward	GTGCCSGCMGCCGCGGTAA	19	19447073
OP_F093	Positions: 42 - 1539	forward	GCGTGCTTAACACATGCAAGTC	22	16455901
OP_F094	Positions: 191-651	forward	TGCTTTGGCACCGCAGGG	18	16238598
OP_F095	Positions: 88–387	forward	GTGCTTATACGGATAAAGCCGT	22	16238598
OP_F096	357F	forward	CTCCTACGGGAGGCAGCAG	19	15815015
OP_F097	515F	forward	CACGGTCGKCGGCGCCATT	19	27357925
OP_F098	518F	forward	CCAGCAGCYGCGGTAAN	17	22753064
OP_F099	Tru357F	forward	TACGGRAGGCAGCAG	15	31305026
OP_F100	515F	forward	GTGYCAGCMGCCGCGGTA	18	31151886
OP_F101	917F	forward	GAATTGRCGGGGRCC	15	28819242
OP_F102	1007-1029	forward	CAGAAATGCGGAGTTCTTCTTCG	23	16000454
OP_F103	442-465	forward	TGTGCGTTATTGCATGTATCGTAT	24	16000454
OP_F104	135-154	forward	CCCTGCAGTGAGGGATAAGA	20	16000454
OP_F105	-	forward	AGGCAGCTTGCCATACTGCG	20	31424011
OP_F106	C75; Positions: 7-27	forward	GAGAGTTTGATYCTGGCTCAG	21	11594611
OP_F107	331F	forward	TCCTACGGGAGGCAGCAGT	19	19807788
OP_F108	331F-I	forward	TCCTACGGGAGGCAGCAGN	19	19807788
OP_F109	27F	forward	AGAGTTTGATCCTGGCTGAG	20	22693635
OP_F110	fD1	forward	AGAGTTTGATCCTGGGTCAG	20	22413030
OP_F111	V6F	forward	CAACGCGARGAACCTTACC	19	25227214
OP_F112	27F	forward	AGAGTTTGATCCTGGCTCA	19	25166027
OP_F113	9F	forward	GAGTTTGATCCTGGCTCA	18	26856712
OP_F114	341F	forward	CCTAYGGGRBGCASCAG	17	30508628
OP_F115	-	forward	GGCKTGCGGTGGGTACGGGC	20	22516132
OP_F116	Y34; Positions: 1100–1114	forward	YAACGAGCGCAACCC	15	19406777
OP_F117	Z08; Positions: 1379–1395	forward	GTTCCCGGGCCTTGTAC	17	19406777
OP_F118	792F	forward	AGGATTAGATACCCTGGTAG	20	27063111
OP_R001	915R	reverse	GTGCTCCCCCGCCAATTCCT	20	29138298
OP_R002	519ar	reverse	TTACCGCGGCKGCTG	15	29138298
OP_R003	SDArch0958aA19	reverse	YCCGGCGTTGAMTCCAATT	19	15067114
OP_R004	SDArch1378aA20	reverse	TGTGTGCAAGGAGCAGGGAC	20	15067114
OP_R005	R806	reverse	GGACTACVSGGGTATCTAAT	20	31739075
OP_R006	954rEyAr	reverse	CGGCGTTGARTCCAATTAAAC	21	11267768
OP_R007	1041R	reverse	GGCCATGCACCWCCTCTC	18	33024215
OP_R008	B1512R	reverse	AAGGAGGTGATCCANCCRCA	20	27135839
OP_R009	1061R	reverse	TCACGRCACGAGCTGACGAC	20	22251411
OP_R010	806R	reverse	GGACTACHVGGGTWTCTAAT	20	28273061
OP_R011	AS2_Rv	reverse	AACAACTTCTCTCCGGCAC	19	22561061
OP_R012	Arch r934	reverse	GTGCTCCCCCGCCAATTC	18	22561061
OP_R013	785R (S-D-Bact-0785-b-A-18)	reverse	TACNVGGGTATCTAATCC	18	31866971
OP_R014	806RB (806R-modified)	reverse	GGACTACNVGGGTWTCTAAT	20	31866971
OP_R015	-	reverse	CAACAGGCGGTCCTCCCA	18	25797107
OP_R016	Met1340R	reverse	CGGTGTGTGCAAGGAG	16	25830311
OP_R017	Smit.16S-862R	reverse	CTCCCAGGGTAGAGGTGAAA	20	27010812
OP_R018	Stadt_16SR	reverse	CAGGACGCTTCACAGTACGA	20	27010812
OP_R019	533R	reverse	TTACCGCGGCKGCTGGCACG	20	26461079
OP_R020	806R	reverse	GACTACHVGGGTWTCTAAT	19	24671083
OP_R021	806R	reverse	GGACTACHVGGGTWTCTAAT	20	28871594
OP_R022	V2R	reverse	TGCTGCCTCCCGTAGGAGT	19	27262209
OP_R023	541R	reverse	ATTACCGCGGCTGCTGG	17	25283067
OP_R024	519R	reverse	GTATTACCGCGGCAGCTGGCAC	22	21738596
OP_R025	515R	reverse	TTACCGCGGCMGCSGGCAC	19	21738596
OP_R026	1114R	reverse	GGGTTGCGCTCGTTGC	16	21738596
OP_R027	317	reverse	AAGGAGGTGATCCAGGC	17	21738596
OP_R028	361R	reverse	CYNACTGCTGCCTCCCGTAG	20	23303375
OP_R029	1175R	reverse	ACGTCRTCCCCDCCTTCCTC	20	23489056
OP_R030	1061R	reverse	TCACRRCACGAGCTGWCGAC	20	23762384
OP_R031	806R	reverse	GTGGACTACHVGGGTWTCTAAT	22	28808698
OP_R032	V4	reverse	TACYVGGGTATCTAATCC	18	22170420
OP_R033	342R	reverse	CTGCTGCCTYCCGTA	15	22170420
OP_R034	338R	reverse	CATGCTGCCTCCCGTAGGAGT	21	22675498
OP_R035	V4R	reverse	GACTACHVGGGTATCTAATCC	21	29668720
OP_R036	806R	reverse	GGACTACNNGGGTATCTAAT	20	29765908
OP_R037	533R	reverse	TTACCGCGGCTGCTGGCAC	19	23613868
OP_R038	V3	reverse	TACCGCGGCTGCTGGCAC	18	27680288
OP_R039	803R	reverse	CTACCRGGGTATCTAATCC	19	25946126
OP_R040	521R	reverse	ACCGCGGCTGCTGGCAC	17	21538072
OP_R041	519R	reverse	GWATTACCGCGGCKGCTG	18	23967169
OP_R042	V1R	reverse	TTACTCACCCGTNCGCCRCT	20	28886168
OP_R043	534R	reverse	CCGCGRCTGCTGGCAC	16	20920195
OP_R044	V4R	reverse	TACNVGGGTATCTAATCC	18	31681625
OP_R045	V3R	reverse	ATTACCGCGGCTGCT	15	25761675
OP_R046	1061R	reverse	TCACGRCACGAGCTGACGAC	20	18946007
OP_R047	533R	reverse	TTACCGCGGCTGCTGGCACG	20	24800728
OP_R048	V4R	reverse	GGACTACNVGGGTWTCTAATCC	22	30397210
OP_R049	V5R	reverse	CTTGTGCGGKCCCCCGYCAATTC	23	30397210
OP_R050	907R	reverse	CCGTCAATTCMTTTRAGTTT	20	30594172
OP_R051	533R	reverse	GTATTACCGCGGCTGCTGGCAC	22	27495902
OP_R052	926R	reverse	CCGTCAATTCMTTTRAGT	18	24965363
OP_R053	806R	reverse	GGACTACCAGGGTATCTAAT	20	14576113
OP_R054	355R	reverse	GCTGCCTCCCGTAGGAGT	18	31951641
OP_R055	Positions: 1369–1387	reverse	CCCGGGAACGTATTCACCG	19	17600539
OP_R056	1100R	reverse	GGGTTNGNTCGTTG	14	21853142
OP_R057	1541R	reverse	RAAGGAGGTGWTCCADCC	18	25683180
OP_R058	-	reverse	GCATTTCACCGCTACACCAG	20	21110215
OP_R059	1492RPL	reverse	GGTTACTTGTTACGACTT	18	26103050
OP_R060	1527R	reverse	AGAAAGGAGGTGATCCAGCC	20	26103050
OP_R061	806R	reverse	GGACTACVSGGGTATCTAAT	20	26984526
OP_R062	1061R	reverse	CRRCACGAGCTGACGAC	17	26984526
OP_R063	16S-EcoRI-338R	reverse	CACTGCTGCCTCCCGTAGGAGTNTGG	26	26984526
OP_R064	534R	reverse	ACCGCGGCKGCTGGC	15	26563586
OP_R065	-	reverse	TGCTGGCACGGAGTTAGCCG	20	11923328
OP_R066	BAK2	reverse	GGACTACHAGGGTATCTAAT	20	22760039
OP_R067	907R	reverse	CCGTCAATTCMTTTRAG	17	22685668
OP_R068	1492R	reverse	TACGGYTACCTTGTTACGACTT	22	22613548
OP_R069	534R	reverse	ATTACCGCGGCTGCTGGC	18	28283005
OP_R070	-	reverse	GACTACHVGGGTATCTAAKCC	21	27107811
OP_R071	R900S	reverse	GCACRCCAACATCTCTGCTCG	21	26686411
OP_R072	R900PJ	reverse	TATCGCTACACCCASWCCCAGC	22	26686411
OP_R073	880RDEG	reverse	CRTACTHCHCAGGYG	15	19796657
OP_R074	16R1525	reverse	TTCTGCAGTCTAGAAGGAGGTGWTCCAGCC	30	24974898
OP_R075	1541R	reverse	GAAGGAGGTGWTCCADCC	18	23845046
OP_R076	1492R	reverse	GYTACCTTGTTACGACTT	18	23845046
OP_R077	1525R	reverse	AAGGAGGTGWTCCARCC	17	16390343
OP_R078	-	reverse	TCGCGATTACTAGCGATTCC	20	20654735
OP_R079	16SR; Positions: 784-803	reverse	GACTACCAGGGTATCTAAKCC	21	30580031
OP_R080	V4 V5	reverse	GGACTACCAGGGTATCTACTAATCC	25	22319750
OP_R081	338R	reverse	ATGCTGCCTCCCGTAGGAGT	20	24450871
OP_R082	Nest1	reverse	GTTACCTTGTTACGACTT	18	32040467
OP_R083	Nest2	reverse	CGTGGACTACCAGGGTATCT	20	32040467
OP_R084	1492R	reverse	GGYTACCTTGTTACGACTT	19	12324358
OP_R085	1401R	reverse	CGGTGTGTACAAGACCC	17	19543549
OP_R086	-	reverse	TACCAGGGTATCTAATCCTGTT	22	2469776
OP_R087	1512R	reverse	TACCTTGTTACGACTT	16	16597879
OP_R088	B-BAC2	reverse	GGACTACCAGGGTATCTAATCC	22	21205002
OP_R089	926R	reverse	CCGTCAATTYYTTTRAGTTT	20	25942317
OP_R090	E94	reverse	GAAGGAGGTGWTCCARCCGCA	21	18033835
OP_R091	C90	reverse	GTTACGACTTCACCCTCCT	19	18033835
OP_R092	F01	reverse	CCTTGTTACGACTTAGCCC	19	18033835
OP_R093	L2; Positions: 1066-1052	reverse	CGACACGAGCTGACGACA	18	17957246
OP_R094	1492R	reverse	CGGCTACCTTGTTACGACTT	20	27177110
OP_R095	1492R	reverse	GGTTACCTTGTTACGACTT	19	25097398
OP_R096	907B	reverse	CCGTCAATTCMTTTAGTTT	19	20107092
OP_R097	1485B	reverse	TACGGTTACCTTGTTACGAC	20	20107092
OP_R098	806R	reverse	GGACTACHVGGGTWTCTAAT	20	29362114
OP_R099	1492R	reverse	CGGTTACCTTGTTACGACTT	20	27629863
OP_R100	Positions: 534–515	reverse	TATTACCGCGGCTGCTGGCA	20	18218926
OP_R101	Positions: 1361–1344	reverse	CCGGGAACGTATTCACCG	18	18218926
OP_R102	Gray519R	reverse	GTNTTACNGCGGCKGCTG	18	29609564
OP_R103	939R	reverse	CTTGTGCGGGCCCCCGTCAATTC	23	31211815
OP_R104	V6R	reverse	CAACRACACGAGCTGACGAC	20	27371581
OP_R105	1391R	reverse	GACGGGCGGTGWGTRCA	17	20510651
OP_R106	4R; Positions: 1001-1019	reverse	CCGATCTCTCGAGGTAACA	19	16011760
OP_R107	1525R; Positions: 1541–1525	reverse	AAGGAGGTGATCCAGCC	17	19447073
OP_R108	906R	reverse	CCGTCAATTCCTTTGAGTTT	20	24169577
OP_R109	V3-541R	reverse	WTTACCGCGGCTGCTGG	17	27036492
OP_R110	Positions: 42 - 1539	reverse	AGGAGGTGATCCAACCGCA	19	16455901
OP_R111	Positions: 191-651	reverse	GCCCTTCAGTGACTCCAGTCATC	23	16238598
OP_R112	Positions: 88–387	reverse	GAAGCATTCCCTCTTCCCC	19	16238598
OP_R113	1492R	reverse	ACGGCTACCTTGTTACGACTT	21	16238598
OP_R114	630R	reverse	CAKAAAGGAGGTGATCC	17	12324358
OP_R115	R1-3	reverse	GTATTACCGCGGCTGCTG	18	28259623
OP_R116	338-R-B-I	reverse	GCWGCCTCCCGTAGGAGT	18	28486933
OP_R117	338-R-B-II	reverse	GCWGCCACCCGTAGGTGT	18	28486933
OP_R118	1064R	reverse	CGACRRCCATGCANCACCT	19	22753064
OP_R119	806Rbac	reverse	GGACTACCRGGGTATCTAA	19	24439218
OP_R120	806R	reverse	GGACTACNVGGGTWTCTAAT	20	31806002
OP_R121	1392R	reverse	ACGGGCGGTGWGTRC	15	28819242
OP_R122	RTU8; Positions: 1541 - 1522	reverse	AAGGAGGTGATCCAKCCRCA	20	8782684
OP_R123	B37; Positions: 1495–1513	reverse	TACGGYTACCTTGTTACGA	19	11411720
OP_R124	825-843	reverse	CGCAGAATCCGTGGAAAGA	19	16000454
OP_R125	784-807	reverse	TGCGGCACGGAAGAAATACTCCCC	24	16000454
OP_R126	968-989	reverse	CGTCAATGTTTCCATCTCCTAC	22	16000454
OP_R127	954-977	reverse	GAAAGTACGTCGTCGCCCTTTCAG	24	16000454
OP_R128	993-1016	reverse	GAAGGCACCACCCACTTTCATGGG	24	16000454
OP_R129	982-1000	reverse	TGCGAAAGGGTCGATCCGC	19	16000454
OP_R130	959-980	reverse	ACACTTGTACGTCTCCATACAC	22	16000454
OP_R131	788-809	reverse	TGCGGCACGGACGGACAATCCG	22	16000454
OP_R132	788-809	reverse	TGCGGCACGGAGGGATCGTCCC	22	16000454
OP_R133	982-1003	reverse	CCCCGAAGGGCATATTTATCTC	22	16000454
OP_R134	590-611	reverse	GTTTTCATCGCTCGCTAACTTG	22	16000454
OP_R135	-	reverse	ACTGTTAGCAACTACCGATGT	21	31424011
OP_R136	-	reverse	AAGGAGGTGATCCAGCCGCA	20	31745056
OP_R137	M98; Positions: 1483-1501	reverse	GTTACGACTTCACCCYCCT	19	20656903
OP_R138	797R	reverse	GGACTACCAGGGTATCTAATCCTGTT	26	19807788
OP_R139	797R-I	reverse	GGACTACCAGGGTATCTAATCCTGTN	26	19807788
OP_R140	rP1	reverse	ACGGTTACCTTGTTACGACTT	21	22413030
OP_R141	806R	reverse	CACACCCAGCATACATCGTTTACTGCCA	28	19346352
OP_R142	V6R	reverse	ACAACACGAGCTGACGAC	18	25227214
OP_R143	907R	reverse	CGTCAATTCCTTTGAGTT	18	26856712
OP_R144	1391R	reverse	GACGGGCGGTGTGTRCA	17	17172525
OP_R145	1492R	reverse	GGGTTACCTTGTTACGACTT	20	17172525
OP_R146	520R	reverse	ACCGCGGCTGCTGGC	15	32515429
OP_R147	-	reverse	GGCTTTAAGGGATTCGCTCCRCCTCA	26	22516132
OP_R148	891R	reverse	CGTACTCCCCAGGCGG	16	27063111
OP_UI001	C70	OUTER	AGAGTTTGATYMTGGC	16	20835612
OP_UI002	B37	OUTER	TACGGYTACCTTGTTACGA	19	20835612
OP_UI003	C97	INNER	GCTATGACGGGTATCC	16	20835612
OP_UI004	C98	INNER	GATTTTACCCCTACACCA	18	20835612
OP_UI005	pE	-	CCGTCAATTCCTNTGAGTTT	20	7981097
OP_UI006	pD	-	CAGCAGCCGCGGTAATAC	18	7981097
OP_UI007	RT16U6	-	ATTGTAGCACGTGTGTNGCCC	21	25495549
OP_UI008	Positions: 1392-1406	-	ACGGGCGGTGTGTRC	15	2312676
OP_UI009	-	-	CACGARCTGACGACARCCATGC	22	2312676
OP_UI010	-	-	TACGGNATACCTTGTTACGAC	21	2312676
OP_UI011	Positions: 18–34	5' primer	CTGGCTCAGGACCAACG	17	11491323
OP_UI012	Positions: 1375–1392	3' primer	GCCCGGGAACGTATTCAC	18	11491323

## Sheet: Additional_table_7
Primer_identifier	Primer_sequence_5-3	Repeated_YES_NO
KP_F060	AAACTYAAARRAATTGACGG	NO
OP_F044	AAACTYAAARRAATTGACGG	YES
OP_R011	AACAACTTCTCTCCGGCAC	NO
KP_F073	AACGCGAAGAACCTTAC	NO
OP_F073	AACGCGAAGAACCTTAC	YES
OP_R107	AAGGAGGTGATCCAGCC	NO
KP_R068	AAGGAGGTGATCCAGCCGCA	NO
OP_R136	AAGGAGGTGATCCAGCCGCA	YES
OP_R027	AAGGAGGTGATCCAGGC	NO
OP_R122	AAGGAGGTGATCCAKCCRCA	NO
OP_R008	AAGGAGGTGATCCANCCRCA	NO
OP_R077	AAGGAGGTGWTCCARCC	NO
KP_F025	AATTGGABTCAACGCCGGR	NO
KP_R012	AATTGGABTCAACGCCGGR	YES
KP_F024	AATTGGAKTCAACGCCGGR	NO
KP_F026	AATTGGANTCAACGCCGG	NO
OP_R142	ACAACACGAGCTGACGAC	NO
OP_R130	ACACTTGTACGTCTCCATACAC	NO
KP_F053	ACCGCGGCCKGCTGGC	NO
KP_R071	ACCGCGGCKGCTGGC	NO
OP_R064	ACCGCGGCKGCTGGC	YES
OP_R146	ACCGCGGCTGCTGGC	NO
OP_R040	ACCGCGGCTGCTGGCAC	NO
KP_R042	ACCGCTTGTGCGGGCCC	NO
KP_R045	ACGACAGCCATGCAGCACCT	NO
KP_R052	ACGACAGCCATGCANC	NO
KP_R079	ACGGCTACCTTGTTACGACTT	NO
OP_R113	ACGGCTACCTTGTTACGACTT	YES
OP_F050	ACGGGAGGCAGCAG	NO
KP_R078	ACGGGCGGTGTGTRC	NO
OP_UI008	ACGGGCGGTGTGTRC	YES
KP_R075	ACGGGCGGTGTGTRCAA	NO
OP_R121	ACGGGCGGTGWGTRC	NO
KP_R076	ACGGGCGGTGWGTRCAA	NO
KP_F017	ACGGGGYGCAGCAGGCGCGA	NO
OP_F001	ACGGGGYGCAGCAGGCGCGA	YES
OP_R140	ACGGTTACCTTGTTACGACTT	NO
OP_R029	ACGTCRTCCCCDCCTTCCTC	NO
OP_F016	ACKGCTCAGTAACAC	NO
KP_F013	ACKGCTCAGTAACACGT	NO
OP_F004	ACKGCTCAGTAACACGT	YES
OP_F070	ACTACGTGCCAGCAGCC	NO
KP_F061	ACTCAAAKGAATWGACGG	NO
OP_F048	ACTCCTACGGGAGGCAGCA	NO
KP_F044	ACTCCTACGGGAGGCAGCAG	NO
OP_F039	ACTCCTACGGGAGGCAGCAG	YES
OP_F077	ACTCCTACGGGAGGCAGCAGT	NO
OP_R135	ACTGTTAGCAACTACCGATGT	NO
OP_R060	AGAAAGGAGGTGATCCAGCC	NO
OP_F054	AGAATTTGATCTTGGTTCAG	NO
OP_F112	AGAGTTTGATCCTGGCTCA	NO
KP_F031	AGAGTTTGATCCTGGCTCAG	NO
OP_F023	AGAGTTTGATCCTGGCTCAG	YES
OP_F024	AGAGTTTGATCCTGGCTCAG	YES
OP_F034	AGAGTTTGATCCTGGCTCAG	YES
OP_F109	AGAGTTTGATCCTGGCTGAG	NO
OP_F055	AGAGTTTGATCCTGGCTTAG	NO
OP_F110	AGAGTTTGATCCTGGGTCAG	NO
KP_F030	AGAGTTTGATCMTGGC	NO
KP_F034	AGAGTTTGATCMTGGCTCAG	NO
OP_F020	AGAGTTTGATCMTGGCTCAG	YES
OP_F026	AGAGTTTGATGMTGGCTCAG	NO
OP_UI001	AGAGTTTGATYMTGGC	NO
KP_F032	AGAGTTTGATYMTGGCTCAG	NO
OP_F040	AGAGTTTGATYMTGGCTCAG	YES
OP_F006	AGCRRGAGCCCGGAGATGG	NO
KP_F022	AGGAATTGGCGGGGGAGCA	NO
KP_F023	AGGAATTGGCGGGGGAGCAC	NO
OP_F019	AGGAGCGACAGCAGAATGAT	NO
OP_R110	AGGAGGTGATCCAACCGCA	NO
KP_F057	AGGATTAGATACCCT	NO
KP_F058	AGGATTAGATACCCTGGTA	NO
OP_F118	AGGATTAGATACCCTGGTAG	NO
OP_F060	AGGATTAGATACCCTGGTAGTCCA	NO
OP_F105	AGGCAGCTTGCCATACTGCG	NO
KP_R030	AGGGTATCTAATCCT	NO
OP_F056	AGGGTTCGATTCTGGCTCAG	NO
OP_F080	AGMGTTYGATYMTGGCTCAG	NO
OP_F091	AGRGTTTGATYMTGGCTCAG	NO
KP_F033	AGRGTTYGATYMTGGCTCAG	NO
KP_F043	AGTGGCGGACGGGTGAGTAA	NO
OP_F058	AGTTTGATCCTGGCTCAG	NO
OP_F063	AGTTTGATCMTGGCTCAG	NO
OP_F041	AGYGGCGNACGGGTGAGTAA	NO
OP_F064	ATACCCCATAGKCCGAGAGGTT	NO
KP_F067	ATACGCGAGGAACCTTACC	NO
KP_F071	ATACGCGARGAACCTTACC	NO
OP_R081	ATGCTGCCTCCCGTAGGAGT	NO
KP_F075	ATGGCTGTCGTCAGCT	NO
OP_R045	ATTACCGCGGCTGCT	NO
KP_R023	ATTACCGCGGCTGCTGG	NO
KP_R024	ATTACCGCGGCTGCTGG	YES
KP_R026	ATTACCGCGGCTGCTGG	YES
OP_R023	ATTACCGCGGCTGCTGG	YES
KP_R022	ATTACCGCGGCTGCTGGC	NO
OP_R069	ATTACCGCGGCTGCTGGC	YES
OP_F079	ATTAGAKACCCTGGTAGTCC	NO
KP_F028	ATTCYGGTTGATCCYGSCRG	NO
OP_UI007	ATTGTAGCACGTGTGTNGCCC	NO
KP_F056	AYTGGGYDTAAAGNG	NO
OP_F083	AYTGGGYDTAAAGNG	YES
KP_F041	BGYCTWANRCATGCAAGTYG	NO
OP_R015	CAACAGGCGGTCCTCCCA	NO
KP_F069	CAACGCGAAAAACCTTACC	NO
KP_F066	CAACGCGAAGAACCTTACC	NO
OP_F111	CAACGCGARGAACCTTACC	NO
KP_F070	CAACGCGCAGAACCTTACC	NO
OP_R104	CAACRACACGAGCTGACGAC	NO
KP_F050	CAATGGRSGVRASYCTGAHS	NO
KP_R072	CAATTCMTTTAAGTTTC	NO
OP_R141	CACACCCAGCATACATCGTTTACTGCCA	NO
OP_UI009	CACGARCTGACGACARCCATGC	NO
OP_F097	CACGGTCGKCGGCGCCATT	NO
KP_R054	CACGRCACGAGCTGACGAC	NO
OP_R063	CACTGCTGCCTCCCGTAGGAGTNTGG	NO
OP_F102	CAGAAATGCGGAGTTCTTCTTCG	NO
OP_UI006	CAGCAGCCGCGGTAATAC	NO
OP_F011	CAGCAGTCGCGAAAACTTC	NO
OP_F012	CAGCCGCCGCGGTAATACC	NO
KP_F020	CAGCMGCCGCGGTAA	NO
OP_F007	CAGCMGCCGCGGTAA	YES
KP_F079	CAGCMGCCGCGGTAATWC	NO
KP_R027	CAGCMGCCGCGGTAATWC	YES
OP_R018	CAGGACGCTTCACAGTACGA	NO
KP_F039	CAGGCCTAACACATGCAAGTC	NO
KP_F040	CAGGCCTAACACATGCAAGTC	YES
KP_R069	CAKAAAGGAGGTGATCC	NO
OP_R114	CAKAAAGGAGGTGATCC	YES
OP_R034	CATGCTGCCTCCCGTAGGAGT	NO
OP_F087	CCAGACTCCTACGGGAGGCAGC	NO
OP_F067	CCAGAGTTTGATCMTGGCTCAG	NO
OP_F068	CCAGAGTTTGATYMTGGC	NO
KP_F055	CCAGCAGCCGCGGTAAT	NO
OP_F098	CCAGCAGCYGCGGTAAN	NO
OP_R133	CCCCGAAGGGCATATTTATCTC	NO
KP_R006	CCCGCCAATTCCTTTAAGTTTC	NO
OP_R055	CCCGGGAACGTATTCACCG	NO
OP_F074	CCCGTCAATTCCTTTGAGTTT	NO
KP_F016	CCCTACGGGGYGCASCAG	NO
OP_F104	CCCTGCAGTGAGGGATAAGA	NO
KP_F080	CCGACGGTGAGRGRYGAA	NO
OP_R106	CCGATCTCTCGAGGTAACA	NO
OP_R043	CCGCGRCTGCTGGCAC	NO
OP_R101	CCGGGAACGTATTCACCG	NO
OP_F018	CCGGGTATCTAATCCGGTTC	NO
KP_F008	CCGGTTGATCCYGSCAG	NO
KP_F007	CCGGTTGATCCYGSCGG	NO
KP_F009	CCGGTTGATCCYGSCRG	NO
OP_UI005	CCGTCAATTCCTNTGAGTTT	NO
OP_R108	CCGTCAATTCCTTTGAGTTT	NO
KP_R039	CCGTCAATTCCTTTRAGTTT	NO
OP_R096	CCGTCAATTCMTTTAGTTT	NO
KP_R040	CCGTCAATTCMTTTGAGTTT	NO
OP_R067	CCGTCAATTCMTTTRAG	NO
OP_R052	CCGTCAATTCMTTTRAGT	NO
OP_R050	CCGTCAATTCMTTTRAGTTT	NO
OP_R089	CCGTCAATTYYTTTRAGTTT	NO
KP_F046	CCTACGGGAGGCAGCAG	NO
OP_F036	CCTACGGGAGGCAGCAG	YES
KP_F047	CCTACGGGNGGCWGCAG	NO
OP_F035	CCTACGGGNGGCWGCAG	YES
KP_F077	CCTACGGGRSGCAGCAG	NO
OP_F061	CCTACGGGRSGCAGCAG	YES
OP_F046	CCTACGGRRBGCASCAGKVRVGAAT	NO
OP_F043	CCTAHGGGRBGCAGCAG	NO
OP_F114	CCTAYGGGRBGCASCAG	NO
OP_R092	CCTTGTTACGACTTAGCCC	NO
KP_R047	CGACAACCATGCANCACCT	NO
OP_R093	CGACACGAGCTGACGACA	NO
KP_R051	CGACAGCCATGCANCACCT	NO
KP_R046	CGACARCCATGCASCACCT	NO
KP_R049	CGACGACCATGCANCACCT	NO
KP_R048	CGACGGCCATGCANCACCT	NO
KP_R050	CGACRRCCATGCANCACCT	NO
OP_R118	CGACRRCCATGCANCACCT	YES
OP_F089	CGATGAGTAGGAGGAAGG	NO
OP_R124	CGCAGAATCCGTGGAAAGA	NO
KP_F074	CGCGAAGAACCTTACC	NO
OP_R006	CGGCGTTGARTCCAATTAAAC	NO
OP_R094	CGGCTACCTTGTTACGACTT	NO
KP_R059	CGGTGTGTACAAGACCC	NO
OP_R085	CGGTGTGTACAAGACCC	YES
OP_R016	CGGTGTGTGCAAGGAG	NO
OP_R099	CGGTTACCTTGTTACGACTT	NO
KP_F010	CGKTTGATCCTGCCGGA	NO
KP_R014	CGRCRGCCATGYACCWC	NO
OP_R148	CGTACTCCCCAGGCGG	NO
OP_R126	CGTCAATGTTTCCATCTCCTAC	NO
OP_R143	CGTCAATTCCTTTGAGTT	NO
KP_R041	CGTCAATTCMTTTGAGTT	NO
KP_R058	CGTCATCCMCACCTTCCTC	NO
OP_F059	CGTGCCAGCMGCCGCGGTAATACG	NO
OP_R083	CGTGGACTACCAGGGTATCT	NO
KP_F068	CNACGCGAAGAACCTTANC	NO
KP_R053	CRRCACGAGCTGACGAC	NO
OP_R062	CRRCACGAGCTGACGAC	YES
OP_R073	CRTACTHCHCAGGYG	NO
KP_F072	CTAACCGANGAACCTYACC	NO
KP_R033	CTACCAGGGTATCTAATCC	NO
KP_R034	CTACCRGGGTATCTAATCC	NO
OP_R039	CTACCRGGGTATCTAATCC	YES
OP_R017	CTCCCAGGGTAGAGGTGAAA	NO
OP_F096	CTCCTACGGGAGGCAGCAG	NO
KP_R073	CTGACGRCRGCCATGC	NO
KP_R020	CTGCTGCCTYCCGTA	NO
OP_R033	CTGCTGCCTYCCGTA	YES
OP_UI011	CTGGCTCAGGACCAACG	NO
KP_F006	CTGGTTGATCCTGCCAG	NO
KP_R028	CTNYGTMTTACCGCGGCTGC	NO
OP_F090	CTTGAGACCGGAAGAGGAC	NO
OP_R103	CTTGTGCGGGCCCCCGTCAATTC	NO
OP_R049	CTTGTGCGGKCCCCCGYCAATTC	NO
OP_F075	CWACGCGARGAACCTTACC	NO
OP_R028	CYNACTGCTGCCTCCCGTAG	NO
KP_F083	GAAACTTAAAKGAATTG	NO
OP_R127	GAAAGTACGTCGTCGCCCTTTCAG	NO
KP_F029	GAAGAGTTTGATCATGGCTCAG	NO
OP_R112	GAAGCATTCCCTCTTCCCC	NO
OP_R075	GAAGGAGGTGWTCCADCC	NO
OP_R090	GAAGGAGGTGWTCCARCCGCA	NO
OP_R128	GAAGGCACCACCCACTTTCATGGG	NO
KP_F062	GAATTGACGGGGRCCC	NO
KP_F063	GAATTGACGGGGRCCCGC	NO
KP_F064	GAATTGACGGGGRCCCGCA	NO
OP_F045	GAATTGACGGGGRCCCGCA	YES
OP_F101	GAATTGRCGGGGRCC	NO
KP_R077	GACGGGCGGTGTGTACAA	NO
KP_R062	GACGGGCGGTGTGTRC	NO
KP_R061	GACGGGCGGTGTGTRCA	NO
OP_R144	GACGGGCGGTGTGTRCA	YES
KP_R060	GACGGGCGGTGWGTRCA	NO
OP_R105	GACGGGCGGTGWGTRCA	YES
OP_R079	GACTACCAGGGTATCTAAKCC	NO
KP_R036	GACTACCAGGGTATCTAAT	NO
OP_R070	GACTACHVGGGTATCTAAKCC	NO
KP_R035	GACTACHVGGGTATCTAATCC	NO
OP_R035	GACTACHVGGGTATCTAATCC	YES
OP_R020	GACTACHVGGGTWTCTAAT	NO
OP_F069	GACTAGAGTTTGATYMTGGC	NO
KP_F003	GAGAGTTTGATCCTGGCTCAG	NO
OP_F106	GAGAGTTTGATYCTGGCTCAG	NO
OP_F078	GAGAGTTTGATYMTGGCTCAG	NO
OP_F084	GAGTGCCAGCMGCCGCGGTAA	NO
OP_F113	GAGTTTGATCCTGGCTCA	NO
OP_F049	GAGTTTGATCCTGGCTCAG	NO
OP_F071	GAGTTTGATCCTGGCTCAG	YES
KP_F036	GAGTTTGATCMTGGCTCAG	NO
OP_F008	GAGTTTGATCMTGGCTCAG	YES
OP_F042	GAGTTTGATCMTGGCTCAG	YES
OP_F082	GAGTTTGATYMTGGCTCAG	NO
OP_F051	GATTAGATACCCTGGTAGTCCAC	NO
OP_UI004	GATTTTACCCCTACACCA	NO
OP_F028	GCAACGAGCGCAACCC	NO
KP_F065	GCAACGCGAAGAACCTTACC	NO
OP_R071	GCACRCCAACATCTCTGCTCG	NO
KP_F084	GCATGGCYGYCGTCAG	NO
OP_F085	GCATGGTTGTCGTCAGCTC	NO
OP_R058	GCATTTCACCGCTACACCAG	NO
KP_F054	GCCAGCAGCCGCGGTAA	NO
OP_UI012	GCCCGGGAACGTATTCAC	NO
OP_R111	GCCCTTCAGTGACTCCAGTCATC	NO
KP_R019	GCCTACGGGAGGCAGCAG	NO
OP_F093	GCGTGCTTAACACATGCAAGTC	NO
KP_F021	GCRAASSGGATTAGATACCC	NO
OP_F072	GCRKGCCTAAYACATGCAAG	NO
OP_F010	GCRRGAGCCCGGAGATGG	NO
KP_F081	GCTAASSGGATTAGATACCC	NO
OP_UI003	GCTATGACGGGTATCC	NO
KP_F038	GCTCAGATTGAACGCTGGCG	NO
OP_F017	GCTCAGTAACACGTGG	NO
OP_R054	GCTGCCTCCCGTAGGAGT	NO
OP_F062	GCTTAACACATGCAAGTCGG	NO
OP_R117	GCWGCCACCCGTAGGTGT	NO
OP_R116	GCWGCCTCCCGTAGGAGT	NO
KP_R037	GGACTACCAGGGTATCTAAT	NO
OP_R053	GGACTACCAGGGTATCTAAT	YES
OP_R088	GGACTACCAGGGTATCTAATCC	NO
OP_R139	GGACTACCAGGGTATCTAATCCTGTN	NO
KP_R029	GGACTACCAGGGTATCTAATCCTGTT	NO
OP_R138	GGACTACCAGGGTATCTAATCCTGTT	YES
OP_R080	GGACTACCAGGGTATCTACTAATCC	NO
OP_R119	GGACTACCRGGGTATCTAA	NO
OP_R066	GGACTACHAGGGTATCTAAT	NO
KP_R038	GGACTACHVGGGTATCTAAT	NO
OP_R010	GGACTACHVGGGTWTCTAAT	NO
OP_R021	GGACTACHVGGGTWTCTAAT	YES
OP_R098	GGACTACHVGGGTWTCTAAT	YES
OP_R036	GGACTACNNGGGTATCTAAT	NO
OP_R014	GGACTACNVGGGTWTCTAAT	NO
OP_R120	GGACTACNVGGGTWTCTAAT	YES
OP_R048	GGACTACNVGGGTWTCTAATCC	NO
KP_R005	GGACTACVSGGGTATCTAAT	NO
OP_R005	GGACTACVSGGGTATCTAAT	YES
OP_R061	GGACTACVSGGGTATCTAAT	YES
KP_F049	GGAGGCAGCAGTRRGGAAT	NO
OP_F038	GGAGGCAGCAGTRRGGAAT	YES
KP_F027	GGATCCAGACTTTGATYMTGGCTCAG	NO
KP_R004	GGATTACARGATTTC	NO
OP_F009	GGATTAGATACCCBRGTAGTC	NO
OP_F029	GGATTAGATACCCBRGTAGTC	YES
OP_F076	GGATTAGATACCCTGGTAGTC	NO
KP_R013	GGCCATGCACCWCCTCTC	NO
OP_R007	GGCCATGCACCWCCTCTC	YES
OP_F115	GGCKTGCGGTGGGTACGGGC	NO
KP_R016	GGCTACCTTGTTACGACTT	NO
OP_R147	GGCTTTAAGGGATTCGCTCCRCCTCA	NO
OP_F057	GGGCTACACACGYGCWAC	NO
KP_R015	GGGTCTCGCTCGTTRCC	NO
OP_R145	GGGTTACCTTGTTACGACTT	NO
OP_R026	GGGTTGCGCTCGTTGC	NO
KP_R056	GGGTTGCGCTCGTTRC	NO
KP_R057	GGGTTNCGNTCGTTG	NO
OP_R056	GGGTTNGNTCGTTG	NO
KP_R074	GGGTYKCGCTCGTTR	NO
OP_F066	GGMTTAGATACCC	NO
KP_F059	GGMTTAGATACCCBDGTA	NO
KP_R044	GGTAAGGTTCTTCGCGTTG	NO
KP_R043	GGTAAGGTTCTTCGCGTTGC	NO
KP_R003	GGTDTTACCGCGGCKGCTG	NO
KP_R080	GGTTACCTTGTTACGACTT	NO
OP_R095	GGTTACCTTGTTACGACTT	YES
OP_R059	GGTTACTTGTTACGACTT	NO
OP_R084	GGYTACCTTGTTACGACTT	NO
KP_F035	GRGTTTGATCCTGGCTCAG	NO
OP_F053	GRGTTYGATYMTGGCTCAG	NO
OP_F031	GTACTCCTACGGGAGGCAGCA	NO
OP_F081	GTAGTCCACGCTGTAAACGATG	NO
OP_R024	GTATTACCGCGGCAGCTGGCAC	NO
OP_R115	GTATTACCGCGGCTGCTG	NO
OP_R051	GTATTACCGCGGCTGCTGGCAC	NO
OP_F030	GTGCCAGCAGCCGCGGTAA	NO
OP_F021	GTGCCAGCMGCCGCGG	NO
KP_F078	GTGCCAGCMGCCGCGGTAA	NO
OP_F005	GTGCCAGCMGCCGCGGTAA	YES
OP_F022	GTGCCAGCMGCCGCGGTAA	YES
KP_F051	GTGCCAGCMGCNGCGG	NO
OP_F052	GTGCCAGCMGCNGCGG	YES
OP_F027	GTGCCAGCTGCCGCGGTAATAC	NO
OP_F092	GTGCCSGCMGCCGCGGTAA	NO
OP_R012	GTGCTCCCCCGCCAATTC	NO
KP_R007	GTGCTCCCCCGCCAATTCCT	NO
OP_R001	GTGCTCCCCCGCCAATTCCT	YES
KP_R009	GTGCTCCCCGCCAATTCCT	NO
OP_F095	GTGCTTATACGGATAAAGCCGT	NO
OP_R031	GTGGACTACHVGGGTWTCTAAT	NO
OP_F100	GTGYCAGCMGCCGCGGTA	NO
OP_F014	GTGYCAGCMGCCGCGGTAA	NO
OP_F047	GTGYCAGCMGCCGCGGTAA	YES
OP_R102	GTNTTACNGCGGCKGCTG	NO
OP_R082	GTTACCTTGTTACGACTT	NO
OP_R091	GTTACGACTTCACCCTCCT	NO
OP_R137	GTTACGACTTCACCCYCCT	NO
OP_F117	GTTCCCGGGCCTTGTAC	NO
OP_F025	GTTTGATCCTGGCTCAG	NO
OP_F032	GTTTGATCMTGGCTCAG	NO
OP_R134	GTTTTCATCGCTCGCTAACTTG	NO
KP_R070	GWATTACCGCGGCKGCTG	NO
OP_R041	GWATTACCGCGGCKGCTG	YES
KP_F076	GYAACGAGCGCAACCC	NO
KP_F018	GYGCASCAGKCGMGAAW	NO
OP_F002	GYGCASCAGKCGMGAAW	YES
OP_R076	GYTACCTTGTTACGACTT	NO
KP_F015	HGCAGCAGGCGCGA	NO
KP_R066	NTACCTTGTTACGACT	NO
OP_R057	RAAGGAGGTGWTCCADCC	NO
KP_R064	RGYTACCTTGTTACGACTT	NO
OP_F065	TAAGCCGGAAGGTGAAARGSAG	NO
OP_R086	TACCAGGGTATCTAATCCTGTT	NO
OP_R038	TACCGCGGCTGCTGGCAC	NO
KP_R063	TACCTTGTTACGACTT	NO
OP_R087	TACCTTGTTACGACTT	YES
OP_UI010	TACGGNATACCTTGTTACGAC	NO
KP_F048	TACGGRAGGCAGCAG	NO
OP_F099	TACGGRAGGCAGCAG	YES
KP_R067	TACGGTTACCTTGTTACGAC	NO
OP_R097	TACGGTTACCTTGTTACGAC	YES
OP_R123	TACGGYTACCTTGTTACGA	NO
OP_UI002	TACGGYTACCTTGTTACGA	YES
KP_R065	TACGGYTACCTTGTTACGACTT	NO
OP_R068	TACGGYTACCTTGTTACGACTT	YES
KP_R031	TACHVGGGTATCTAAKCC	NO
KP_R032	TACNVGGGTATCTAATCC	NO
OP_R013	TACNVGGGTATCTAATCC	YES
OP_R044	TACNVGGGTATCTAATCC	YES
OP_R032	TACYVGGGTATCTAATCC	NO
KP_F082	TAGATACCCSSGTAGTCC	NO
OP_R072	TATCGCTACACCCASWCCCAGC	NO
OP_R100	TATTACCGCGGCTGCTGGCA	NO
KP_R055	TCACGRCACGAGCTGACGAC	NO
OP_R009	TCACGRCACGAGCTGACGAC	YES
OP_R046	TCACGRCACGAGCTGACGAC	YES
OP_R030	TCACRRCACGAGCTGWCGAC	NO
KP_F014	TCCAGGCCCTACGGG	NO
OP_F003	TCCAGGCCCTACGGG	YES
KP_R008	TCCCCCGCCAATTCCTTTAA	NO
KP_F004	TCCGGTTGATCCTGCC	NO
OP_F108	TCCTACGGGAGGCAGCAGN	NO
KP_F045	TCCTACGGGAGGCAGCAGT	NO
OP_F107	TCCTACGGGAGGCAGCAGT	YES
OP_F088	TCCWACGCGARGAACCTTAACC	NO
OP_R078	TCGCGATTACTAGCGATTCC	NO
KP_F005	TCYGGTTGATCCTGCC	NO
OP_F015	TGATCGGTACGGGTTGTG	NO
KP_F052	TGCCAGCAGCCGCGGTAA	NO
OP_R129	TGCGAAAGGGTCGATCCGC	NO
OP_R125	TGCGGCACGGAAGAAATACTCCCC	NO
OP_R131	TGCGGCACGGACGGACAATCCG	NO
OP_R132	TGCGGCACGGAGGGATCGTCCC	NO
KP_R018	TGCTGCCTCCCGTAGGAGT	NO
OP_R022	TGCTGCCTCCCGTAGGAGT	YES
OP_R065	TGCTGGCACGGAGTTAGCCG	NO
OP_F094	TGCTTTGGCACCGCAGGG	NO
OP_F037	TGGAGAGTTTGATCCTGGCTCAG	NO
KP_F037	TGGCTCAGRWYGAACGCTRG	NO
KP_R001	TGTCTCAGGTTCCATCTCCG	NO
OP_F103	TGTGCGTTATTGCATGTATCGTAT	NO
OP_R004	TGTGTGCAAGGAGCAGGGAC	NO
KP_F019	TGYCAGCCGCCGCGGTAAHACCVGC	NO
OP_F013	TGYCAGCCGCCGCGGTAAHACCVGC	YES
KP_F042	TNANACATGCAAGTCGRRCG	NO
OP_F033	TNAYTGGGYRTAAAG	NO
KP_R002	TTACCGCGGCKGCTG	NO
OP_R002	TTACCGCGGCKGCTG	YES
OP_R019	TTACCGCGGCKGCTGGCACG	NO
OP_R025	TTACCGCGGCMGCSGGCAC	NO
KP_R021	TTACCGCGGCTGCTGGCAC	NO
OP_R037	TTACCGCGGCTGCTGGCAC	YES
OP_R047	TTACCGCGGCTGCTGGCACG	NO
KP_R017	TTACTCACCCGTCCGCCACT	NO
OP_R042	TTACTCACCCGTNCGCCRCT	NO
KP_F001	TTCCGGTTGATCCYGCCGGA	NO
KP_F002	TTCCGGTTGATCCYGCCGGA	YES
KP_F011	TTCCGGTTGATCCYGCCRG	NO
OP_R074	TTCTGCAGTCTAGAAGGAGGTGWTCCAGCC	NO
OP_F086	TTTGATCNTGGCTCAG	NO
KP_R081	WAGGAGGTRATCCADCC	NO
KP_R025	WTTACCGCGGCTGCTGG	NO
OP_R109	WTTACCGCGGCTGCTGG	YES
OP_F116	YAACGAGCGCAACCC	NO
KP_F085	YAACGAGCGMRACCC	NO
KP_R011	YCCGGCGTTGAMTCCAATT	NO
OP_R003	YCCGGCGTTGAMTCCAATT	YES
KP_R010	YCCGGCGTTGAVTCCAATT	NO
KP_F012	YTAAGCCATGCRAGT	NO
