# Supplementary material for: In silico evaluation and selection of the best 16S rRNA gene primers for use in next-generation sequencing to detect oral bacteria and archaea
Source: Microbiome. 2023 Mar 23;11:58. doi: 10.1186/s40168-023-01481-6 (PMC10035280; doi:10.1186/s40168-023-01481-6)
Supplement: Supplementary file 6 — Additional file 5: List of archaeal species present in the human mouth and the PMID of the investigations from which they were obtained. [file 40168_2023_1481_MOESM5_ESM.xlsx]

## Sheet: Title. Abbreviations
Additional table 8. Archaeal species present in the human mouth and the investigations from which they were obtained.
PMID	PubMed identifier. For the full reference see Additional file 3

## Sheet: Additional_table_8
Number	Archaeal species	PMID
1	Acidianus hospitalis	28623321
2	Acidilobus saccharovorans	28623321
3	Aciduliprofundum boonei	28623321
4	Aeropyrum camini	28623321
5	Aeropyrum pernix	28623321
6	Archaeoglobus profundus	28623321
7	Archaeoglobus sulfaticallidus	28623321
8	Archaeoglobus veneficus	28623321
9	Caldisphaera lagunensis	28623321
10	Candidatus Korarchaeum cryptofilum	28623321
11	Candidatus Methanobrevibacter massiliense	26194817
12	Candidatus Methanobrevibacter sp. N13	29497795
13	Candidatus Methanomassiliicoccus intestinalis	28623321
14	Candidatus Methanomethylophilus alvus	28623321
15	Candidatus Methanoplasma termitum	28623321
16	Candidatus Methanoregula boonei	28623321
17	Candidatus Methanosphaerula palustris	28623321
18	Candidatus Nitrosoarchaeum limnia	28648489
19	Candidatus Nitrosopumilus koreensis	28623321
20	Candidatus Nitrosopumilus piranensis	28623321
21	Candidatus Nitrosopumilus sp. AR2	28623321
22	Candidatus Nitrososphaera evergladensis	28623321
23	Candidatus Nitrososphaera evergladensis-like	27166431
		26194817
24	Candidatus Nitrososphaera gargensis	28623321
25	Candidatus Methanobrevibacter sp. N13	27166431
26	Cenarchaeum symbiosum	28623321
27	Desulfurococcus fermentans	28623321
28	Desulfurococcus mucosus	28623321
29	Ferroglobus placidus	28623321
30	Ferroplasma acidarmanus	28623321
31	Fervidicoccus fontis	28623321
32	Halalkalicoccus jeotgali	28623321
33	Haloarcula hispanica	28623321
34	Haloarcula marismortui	28623321
35	Haloarcula sp. CBA1115	28623321
36	Halobacterium sp. DL1	28623321
37	Halobacterium sp. NRC-1	28623321
38	Haloferax mediterranei	28623321
39	Haloferax volcanii	28623321
40	Halogeometricum borinquense	28623321
41	Halomicrobium mukohataei	28623321
42	Halopiger xanaduensis	28623321
43	Haloquadratum walsbyi	28623321
44	Halorhabdus tiamatea	28623321
45	Halorhabdus utahensis	28623321
46	Halorubrum lacusprofundi	28623321
47	Halostagnicola larsenii	28623321
48	Haloterrigena turkmenica	28623321
49	Halovivax ruber	28623321
50	Hyperthermus butylicus	28623321
51	Ignicoccus hospitalis	28623321
52	Ignisphaera aggregans	28623321
53	Metallosphaera cuprina	28623321
54	Methanobacterium congolense	30796545
55	Methanobacterium congelense/curvum	21338359
		33016381
56	Methanobacterium curvum/congelese	32925997
		21539593
		23078250
		31666044
		23201354
		25830311
		31372904
		27926431
57	Methanobacterium formicicum	28623321
58	Methanobacterium lacus	28623321
59	Methanobacterium paludis	28623321
60	Methanobacterium sp. MB1	28623321
61	Methanobrevibacter arbophilus	30796545
62	Methanobrevibacter gottschalkii HO	26557034
63	Methanobrevibacter massiliense	28826642
		31666044
		32167855
		30796545
64	Methanobrevibacter oralis	24320900
		29138298
		25950865
		24859768
		32167855
		18707623
		27166431
		11267768
		33024215
		30796545
		28648489
		21539593
		32690877
		22561061
		22561061
		22326171
		23078250
		21338359
		32925997
		21420503
		29797436
		28826642
		31666044
		21253553
		26194817
		22897827
		16186749
		22827611
		23201354
		25633825
		21541092
		29907776
		31372904
		27926431
		33016381
		25074492
		25830311
		28623321
		19702957
		18326571
		27010812
		29497795
		29401401
		24025872
		25797107
65	Methanobrevibacter oralis strain ZR	32167855
66	Methanobrevibacter oralis subsp. Neandertaliensis	28273061
67	Methanobrevibacter oralis ZR	26557034
68	Methanobrevibacter oralis‐like	19572899
		21420503
69	Methanobrevibacter oralis-like phylotype	16597851
		23078250
70	Methanobrevibacter oralis-like phylotype (SGBA-1)	15067114
71	Methanobrevibacter oralis-like species	17172525
72	Methanobrevibacter phylotype 3	21253553
73	Methanobrevibacter phylotype SBGA-1	18707623
74	Methanobrevibacter ruminantium	28623321
75	Methanobrevibacter smithii	16597851
		32167855
		18707623
		27166431
		11267768
		33024215
		30796545
		23078250
		32925997
		21420503
		29797436
		28826642
		31666044
		21253553
		26194817
		22897827
		16186749
		29907776
		25830311
		28623321
		25708582
		18757236
		27010812
		28609785
		29497795
76	Methanobrevibacter smithii PS	26557034
77	Methanobrevibacter smithii-like	21420503
78	Methanobrevibacter sp. AbM4	28623321
79	Methanobrevibacter sp. SBGA-2	21420503
80	Methanobrevibacter sp. SGBA-2	15067114
81	Methanobrevibacter sp. strain N13	29797436
		25830311
82	Methanobrevibacter thaueri CW	26557034
83	Methanobrevibacter “phylotype 3”	25797107
84	Methanocaldococcus bathoardescens	28623321
85	Methanocaldococcus fervens	28623321
86	Methanocaldococcus infernus	28623321
87	Methanocaldococcus jannaschii	28623321
88	Methanocaldococcus sp. FS406-22	28623321
89	Methanocaldococcus vulcanius	28623321
90	Methanocella arvoryzae	28623321
91	Methanocella conradii	28623321
92	Methanocella paludicola	28623321
93	Methanococcoides burtonii	28623321
94	Methanococcoides methylutens	28623321
95	Methanococcus aeolicus	28623321
96	Methanococcus maripaludis	28623321
97	Methanococcus vannielii	28623321
98	Methanococcus voltae	28623321
99	Methanocorpusculum labreanum	28623321
100	Methanoculleus bourgensis	32167855
		27166431
		26194817
		28623321
101	Methanoculleus marisnigri	28623321
102	Methanohalobium evestigatum	28623321
103	Methanohalophilus mahii	28623321
104	Methanolobus psychrophilus	28623321
105	Methanomassiliicoccus luminyensis	30796545
106	Methanomassiliicoccus luminyensis-like	27166431
		26194817
107	Methanomassiliicoccus luminyensis–like phylotype	32167855
108	Methanomethylovorans hollandica	28623321
109	Methanoplanus petrolearius	28623321
110	Methanopyrus kandleri	28623321
		22561061
111	Methanoregula formicicum	28623321
112	Methanosaeta concilii	28623321
113	Methanosaeta harundinacea	28623321
114	Methanosaeta thermophila	28623321
115	Methanosalsum zhilinae	28623321
116	Methanosarcina acetivorans	28623321
117	Methanosarcina barkeri	28623321
118	Methanosarcina horonobensis	28623321
119	Methanosarcina lacustris	28623321
120	Methanosarcina mazeii	30796545
		28623321
		21539593
		23078250
		32925997
		31666044
		23201354
		31372904
		27926431
		25830311
121	Methanosarcina siciliae	28623321
122	Methanosarcina sp.	32167855
123	Methanosarcina sp. Kolksee	28623321
124	Methanosarcina sp. MTP4	28623321
125	Methanosarcina sp. WH1	28623321
126	Methanosarcina sp. WWM596	28623321
127	Methanosarcina thermophila	28623321
128	Methanosarcina vacuolata	32167855
		28623321
129	Methanosphaera stadtmanae	32167855
		30796545
		23078250
		21420503
		22897827
		25830311
		28623321
		31666044
130	Methanospirillum hungatei	28623321
131	Methanothermobacter marburgensis	28623321
132	Methanothermobacter thermautotrophicus	28623321
133	Methanothermococcus okinawensis	28623321
134	Methanothermus fervidus	28623321
135	Methanotorris igneus	28623321
136	Methenobrevibacter millerae ZA-10	26557034
137	Nanoarchaeum equitans	28623321
138	Natrialba magadii	28623321
139	Natrinema pellirubrum	28623321
140	Natrinema sp. J7-2	28623321
141	Natronobacterium gregoryi	28623321
142	Natronococcus occultus	28623321
143	Natronomonas moolapensis	28623321
144	Natronomonas pharaonis	28623321
145	Nitrosopumilus maritimus	28623321
146	Nitrososphaera viennensis	28623321
147	Palaeococcus pacificus	28623321
148	Picrophilus torridus	28623321
149	Pyrobaculum aerophilum	28623321
150	Pyrobaculum arsenaticum	28623321
151	Pyrobaculum ferrireducens	28623321
152	Pyrobaculum oguniense	28623321
153	Pyrococcus horikoshii	28623321
154	Pyrococcus sp. NA2	28623321
155	Pyrococcus sp. ST04	28623321
156	Pyrococcus yayanosii	28623321
157	Pyrolobus fumarii	28623321
158	Staphylothermus hellenicus	28623321
159	Staphylothermus marinus	28623321
160	Sulfolobus acidocaldarius	28623321
161	Sulfolobus islandicus	28623321
162	Thermococcus barophilus	28623321
163	Thermococcus cleftensis	28623321
164	Thermococcus eurythermalis	28623321
165	Thermococcus gammatolerans	28623321
166	Thermococcus litoralis	28623321
167	Thermococcus onnurineus	28623321
168	Thermococcus sibiricus	28623321
169	Thermococcus sp. 4557	28623321
170	Thermococcus sp. ES1	28623321
171	Thermofilum pendens	28623321
172	Thermogladius cellulolyticus	28623321
173	Thermoplasma volcanium	28623321
174	Thermoplasmatales archaeon	28623321
175	Thermoproteus tenax	28623321
176	Thermoproteus uzoniensis	28623321
177	Vulcanisaeta distributa	28623321
