# Supplementary material for: In silico evaluation and selection of the best 16S rRNA gene primers for use in next-generation sequencing to detect oral bacteria and archaea
Source: Microbiome. 2023 Mar 23;11:58. doi: 10.1186/s40168-023-01481-6 (PMC10035280; doi:10.1186/s40168-023-01481-6)
Supplement: Supplementary file 8 — Additional file 7: 16S rRNA gene sequences from the oral archaea which were employed for the BLASTN search against the NCBI non-redundant nucleotide database. [file 40168_2023_1481_MOESM7_ESM.fa]

>NC_000854.2|SP00001 Archaea;Crenarchaeota;Thermoprotei;Desulfurococcales;Desulfurococcaceae;Aeropyrum;pernix
GGTTGATCCTGCCGGACCCGACCGCTATCGGGGTAGGGCTAAGCCATGGGAGTCGAACGCCCCGCCGCTGCGGGGCGTGGCGGACGGCTGAGTAACACGTGGCTAACCTACCCTCGGGACGGGGATAACCCCTCGGGAAACTGGGGCTAATCCCCGATAGGCGGGGGGTGCCTGGAAGGGTCCTCCGCCGAAAGGGGCCGCGGGGGGTTATCGCCCGCGGTCCGCCCGAGGATGGGGCTGCGGCCCATCACGGTAGTTGGCGGGGTAATGGCCCGCCAAGCCTACGACGGGTAGGGGCCGTGAGAGCGGGAGCCCCCAGATGGGCACTGAGACAAGGGCCCAGGCCCTACGGGGCGCACCAGGCGCGAAAACTCCGCAATGCGGGCAACCGTGACGGGGCTACCCCGAGTGCCCCCCTTGGGGGGGCTTTTCCCCGCTGTAAGTAGGCGGGGGAATAAGCGGGGGGCAAGACTGGTGTCAGCCGCCGCGGTAATACCAGCCCCGCGAGCGGTCGGGGTGCTTACTGGGCCTAAAGCGCCCGTAGCCGGCTCGACAAGTCCCCGCCTAAAGCCCCGGGCTCAACCCGGGGAGTGGCGGGGATACTGTCGGGCTAGGGGGCGGGAGAGGCCGAGGGTACTCCCGGGGTAGGGGCGAAATCCATTAATCCCGGGAGGACCACCAGTGGCGAAGGCGCTCGGCTGGAACGCGCCCGACGGTGAGGGGCGAAAGCCGGGGGAGCGAACCGGATTAGATACCCGGGTAGTCCCGGCTGTAAACGATGCGGGCTAGGTGTTGGGCGGGCGTGCGAGCCCGCCCAGTGCCGCAGGGAAGCCGTTAAGCCCGCCGCCTGGGGAGTACGGCCGCAAGGCTGAAAGGTCCGCGGGAGGGGTCTTCTCGTAATGGCATGAATGGTTGTGATATAGTATTACAAACTCTTGATAGTTTGGGGCTTCAAATGGATGGGTATGCTTTATTTTACTTGGTTGGTGCTCTCAGGGACGGCTCTGTATATAGGTACTCGAGGAATTACTATGTGATATGGTACTCGTCGAATAAAGACTATCTGGAGAGAGTTATAGTCTCAAAACTCAGAATTCTAGGTTTCCATAATGTAAGAGTTTACCAATATAAACGGGGAGCCTATAGAGTGCGGATAAGTTCTAAGCAGCTCTTTCACATACTAGTAAATCAGTTTGAGCACCCTCTAAGCACAAGCTCCAGGAAAACTCCGTGGCCTACGCCTCAAAGGGTGAAAGATGGACCTCTAGCACTTCAAATAGAATATGTAAAGGGTTTTGTTGACGCAGAAGGTAGTGTGATAAAATCTAGCAAAGGAGTTCAGGTCGATGTTTCGCAACAAATTATGGAGCCGCTAAAATTTCTGGCTCAGGTGTTAGAGAAAGTCGGAGTTAAAGTAACCGGCATTTACCTTGGTAGTGATGGAGTTTGGAGGTTGAGGATAGCGTCACTCGCCTCCCTGAGACGCTTTGCACATTACATAGGGTTTAGACATCCTTGTAAAAGTAAGAAGTTAAATGAGCTTCTTGGAAGACCCCTCCCCGGGCCCAGCAAACTTAAAGGAATTGGCGGGGGAGCACCACAAGGGGTGGAGCCTGCGGCTTAATTGGAGTCAACGCCGGGAACCTCCACCGGGGGCGACAGCAGGATGACGGCCAGGCTGAAGGCCTTGCCCGACGCGCTGAGGGGAGATGCATGGCCGTCGCCAGCTCGTGCCGTGAGGTGTCCTGTTAAGTCAGGCAACGAGCGAGACCCCCGCCCCTAGTTGCCATCCCCGGGGCGACCCGGGGGGCACACTAGGGGGACTGCCGCCGCTAAGGCGGAGGAAGGAGGGGGCAACGGCAGGTCAGCATGCCCCTAAACCCCCGGGCTGCACGCGGGCTACAATGGCGGGGACAGCGGGTGCCGACCCCGAAAGGGGGAGGCAATCCCTCAAACCCCGCCTCAGTTGGGATCGAGGGCTGCAACTCGCCCTCGTGAACGTGGAATCCCTAGTAACCGCGCGTCATCATCGCGCGGTGAATACGTCCCTGCTCCTTGCACACACTGCCCGTCGCTCCACCCGAGGGGGGAGGGGGTGAGGCCCTCTCCGCCGGGAGGGGGTCGAACCCCCTCCCCCCGAGGGGGGAGAAGTCGTAACAAGGTAGCCGTA
>NC_000909.1|SP00002 Archaea;Euryarchaeota;Methanococci;Methanococcales;Methanocaldococcaceae;Methanocaldococcus;jannaschii DSM 2661
GGTTGATCCTGCCGGAGGCCACTGCTATCGGGGTCCGACTAAGCCATGCGAGTCAAGGGGCTCCCTTCGGGGAGCACCGGCGCACGGCTCAGTAACACGTGGCTAACCTACCCTCGGGTGGGGGATAACCTCGGGAAACTGAGGCTAATCCCCCATAGGGGAGGAGGTCTGGAATGATCCCTCCCCGAAAGGCGTAAGCTGCCCGAGGATGGGGCTGCGGCGGATTAGGTAGTTGGTGGGGTAACGGCCCACCAAGCCTACGATCCGTACGGGCCCTGAGAGGGGGAGCCCGGAGATGGACACTGAGACACGGGTCCAGGCCTACGGGGCGCAGCAGGCGCGAAACCTCCGCAATGCGCGAAAGCGCGACGGGGGGACCCCGAGTGCCCACGCCCTGCGTGGGCTTTTCCGGAGTGTAAACAGCTCCGGGAATAAGGGCTGGGCAAGTCCGGTGCCAGCAGCCGCGGTAATACCGGCGGCCCAAGTGGTGGCCACTGTTATTGGGCCTAAAGCGTCCGTAGCCGGCCCGGTAAGTCTCTGCTTAAATCTGCGGCTCAACCGCAGGGCTGGCAGAGATACTGCCGGGCTTGGGACCGGGAGAGGCCGGGGGTACCCCAGGGGTAGCGGTGAAATGCGTTGATCCCTGGGGGACCACCTGTGGCGAAGGCGCCCGGCTGGAACGGGTCCGACGGTGAGGGACGAAGGCCAGGGGAGCAAACCGGATTAGATACCCGGGTAGTCCTGGCTGTAAACTCTGCGGACTAGGTGTCGCGTCGGCTTCGGGCCGACGCGGTGCCGAAGGGAAGCCGTTAAGTCCGCCGCCTGGGGAGTACGGTCGCAAGACTGAAACTTAAAGGAATTGGCGGGGGAGCACTACAACGGGTGGAGCCTGCGGTTTAATTGGATTCAACGCCGGGCATCTTACCAGGGGCGACGGCAGGATGAAGGCCAGGTTGACGACCTTGCCAGACGCGCCGAGAGGTGGTGCATGGCCGTCGTCAGCTCGTACCGTGAGGCGTCCTGTTAAGTCAGGTAACGAGCGAGACCCGTGCCCCATGTTGCTACCTCCTCCTCCGGGAGGAGGGCACTCATGGGGGACCGCCGGCGCTAAGCCGGAGGAAGGTGCGGGCAACGACAGGTCCGCATGCCCCGAATCCCCTGGGCTACACGCGGGCTACAATGGCCGGGACAATGGGACGCGACCCCGAAAGGGGGAGCGAATCCCCTAAACCCGGTCGTAGTCCGGATCGAGGGCTGTAACTCGCCCTCGTGAAGCCGGAATCCGTAGTAATCGCGCCTCACCATGGCGCGGTGAATGCGTCCCTGCTCCTTGCACACACCGCCCGTCACGCCACCCGAGTTGAGCCCAAGTGAGGCCCTGTCCGCAAGGGCAGGGTCGAACTTGGGTTCAGCGAGGGGGGCGAAGTCGTAACAAGGTAGCCGTA
>NC_000909.1|SP00002 Archaea;Euryarchaeota;Methanococci;Methanococcales;Methanocaldococcaceae;Methanocaldococcus;jannaschii DSM 2661
GGTTGATCCTGCCGGAGGCCACTGCTATCGGGGTCCGACTAAGCCATGCGAGTCAAGGGGCTCCCTTCGGGGAGCACCGGCGCACGGCTCAGTAACACGTGGCTAACCTACCCTCGGGTGGGGGATAACCTCGGGAAACTGAGGCTAATCCCCCATAGGGGAGGAGGTCTGGAATGATCCCTCCCCGAAAGGCGTAAGCCGCCCGAGGATGGGGCTGCGGCGGATTAGGTAGTTGGTGGGGTAACGGCCCACCAAGCCTACGATCCGTACGGGCCCTGAGAGGGGGAGCCCGGAGATGGACACTGAGACACGGGTCCAGGCCCTACGGGGCGCAGCAGGCGCGAAACCTCCGCAATGCGCGAAAGCGCGACGGGGGGACCCCGAGTGCCCACGCCCTGCGTGGGCTTTTCCGGAGTGTAAACAGCTCCGGGAATAAGGGCTGGGCAAGTCCGGTGCCAGCAGCCGCGGTAATACCGGCGGCCCAAGTGGTGGCCACTGTTATTGGGCCTAAAGCGTCCGTAGCCGGCCCGGTAAGTCTCTGCTTAAATCCTGCGGCTCAACCGCAGGGCTGGCAGAGATACTGCCGGGCTTGGGACCGGGAGAGGCCGGGGGTACCCCAGGGGTAGCGGTGAAATGCGTTGATCCCTGGGGGACCACCTGTGGCGAAGGCGCCCGGCTGGAACGGGTCCGACGGTGAGGGACGAAGGCCAGGGGAGCAAACCGGATTAGATACCCGGGTAGTCCTGGCTGTAAACTCTGCGGACTAGGTGTCGCGTCGGCTTCGGGCCGACGCGGTGCCGAAGGGAAGCCGTTAAGTCCGCCGCCTGGGGAGTACGGTCGCAAGACTGAAACTTAAAGGAATTGGCGGGGGAGCACTACAACGGGTGGAGCCTGCGGTTTAATTGGATTCAACGCCGGGCATCTTACCAGGGGCGACGGCAGGATGAAGGCCAGGTTGACGACCTTGCCAGACGCGCCGAGAGGTGGTGCATGGCCGTCGTCAGCTCGTACCGTGAGGCGTCCTGTTAAGTCAGGTAACGAGCGAGACCCGTGCCCCATGTTGCTACCTCCTCCTCCGGGAGGAGGGCACTCATGGGGGACCGCCGGCGCTAAGCCGGAGGAAGGTGCGGGCAACGACAGGTCCGCATGCCCCGAATCCCCTGGGCTACACGCGGGCTACAATGGCCGGGACAATGGGACGCGACCCCGAAAGGGGGAGCGAATCCCCTAAACCCGGTCGTAGTCCGGATCGAGGGCTGTAACTCGCCCTCGTGAAGCCGGAATCCGTAGTAATCGCGCCTCACCATGGCGCGGTGAATGCGTCCCTGCTCCTTGCACACACCGCCCGTCACGCCACCCGAGTTGAGCCCAAGTGAGGCCCTGTCCGCAAGGGCAGGGTCGAACTTGGGTTCAGCGAGGGGGGCGAAGTCGTAACAAGGTAGCCGTA
>NC_000916.1|SP00003 Archaea;Euryarchaeota;Methanobacteria;Methanobacteriales;Methanobacteriaceae;Methanothermobacter;thermautotrophicus str. Delta H
GTTTGATCCTGGCGGAGGCTACTGCTATTGGGGTTCGATTAAGCCATGCAAGTCGAACGAACCTTGTGTTCGTGGCGAACGGCTCAGTAACACGTGGATAACCTGCCCTTGGGACCGGGATAACCCCGGGAAACTGGGGATAAACCCGGATAGGTGATGCTGCCTGGAATGGTTCTTCACCGAAACACCTTCGGGTGCCCAAGGATGGGTCTGCGGCCGATTAGGTTGTTGGTAGGGTAACGGCCTACCAAGCCGATCATCGGTACGGGTTGTGAGAGCAAGAGCCCGGAGATGGAACCTGAGACAAGGTTCCAGGCCCTACGGGGCGCAGCAGGCGCGAAACCTCCGCAATGCACGCAAGTGCGACGGGGGAACCCCAAGTGCCACTCTTAACGGGGTGGCTTTTCAGAAGTGTAAAAAGCTTCTGGAATAAGGGCTGGGCAAGACCGGTGCCAGCCGCCGCGGTAACACCGGCAGCTCAAGTGGTAGCCGCTTTTATTGGGCCTAAAGCGTCCGTAGCCGGTCTGATAAGTCTCTGGTGAAATCCCACAGCTTAACTGTGGGAATTGCTGGAGATACTATCATGACTCGAGGTCGGGAGAGGCTGGAGGTACTCCCAGGGTAGGGGTGAAATCCTGTAATCCTGGGAGGACCACCTGTGGCGAAGGCGTCCAGCTGGAACGAACCTGACGGTGAGGGACGAAAGCCAGGGGCGCGAACCGGATTAGATACCCGGGTAGTCCTGGCCGTAAACGATGTGGACTTGGTGTTGGGATGGCTTCGAGCTGCCCCAGTGCCGAAGGGAAGCTGTTAAGTCCACCGCCTGGGAAGTACGGCCGCAAGGCTGAAACTTAAAGGAATTGGCGGGGGAGCACCACAACGCGTGGAGCCTGCGGTTTAATTGGATTCAACGCCGGACATCTCACCAGGGGCGACAGCAGTATGATGGCCAGGTTGATGACCTTGCCTGACGAGCTGAGAGGAGGTGCATGGCCGCCGTCAGCTCGTACCGTGAGGCGTCCTGTTAAGTCAGGCAACGAGCGAGACCCACGCCCTTAGTTACCAGCGGAACCCTTATGGGTTGCCGGGCACACTAAGGGGACCGCCAGTGATAAACTGGAGGAAGGAGTGGACGACGGTAGGTCCGTATGCCCCGAATCCCCTGGGCAACACGCGGGCTACAATGGCCTGGACAATGGGTTCCGACACCGAAAGGTGGAGGTAATCCCCTAAACCAGGTCGTAGTTCGGATCGAGGGCTGTAACCCGCCCTCGTGAAGCTGGAATGCGTAGTAATCGCGTGTCACTATCGCGCGGTGAATACGTCCCTGCTCCTTGCACACACCGCCCGTCACGCCACCCAAAAAGGGCTTGGATGAGGCCACAACATTCTGTTGTGGTCGAATCTGGGTTCTTTGAGGAGGGCGAAGTCGTAACAAGGTAGCCGTA
>NC_000916.1|SP00003 Archaea;Euryarchaeota;Methanobacteria;Methanobacteriales;Methanobacteriaceae;Methanothermobacter;thermautotrophicus str. Delta H
GTTTGATCCTGGCGGAGGCTACTGCTATTGGGGTTCGATTAAGCCATGCAAGTCGAACGAACCTTGTGTTCGTGGCGAACGGCTCAGTAACACGTGGATAACCTGCCCTTGGGACCGGGATAACCCCGGGAAACTGGGGATAAACCCGGATAGGTGATGCTGCCTGGAATGGTTCTTCACCGAAACACCTTCGGGTGCCCAAGGATGGGTCTGCGGCCGATTAGGTTGTTGGTAGGGTAACGGCCTACCAAGCCGATCATCGGTACGGGTTGTGAGAGCAAGAGCCCGGAGATGGAACCTGAGACAAGGTTCCAGGCCCTACGGGGCGCAGCAGGCGCGAAACCTCCGCAATGCACGCAAGTGCGACGGGGGAACCCCAAGTGCCACTCTTAACGGGGTGGCTTTTCAGAAGTGTAAAAAGCTTCTGGAATAAGGGCTGGGCAAGACCGGTGCCAGCCGCCGCGGTAACACCGGCAGCTCAAGTGGTAGCCGCTTTTATTGGGCCTAAAGCGTCCGTAGCCGGTCTGATAAGTCTCTGGTGAAATCCCACAGCTTAACTGTGGGAATTGCTGGAGATACTATCATGACTCGAGGTCGGGAGAGGCTGGAGGTACTCCCAGGGTAGGGGTGAAATCCTGTAATCCTGGGAGGACCACCTGTGGCGAAGGCGTCCAGCTGGAACGAACCTGACGGTGAGGGACGAAAGCCAGGGGCGCGAACCGGATTAGATACTCGGGTAGTCCTGGCCGTAAACGATGTGGACTTGGTGTTGGGATGGCTTCGAGCTGCCCCAGTGCCGAAGGGAAGCTGTTAAGTCCACCGCCTGGGAAGTACGGCCGCAAGGCTGAAACTTAAAGGAATTGGCGGGGGAGCACCACAACGCGTGGAGCCTGCGGTTTAATTGGATTCAACGCCGGACATCTCACCAGGGGCGACAGCAGTATGATGGCCAGGTTGATGACCTTGCCTGACGAGCTGAGAGGAGGTGCATGGCCGCCGTCAGCTCGTACCGTGAGGCGTCCTGTTAAGTCAGGCAACGAGCGAGACCCACGCCCTTAGTTACCAGCGGAACCCTTATGGGTTGCCGGGCACACTAAGGGGACCGCCAGTGATAAACTGGAGGAAGGAGTGGACGACGGTAGGTCCGTATGCCCCGAATCCCCTGGGCAACACGCGGGCTACAATGGCCTGGACAATGGGTTCCGACACCGAAAGGTGGAGGTAATCCCCTAAACCAGGTCGTAGTTCGGATCGAGGGCTGTAACCCGCCCTCGTGAAGCTGGAATGCGTAGTAATCGCGTGTCACTATCGCGCGGTGAATACGTCCCTGCTCCTTGCACACACCGCCCGTCACGCCACCCAAAAAGGGCTTGGATGAGGCCACAACATTCTGTTGTGGTCGAATCTGGGTTCTTTGAGGAGGGCGAAGTCGTAACAAGGTAGCCGTA
>NC_000961.1|SP00004 Archaea;Euryarchaeota;Thermococci;Thermococcales;Thermococcaceae;Pyrococcus;horikoshii OT3
GGTTGATCCTGCCGGAGGCCACTGCTATGGGGGTCCGACTAAGCCATGCGAGTCAAGGGGGCGTCCCTTCTGGGACGCCACCGGCGGACGGCTCAGTAACACGTCGGTAACCTACCCTCGGGAGGGGGATAACCCCGGGAAACTGGGGCTAATCCCCCATAGGCCTGGGGTACTGGAAGGTCCCCAGGCCGAAAGGGAGCCGTAAGGCTCCGCCCGAGGATGGGCCGGCGGCCGATTAGGTAGTTGGTGGGGTAACGGCCCACCAAGCCGAAGATCGGTACGGGCCGTGAGAGCGGGAGCCCGGAGATGGACACTGAGACACGGGTCCAGGCCCTACGGGGCGCAGCAGGCGCGAAACCTCCGCAATGCGGGAAACCGCGACGGGGGGACCCCCAGTGCCGTGCCTCTGGCACGGCTTTTCCGGAGTGTAAAAAGCTCCGGGAATAAGGGCTGGGCAAGGCCGGTGGCAGCCGCCGCGGTAATACCGGCGGCCCGAGTGGTGGCCACTATTATTGGGCCTAAAGCGGCCGTAGCCGGGCCCGTAAGTCCCTGGCGAAATCCCACGGCTCAACCGTGGGGCTCGCTGGGGATACTGCGGGCCTTGGGACCGGGAGAGGCCGGGGGTACCCCCGGGGTAGGGGTGAAATCCTATAATCCCGGGGGGACCGCCAGTGGCGAAGGCGCCCGGCTGGAACGGGTCCGACGGTGAGGGCCGAAGGCCAGGGGAGCGAACCGGATTAGATACCCGGGTAGTCCTGGCTGTAAAGGATGCGGGCTAGGTGTCGGGCGAGCTTCGAGCTCGCCCGGTGCCGTAGGGAAGCCGTTAAGCCCGCCGCCTGGGGAGTACGGCCGCAAGGCTGAAACTTAAAGGAATTGGCGGGGGAGCACTACAAGGGGTGGAGCGTGCGGTTTAATTGGATTCAACGCCGGGAACCTCACCGGGGGCGACGGCAGGATGAAGGCCAGGCTGAAGGTCTTGCCGGACGCGCCGAGAGGAGGTGCATGGCCGCCGTCAGCTCGTACCGTGAGGCGTCCACTTAAGTGTGGTAACGAGCGAGACCCGCGCCCCCAGTTGCCAGTCCCTCCCGCTCGGGAGGGAGGCACTCTGGGGGGACTGCCGGCGATAAGCCGGAGGAAGGGGCGGGCGACGGTAGGTCAGTATGCCCCGAAACCCCCGGGCTACACGCGCGCTACAATGGGCGGGACAATGGGTGCCGACCCCGAAAGGGGGAGGTAATCCCCTAAACCCGCCCTCAGTTCGGATCGCGGGCTGCAACTCGCCCGCGTGAAGCTGGAATCCCTAGTACCCGCGCGTCATCATCGCGCGGCGAATACGTCCCTGCTCCTTGCACACACCGCCCGTCACTCCACCCGAGCGGGGCCTAGGTGAGGCCCGATCTCCTTCGGGAGGTCGGGTCGAGCCTAGGCTCCGTGAGGGGGGAGAAGTCGTAACAAGGTAGCCGTA
>NC_002607.1|SP00005 Archaea;Euryarchaeota;Halobacteria;Halobacteriales;Halobacteriaceae;Halobacterium;salinarum NRC-1
GGTTGATCCTGCCGGAGGCCATTGCTATCGGAGTCCGATTTAGCCATGCTAGTTGTGCGGGTTTAGACCCGCAGCGGAAAGCTCAGTAACACGTGGCCAAGCTACCCTGTGGACGGGAATACTCTCGGGAAACTGAGGCTAATCCCCGATAACGCTTTGCTCCTGGAAGGGGCAAAGCCGGAAACGCTCCGGCGCCACAGGATGCGGCTGCGGTCGATTAGGTAGACGGTGGGGTAACGGCCCACCGTGCCCATAATCGGTACGGGTTGTGAGAGCAAGAGCCCGGAGACGGAATCTGAGACAAGATTCCGGGCCCTACGGGGCGCAGCAGGCGCGAAACCTTTACACTGTACGAAAGTGCGATAAGGGGACTCCGAGTGTGAAGGCATAGAGCCTTCACTTTTGTACACCGTAAGGTGGTGCACGAATAAGGACTGGGCAAGACCGGTGCCAGCCGCCGCGGTAATACCGGCAGTCCGAGTGATGGCCGATCTTATTGGGCCTAAAGCGTCCGTAGCTGGCTGAACAAGTCCGTTGGGAAATCTGTCCGCTTAACGGGCAGGCGTCCAGCGGAAACTGTTCAGCTTGGGACCGGAAGACCTGAGGGGTACGTCTGGGGTAGGAGTGAAATCCTGTAATCCTGGACGGACCGCCGGTGGCGAAAGCGCCTCAGGAGAACGGATCCGACAGTGAGGGACGAAAGCTAGGGTCTCGAACCGGATTAGATACCCGGGTAGTCCTAGCTGTAAACGATGTCCGCTAGGTGTGGCGCAGGCTACGAGCCTGCGCTGTGCCGTAGGGAAGCCGAGAAGCGGACCGCCTGGGAAGTACGTCTGCAAGGATGAAACTTAAAGGAATTGGCGGGGGAGCACTACAACCGGAGGAGCCTGCGGTTTAATTGGACTCAACGCCGGACATCTCACCAGCCCCGACAGTAGTAATGACGGTCAGGTTGATGACCTTACCCGAGGCTACTGAGAGGAGGTGCATGGCCGCCGTCAGCTCGTACCGTGAGGCGTCCTGTTAAGTCAGGCAACGAGCGAGACCCGCACTCCTAATTGCCAGCAGTACCCTTTGGGTAGCTGGGTACATTAGGTGGACTGCCGCTGCCAAAGCGGAGGAAGGAACGGGCAACGGTAGGTCAGTATGCCCCGAATGGGCTGGGCAACACGCGGGCTACAATGGTCGAGACAATGGGAAGCCACTCCGAGAGGAGGCGCTAATCTCCTAAACTCGATCGTAGTTCGGATTGAGGGCTGAAACTCGCCCTCATGAAGCTGGATTCGGTAGTAATCGCGTGTCAGCAGCGCGCGGTGAATACGTCCCTGCTCCTTGCACACACCGCCCGTCAAATCACCCGAGTGGGGTTCGGATGAGGCCGGCATGCGCTGGTCAAATCTGGGCTCCGCAAGGGGGATTAAGTCGTAACAAGGTAGCCGTA
>NC_002689.2|SP00006 Archaea;Euryarchaeota;Thermoplasmata;Thermoplasmatales;Thermoplasmataceae;Thermoplasma;volcanium GSS1
GGTCGATCCTGCCGGCGGTCACTGCTATCAGGTTCCGACTAAGCCATGCAAGTCACGGGGCCGTAAGGCACCGGCGAACAGCTCAGTAACACGTGGATAATTTACCCTCAGGTGGGGTATAACCTCGGGAAACTGAGGCTAATCCCCCATAGTCATTACAAACTGGAACGTTGTAATGATGAAAGCTCCGGCGCCTGAGGATAAGTCTGCGGCCTATCAGGTAGTAGGTGGTGTAAAGGACCACCTAGCCTAAGACGGGTACGGGCCCTGAAAGGGGGAGCCCGGAGATGGACTCTGAGACAACAGTCCAGGCCCTACGGGGCGCAGCAGGCGCGAAAACTGTGCAATGCGCGAAAGCGCGACACGGGGAACCTGAGTGCCTTGACTTTTCGTCAAGGCTTTTCTGATGCCTAAAAAGCATCAGGAATAAGGGCTGGGCAAGACGGGTGCCAGCCGCCGCGGTAACACCCGCAGCTCGAGTGGTGATCACTTTTATTGAGTCTAAAGCGTCCGTAACCGGTCTTATAAATCTTCAGATAAATTCTCCCGCTTAACGGAAGAACTTCTGAAGAGACTGTAAGACTTGGGACCGGGTGAGGTTGAATGTACTTTCAGGGTAGGGGTAAAATCCTGTAATCCTGAAAGGACGACCGGTGGCGAAAGCGTTCAACTAGAACGGATCCGACGGTGAGGGACGAAGGCTAGGGGAGCAAACCGGATTAGATACCCGGGTAGTCCTAGCTGTAAACGCTGCCCACTTGGTGTTGCTTCTCCGTTGAGGGGGAGCAGTGCCGTAGCGAAGGTGTTAAGTGGGTCACTTGGGGAGTACGGCCGCAAGGCTGAAACTTAAAGGAATTGGCGGGGGAGCACCGCAACGGGAGGAGCGTGCGGTTTAATTGGATTCAACGCCGGAAAACTCACCGGGAGCGACCTTCGGATGAGGGTCAACCTGACGAATTTACCCGATAGAAGGAGAGGTGGTGCATGGCCGTCGTCAGCTCGTACCGTAGGGCGTTCACTTAAGTGTGATAACGAGCAAGACCCCCATCTCTAATTGCTAAGCTTTCTTAGCGGGAAGCTGCACTTTAGAGGGACCGCCAGCGCTAAGCTGGAGGAAGGAGGGGTCGACGGCAGGTCAGTACGCCCCGAATCTCCCGGGCTACACGCGCGCTACAAAGGACGGGACAATGAGTTGCAACCTCGAAAGGGGAAGCTAACCTCGAAACCCGTTCGTAGTCAGGACTGAGGGCTGTAACTCGCCCTCACGAATGTGGATTCCGTAGTAATCGTAGGTCAACAGCCTACGGTGAATATGCCCCTGCTCCTTGCACACACCGCCCGTCAAACCATCCGAGCTGGTGTTGGATGAGGGTCTGTCCATTGGATGGATTCGAATCTGATGTCAGTGAGGAGGGTTAAGTCGTAACAAGGTATCCGTA
>NC_003364.1|SP00007 Archaea;Crenarchaeota;Thermoprotei;Thermoproteales;Thermoproteaceae;Pyrobaculum;aerophilum str. IM2
GGTTGATCCTGCCGGACCCGACCGCTATCGGGGTAGGGCTAAGCCATGCGAGTCGCGCGCCCGGGGGCGCCCGGGAGCGGCGCACGGCTCAGTAACACGTGCCTAACCTAACCTCGGGAGGGGGACACCCCCGGGAAACTGGGGTCAATCCCCCATAGGGGAAGGGCGCTGGAAGGCCCCTTCCCCGAAAGGGATGGCGGCCGATCCGCCGCCGTCCGCCCGAGGGTGGGGGCACGGCCCATCAGGTAGTTGGCGGGTTAAAGGCCCGCCAAGCCGAAGACGGGTAGGGGCGGTGAGAGCCGCGAGCCCCGAGATCGGCACTGAGACAAGGGCCGAGGCCCTACGGGGTGCAGCAGGCGCGAATACTCCGCAAATGGGGGAAGGCCGGCTCCTCATGACGGAGGAATTTAACCTAAATGAAGTCAAATATTCGAAATTTGACAAGAAACGTAACATCAGAGTGCCGGACAAGCCAACAGAACTTCTAGCAGAGGAGATAGCAATACACTTAGGAGACGGCTACCTTTTTTACGACGAAGAGGATAATAGCTATAGATACGGCGTTGGGCTTAATCCAAAAACCGAGGTTGAATACGCATACGCCGTAGCGGAGTTAATAGGGGAAGTATATGGTTATAAACCTCCGGTAAGAAAGGCGCGTATTGAGATAATGTCCCTAGCGATAGGGACGTTTAAACACAAAGTGCTCGGTTTTCCTATAGGCACCAGGACGGGAAACGAGAAGATGCCTCGGATAGGTTGGATATTACAAGATGAGAAATTCGCCACGGCGATCATAAGAGGGCTTTTAGATACCGAAGGATCGGTGAAAAAGATATCTAGGACTTTGGGGATTGTTGTGAAGCAGAGAAACAAGGATATCGCTATGTTCTACGCCCAGTGTATTTCTCTATTGGGTTTCACTCCACGAATATACCAATGGAACGAAAAGAACAAGCCTATCTACGCCGTCGTGGTACTGGGCAAGGATGTGGTAGAAGACTTCCTCCGGACTATAAAACCCAGAAATCCCTCTAAGACCCCCTCTTTTTAGTCTTCCTCTCACGCCGGCCTCCTCCAGCGGAATGCGGGCAACCGCGACGGGGCTACCCCGAGTGCCGGGCGAAGAGCCCGGCTTTTGCCCGGTCTAAAACGCCGGGCGAATAAGCGGGGGGCAAGTCTGGTGTCAGCCGCCGCGGTAATACCAGCTCCGCGAGTGGTCGGGGTGTTTACTGGGCTTAAAGCGCCCGTAGCCGGCCCGGCAAGTCGCTCCTGAAATCCCCGGGCTCAACCCGGGGGCGGGGGGCGATACTGCCGGGCTAGGGGGCGGGAGAGGCCGCCGGTACTCCGGGGGTAGGGGCGAAATCCGTTAATCCCCGGAGGACCACCAGTGGCGAAAGCGGGCGGCCAGAACGCGCCCGACGGTGAGGGGCGAAAGCCGGGGGAGCAAAGGGGATTAGATACCCCTGTAGTCCCGGCCGTAAACGATGCGGGCTAGCTGTCGGTCGGGCTTAGGGCCCGGCCGGTGGCGAAGGGAAACCGTTAAGCCCGCCGCCTGGGGAGTACGGCCGCAAGGCTGAAACTTAAAGGAATTGGCGGGGGGGCACCACAAGGGGTGAAGCTTGCGGCTTAATTGGAGTCAACGCCGGAAACCTCACCCGGGGCGACAGCAGGATGAAGGCCAGGCTAACGACCTTGCCGGACGAGCTGAGAGGAGGTGCATGGCCGTCGTCAGCTCGTGCCGTGAGGTGTCCGGTTAAGTCCGGCAACGAGCGAGACCCCCGCCCCTAGTTGCTACCCCGTCCTTCGGGACGGGGGGCACACTAGGGGGACTGCCGGCGTAAGCCGGAGGAAGGAGGGGGCCACGGCAGGTCAGTATGCCCCGAAACCCCGGGGCTGCACGCGAGCTGCAATGGCGGGGACAGCGGGATCCGACCCCGAAAGGGGGAGGCAATCCCGTAAACCCCGCCCCAGTAGGGATCGAGGGTTGCAACTCGCCCTCGTGAACGTGGAATCCCTAGTAACCGCGTGTCACCAACGCGCGGTGAATACGTCCCTGCCCCTTGCACACACCGCCCGTCGCACCACCCGAGGGAGCCCTCTGCGAGGCCCCTCGCCGAAGAGGTGGGGGGACGAGCAGGGGGCTCCCAAGGGGGGTGAAGTCGTAACAAGGTAGCCGTA
>NC_003551.1|SP00008 Archaea;Euryarchaeota;Methanopyri;Methanopyrales;Methanopyraceae;Methanopyrus;kandleri AV19
GGTTGATCCTGCCGGAGGCCACCGCTATCGGGGTCCGACTAAGCCATGCAAGTCGAGGGCCGCCCGGCAATGGGGGCGGCCCGGCGGACGGCTCAGTAACACGTGGGTAACCTACCCTCGGGACGGGGATAACCCCGGCGAAAGTGGGGCTAATCCCCGATAGGCGGGGCGGCCTGGAACGGTCCTCCGCCGAAAGGGCCCGGGCCCATGCCGCCCGGGTCCGCCCGAGGATGGGCCTGCGGCCGATTAGGTAGTTGGCGGGGTAACGGCCCGCCAAGCCGATAATCGGTACGGGCGGTGAGAGCCGGAGCCCGGAGACGGGGACTGAGACAAGGCCCCGGGCCCTACGGGGCGCAGCAGGCGCGAAACCTCCGCAATGCGGGCAACCGCGACGGGGGGACCCCGAGTGCCGTCGGGGCAAAGCCCCGGCGGCTGTACCGGGGTGTAAAAAGCCCCGGGTAGAAAGCGGCGGGCAAGACCGCTGCCAGCCGCCGCGGTAATAGCGGCGCCGCAAGTGGTGGCCGCTTTTATTGGGCCTAAAGGGGCCGTAGCCGGTCCCGTGGGTCCCCGCCGAAAGCCCGCGGCTTAACCGCGGGAGTCGGCGGGGAAACTGCGGGACTTGGGACCGGGAGAGGCCGGAGGTACCCCCGGGGTAGGGGTGAAATCCTGTCATCCCGGGGGGACCGCCAGTGGCGAAGGCGTCCGGCTGGAACGGGTCCGACGGTGAGGGCCGAAAGCCGGGGGAGCAAACCGGATTAGATACCCGGGTAGTCCCGGCTGTAAACGATGCGGACTAGGTGTTGGGGCGGCCACGAGCCGCCCCAGTGCCGTAGGGAAGCCGTTAAGTCCGCCGCCTGGGGAGTACGGCCGCAAGGCTGAAACTTAAAGGAATTGGCGGGGGAGCACCACAACCGGTGGAGCCTGCGGTTTAATTGGATTCAACGCCGGAAACCTTACCGGGGGCGACAGCAGGATGAAGGCCAGGTTGACGACCTTGCCGGACGAGCTGAGAGGAGGTGCATGGCCGCCGTCAGCTCGTGCCGTGAGGTGTCCTGTTAAGTCAGGTAACGAGCGAGACCCCCGCCCGCAGTTGCCAGCGGGCCCCGTAAGGGGCGCCGGGCACTCTGCGGGGATCGCCGCCGTTAAGGCGGATGAAAGTGGGGGCGACGGCAGGTCCGTATGCCCCGAAACCCCCGGGCTACACGCGGGCTACAATGGCGGGGACAATGGGATCCGACCCCGAAAGGGGGAGGAAATCCCCTAAACCCCGTCGTAGTTCGGATTGCGGGCTGCAACTCGCCCGCATGAAGGTGGAATCGGTAGTAACCGTGCCTCAGAATGGCACGGTGAATACGTCCCTGCTCCTTGCACACACCGCCCGTCACGCCACCCGAGCCCCCCGGGGGCAAGCCCCCGGTCCGCAAGGGCTGGGGGCGAGCCCCCGGGGGGTGAGGGGGGCGAAGTCGTAACAAGGTAGCCGTA
>NC_003552.1|SP00009 Archaea;Euryarchaeota;Methanomicrobia;Methanosarcinales;Methanosarcinaceae;Methanosarcina;acetivorans C2A
GGTTGATCCTGCCAGAGGTTACTGCTATCGGTGTTCGCCTAAGCCATGCGAGTCATATGTTCTTTGTGAACATGGCGTACTGCTCAGTAACACGTGGATAACCTGCCCTTGGGTCCGGCATAACCCCGGGAAACTGGGGATAATACCGGATAACGCACATATGCTGGAATGCTTTCTGCGTAAAACGGATTCGTCTGCCCAAGGATGGGTCTGCGGCCTATCAGGTAGTAGTGGGTGTAACGTACCTACTAGCCGACAACGGGTACGGGTTGTGAGAGCAAGAGCCCGGAGATGGATTCTGAGACATGAATCCAGGCCCTACGGGGCGCAGCAGGCGCGAAAACTTTACAATGCGGGAAACCGTGATAAGGGGACACCGAGTGCCAGCATCATATGCTGGCTGTCCGGATGTGTAAAATACATCTGTTAGCAAGGGCCGGGCAAGACCGGTGCCAGCCGCCGCGGTAACACCGGCGGCCCGAGTGGTGATCGTGATTATTGGGTCTAAAGGGTCCGTAGCCGGTTTGGTCAGTCCTCCGGGAAATCTGACAGCTCAACTGTTAGGCTTTCGGGGGATACTGCCAGACTTGGAACCGGGAGAGGTAAGAGGTACTACAGGGGTAGGAGTGAAATCTTGTAATCCCTGTGGGACCACCTGTGGCGAAGGCGTCTTACCAGAACGGGTTCGACGGTGAGGGACGAAAGCTGGGGGCACGAACCGGATTAGATACCCGGGTAGTCCCAGCCGTAAACGATGCTCGCTAGGTGTCAGGCATGGCGCGACCGTGTCTGGTGCCGCAGGGAAGCCGTGAAGCGAGCCACCTGGGAAGTACGGCCGCAAGGCTGAAACTTAAAGGAATTGGCGGGGGAGCACAACAACGGGTGGAGCCTGCGGTTTAATTGGACTCAACGCCGGACAACTCACCGGGGACGACAGCAATATGTAGGCCAGGCCGAAGACCTTGCCTGAATCGCTGAGAGGAGGTGCATGGCCGTCGCCAGTTCGTACTGTGAAGCATCCTGTTAAGTCAGGCAACGAGCGAGACCCGTGCCCACTGTTACCAGCATGTCCTCCGGGACGATGGGTACTCTGTGGGGACCGCCGGTGTTAAATCGGAGGAAGGTGCGGGCCACGGTAGGTCAGTATGCCCCGAATTTCCCGGGCTACACGCGGGCTACAATGAATGGGACAATGGGTCCCTCCCCTGAAAAGGGCTGGTAATCTCACAAACCCATCCGTAGTTCGGATCGAGGGCTGTAACTCGCCCTCGTGAAGCTGGAATCCGTAGTAATCGCGTTTCAATATAGCGCGGTGAATACGTCCCTGCTCCTTGCACACACCGCCCGTCAAACCACCCGAGTGAGGTATGGGTGAGGGCACGGACTTCGTGCCGTGTTCGAACCTGAATTTTGCAAGGGGGGTTAAGTCGTAACAAGGTAGCCGTA
>NC_003552.1|SP00009 Archaea;Euryarchaeota;Methanomicrobia;Methanosarcinales;Methanosarcinaceae;Methanosarcina;acetivorans C2A
GGTTGATCCTGCCAGAGGTTACTGCTATCGGTGTTCGCCTAAGCCATGCGAGTCATATGTTCTTTGTGAACATGGCGTACTGCTCAGTAACACGTGGATAACCTGCCCTTGGGTCCGGCATAACCCCGGGAAACTGGGGATAATACCGGATAACGCACATATGCTGGAATGCTTTCTGCGTAAAACGGATTCGTCTGCCCAAGGATGGGTCTGCGGCCTATCAGGTAGTAGTGGGTGTAACGTACCTACTAGCCGACAACGGGTACGGGTTGTGAGAGCAAGAGCCCGGAGATGGATTCTGAGACATGAATCCAGGCCCTACGGGGCGCAGCAGGCGCGAAAACTTTACAATGCGGGAAACCGTGATAAGGGGACACCGAGTGCCAGCATCATATGCTGGCTGTCCGGATGTGTAAAATACATCTGTTAGCAAGGGCCGGGCAAGACCGGTGCCAGCCGCCGCGGTAACACCGGCGGCCCGAGTGGTGATCGTGATTATTGGGTCTAAAGGGTCCGTAGCCGGTTTGGTCAGTCCTCCGGGAAATCTGACAGCTCAACTGTTAGGCTTTCGGGGGATACTGCCAGACTTGGAACCGGGAGAGGTAAGAGGTACTACAGGGGTAGGAGTGAAATCTTGTAATCCCTGTGGGACCACCTGTGGCGAAGGCGTCTTACCAGAACGGGTTCGACGGTGAGGGACGAAAGCTGGGGGCACGAACCGGATTAGATACCCGGGTAGTCCCAGCCGTAAACGATGCTCGCTAGGTGTCAGGCATGGCGCGACCGTGTCTGGTGCCGCAGGGAAGCCGTGAAGCGAGCCACCTGGGAAGTACGGCCGCAAGGCTGAAACTTAAAGGAATTGGCGGGGGAGCACAACAACGGGTGGAGCCTGCGGTTTAATTGGACTCAACGCCGGACAACTCACCGGGGACGACAGCAATATGTAGGCCAGGCCGAAGACCTTGCCTGAATCGCTGAGAGGAGGTGCATGGCCGTCGCCAGTTCGTACTGTGAAGCATCCTGTTAAGTCAGGCAACGAGCGAGACCCGTGCCCACTGTTACCAGCATGTCCTCCGGGACGATGGGTACTCTGTGGGGACCGCCGGTGTTAAATCGGAGGAAGGTGCGGGCCACGGTAGGTCAGTATGCCCCGAATTTCCCGGGCTACACGCGGGCTACAATGAATGGGACAATGGGTCCCTCCCCTGAAAAGGGCTGGTAATCTCACAAACCCATCCGTAGTTCGGATCGAGGGCTGTAACTCGCCCTCTTGAAGCTGGAATCCGTAGTAATCGCGTTTCAATATAGCGCGGTGAATACGTCCCTGCTCCTTGCACACACCGCCCGTCAAACCACCCGAGTGAGGTATGGGTGAGGGCACGGACTTCGTGCCGTGTTCGAACCTGAATTTTGCAAGGGGGGTTAAGTCGTAACAAGGTAGCCGTA
>NC_003901.1|SP00010 Archaea;Euryarchaeota;Methanomicrobia;Methanosarcinales;Methanosarcinaceae;Methanosarcina;mazei Go1
GGTTGATCCTGCCAGAGGTTACTGCTATCGGTGTTCGCCTAAGCCATGCGAGTCATATGTAGCAATACATGGCGTACTGCTCAGTAACACGTGGATAACCTGCCCTTGGGACCGGCATAACCCCGGGAAACTGGGGATAATTCCGGATAACGCATATTTGCTGGAATGCTTTATGCGTCAAAAGGATTCGTCTGCCCAAGGATGGGTCTGCGGCCTATCAGGTAGTAGTGGGTGTAATGTACCTACTAGCCAGCGACGGGTACGGGTTGTGAGAGCAAGAGCCCGGAGATGGATTCTGAGACATGAATCCAGGCCCTACGGGGCGCAGCAGGCGCGAAAACTTTACAATGCGGGAAACCGTGATAAGGGGACACCGAGTGCCAGCATCATATGCTGGCTGTCCGGATGTGTAAAATACATCCGTTAGCAAGGGCCGGGCAAGACCGGTGCCAGCCGCCGCGGTAACACCGGCGGCCCGAGTGGTGATCGTGATTATTGGGTCTAAAGGGTCCGTAGCCGGTTTGGTCAGTCCTCCGGGAAATCTGATAGCTCAACTATTAGGCTTTCGGGGGATACTGCCAGACTTGGAACCGGGAGAGGTAAGAGGTACTACAGGGGTAGGAGTGAAATCTTGTAATCCCTGTGGGACCACCTGTGGCGAAGGCGTCTTACCAGAACGGGTTCGACGGTGAGGGACGAAAGCTGGGGGCACGAACCGGATTAGATACCCGGGTAGTCCCAGCCGTAAACGATGCTCGCTAGGTGTCAGGCATGGCGCGACCGTGTCTGGTGCCGCAGGGAAGCCGTGAAGCGAGCCACCTGGGAAGTACGGCCGCAAGGCTGAAACTTAAAGGAATTGGCGGGGGAGCACAACAACGGGTGGAGCCTGCGGTTTAATTGGACTCAACGCCGGACAACTCACCGGGGGCGACAGCAATATGTAGGCCAAGCTGAAGACTTTGCCTGAATCGCTGAGAGGAGGTGCATGGCCGTCGCCAGTTCGTACTGTGAAGCATCCTGTTAAGTCAGGCAACGAGCGAGACCCGTGCCCACTGTTACCAGCATGTCCTCCGGGACGATGGGTACTCTGTGGGGACCGCCGATGTTAAATCGGAGGAAGGTGCGGGCCACGGTAGGTCAGTATGCCCCGAATCTCCCGGGCTACACGCGGGCTACAATGGATGGGACAATGGGTCCCTCCCCTGAAAAGGGCTGGTAATCTCACAAACCCATTCGTAGTTCGGATCGAGGGCTGTAACTCGCCCTCGTGAAGCTGGAATCCGTAGTAATCGCGTTTCAATATAGCGCGGTGAATACGTCCCTGCTCCTTGCACACACCGCCCGTCAAACCACCCGAGTGAGGTATGGGTGAGGGCACGGACTTCGTGCCGTGTTCGAACCTGTGCTTTGCAAGGGGGGTTAAGTCGTAACAAGGTAGCCGTA
>NC_005791.1|SP00011 Archaea;Euryarchaeota;Methanococci;Methanococcales;Methanococcaceae;Methanococcus;maripaludis S2
GGTTGATCCCGCCGGAGGCCACTGCTATTGGGATTCGACTAAGCCATGCGAGTCTATGGTTTCGGCCATGGCGGACGGCTCATTAACACGTGGTTAACATACCCTCAGGTGGGGGATAACCTTGGGAAACTGAGGATAATACCCCATAGAAAAAGCAGTCTGGAACGATTCTTTTTCGAAAGCATATGCGCCTGAGGATTGGACTGCGCTCGATTAGGTAGTTGGTGGGGTAATGGCCCACCAAGCCTACGATCGGTACGGGCCTTGAGAGAGGAAGCCCGGAGATGGGGACTGAGACACGGCCCCAGGCCCTACGGGGCGCAGCAGGCGCGAAACCTCCGCAATGCACGAAAGTGCGACGGGGGGATCCCAAGTGCTCATGCACAGCATGGGCTTTTATCAAGTGTAAACAGCTTGAGGAATAAGGGCTGGGCAAGTTCGGTGCCAGCAGCCGCGGTAACACCGACGGCCCGAGTGGTGGCCACTTTTATTGGGCCTAAAGCGTCCGTAGCCGGTCCAGTAAGTCCTTGTTTAAATCCTGCGGCTTAACCGCAGGACTGGCAGGGATACTGCTGGACTTGGGACCGGGAGAGGACAAGGGTACTTCAGGGGTAGCGGTGAAATGTGTTGATCCTTGAAGGACCACCTATGGCGAAGGCACTTGTCTGGAACGGGTCCGACGGTGAGGGACGAAAGCCAGGGGCGCGAACCGGATTAGATACCCGGGTAGTCCTGGCCGTAAACTTTGCGAACTAGGTGTTAGGTGGGCCCCGTGCCCATCTAGTGCCGAAGGGAAGCCGTTAAGTTCGCCGCCTGGGGAGTACGGTCGCAAGACTGAAACTTAAAGGAATTGGCGGGGGAGCACCACAACGGGTGGAGCCTGCGGTTTAATTGGATTCAACGCCGGGCATCTCACCAGGAGCGACAGCATGATGACGGTCAGGTTGACGACCTTGCCTGAAGCGCTGAGAGGTGGTGCATGGCCATCGTCAGCTCGTACCGCGAGGCGTCCTGTTAAGTCAGGTAACGAGCGAGACCCGTGCCCTATGTTGCTACTTTTTCCTCCGGGAGAAAGGCACTCATAGGGGACCGCTGGCGCTAAGTCAGAGGAAGGAGCGGGCAACGATAGGTCCGCATGCCCCGAATCTCCTGGGCTACACGCGGGCTACAATGGCTAGGACAATGGGCCGCAACCCTGAAAAGGGACGCAAATCTCCTAAACCTAGTCGTAGTTCGGATCGTGGGCTGTAACTCGCCCACGTGAAGCTGGAATCCGTAGTAATCGCAGTTCATAATACTGCGGTGAATGTGTCCCTGCTCCTTGCACACACCGCCCGTCACACCACCCGAGTTGGGTTGAAGTGAGGCCTTGGCCTTTGGCTAGGGTCGAACTTGGGCTCAGCGAGGGGGGTGAAGTCGTAACAAGGTAGCCGTA
>NC_005791.1|SP00011 Archaea;Euryarchaeota;Methanococci;Methanococcales;Methanococcaceae;Methanococcus;maripaludis S2
GGTTGATCCCGCCGGAGGCCACTGCTATTGGGATTCGACTAAGCCATGCGAGTCTATGGTTTCGGCCATGGCGGACGGCTCATTAACACGTGGTTAACATACCCTCAGGTGGGGGATAACCTTGGGAAACTGAGGATAATACCCCATAGAAAAAGCAGTCTGGAACGATTCTTTTTCGAAAGCATATGCGCCTGAGGATTGGACTGCGCTCGATTAGGTAGTTGGTGGGGTAATGGCCCACCAAGCCTACGATCGGTACGGGCCTTGAGAGAGGAAGCCCGGAGATGGGGACTGAGACACGGCCCCAGGCCCTACGGGGCGCAGCAGGCGCGAAACCTCCGCAATGCACGAAAGTGCGACGGGGGGATCCCAAGTGCTCATGCACAGCATGGGCTTTTATCAAGTGTAAACAGCTTGAGGAATAAGGGCTGGGCAAGTTCGGTGCCAGCAGCCGCGGTAACACCGACGGCCCGAGTGGTGGCCACTTTTATTGGGCCTAAAGCGTCCGTAGCCGGTCCAGTAAGTCCTTGTTTAAATCCTGCGGCTTAACCGCAGGACTGGCAGGGATACTGCTGGACTTGGGACCGGGAGAGGACAAGGGTACTTCAGGGGTAGCGGTGAAATGTGTTGATCCTTGAAGGACCACCTATGGCGAAGGCACTTGTCTGGAACGGGTCCGACGGTGAGGGACGAAAGCCAGGGGCGCGAACCGGATTAGATACCCGGGTAGTCCTGGCCGTAAACTTTGCGAACTAGGTGTTAGGTGGGCCCCGTGCCCATCTAGTGCCGAAGGGAAGCCGTTAAGTTCGCCGCCTGGGGAGTACGGTCGCAAGACTGAAACTTAAAGGAATTGGCGGGGGAGCACCACAACGGGTGGAGCCTGCGGTTTAATTGGATTCAACGCCGGGCATCTCACCAGGAGCGACAGCATGATGACGGCCAGGTTGACGACCTTGCCTGAAGCGCTGAGAGGTGGTGCATGGCCATCGTCAGCTCGTACCGCGAGGCGTCCTGTTAAGTCAGGTAACGAGCGAGACCCGTGCCCTATGTTGCTACTTTTTCCTCCGGGAGAAAGGCACTCATAGGGGACCGCTGGCGCTAAGTCAGAGGAAGGAGCGGGCAACGATAGGTCCGCATGCCCCGAATCTCCTGGGCTACACGCGGGCTACAATGGCTAGGACAATGGGCCGCAACCCTGAAAAGGGACGCAAATCTCCTAAACCTAGTCGTAGTTCGGATCGTGGGCTGTAACTCGCCCACGTGAAGCTGGAATCCGTAGTAATCGCAGTTCATAATACTGCGGTGAATGTGTCCCTGCTCCTTGCACACACCGCCCGTCACACCACCCGAGTTGGGTTGAAGTGAGGCCTTGGCCTTTGGCTAGGGTCGAACTTGGGCTCAGCGAGGGGGGTGAAGTCGTAACAAGGTAGCCGTA
>NC_005877.1|SP00012 Archaea;Euryarchaeota;Thermoplasmata;Thermoplasmatales;Picrophilaceae;Picrophilus;torridus DSM 9790
GGTTGATCCTGCCGGCGGCCACTGCTATCAAGTTCCGACTAAGCCATGCGAGTCAAGGGGCCGTAAGGCACCGGCGTACCGCTCAGTAACACGCGGATAATCTACCCTCGGGAAGGGCATAACCTCGGGAAACTGAGGCTAATTCCCTATAGCCATTCAGAACTGGAATGTTTGGATGGTGAAGGCTCCGGCGCCCGGGGATGAGTCTGCGGCCTATCAGGTAGTAGGTGGTGTAACGGACCACCTAGCCTAAGACGGGTACGGGCCCTGGGAGGGGTAGCCCGGAGATGGACTCTGAGACACTAGTCCAGGCCCTACGGGGCGCAGCAGGCGCGAAACCTGTGCAATGCGCGCAAGCGCGACACGGGGAGCTTGAGTGTCTTGGCAAAAGCCAAGACTTTTCTTATGCCTAAAAAGCATAAGGAATAAGGGCTGGGTAAGACGGGTGCCAGCCGCCGCGGTAACACCCGCAGCTCAAGTGGTGGTCACTTTTACTGAGCCTAAAGCGTTCGTAGCCGGCTTTGTAAATCTCCAGGTAAATTCTAGCGCTTAACGTTAGATCTCCTGGAGAGACTGCAAAGCTTGGGACCGGGTGGGGTTGAACGTACTTTCAGGGTAGGGGTAAAATCCTGTAATCCTGGAAGGACGACCGGTAGCGAAGGCGTTCAACTAGAACGGATCCGACGGTGAGGAACGAAGGCTAGGGGAGCAAACCGGATTAGATACCCGGGTAGTCCTAGCTGTAAACTCTGCCCACTTGGTGTTGCCTTTCCGTTGAGGGGAGGCAGTGCCGGAGCGAAGGTGTTAAGTGGGCCGCTTGGGGAGTATGGTCGCAAGACTGAAACTTAAAGGAATTGGCGGGGGAGCACCGCAACGGGAGGAATGTGCGGTTTAATTGGATTCAACGCCGGAAAACTCACCGGGAGCGACCTGTGGATGAGAGTCAACCTGACGAGTTTACTCGATAGCAGGAGAGGTGGTGCATGGCCGTCGTCAGCTCGTACCGTAGGGCGTTCACTTAAGTGTGATAACGAGCGAGACCCCCATCTCCAATTGCAATTACCTACGCGGGTAGGTAAGCACTTTGGAGAGACCGCCAGCGCTAAGCTGGAGGAAGGAGGGGTCGACGGCAGGTCAGTACGCCCCGAATCTCCCGGGCTACACGCGCATTACAAAGGGCAGGACAATGCGTTGCAACCTCGAAAGGGGAAGCTAATCGCCAAACCTGTCCGTAGTTAGGATTGAGGGCTGTAACTCGCCCTCATGAATCTGGATTCCGTAGTAATCGCGGGTCAACAACCCGCGGTGAATATGCCCCTGCTCCTTGCACACACCGCCTGTCAAACCATCCGAGCTGGTGTTGGATGAGGGTTAGCTCGAGAGGGTTAGCTCAAATCTGATGTCAGTGAGGAGGGTTAAGTCATAACAAGGTATCTGTA
>NC_006396.1|SP00013 Archaea;Euryarchaeota;Halobacteria;Halobacteriales;Haloarculaceae;Haloarcula;marismortui ATCC 43049
GGTTGATCCTGCCGGAGGCCATTGCTATCGGAGTCCGATTTAGCCATGCTAGTCGCACGGGCTTAGACCCGTGGCATATAGCTCAGTAACACGTGGCCAAACTACCCTACAGACCGCGATAACCTCGGGAAACTGAGGCCAATAGCGGATATAACTCTCATGTTGGAGTGCCGAGAGTTAGAAACGTTCCGGCGCTGTAGGATGTGGCTGCGGCCGATTAGGTAGATGGTGGGGTAACGGCCCACCATGCCGATAATCGGTACGGGTTGTGAGAGCAAGAACCCGGAGACGGTATCTGAGACAAGATACCGGGCCCTACGGGGCGCAGCAGGCGCGAAACCTTTACACTGCACGACAGTGCGATAGGGGGACTCCGAGTGCGAGGGCATATAGCCCTCGCTTTTCTGTACCGTAAGGTGGTACAGGAACAAGGACTGGGCAAGACCGGTGCCAGCCGCCGCGGTAATACCGGCAGTCCGAGTGATGGCCGATATTATTGGGCCTAAAGCGTCCGTAGCCGGCCGGACAAGTCCGTTGGGAAATCGACGCGCTCAACGCGTCGGCGTCCAGCGGAAACTGTCCGGCTTGGGGCCGGAAGACCTGAGGGGTACGTCCGGGGTAGGAGTGAAATCCTGTAATCCTGGACGGACCACCAATGGGGAAACCACCTCAGGAAGACGGACCCGACGGTGAGGGACGAAAGCTAGGGTCTCGAACCGGATTAGATACCCGGGTAGTCCTAGCTGTAAACGATGCTCGCTAGGTGTGCCGTAGGCTACGAGCCTGCGCTGCGCCCTAGGGAAGCCGAGAAGCGAGCCGCCTGGGAAGTACGTCTGCAAGGATGAAACTTAAAGGAATTGGCGGGGGAGCACCACAACCGGAGGAGCCTGCGGTTTAATTGGACTCAACGCCGGACATCTCACCGGTCCCGACAGTAGTAATGACAGTCAGGTTGACGACTTTACTCGACGCTACTGAGAGGAGGTGCATGGCCGCCGTCAGCTCGTACCGTGAGGCGTCCTGTTAAGTCAGGCAACGAGCGAGACCCGCACTTCTAGTTGCCAGCAATACCCTTGAGGTAGTTGGGTACACTAGGAGGACTGCCGCTGCTAAAGCGGAGGAAGGAACGGGCAACGGTAGGTCAGTATGCCCCGAATGGACCGGGCAACACGCGGGCTACAATGGCTATGACAGTGGGATGCAACGCCGAGAGGCGACGCTAATCTCCAAACGTAGTCGTAGTTCGGATTGCGGGCTGAAACCCGCCCGCATGAAGCTGGATTCGGTAGTAATCGCGTGTCAGAAGCGCGCGGTGAATACGTCCCTGCTCCTTGCACACACCGCCCGTCAAAGCACCCGAGTGGGGTCCGGATGAGGCCGTCATGCGACGGTCGAATCTGGGCTCCGCAAGGGGGCTTAAGTCGTAACAAGGTAGCCGTA
>NC_006396.1|SP00013 Archaea;Euryarchaeota;Halobacteria;Halobacteriales;Haloarculaceae;Haloarcula;marismortui ATCC 43049
GGTTGATCCTGCCGGAGGCCATTGCTATCGGAGTCCGATTTAGCCATGCTAGTTGCACGAGTTTAGACTCGTAGCATATAGCTCAGTAACACGTGGCCAAACTACCCTACAGACCGCGATAACCTCGGGAAACTGAGGCCAATAGCGGATATCACTCTCAGACTGGAGTGTCGAGAGTGAGAAACGTTCCGGCGCTGTAGGATGTGGCTGCGGCCGATTAGGTAGATGGTGGGGTAACGGCCCACCATGCCGATAATCGGTACAGGTTGTGAGAGCAAGAGCCTGGAGACGGTATCTGAGACAAGATACCGGGCCCTACGGGGCGCAGCAGGCGCGAAACCTTTACACTGCACGACAGTGCGATAGGGGGACTCCGAGTGTGAGGGCATATAGCCCTCGCTTTTCTGAACCGTAAGGTGGTTCAGGAACAAGGACTGGGCAAGACCGGTGCCAGCCGCCGCGGTAATACCGGCAGTCCAAGTGATGGCCGATATTATTGGGCCTAAAGCGTCCGTAGCTTGCTGTGTAAGTCCATTGGGAAATCGACCAGCTCAACTGGTCGGCGTCCGGTGGAAACTACACAGCTTGGGGCCGAGAGACTCAACGGGTACGTCCGGGGTAGGAGTGAAATCCTGTAATCCTGGACGGACCACCAATGGGGAAACCACGTTGAGAGACCGGACCCGACAGTGAGGGACGAAAGCCAGGGTCTCGAACCGGATTAGATACCCGGGTAGTCCTGGCTGTAAACAATGCTCGCTAGGTATGTCACGCGCCATGAGCACGTGATGTGCCGTAGTGAAGACGATAAGCGAGCCGCCTGGGAAGTACGTCCGCAAGGATGAAACTTAAAGGAATTGGCGGGGGAGCACCACAACCGGAGGAGCCTGCGGTTTAATTGGACTCAACGCCGGACATCTCACCGGTCCCGACAGTAGTAATGACAGTCAGGTTGACGACTTTACTCGACGCTACTGAGAGGAGGTGCATGGCCGCCGTCAGCTCGTACCGTGAGGCGTCCTGTTAAGTCAGGCAACGAGCGAGACCCACACTTCTAGTTGCCAGCAACACCCCTGCGGTGGTTGGGTACACTAGGAGGACTGCCATTGCTAAAATGGAGGAAGGAATGGGCAACGGTAGGTCAGTATGCCCCGAATGGACCGGGCAACACGCGGGCTACAATGGCTATGACAGTGGGATGCAACGCCGAAAGGCGAAGCTAATCTCCAAACGTAGTCGTAGTTCGGATTGCGGGCTGAAACCCGCCCGCATGAAGCTGGATTCGGTAGTAATCGCGTGTCAGAAGCGCGCGGTGAATACGTCCCTGCTCCTTGCACACACCGCCCGTCAAAGCACCCGAGTGGGGTCCGGATGAGGCCGTCATGCGACGGTCGAATCTGGGCTCCGCAAGGGGGCTTAAGTCGTAACAAGGTAGCCGTA
>NC_006396.1|SP00013 Archaea;Euryarchaeota;Halobacteria;Halobacteriales;Haloarculaceae;Haloarcula;marismortui ATCC 43049
GGTTGATCCTGCCGGAGGCCATTGCTATCGGAGTCCGATTTAGCCATGCTAGTTGCACGAGTTTAGACTCGTAGCATATAGCTCAGTAACACGTGGCCAAACTACCCTACAGACCGCAATAACCTCGGGAAACTGAGGCCAATAGCGGATATAACTCTCATGCTGGAGTGCAGAGAGTTAGAAACGTTCCGGCGCTGTAGGATGTGGCTGCGGCCGATTAGGTAGATGGTGGGGTAACGGCCCACCATGCCGATAATCGGTACAGGTTGTGAGAGCAAGAGCCTGGAGACGGTATCTGAGACAAGATACCGGGCCCTACGGGGCGCAGCAGGCGCGAAACCTTTACACTGCACGACAGTGCGATAGGGGGACTCCGAGTGTGAGGGCATATAGCCCTCGCTTTTCTGTACCGTAAGGTGGTACAGGAACAAGGACTGGGCAAGACCGGTGCCAGCCGCCGCGGTAATACCGGCAGTCCGAGTGATGGCCGATATTATTGGGCCTAAAGCGTCCGTAGCTTGCTGTGTAAGTCCATTGGGAAATCGACCAGCTCAACTGGTCGGCGTCCGGTGGAAACTACACAGCTTGGGGCCGAGAGACTCAACGGGTACGTCCGGGGTAGGAGTGAAATCCTGTAATCCTGGACGGACCACCAATGGGGAAACCACGTTGAGAGACCGGACCCGACAGTGAGGGACGAAAGCCAGGGTCTCGAACCGGATTAGATACCCGGGTAGTCCTGGCTGTAAACAATGCTCGCTAGGTATGTCACGCGCCATGAGCACGTGATGTGCCGTAGTGAAGACGATAAGCGAGCCGCCTGGGAAGTACGTCCGCAAGGATGAAACTTAAAGGAATTGGCGGGGGAGCACCACAACCGGAGGAGCCTGCGGTTTAATTGGACTCAACGCCGGACATCTCACCGGTCCCGACAGTAGTAATGACAGTCAGGTTGACGACTTTACTCGACGCTACTGAGAGGAGGTGCATGGCCGCCGTCAGCTCGTACCGTGAGGCGTCCTGTTAAGTCAGGCAACGAGCGAGACCCACACTTCTAGTTGCCAGCAACACCCCTGCGGTGGTTGGGTACACTAGGAGGACTGCCATTGCTAAAATGGAGGAAGGAATGGGCAACGGTAGGTCAGTATGCCCCGAATGGACCGGGCAACACGCGGGCTACAATGGCTATGACAGTGGGATGCAACGCCGAAAGGCGACGCTAATCTCCAAACGTAGTCGTAGTTCGGATTGCGGGCTGAAACCCGCCCGCATGAAGCTGGATTCGGTAGTAATCGCGTGTCAGAAGCGCGCGGTGAATACGTCCCTGCTCCTTGCACACACCGCCCGTCAAAGCACCCGAGTGGGGTCCGGATGAGGCCGTCATGCGACGGTCGAATCTGGGCTCCGCAAGGGGGCTTAAGTCGTAACAAGGTAGCCGTA
>NC_007181.1|SP00014 Archaea;Crenarchaeota;Thermoprotei;Sulfolobales;Sulfolobaceae;Sulfolobus;acidocaldarius DSM 639
GGTTGATCCTGCCGGACCCGACCGCTATCGGGGTAGGGATAAGCCATGGGAGTCTTACACTCCCGGGTAAGGGAGTGTGGCGGACGGCTGAGTAACACGTGGCTAACCTACCCTCGGGACGGGGATAACCCCGGGAAACTGGGGATAATCCCCGATAGGGAAGGAGTCCTGGAATGGTTCCTTCCCTAAAGGGCTATAGGCTATTTCCCGTTTGTAGCCGCCCGAGGATGGGGCTACGGCCCATCAGGCTGTCGGTGGGGTAAAGGCCCACCGAACCTATAACGGGTAGGGGCCGTGGAAGCGGGAGCCTCCAGTTGGGCACTGAGACAAGGGCCCAGGCCCTACGGGGCGCACCAGGCGCGAAACGTCCCCAATGCGCGAAAGCGTGAGGGCGCTACCCCGAGTGCCTCCGCAAGGAGGCTTTTCCCCGCTCTAAAAAGGCGGGGGAATAAGCGGGGGGCAAGTCTGGTGTCAGCCGCCGCGGTAATACCAGCTCCGCGAGTGGTCGGGGTGATTACTGGGCCTAAAGCGCCTGTAGCCGGCCCACCAAGTCGCCCCTTAAAGTCCCCGGCTCAACCGGGGAACTGGGGGCGATACTGGTGGGCTAGGGGGCGGGAGAGGCGGGGGGTACTCCCGGAGTAGGGGCGAAATCCTTAGATACCGGGAGGACCACCAGTGGCGGAAGCGCCCCGCTAGAACGCGCCCGACGGTGAGAGGCGAAAGCCGGGGCAGCAAACGGGATTAGATACCCCGGTAGTCCCGGCTGTAAACGATGCGGGCTAGGTGTCGAGTAGGCTTAGAGCCTACTCGGTGCCGCAGGGAAGCCGTTAAGCCCGCCGCCTGGGGAGTACGGTCGCAAGACTGAAACTTAAAGGAATTGGCGGGGGAGCACCACAAGGGGTGGAACCTGCGGCTCAATTGGAGTCAACGCCTGGAATCTTACCGGGGGAGACCGCAGTATGACGGCCAGGCTAACGACCTTGCCTGACTCGCGGAGAGGAGGTGCATGGCCGTCGCCAGCTCGTGTTGTGAAATGTCCGGTTAAGTCCGGCAACGAGCGAGACCCCCACCCCTAGTTGGTATTCTGGACTCCGGTCCAGAACCACACTAGGGGGACTGCCGGCGTAAGCCGGAGGAAGGAGGGGGCCACGGCAGGTCAGCATGCCCCGAAACTCCCGGGCCGCACGCGGGTTACAATGGCAGGGACAACGGGATGCTACCTCGAAAGGGGGAGCCAATCCTTAAACCCTGCCGCAGTTGGGATCGAGGGCTGAAACCCGCCCTCGTGAACGAGGAATCCCTAGTAACCGCGGGTCAACAACCCGCGGTGAATACGTCCCTGCTCCTTGCACACACCGCCCGTCGCTCCACCCGAGCGAGAAAGGGGTGAGGTCCCTTGCGATAAGTGGGGGATCGAACTCCTTTCCCGCGAGGGGGGAGAAGTCGTAACAAGGTAGCCGTA
>NC_007355.1|SP00015 Archaea;Euryarchaeota;Methanomicrobia;Methanosarcinales;Methanosarcinaceae;Methanosarcina;barkeri str. Fusaro
GGTTGATCCTGCCAGAGGTTACTGCTATCGGTGTTCGTCTAAGCCATGCGAGTTATATGTTCTTCGTGAACATGGCGTACTGCTCAGTAACACGTGGATAACCTGCCCTTGGGTCCGGCATAACCCCGGGAAACTGGGGATAATTCCGGATAACGCACATATGCTGGAATGCTTTATGCGTAAAATGGATTCGTCTGCCCAAGGATGGGTCTGCGGCCTATCAGGTAGTAGTGGGTGTAATGTACCTACTAGCCTACAACGGGTACGGGTTGTGAGAGCAAGAGCCCGGAGATGGATTCTGAGACATGAATCCAGGCCCTACGGGGCGCAGCAGGCGCGAAAACTTTACAATGCGGGAAACCGTGATAAGGGGACACCGAGTGCTAGCATCATATGCTGGCTGTCCAGGTGTGTAAAATACACCTGTTAGCAAGGGCCGGGCAAGACCGGTGCCAGCCGCCGCGGTAACACCGGCGGCCCGAGTGGTGATCGTGATTATTGGGTCTAAAGGGTCCGTAGCCGGTTTGGTCAGTCCTCCGGGAAATCTGATAGCTCAACTATTAGGCTTTCGGGGGATACTGCCAGACTTGGAACCGGGAGAGGTAAGAGGTACTACAGGGGTAGGAGTGAAATCTTGTAATCCCTGTGGGACCACCTGTGGCGAAGGCGTCTTACCAGAACGGGTTCGACGGTGAGGGACGAAAGCTGGGGGCACGAACCGGATTAGATACCCGGGTAGTCCCAGCCGTAAACGATGCTCGCTAGGTGTCAGGCATGGCGCGACCGTGTCTGGTGCCGCAGGGAAGCCGTGAAGCGAGCCACCTGGGAAGTACGGCCGCAAGGCTGAAACTTAAAGGAATTGGCGGGGGAGCACAACAACGGGTGGAGCCTGCGGTTTAATTGGACTCAACGCCGGACAACTCACCGGGAACGACAGCAATATGTAGGTCAGGCCGAAGACCTTACCTGAATCGCTGAGAGGAGGTGCATGGCCGTCGCCAGTTCGTACTGTGAAGCATCCTGTTAAGTCAGGCAACGAGCGAGACCCGTGCCCACTGTTACCAGCATATCCTCCGGGATGATGGGTACTCTGTGGGGACCGCCGGTGTTAAATCGGAGGAAGGTGCGGGCTACGGTAGGTCAGTATGCCCCGAATTTCCCGGGCTACACGCGGGCTACAATGAATGGGACAATGGGCCCCTCCCCTGAAAAGGGCTGGTAATCTCACAAACCCATCCTTAGTTCGGATCGAGGGCTGTAACTCGCCCTCGTGAAGCTGGAATCCGTAGTAATCGCGTTTCAATATAGCGCGGTGAATACGTCCCTGCTCCTTGCACACACCGCCCGTCAAACCACCCGAGTGAGGTATGGGTGAGGGCACGAACATCGTGTCGTGTTCGAACCTGTGCTTTGCAAGGGGGGTTAAGTCGTAACAAGGTAGCCGTA
>NC_007355.1|SP00015 Archaea;Euryarchaeota;Methanomicrobia;Methanosarcinales;Methanosarcinaceae;Methanosarcina;barkeri str. Fusaro
GGTTGATCCTGCCAGAGGTTACTGCTATCGGTGTTCGTCTAAGCCATGCGAGTTATATGTTCTTCGTGAACATGGCGTACTGCTCAGTAACACGTGGATAACCTGCCCTTGGGTCCGGCATAACCCCGGGAAACTGGGGATAATTCCGGATAACGCACATATGCTGGAATGCTTTATGCGTAAAATGGATTCGTCTGCCCAAGGATGGGTCTGCGGCCTATCAGGTAGTAGTGGGTGTAATGTACCTACTAGCCTACAACGGGTACGGGTTGTGAGAGCAAGAGCCCGGAGATGGATTCTGAGACATGAATCCAGGCCCTACGGGGCGCAGCAGGCGCGAAAACTTTACAATGCGGGAAACCGTGATAAGGGGACACCGAGTGCTAGCATCATATGCTGGCTGTCCAGGTGTGTAAAATACACTTGTTAGCAAGGGCCGGGCAAGACCGGTGCCAGCCGCCGCGGTAACACCGGCGGCCCGAGTGGTGATCGTGATTATTGGGTCTAAAGGGTCCGTAGCCGGTTTGGTCAGTCCTCCGGGAAATCTGATAGCTCAACTATTAGGCTTTCGGGGGATACTGCCAGACTTGGAACCGGGAGAGGTAAGAGGTACTACAGGGGTAGGAGTGAAATCTTGTAATCCCTGTGGGACCACCTGTGGCGAAGGCGTCTTACCAGAACGGGTTCGACGGTGAGGGACGAAAGCTGGGGGCACGAACCGGATTAGATACCCGGGTAGTCCCAGCCGTAAACGATGCTCGCTAGGTGTCAGGCATGGCGCGACCGTGTCTGGTGCCGCAGGGAAGCCGTGAAGCGAGCCACCTGGGAAGTACGGCCGCAAGGCTGAAACTTAAAGGAATTGGCGGGGGAGCACAACAACGGGTGGAGCCTGCGGTTTAATTGGACTCAACGCCGGACAACTCACCGGGAACGACAGCAATATGTAGGTCAGGCCGAAGACCTTACCTGAATCGCTGAGAGGAGGTGCATGGCCGTCGCCAGTTCGTACTGTGAAGCATCCTGTTAAGTCAGGCAACGAGCGAGACCCGTGCCCACTGTTACCAGCATATCCTCCGGGATGATGGGTACTCTGTGGGGACCGCCGGTGTTAAATCGGAGGAAGGTGCGGGCTACGGTAGGTCAGTATGCCCCGAATTTCCCGGGCTACACGCGGGCTACAATGAATGGGACAATGGGCCCCTCCCCTGAAAAGGGCTGGTAATCTCACAAACCCATCCTTAGTTCGGATCGAGGGCTGTAACTCGCCCTCGTGAAGCTGGAATCCGTAGTAATCGCGTTTCAATATAGCGCGGTGAATACGTCCCTGCTCCTTGCACACACCGCCCGTCAAACCACCCGAGTGAGGTATGGGTGAGGGCACGAACATCGTGTCGTGTTCGAACCTGTGCTTTGCAAGGGGGGTTAAGTCGTAACAAGGTAGCCGTA
>NC_007355.1|SP00015 Archaea;Euryarchaeota;Methanomicrobia;Methanosarcinales;Methanosarcinaceae;Methanosarcina;barkeri str. Fusaro
GGTTGATCCTGCCAGAGGTTACTGCTATCGGTGTTCGTCTAAGCCATGCGAGTTATATGTTCTTCGTGAACATGGCGTACTGCTCAGTAACACGTGGATAACCTGCCCTTGGGTCCGGCATAACCCCGGGAAACTGGGGATAATACCGGATAACGCACATATGCTGGAATGCTTTATGCGTAAAATGGATTCGTCTGCCCAAGGATGGGTCTGCGGCCTATCAGGTAGTAGTGGGTGTAATGTACCTACTAGCCTACAACGGGTACGGGTTGTGAGAGCAAGAGCCCGGAGATGGATTCTGAGACATGAATCCAGGCCCTACGGGGCGCAGCAGGCGCGAAAACTTTACAATGCGGGAAACCGTGATAAGGGGACACCGAGTGCTAGCATCATATGCTGGCTGTCCAGGTGTGTAAAATACACCTGTTAGCAAGGGCCGGGCAAGACCGGTGCCAGCCGCCGCGGTAACACCGGCGGCCCGAGTGGTGATCGTGATTATTGGGTCTAAAGGGTCCGTAGCCGGTTTGGTCAGTCCTCCGGGAAATCTGATAGCTCAACTATTAGGCTTTCGGGGGATACTGCCAGACTTGGAACCGGGAGAGGTAAGAGGTACTACAGGGGTAGGAGTGAAATCTTGTAATCCCTGTGGGACCACCTGTGGCGAAGGCGTCTTACCAGAACGGGTTCGACGGTGAGGGACGAAAGCTGGGGGCACGAACCGGATTAGATACCCGGGTAGTCCCAGCCGTAAACGATGCTCGCTAGGTGTCAGGCATGGCGCGACCGTGTCTGGTGCCGCAGGGAAGCCGTGAAGCGAGCCACCTGGGAAGTACGGCCGCAAGGCTGAAACTTAAAGGAATTGGCGGGGGAGCACAACAACGGGTGGAGCCTGCGGTTTAATTGGACTCAACGCCGGACAACTCACCGGGAACGACAGCAATATGTAGGTCAGGCCGAAGACCTTACCTGAATCGCTGAGAGGAGGTGCATGGCCGTCGCCAGTTCGTACTGTGAAGCATCCTGTTAAGTCAGGCAACGAGCGAGACCCGTGCCCACTGTTACCAGCATATCCTCCGGGATGATGGGTACTCTGTGGGGACCGCCGGTGTTAAATCGGAGGAAGGTGCGGGCCACGGTAGGTCAGTATGCCCCGAATTTCCCGGGCTACACGCGGGCTACAATGAATGGGACAATGGGTCCCTCCCCTGAAAAGGGCTGGTAATCTCACAAACCCATCCTTAGTTCGGATCGAGGGCTGTAACTCGCCCTCGTGAAGCTGGAATCCGTAGTAATCGCGTTTCAATATAGCGCGGTGAATACGTCCCTGCTCCTTGCACACACCGCCCGTCAAACCACCCGAGTGAGGTATGGGTGAGGGCACGAACATCGTGTCGTGTTCGAACCTGTGCTTTGCAAGGGGGGTTAAGTCGTAACAAGGTAGCCGTA
>NC_007426.1|SP00016 Archaea;Euryarchaeota;Halobacteria;Halobacteriales;Haloarculaceae;Natronomonas;pharaonis DSM 2160
GGTTGATCCTGCCGGAGGCCATTGCTATCGGTGTCCGATTTAGCCATGCGAGTTGTACGTTTACCGTAGCAAACTGCTCAGTAACACGTGGCCAAACTGCCCTATGGACCGGAATAACCTCGGGAAACTGAGGCTAATTCCGGATACCACATTCATCCTGGAATTGGAGAATGTGCGAAATGCTCCGGCGCCATAGGATGTGGCTGCGGCCGATTAGGTAGACGGTGGGGTAACGGCCCACCGTGCCGATAATCGGTACGGGTCATGAGAGTGAGAGCCCGGAGACGGACTCTGAGACACGAGTCCGGGCCCTACGGGGCGCAGCAGGCGCGAAACCTTTACACTGCACGACAGTGCGATAGGGGGACACCGAGTGCGAGGGCATAGAGCCCTCGCTTTTCTGAACCGTAAGGAGGTTCAGGAACAAGGGCTGGGCAAGACCGGTGCCAGCCGCCGCGGTAACACCGGCAGCCCAAGTGATGGCCGATATTATTGGGCCTAAAGCGTCCGTAGCTGGCCGTGCAAGTTCGTCGGGAAATCCACTCGCTTAACGAGTGGGCGTCCGGCGAAAACTGCTCGGCTTGGGACCGGAAGATCCAAGGGGTACGTCCGGGGTAGGAGTGAAATCCCGTAATCCTGGACGGACCACCGATGGCGAAAGCACCTTGGAAGGACGGATCCGACAGTGAGGGACGAAAGCTAGGGTCTCGAACCGGATTAGATACCCGGGTAGTCCTAGCCGTAAACGATGCTCGCTAGGTGTGGCGCAGGCTACGAGCCTGCGCTGTGCCGTAGGGAAGCCGTGAAGCGAGCCGCCTGGGAAGTACGTCTGCAAGGATGAAACTTAAAGGAATTGGCGGGGGAGCACTACAACCGGAGGAGCCTGCGGTTTAATTGGACTCAACGCCGGACATCTCACCAGCTCCGACAGCAGTAATGACGGTCAGGTTGATGACCTTACCCGACGCTGCTGAGAGGAGGTGCATGGCCGCCGTCAGCTCGTACCGTGAGGCGTCCTGTTAAGTCAGGCAACGAGCGAGACCCGCACCTCTAGTTGCCAGCAGCATCTTGCGATGGCTGGGTACACTAGGGGGACTGCCGTCGCTAAGACGGAGGAAGGAACGGGCAACGGTAGGTCAGTATGCCCCGAATGAGCTGGGCTACACGCGGGCTACAATGGCCAAGACAGTGGGATGCGACACCGAGAGGTGAAGCTAATCTCCTAAACTTGGTCGTAGTTCGGATTGCGGACTGAAACCCGTCCGCATGAAGCTGGATTCGGTAGTAATCGCGTGTCAGAAGCGCGCGGTGAATACGTCCCTGCTCCTTGCACACACCGCCCGTCAAAGCACCCGAGTGGGGTCCGGATGAGGCCTGGCTACCAGGTCGAATCTGGGCTCCGCAAGGGGGCTTAAGTCGTAACAAGGTAGCCGTA
>NC_007681.1|SP00017 Archaea;Euryarchaeota;Methanobacteria;Methanobacteriales;Methanobacteriaceae;Methanosphaera;stadtmanae DSM 3091
GTTTGATCCTGGCGGAAGCTACTGCTATTGGGATTCGATTAAGCCATGCAAGTCGAATGAACCTAGTTCATGGCATACGGCTCAGTAACACGTGGATAACTTACCCTTAGGACCGGGATAACTTTGGGAAACTGAAGATAATACTGGATATTAGGTTATGCCTGGAATGGTTTACCTTTGAAATGTATTTTTCGCCTAAGGATAGATCTGCGGCTGATTAGGTCGTTGGTGGGGTAATGGCCCACCAAGCCGATGATCGGTACGGGTTGTGAGAGCAAGAGCCCGGAGATGGAACCTGAGACAAGGTTCCAGACCCTACGGGGTGCAGCAGGCGCGAAACCTCCGCAATGTACGCAAGTGCGACGGGGGGATCCCAAGTGTTATTCTTAACAGAATAACTTTTCATTAGTGTAAAAAGCTTTTAGAATAAGAGCTGGGCAAGACCGGTGCCAGCCGCCGCGGTAACACCGGCAGCTCAAGTGGTAGCTGTTTTTATTGGGCCTAAAGCGTTCGTAGCCGGTTTGATAAGTCTTTGGTGAAAGCTTGTAGCTTAACTATAAGAATTGCTGAAGATACTGTCAGACTTGAAGTCGGGAGAGGTTAGAGGTACTACCGGGGTAGGGGTGAAATCCTATAATCCTGGGAGGACCACCTGTGGCGAAGGCGTCTAACTGGAACGATCTTGACGGTGAGTAACGAAAGCCAGGGGCGCGAACCGGATTAGATACCCGGGTAGTCCTGGCCGTAAACGATGTGGACTTGGTGTTGGAATGGCCTCGAGTTGTTCCGGTGCCGAAGGGAAGCTGTTAAGTCCACCGCCTGGGAAGTACGGTCGCAAGACTGAAACTTAAAGGAATTGGCGGGGGAGCACCACAACGCGTGGAGCCTGCGGTTTAATTGGATTCAACGCCGGACATCTCACCAGGAGCGACAGCAGAATGATAATCAGGTTGATGACCTTATTTGACTAGCTGAGAGGAGGTGCATGGCCGCCGTCAGCTCGTACTGTGAAGCGTCCTGTTAAGTCAGGCAACGAGCGAGACCCACGCCCTTAGTTACCAACACAATCTCTGGATTGGTGGGCACACTAGGGGGACCGCCAGTGATAAACTGGAGGAAGGAGTGGACGACGGTAGGTCCGTATGCCCCGAATCTCCTGGGCTACACGCGGGCTACAATGGCTATGGCAATGGGTTTCTGCACTGAAAAGTGATGGTAATCTCCTAAACATAGTCTTAGTTCGGATTGAGGGCTGTAACTCGCCCTCATGAAGCTGGAATGCGTAGTAATCGCATGTCACAACCGTGCGGTGAATACGTCCCTGCTCCTTGCACACACCGCCCGTCACACCACCCAAAAAGGGTTTGGATGAGGCCATAATTTTCAAATGTTATTGTCGAATCTAGGTTTTTTGAGGAGGGTGAAGTCGTAACAAGGTAGCCGTA
>NC_007796.1|SP00018 Archaea;Euryarchaeota;Methanomicrobia;Methanomicrobiales;Methanospirillaceae;Methanospirillum;hungatei JF-1
GGTTGATCCTGCCAGAGGCCACTGCTATCGGGGTTTGACTAAGCCATGCGAGTCGAGAGGTGCAAGACCTCGGCGTACTGCTCAGTAACACGTGGACAATCTGCCCTGAAGAGGAGGATAATCCCGGGAAACTGGGGGTAATACTCCATAGTTCGTGCTGACTGGAATGTTATGCGAACGAAAGATCCGTCGCTTCAGGATGAGTCTGCGGCCGATTAGGTAGTTGTTGGGGTAACGGCCCAACAAGCCTGTCATCGGTACGGGTTGTGGGAGCAAGAGCCCGGAGATGGATTCTGAGACACGAATCCAGGCCCTACGGGGCGCAGCAGGCGCGAAAACTTTACCATGCGGGCAACCGTGATAAGGAAACCCCGAGTGCCAGCACAGGCTGGCTGTCCACCAGTGTAAATAACTGGTGAAGAAAGGGCCGGGCAAGACCGGTGCCAGCCGCCGCGGTAATACCGGCGGCTCGAGTGGTGGCCGCTATTACTGGGCTTAAAGGGTCCGTAGCTGGATATACAAGTCCCTTGAGAAATCCGCCGGCTTAACCGGTGGGCGTTCAGGGGAAACTGTATTTCTAGGGACCGGGAGAGGTGAGAGGTACTGCCGGGGTAGGAGTGAAATCCTGTAATCCCGGTGGGACCACCTATGGCGAAGGCATCTCACCAGAACGGGTCCGACAGTGAGGGACGAAAGCTGGGGGAGCAAACCGGATTAGATACCCGGGTAGTCCCAGCTGTAAACGATGCGCGTTAGGTGTGTCAGTGACCACGTGTCACTGAGGTGCCGAAGGGAAACCGTGAAACGCGCCGCCTGGGGAGTACGGTCGCAAGGCTGAAACTTAAAGGAATTGGCGGGGGAGCACCACAACGGGTGGAGCCTGCGGTTTAATCGGACTCAACGCCGGAAATCTCACCGGATAAGACAGCTGAATGATAGTCGGGATGAAGACTCTACTTGACTAGCTGAGAGGAGGTGCATGGCCGTCGTCAGTTCGTACTGTGAAGCATCCTGTTTAGTCAGGCAACGAGCGAGACCCACGCGAGCAGTTGCCAGCTTGACCTTCGGGTTGATGGGGACACTGCTCGGACCGCCTCTGCTAAAGGGGAGGAAGGAATGGGCAACGGTAGGTCAGCATGCCCCGAATTATCCGGGCTACACGCGGGCTACAATGGACAGGACAATGGGTTTCGACACCGAGAGGTGAGGATAATCTCCTAAACCTGTCCGAAGTTCGGATTGCGGGTTGTAACTCACCCGCATGAAGCTGGAATCCGTAGTAATCGCGTTTCAACATAGCGCGGTGAATATGTCCCTGCTCCTTGCACACACCGCCCGTCAAACCACCCGAGTGAGGTCTTGATGAGGATGTATCAGTGATATGTTCGAATCTGGGTTTTGCAAGGGGGGTTAAGTCGTAACAAGGTAGCCGTA
>NC_007796.1|SP00018 Archaea;Euryarchaeota;Methanomicrobia;Methanomicrobiales;Methanospirillaceae;Methanospirillum;hungatei JF-1
GGTTGATCCTGCCAGAGGCCACTGCTATCGGGGTTTGACTAAGCCATGCGAGTCGAGAGGTGCAAGACCTCGGCGTACTGCTCAGTAACACGTGGACAATCTGCCCTGAAGAGGAGGATAATCCCGGGAAACTGGGGGTAATACTCCATAGTTCGTGCTGACTGGAATGTTATGCGAACGAAAGATCCGTCGCTTCAGGATGAGTCTGCGGCCGATTAGGTAGTTGTTGGGGTAACGGCCCAACAAGCCTGTCATCGGTACGGGTTGTGGGAGCAAGAGCCCGGAGATGGATTCTGAGACACGAATCCAGGCCCTACGGGGCGCAGCAGGCGCGAAAACTTTACCATGCGGGCAACCGTGATAAGGAAACCCCGAGTGCCAGCACAGGCTGGCTGTCCACCAGTGTAAATAACTGGTGAAGAAAGGGCCGGGCAAGACCGGTGCCAGCCGCCGCGGTAATACCGGCGGCTCGAGTGGTGGCCGCTATTACTGGGCTTAAAGGGTCCGTAGCTGGATATACAAGTCCCTTGAGAAATCCGCCGGCTTAACCGGTGGGCGTTCAGGGGAAACTGTATTTCTAGGGACCGGGAGAGGTGAGAGGTACTGCCGGGGTAGGAGTGAAATCCTGTAATCCCGGTGGGACCACCTATGGCGAAGGCATCTCACCAGAACGGGTCCGACAGTGAGGGACGAAAGCTGGGGGAGCAAACCGGATTAGATACCCGGGTAGTCCCAGCTGTAAACGATGCGCGTTAGGTGTGTCAGTGACCACGTGTCACTGAGGTGCCGAAGGGAAACCGTGAAACGCGCCGCCTGGGGAGTACGGTCGCAAGGCTGAAACTTAAAGGAATTGGCGGGGGAGCACCACAACGGGTGGAGCCTGCGGTTTAATCGGACTCAACGCCGGAAATCTCACCGGATAAGACAGCTGCATGATAGTCGGGATGAAGACTCTACTTGACTAGCTGAGAGGAGGTGCATGGCCGTCGTCAGTTCGTACTGTGAAGCATCCTGTTTAGTCAGGCAACGAGCGAGACCCACGCGAGCAGTTGCCAGCTTGACCTTCGGGTTGATGGGGACACTGCTCGGACCGCCTCTGCTAAAGGGGAGGAAGGAATGGGCAACGGTAGGTCAGCATGCCCCGAATTATCCGGGCTACACGCGGGCTACAATGGACAGGACAATGGGTTTCGACACCGAGAGGTGAGGATAATCTCCTAAACCTGTCCGAAGTTCGGATTGCGGGTTGTAACTCACCCGCATGAAGCTGGAATCCGTAGTAATCGCGTTTCAACATAGCGCGGTGAATATGTCCCTGCTCCTTGCACACACCGCCCGTCAAACCACCCGAGTGAGGTCTTGATGAGGATGTATCAGTGATATGTTCGAATCTGGGTTTTGCAAGGGGGGTTAAGTCGTAACAAGGTAGCCGTA
>NC_007796.1|SP00018 Archaea;Euryarchaeota;Methanomicrobia;Methanomicrobiales;Methanospirillaceae;Methanospirillum;hungatei JF-1
GGTTGATCCTGCCAGAGGCCACTGCTATCGGGGTTTGACTAAGCCATGCGAGTCGAGAGGTGCAAGACCTCGGCGTACTGCTCAGTAACACGTGGACAATCTGCCCTGAAGAGGAGGATAATCCCGGGAAACTGGGGGTAATACTCCATAGTTCGTGCTGACTGGAATGTTATGCGAACGAAAGATCCGTCGCTTCAGGATGAGTCTGCGGCCGATTAGGTAGTTGTTGGGGTAACGGCCCAACAAGCCTGTCATCGGTACGGGTTGTGGGAGCAAGAGCCCGGAGATGGATTCTGAGACACGAATCCAGGCCCTACGGGGCGCAGCAGGCGCGAAAACTTTACCATGCGGGCAACCGTGATAAGGAAACCCCGAGTGCCAGCACAGGCTGGCTGTCCACCAGTGTAAATAACTGGTGAAGAAAGGGCCGGGCAAGACCGGTGCCAGCCGCCGCGGTAATACCGGCGGCTCGAGTGGTGGCCGCTATTACTGGGCTTAAAGGGTCCGTAGCTGGATATACAAGTCCCTTGAGAAATCCGCCGGCTTAACCGGTGGGCGTTCAGGGGAAACTGTATTTCTAGGGACCGGGAGAGGTGAGAGGTACTGCCGGGGTAGGAGTGAAATCCTGTAATCCCGGTGGGACCACCTATGGCGAAGGCATCTCACCAGAACGGGTCCGACAGTGAGGGACGAAAGCTGGGGGAGCAAACCGGATTAGATACCCGGGTAGTCCCAGCTGTAAACGATGCGCGTTAGGTGTGTCAGTGACCACGTGTCACTGAGGTGCCGAAGGGAAACCGTGAAACGCGCCGCCTGGGGAGTACGGTCGCAAGGCTGAAACTTAAAGGAATTGGCGGGGGAGCACCACAACGGGTGGAGCCTGCGGTTTAATCGGACTCAACGCCGGAAATCTCACCGGATAAGACAGCTGAATGATAGTCGGGATGAAGACTCTACTTGACTAGCTGAGAGGAGGTGCATGGCCGTCGTCAGTTCGTACTGTGAAGCATCCTGTTTAGTCAGGCAACGAGCGAGACCCACGCGAGCAGTTGCCAGCTTGACCTTCGGGTTGATGGGGACACTGCTCGGACCGCCTCTGCTAAAGGGGAGGAAGGAATGGGCAACGGTAGGTCAGCATGCCCCGAATTATCCGGGCTACACGCGGGCTACAATGGACAGGACAATGGGTTTCGACACCGAGAGGTGAGGATAATCTCCTAAACCTGTCCGAAGTTCGGATTGCGGGTTGTAACTCACCCGCATGAAGCTGGAATCCGTAGTAATCGCGTTTCAACATAGCGCGGTGAATATGTCCCTGCTCCTTGCACACACCGCCCGTCAAACCACCCGAGTGAGGTCTTGATGAGGATGTATCATTGATATGTTCGAATCTGGGTTTTGCAAGGGGGGTTAAGTCGTAACAAGGTAGCCGTA
>NC_007955.1|SP00019 Archaea;Euryarchaeota;Methanomicrobia;Methanosarcinales;Methanosarcinaceae;Methanococcoides;burtonii DSM 6242
GGTTGATCCTGCCAGAGGTTACTGCTATCGGTGTTCGACTAAGCCATGCGAGTCATATGTTCTTCGTGAACATGGCGGACTGCTCAGTAACACGTGGATAACCTGCCCTTAGGTTTGGCATAACTCCGGGAAACTGGAGATAATTCCGAATAGGTCAAATATGCTGGAATGCTTTTTGATCAAAAGACTTCGGTTGCCTAAGGATGGATCTGCGGTCTATCAGGTTGTAGTGGGTGTAACGTACCTACTAGCCTACGACGGATATGGGTTGTGAGAGCAAGAGCCCAGAGATGGATTCTGAGACATGAATCCAGGCCCTACGGGGCGCAGCAGGCGCGAAATCTTTACAATGCGGGAAACCGCGATAAGGGGACACCGAGTGCCAGCATTTATGTTGGCTGTCCACATGTGTAAACGGCATGTGTTAGCAAGGGCCGGGCAAGACCGGTGCCAGCCGCCGCGGTAACACCGGCGGCCCGAGTGGTAATCACTTTTATTGGGTCTAAAGGGTCCGTAGCCGGTTTGATCAGTTCTTCGGGAAATCTGACAGCTCAACTGTTAGGCTTCCGGGGAATACTGTCAGACTTGGGACCGGGAGAGGTAAGAGGTACTACAGGGGTAGGAGTGAAATCTTGTAATCCCTGTGGGACCACCAGTGGCGAAGGCGTCTTACCAGAACGGGTCCGACGGTGAGGGACGAAAGCTGGGGGCACGAACCGGATTAGATACCCGGGTAGTCCCAGCCGTAAACGATGTTCGCTAGGTGTCAGGGGCGGTGCGACCGCTTCTGGTGCCGTAGGGAAGCCGTGAAGCGAACCACCTGGGAAGTACGGCCGCAAGGCTGAAACTTAAAGGAATTGGCGGGGGAGCACTACAACGGGTGGAGCCTGCGGTTTAATTGGACTCAACGCCGGAAAACTCACCGGGGGCGACAGCAAAATGTAGGTCAAGCTAAAGACTTTACCTGAATCGCTGAGAGGAGGTGCATGGCCGTCGTCAGTTCGTACTGTGAAGCATCCTGTTAAGTCAGGCAACGAGCGAGACCCGTGCCCACTGTTGCCAGCATGTCCTTCGGGATGATGGGTACTCTGTGGGGACCGCTGGTGCTAAACCAGAGGAAGGTGCGGGCTACGGTAGGTCAGTATGCCCCGAATCTCCCGGGCTACACGCGGGCTACAATGGTTGGGACAATGGGTTCCTACACCGAAAGGTGATGGCAATCTCCTAAACCCAACCGTAGTTCGAATTGAGGACTGTAACTCGTCCTCATGAAGCTGGAATCCGTAGTAATCGCGTTTCAACATAGCGCGGTGAATACGTCCCTGCTCCTTGCACACACCGCCCGTCAAACCACCCGAGTGAGGTATGGGTGAGGGCACGGACTTAGTGCCGTGTTCGAACCTAAATTTCGCAAGGGGGGTTAAGTCGTAACAAGGTAGCCGTA
>NC_008212.1|SP00020 Archaea;Euryarchaeota;Halobacteria;Haloferacales;Haloferacaceae;Haloquadratum;walsbyi DSM 16790
GGTTGATCCTGCCGGAGGCCATTGCTATCGGAGTCCGATTTAGCCATGCTAGTCGTGCGAGTTCAGACTCGCGGCACCGAGCTCAGTAACACGTGGCCAAACTACCCTACAGAGACGGATACCCTCGGGAAACTGAGGTTAACCCGTCATACCGATCTCAGGCTTGAATCGCAGAGATCACAAAACGCCCCGGCGCTGTAGGATGTGGCTGCGGTTGATTAGGTAGACGGTGGGGTAACGGCCCACCGTGCCCATAATCAGTACAGGTTGTGAGAGCAAGAACCTGGAGACGGAATCTGAGACAAGATTCCGGGCCCTACGGGGCGCAGCAGGCGCGAAACCTTTACACTGCACGCACGTGCGATAAGGGGACTCCGAGTGCGAGGGCATATCGTCCTCGCTTTCGTGTACCGTAGGGTGGTACACCAACAAGGGCTGGGCAAGACCGGTGCCAGCCGCCGCGGTAATACCGGCAGCCCGAGTGATGGCCGATCTTATTGGGCCTAAAGCGTCCGTAGCTGGCTGCGCAAGTCCGTCGGGAAATCCACTCGCCCAACGAGTGGGCGTCCGACGGAAACTGCACAGCTTGGGACCGGAAGGCTCGAAGGGTACGTTCGGGGTAGGAGTGAAATCCCATAATCCCGCACGGACCACCGATGGCGAAAGCACTTCGAGAAAACGGATCCGACAGTGAGGGACGAAAGCCAGGGTCTCCAACCGGATTAGATACCCGGGTAGTCCTGGCCGTAAACAATGTTCGCTAGGTATGACACAGACTACGCGTCTCTGTTGTGCCGTAGGGAAGCCGAGAAGCGAACCGCCTGGGAAGTACGTCTGCAAGGATGAAACTTAAAGGAATTGGCGGGGGAGCACTACAACCGGAGGAGCCTGCGGTTTAATTGGACTCAACGCCGGACATCTCACCAGCTCCGACTACAGTGATGACGACCAGGTTGATGACCTCATCACGACGCTGTAGAGAGGAGGTGCATGGCCGCCGTCAGCTCGTACCGTGAGGCGTCCTGTTAAGTCAGGCAACGAGCGAGACCCGCACCCCTAATTGCCAGCAACAGTTTCGACTGGTTGGGTACATTAGGAGGACTGCCAGTGTTAAACTGGAGGAAGGAACGGGCAACGGTAGGTCAGTATGCCCCGAATGAGCTGGGCAACACGCGGGCTACAATGGCTAAGACAATGGGTCGCTATCTCGACAGAGAACGCTAATCTCGAAACTTAGTCGTAGTTCGGATTGAGGGCTGAAACTCGCCCTCATGAAGCTGGATTCGGTAGTAGCCGCCTTTCAGTAGAAGGCGACGAATACGTCCCTGCTCCTTGCACACACCGCCCGTCAAAGCACCCGAGTGAGGTCCGGATGAGGCTATCATTGATAGTCGAATCTGGGCTTCGCAAGGGGGCTTAAGTCGTAACAAGGTAGCCGTA
>NC_008212.1|SP00020 Archaea;Euryarchaeota;Halobacteria;Haloferacales;Haloferacaceae;Haloquadratum;walsbyi DSM 16790
GGTTGATCCTGCCGGAGGCCATTGCTATCGGAGTCCGATTTAGCCATGCTAGTCGTGCGAGTTCAGACTCGCGGCACCGAGCTCAGTAACACGTGGCCAAACTACCCTACAGAGACGGATACCCTCGGGAAACTGAGGTTAACCCGTCATACCGATCTCAGGCTTGAATCGCAGAGATCACAAAACGCCCCGGCGCTGTAGGATGTGGCTGCGGTTGATTAGGTAGACGGTGGGGTAACGGCCCACCGTGCCCATAATCAGTACAGGTTGTGAGAGCAAGAACCTGGAGACGGAATCTGAGACAAGATTCCGGGCCCTACGGGGCGCAGCAGGCGCGAAACCTTTACACTGCACGCACGTGCGATAAGGGGACTCCGAGTGCGAGGGCATATCGTCCTCGCTTTCGTGTACCGTAGGGTGGTACACCAACAAGGGCTGGGCAAGACCGGTGCCAGCCGCCGCGGTAATACCGGCAGCCCGAGTGATGGCCGATCTTATTGGGCCTAAAGCGTCCGTAGCTGGCTGCGCAAGTCCGTCGGGAAATCCACTCGCCCAACGAGTGGGCGTCCGACGGAAACTGCACAGCTTGGGACCGGAAGGCTCGAAGGGTACGTTCGGGGTAGGAGTGAAATCCCATAATCCCGCACGGACCACCGATGGCGAAAGCACTTCGAGAAAACGGATCCGACAGTGAGGGACGAAAGCCAGGGTCTCCAACCGGATTAGATACCCGGGTAGTCCTGGCCGTAAACAATGTTCGCTAGGTATGACACAGACTACGTGTCTCTGTTGTGCCGTAGGGAAGCCGAGAAGCGAACCGCCTGGGAAGTACGTCTGCAAGGATGAAACTTAAAGGAATTGGCGGGGGAGCACTACAACCGGAGGAGCCTGCGGTTTAATTGGACTCAACGCCGGACATCTCACCAGCTCCGACTACAGTGATGACGACCAGGTTGATGACCTCATCACGACGCTGTAGAGAGGAGGTGCATGGCCGCCGTCAGCTCGTACCGTGAGGCGTCCTGTTAAGTCAGGCAACGAGCGAGACCCGCACCCCTAATTGCCAGCAACAGTTTCGACTGGTTGGGTACATTAGGAGGACTGCCAGTGTTAAACTGGAGGAAGGAACGGGCAACGGTAGGTCAGTATGCCCCGAATGAGCTGGGCAACACGCGGGCTACAATGGCTAAGACAATGGGTCGCTATCTCGACAGAGAACGCTAATCTCGAAACTTAGTCGTAGTTCGGATTGAGGGCTGAAACTCGCCCTCATGAAGCTGGATTCGGTAGTAGCCGCCTTTCAGTAGAAGGCGACGAATACGTCCCTGCTCCTTGCACACACCGCCCGTCAAAGCACCCGAGTGAGGTCCGGATGAGGCTATCATTGATAGTCGAATCTGGGCTTCGCAAGGGGGCTTAAGTCGTAACAAGGTAGCCGTA
>NC_008553.1|SP00021 Archaea;Euryarchaeota;Methanomicrobia;Methanosarcinales;Methanotrichaceae;Methanothrix;thermoacetophila PT
GGTTGATCCTGCCAGAGGTTACTGCTATCGGGGTCCGACTAAGCCATGCGAGTTGAATGTCCGAAAGGGCATAGCGCACTGCTCAGTAACACGTGGACAACCTGCCCTGAGGACTGGAATAATCCCGGGAAACTGGGGGTAATTCCAGATATGTCAGAACTCCTGGAATGGGTTCTGGCAGAAAGGCTCCGGCGCCTCAGGATGGGTCTGCGGCCTATCAGGGTAGTAGTGGGTGTAACGTACCTACTAGCCTACGACGGGTACGGGTTGTGAGAGCAAGAGCCCGGAGATGGATTCTGAGACATGAATCCAGGCCCTACGGGGTGCAGCAGGCGCGAAAACTTTACAATGCGGGCAACCGCGATAAGGGGACCTCGAGTGCTGGGTTACAAACCTGGCTGTTGGGCTGCCTAAAAAGCAGTCTATAGCAAGGGCCGGGCAAGACCGGTGCCAGCCGCCGCGGTAACACCGGCGGCTCGAGTGGTAACCGCTATTATTGGGTCTAAAGGGTCTGTAGCCGGCCGACTAAGTCTCTTGGGAAATCTGGCATCTCAAGTGTCAGGCTGCCAGGGGATACTGGTCGGCTTGGGACCGGGAGAGGTGAGAGGTACCTCGGGGGTAGGGGTGAAATCTTGTAATCCTCGAGGGACCACCAGTGGCGAAGGCGTCTCACCAGAACGGATCCGACGGCAAGGGACGAAAGCTAGGGGCACGAACCGGATTAGATACCCGGGTAGTCCTAGCCGTAAACGATACTCGCTAGGTGTCGGCCACGGTGCGACCGTGGTCGGTGCCGTAGGGAAGCCGTGAAGCGAGCCACCTGGGAAGTACGGCCGCAAGGCTGAAACTTAAAGGAATTGGCGGGGGAGCACCACAACGGGTGGAGCCTGCGGTTTAATTGGATTCAACGCCGGAAAGCTTACCGGGGGCGACAGCAATATGAAGGTCAGGCTGAAGACCTTACCGGATTCGCTGAGAGGTGGTGCATGGCCGTCGTCAGTTCGTACTGTGAAGCATCCTGTTAAGTCAGGCAACGAGCGAGACCCACGCCCACAGTTGCCAGCGATCCCTCCGGGGAGGCGGGTACTCTGTGGGGACCGCCGCTGCTAAAGCGGAGGAAGGAGTGGGCAACGGTAGGTCAGTATGCCCCGAATCCCCCGGGCTACACGCGGGCTACAATGGTCGGTACAATGGGTATCGACCCCGAAAGGGGTAGGCAATCCCCTAAAACCGATCGTAGTTCGGATTGAGGGCTGAAACTCGCCCTCATGAAGCTGGAATCCGTAGTAATCGCGTTTCAACAGAACGCGGTGAATACGTCCCTGCTCCTTGCACACACCGCCCGTCAAACCACCCGAGTAGGGTCCGGATGAGGGTGTATCCTCTTGATACATTCGAATCCGGGCTTTGCAAGGGGGGTTAAGTCGTAACAAGGTAGCCGTA
>NC_008553.1|SP00021 Archaea;Euryarchaeota;Methanomicrobia;Methanosarcinales;Methanotrichaceae;Methanothrix;thermoacetophila PT
GCCTCATCTTGATTATCAGCCCTTCCCTGTGGAGCAGTTCTCCACAGGTGCACCCAATGGACTTGCTGGGATTCGGACCCAGGGCCTCCGCCTCGCAAAGGCGGCGCTCTACCTGCTGAGCTACAAGCCCATAGATCCCAGCAACAGGTCAAGTGACGAACCTATCAGCTTCCGGCCGATTTATGCACACTAGGAGGTGATCCAGCCGCAGATTCCCCTACGGCTACCTTGTTACGACTTAACCCCCCTTGCAAAGCCCGGATTCGAATGTATCAAGAGGATACACCCTCATCCGGACCCTACTCGGGTGGTTTGACGGGCGGTGTGTGCAAGGAGCAGGGACGTATTCACCGCGTTCTGTTGAAACGCGATTACTACGGATTCCAGCTTCATGAGGGCGAGTTTCAGCCCTCAATCCGAACTACGATCGGTTTTAGGGGATTGCCTACCCCTTTCGGGGTCGATACCCATTGTACCGACCATTGTAGCCCGCGTGTAGCCCGGGGGATTCGGGGCATACTGACCTACCGTTGCCCACTCCTTCCTCCGCTTTAGCAGCGGCGGTCCCCACAGAGTACCCGCCTCCCCGGAGGGATCGCTGGCAACTGTGGGCGTGGGTCTCGCTCGTTGCCTGACTTAACAGGATGCTTCACAGTACGAACTGACGACGGCCATGCACCACCTCTCAGCGAATCCGGTAAGGTCTTCAGCCTGACCTTCATATTGCTGTCGCCCCCGGTAAGCTTTCCGGCGTTGAATCCAATTAAACCGCAGGCTCCACCCGTTGTGGTGCTCCCCCGCCAATTCCTTTAAGTTTCAGCCTTGCGGCCGTACTTCCCAGGTGGCTCGCTTCACGGCTTCCCTACGGCACCGACCACGGTCGCACCGTGGCCGACACCTAGCGAGTATCGTTTACGGCTAGGACTACCCGGGTATCTAATCCGGTTCGTGCCCCTAGCTTTCGTCCCTTGCCGTCGGATCCGTTCTGGTGAGACGCCTTCGCCACTGGTGGTCCCTCGAGGATTACAAGATTTCACCCCTACCCCCGAGGTACCTCTCACCTCTCCCGGTCCCAAGCCGACCAGTATCCCCTGGCAGCCTGACACTTGAGATGCCAGATTTCCCAAGAGACTTAGTCGGCCGGCTACAGACCCTTTAGACCCAATAATAGCGGTTACCACTCGAGCCGCCGGTGTTACCGCGGCGGCTGGCACCGGTCTTGCCCGGCCCTTGCTATAGACTGCTTTTTAGGCAGCCCAACAGCCAGGTTTGTAACCCAGCACTCGAGGTCCCCTTATCGCGGTTGCCCGCATTGTAAAGTTTTCGCGCCTGCTGCACCCCGTAGGGCCTGGATTCATGTCTCAGAATCCATCTCCGGGCTCTTGCTCTCACAACCCGTACCCGTCGTAGGCTAGTAGGTACGTTACACCCACTACTACCCTGATAGGCCGCAGACCCATCCTGAGGCGCCGGAGCCTTTCTGCCAGAACCCATTCCAGGAGTTCTGACATATCTGGAATTACCCCCAGTTTCCCGGGATTATTCCAGTCCTCAGGGCAGGTTGTCCACGTGTTACTGAGCAGTGCGCTATGCCCTTTCGGACATTCAACTCGCATGGCTTAGTCGGACCCCGATAGCAGTA
>NC_008698.1|SP00022 Archaea;Crenarchaeota;Thermoprotei;Thermoproteales;Thermofilaceae;Thermofilum;pendens Hrk 5
GGTTGATCCTGCCGGACCCGACCGCTATCGGGGTGGGGCTAACCCATGGAAGTCTAGGAGCCGGGGCTACGGCCGGCTCCGGCGGACGGCTCAGTAGCACGTGGCTAACCTACCCTCGGGAGGGGGATAACCCCGGGAAACTGGGGATAAACCCCCATAGGCGCGGACACCTGGAATGGGTCCGCGCTGAAAGGGCCACGGTACCATGCTTACCGTGGCCGCCCGAGGATGGGGCTGCGCCCTATCAGGTAGTTGGCGGGGTAACGGCCCGCCAAGCCGATAACGGGTGGGGGCCGTGAGAGCGGGAGCCCCGAGATGGGCACTGAGACAAGGGCCCAGGCCCTACGGGGTGCACCAGGGGCGAAACTTCCGCAATGCGGGAAACCGTGACGGAGTCACCCCGAGTGCCACCCGAAGAGGGTGGCTTTTGCCCGGTCTAAAAAGCCGGGCGAATAAGCGGGGGGCAAGCTTGGTGTCAGCCGCCGCGGTAATACCAACCCCGCGAGTGGTCGGGACGTTTATTGGGCCTAAAGCGTCCGTAGCCGGCCCGGTAAGTCCCTCCTTAAAGCCCACGGCTCAACCGTGGGAGCGGAGGGATACTGCCGGGCTAGGGGGCGGGAGAGGCCGGGGGTACTCCTGGGGTAGGGGCGAAATCCTATAATCCCAGGAGGACCACCAGTGGCGAAGGCGCCCGGCTAGCACGCGCCCGACGGTGAGGGACGAAAGCTGGGGGAGCAAAGGGGATTAGATACCCCCGTAGTCCCAGCTGTAAACGATGCGGGCTAGGTGTTGGACGGGCTTCGAGCCCGTCCAGTGCCGTAGGGAAGCCGTTAAGCCCGCCGCCTGGGGAGTACGGCCGCAAGGCTGAAACTTAAAGGAATTGGCGGGGGAGCACCACAAGGGGTGAAGCTTGCGGTTTAATTGGAGTCAACGCCGGAAACCTTACCGGGGGCGACAGCAGGATGAAGGCCAGGCTGACGACCTTGCCAGACGAGCTGAGAGGAGGTGCATGGCCGTCGCCGGCTCGTGCCGTGAGGTGTCCTGTTAAGTCAGGGAACGAGCGAGACCCCCGCCCCTAGTTGCTACCCAGCCCTTCGGGGCTGGGGCACTCTAGGGGGACTGCCGGCGATAAGCCGGAGGAAGGTGGGGGCTACGGCAGGTCAGTATGCCCCGAAACCCCCGGGCTACACGCGAGCTGCAATGGCGGGGACAGCGGGTTCCGACCCCGAAAGGGGGAGGTAATCCCTTAAACCCCGCCTCAGTAGGAATCGAGGGCTGCAACTCGCCCTCGTGAACGTGGAATCCCTAGTAACCGCGTGTCACCAACGCGCGGTGAATACGTCCCTGCTCCTTGCACACACCGCCCGTCGCTCCACCCGAGGGAGGCCTAGGTGAGGCCTCCTGCCGACGAGGTGGGAGGTCGAACCTGGGCCTCCCAAGGGGGGAGAAGTCGTAACAAGGTGGCCGTA
>NC_008818.1|SP00023 Archaea;Crenarchaeota;Thermoprotei;Desulfurococcales;Pyrodictiaceae;Hyperthermus;butylicus DSM 5456
GGTTGATCCTGCCGGACCCGACCGCTATCGGGGTGGGACTAAGCCATGGGAGTCGTGCGCCCCCGGATGCGGGGGCGCGGCGGACGGCTGAGTAACACGTGGCTAACCTACCCTCGGGACGGGGATAACCCCGGGAAACTGGGGCTAATCCCCGATAGGCGAGGGGGCCTGGAACGGGTCCCTCGCCGAAAGGGCGCGCGGAGCTTCCCCGCGCGCCGCCCGAGGATGGGGCTGCGGCCCATCAGGTAGTTGGCGGGGTAACGGCCCGCCAAGCCGATAACGGGTAGGGGCCGTGGGAGCGGGACCCCCCAGATGGGCACTGAGACAAGGGCCCAGGCCCTACGGGGCGCACCAGGCGCGAAACCTCCGCAATGCGGGCAACCGTGACGGGGTCACCCCGAGTGCCGCCGATAAGGCGGCTGTTCCCCGCTGTAAGAAGGCGGGGGAGTAAGCGGGGGGCAAGTCTGGTGTCAGCCGCCGCGGTAATACCAGCCCCGCGAGCGGTCGGGATGCTTACTGGGCCTAAAGCGCCCGTAGCCGGCCCGGTAAGTCCCCCCCTAAAGCCCCGGGCTCAACCCGGGGAGTGGGGGGGATACTACCGGGCTAGGGGGCGGGAGAGGCCGAGGGTACTCCCGGGGTAGGGGCGAAATCCGATAATCCCGGGAGGACCACCAGTGGCGAAGGCGCTCGGCTGGAACGCGCCCGACGGTGAGGGGCGAAAGCCGGGGGAGCAAACCGGATTAGATACCCGGGTAGTCCCGGCTGTAAACGATGCGGGCTAGGTGTTGGGCGGGCTTGGAGCCCGCCCAGTGCCGCAGGGAAGCCGTTAAGCCCGCCGCCTGGGGAGTACGGCCGCAAGGCTGAAACTTAAAGGAATTGGCGGGGGAGCACCACAAGGGGTGGAGCCTGCGGCTTAATTGGAGTCAACGCCGGGAATCTTACCGGGGGCGACAGCAGGATGACGGCCAGGCTGACGACCTTGCCCGACGCGCTGAGAGGAGGTGCATGGCCGTCGCCAGCTCGTGCCGTGAGGTGTCCGGTTAAGTCCGGCAACGAGCGAGACCCCCACCCCTAGTTGCTACCCCGGGGGCCACCCCGGGGGCACACTAGGGGGACTGCCGCCGTCCAAGGCGGAGGAAGGAGGGGGCCACGGCAGGTCAGCATGCCCCGAATCCCCCGGGCTGCACGCGGGCTACAATGGCGGGGACAGCGGGATCCGACCCCGAAAGGGGGAGGCAATCCCTTAAACCCCGCCGCAGTTGGGATCGAGGGCTGCAACTCGCCCTCGTGAACGCGGAATCCCTAGTAACCGCGCGTTAGCATCGCGCGGTGAATACGTCCCTGCTCCTTGCACACACCGCCCGTCGCTCCACCCGAGCGGGGGAGGGGTGAGGCCCTGCCCCTGGGGGCAACCCCGGGGGTGGGGTCGAACCCCTCCCCCGCGAGGGGGGAGAAGTCGTAACAAGGTAGCCGTA
>NC_008942.1|SP00024 Archaea;Euryarchaeota;Methanomicrobia;Methanomicrobiales;Methanocorpusculaceae;Methanocorpusculum;labreanum Z
GGTTGATCCTGCCAGAGGCCATTGCTATCAGGGTTTGACTAAGCCATGCGAGTCGAGAGGTGTAAGACCTCGGCATACTGCTCAGTAACACGTGGTTAACCTGCCCTAAGGTGGAGAATACTCCCGGGAAACTGGGGCTAATGCTCCATAGTGGATATGTCCTGGAATGGTATATCCTCGAAAGATCCGTCGCCTTAGGATGGGACTGCGTCCGATTAGGTTGTTGGCGGGGTAACGGCCCACCAAGCCTTTTATCGGTACGGGTTGTGGGAGCAAGATCCCGGAGATGGATTCTGAGACATGAATCCAGGCCCTACGGGGCGCAGCAGGCGCGCAAACTTTACAATGCGAGCAATCGTGATAAGGAAACCCTGAGTGCCTGTCGATGCAGGCTGTTCATATATCTAAATCATATGTGAAGAAAGGGCAGGGCAAGACCGGTGCCAGCCGCCGCGGTAATACCGGCTGCTCGAGTGATGGCCACTATTACTGGGTTTAAAGCGTCCGTAGCTTGACTGTTAGGTCTCTTGGGAAATCTTCGCGCTCAACGTGAAGGCGTCTAAGAGATACCGGCAGTCTTGGAACTGGGAGAGGTAAACCGTACTTCGGGGGTAGGAGTGAAATCTTGTAATCCTCGAGGGACGACCTATGGCGAAGGCAGTTTACCAGAACAGCTTCGACAGTGAGGGACGAAAGCTGGGGGAGCAAACGGGATTAGATACCCCGGTAGTCCCAGCCGTAAACAATGTGCGTTAGGTGTGTCGGTAACCACGTGTTACTGATGCGCCGAAGAGAAATCGTGAAACGCACCACCTGGGAAGTACGGTCGCAAGGCTGAAACTTAAAGGAATTGGCGGGGGAGCACCACAACAGGTGGAGCCTGCGGTTTAATTGGATTCAACGCCGGACATCTCACCGGATAAGACAGCTGAATGATTGTCAATCTGAAGGTTTTACATGACTAGCTGAGAGGAGGTGCATGGCCGTCGTCAGTTCGTACTGTGAAGCATCCTGTTAAGTCAGGCAACGAGCGAGACCCACGCCGACAATTGCCAGCAGCATCTCCGGATGGCTGGGGACATTGTCGGGACCGCCTCTGCTAAAGGGGAGGAAGGAATGGGCAACGGTAGGTCAGCATGCCCCGAATTATCCGGGCTACACGCGGGCTACAATGGACGGGACAATGGGTAACAACACCGAAAGGTGCAGTCAATCTCCGAACCCCGCCCTTAGTTAGGATTGCGGGTTGCAACTCACCCGCATGAATCTGGAATCTGTAGTAATCGCGTTTCACTATAGCGCGGTGAATACGTCCCTGCTCCTTGCACACACCGCCCGTCAAACCATCCTAGTGGGGTTTGGATGAGTCCCTGGTCTTTGCCGGGGTCGAATCTAGGTTCCGTGAGGAGGGTTAAGTCGTAACAAGGTAGCCGTA
>NC_009033.1|SP00025 Archaea;Crenarchaeota;Thermoprotei;Desulfurococcales;Desulfurococcaceae;Staphylothermus;marinus F1
GGTTGATCCTGCCGGACCCGACCGCTATCGGGGTGGGGCTAAGCCATGGGAGTCGTACGCTCCGCCGCTGCGGAGCGTGGCGGACGGCTGAGTAACACGTGGCTAACCTACCCTCGGGAGGGGGATAACACCGGGAAACTGGTGCTAATCCCCCATAGGGGAGGATGCCTGGAAGGGTTCCTCCCCGAAAGGGTGCGGTGGGGGTTATCGCCGCCGCGCCGCCCGAGGATGGGGCTGCGGCCCATCAGGTAGTTGGCGGGGTAACGGCCCGCCAAGCCGATAACGGGTAGGGGCCGTGAGAGCGGGAGCCCCCAGATGGGCACTGAGACAAGGGCCCAGGCCCTACGGGGTGCACCAGGCGCGAAACCTCCGCAATGCGGGCAACCGTGACGGGGTCACCCCGAGTGCCCCCTATATGGGGGCTTTTCCCCGCTGTAGGAAGGCGGGGGAATAAGCGGGGGGCAAGTCTGGTGTCAGCCGCCGCGGTAATACCAGCCCCGCGAGACCGGGGGATCTTAGGCCTGGTATATCGATGTTTAATCCAGGCTAGGACCTCCCGGCGCGGATGGTCGGGACGATTATTGGGCCTAAAGCGCCCGTAGCCGGCCTGGCAAGTCCCCTCCTAAATCCCCGGGCTCAACCCGGGGAGTGGAGGGGAAACTGCCAGGCTAGGGGGCGGGAGAGGCCGAGGGTACTCCCGGGGTAGGGGCGAAATCCTATAATCCCGGGAGGACCACCAGTGGCGAAGGCGCTCGGCTGGAACGCGCCCGACGGTGAGGGGCGAAAGCCGGGGGAGCGAACCGGATTAGATACCCGGGTAGTCCCGGCTGTAAACGATGCGGGCTAGGTGTTGGGCGGGCTTAGAGCCCGCCCAGTGCCGCAGGGAAGCCGTTAAGCCCGCCGCCTGGGGAGTACGGCCGCAAGGCTGAAACTTAAAGGAATTGGCGGGGGAGCACCACAAGGGGTGGAGCCTGCGGTTTAATTGGAGTCAACGCCGGGAACCTCACCGGGGGCGACAGCAGGATGACGGCCAGGCTAACGGCCTTGCCCGACGCGCTGAGAGGAGGTGCATGGCCGTCGCCAGCTCGTGCCGTGAGGTGTCCGGTTAAGTCCGGCAACGAGCGAGACCCCCGCCCCTAGTTGCGACCCGGAGCTCTGGCTCCGGGGCACACTAGGGGGACTGCCGCCGTATAAGGCGGAGGAAGGAGGGGGCCACGGCAGGTCAGCATGCCCCGAATCCCCCGGGCTACACGCGGGCTACAATGGCGGGGACAGCGGGATCCGACCCCGTAAGGGGGAGGCAATCCCTCAAACCCCGCCGCAGTTGGGATCGAGGGCTGCAACTCGCCCTCGTGAACGTGGAATCCCTAGTAACCGCGCGTCATCATCGCGCGGTGAATACGTCCCTGCTCCTTGCACACACCGCCCGTCGCTCCACCCGAGGGAGGGGGTGAGTGAGGCCCGGTCCCCCGGGGAAACCCGGGGGGTCGGGTCGAACTCTCCCCTCCCAAGGGGGGAGAAGTCGTAACAAGGTAGCCGTA
>NC_009051.1|SP00026 Archaea;Euryarchaeota;Methanomicrobia;Methanomicrobiales;Methanomicrobiaceae;Methanoculleus;marisnigri JR1
GGTTGATCCTGCCAGAGGTCACTGCTATCGGGGTTCGATTAAGCCATGCGAGTCGAGAGGGTTCGGCCCTCGGCGTACTGCTCAGTAACACGTGGATAACCTGCCCTAAGGAAGGGGATAACCCCGGGAAACTGGGAATAATACCCTATAGGTTACAGATGCTGGAATGCTCTGTAACTCAAAGTTCAGGCGCCTTAGGATGGATCTGCGGCCGATTAGGTTGTTGTTGGGGTAACGGCCCAACAAGCCAGTAATCGGTACGGGTTGTGGGAGCAAGAGCCCGGAGTTGGATTCTGAGACACGAATCCAGGCCCTACGGGGCGCAGCAGGCGCGAAAACTTTACAATGCGGGCAACCGTGATAAGGGAACCTCGAGTGCCTGTATATGCAGGCTGTCCAGGTGTCTAAAACACACCTGAAGAAAGGGCCGGGCAAGACCGGTGCCAGCCGCCGCGGTAATACCGGCGGCTCGAGTGGTGGCCACTTTTATTGGGCTTAAAGCGTTCGTAGCTGGGTTGTTAAGTCTCTTGGGAAATCCGGCGGCTCAACCGTCGGGCGTCTAAGAGATACTGGCAGTCTTGGAACCGGGAGAGGTGAGGGGTACTTCGGGGGTAGGAGTGAAATCCTGTAATCCTCGAGGGACCACCTGTGGCGAAGGCGCCTCACCAGAACGGCTTCGACAGTGAGGGACGAAAGCTGGGGGAGCAAACCGGATTAGATACCCGGGTAGTCCCAGCCGTAAACGATGTGCGTTAGGTGTATCGACGACCACGAGTCGTCGAGGTGCCGAAGGGAAACCGTGAAACGTACCGCCTGGGAAGTACGGTCGCAAGGCTGAAACTTAAAGGAATTGGCGGGGGAGCACCACAACAGGTGGAGCCTGCGGTTTAATTGGACTCAACGCCGGGAATCTCACCGGATAAGACAGCGGAATGATTGCCGGGCTGAAGACTCTGCATGACTAGCTGAGAGGAGGTGCATGGCCGTCGTCAGTTCGTACTGTGAAGCATCCTGTTAAGTCAGGCAACGAGCGAGACCCACGCCAACAGTTGCCAGCATGATCTCCGGATTGATGGGGACACTGTTGGGACCGCCTCTGCTAAAGAGGAGGAAGGAATGGGCAACGGTAGGTCAGCATGCCCCGAATTATCCGGGCTACACGCGGGCTACAATGGGCAGGACAATGGGTATCGACACCGAAAGGTGGAGGCAATCTCCTAAACCTGTCCGTAGTTCGGATTGTGGGCTGTAACTCGCCCACATGAAGCTGGAATCTGTAGTAATCGCGTTTCAAAATAACGCGGTGAATGTGTCCCTGCTCCTTGCACACACCGCCCGTCAAACCACCCGAGTGGGGTTTGGATGAGGCTGCGGTCGTTGCCGCAGTCGAATCTAGGTTCCGCAAGGGGGGTTAAGTCGTAACAAGGTAGCCGTA
>NC_009135.1|SP00027 Archaea;Euryarchaeota;Methanococci;Methanococcales;Methanococcaceae;Methanococcus;maripaludis C5
GGTTGATCCCGCCGGAGGCCACTGCTATTGGGATTCGACTAAGCCATGCGAGTCTATGGTTTCGGCCATGGCGGACGGCTCATTAACACGTGGTTAACATACCCTCAGGTGGGGGATAACCTTGGGAAACTGAGGATAATACCCCATAGAAAAAGCAGTCTGGAATGATTCTTTTTCGAAAGCACATGCGCCTGAGGATTGGACTGCGCTCGATTAGGTAGTTGGTGGGGTAATGGCCCACCAAGCCTACGATCGGTACGGGCCTTGAGAGAGGGAGCCCGGAGATGGGGACTGAGACACGGCCCCAGGCCCTACGGGGCGCAGCAGGCGCGAAACCTCCGCAATGCACGAAAGTGCGACGGGGGGATCCCAAGTGCTCATGCACAGCATGGGCTTTTATCAAGTGTAAACAGCTTGAGGAATAAGGGCTGGGCAAGTTCGGTGCCAGCAGCCGCGGTAACACCGACGGCCCGAGTGGTGGCCACTCTTATTGGGCCTAAAGCGTCCGTAGCCGGTCCAGTAAGTCCCTGTTTAAATCCTGCGGCTTAACCGCAGGACTGGCAGGGATACTGCTGGACTTGGGACCGGGAGAGGACAAGGGTACTTCAGGGGTAGCGGTGAAATGTGTTGATCCTTGAAGGACCACCTATGGCGAAGGCACTTGTCTGGAACGGGTCCGACGGTGAGGGACGAAAGCCAGGGGCGCGAACCGGATTAGATACCCGGGTAGTCCTGGCCGTAAACTCTGCGAACTAGGTGTTAGGTAGGCCCCGTGCCTATCTAGTGCCGAAGGGAAGCCGTTAAGTTCGCCGCCTGGGGAGTACGGTCGCAAGACTGAAACTTAAAGGAATTGGCGGGGGAGCACCACAACGGGTGGAGCCTGCGGTTTAATTGGATTCAACGCCGGGCATCTCACCAGGAGCGACAGCATGATGACGGCCAGGTTGACGACCTTGCCTGAAGCGCTGAGAGGTGGTGCATGGCCATCGTCAGCTCGTACCGCGAGGCGTCCTGTTAAGTCAGGTAACGAGCGAGACCCGTGCCCTATGTTGCTACTTTTTCCTCCGGGAGAAAGGCACTCATAGGGGACCGCTGGCGCTAAGTCAGAGGAAGGAGCGGGCAACGATAGGTCCGCATGCCCCGAATCTCCTGGGCTACACGCGGGCTACAATGGCTAGGACAATGGGCCGCAACCCTGAAAAGGGACGCAAATCTCCTAAACCTAGTCGTAGTTCGGATCGTGGGCTGTAACTCGCCCACGTGAAGCTGGAATCCGTAGTAATCGCAGTTCATAATACTGCGGTGAATGTGTCCCTGCTCCTTGCACACACCGCCCGTCACACCACCCGAGTTGGGTTGAAGTGAGGCCTTGGCCTTTGGCTAGGGTCGAACTTGGGCTCAGCGAGGGGGGTGAAGTCGTAACAAGGTAGCCGTA
>NC_009376.1|SP00028 Archaea;Crenarchaeota;Thermoprotei;Thermoproteales;Thermoproteaceae;Pyrobaculum;arsenaticum DSM 13514
GGTTGATCCTGCCGGACCCGACCGCTATCGGGGTAGGGCTAAGCCATGCGAGTCGCGCGCCCGGGGGCGCCCGGGAGCGGCGCACGGCTCAGTAACACGTGCCCAACCTACCCTCGGGAGGGGGACACCCCCGGGAAACTGGGGCCAATCCCCCATAGGGGAAGGGCGCTGGAAGGCCCCTTCCCCAAAAGGGACCGCGGCCGATCCGCCGCAGTCCGCCCGAGGATGGGGGCACGGCCCATCAGGTAGTTGGCGGGTTAAAGGCCCGCCAAGCCGAAGACGGGTAGGGGCGGTGAGAGCCGCGAGCCCCGAGATCGGCACTGAGACAAGGGCCGAGGCCCTACGGGGTGCAGCAGGCGCGAATACTCCGCAAATGGGGGAAGGCCGGCTCCTCATGACGGAGGAATTTAACCTAAATGAAGTCAAATATTCGAAATTTGACAAGAAACGTAACATCAGAGTGCCGGACAAGCCAACAGAACTTCTAGCAGAGGAGATAGCAATACACTTAGGAGACGGCTACCTTTTTTACGACGAAGAGGATAATAGCTATAGATACGGCGTTGGGCTTAATCCAAAAACCGAGGTTGAATACGCATACGCCGTAGCGGAGTTAATAGGGGAAGTATATGGTTATAAACCTCCGGTAAGAAAGGCGCGTATTGAGATAATGTCCCTAGCGATAGGGACGTTTAAACACAAAGTGCTCGGTTTTCCTATAGGCACCAGGACGGGAAACGAGAAGATGCCTCGGATAGGTTGGATATTACAAGATGAGAAATTCGCCACGGCGATCATAAGAGGGCTTTTAGATACCGAAGGATCGGTGAAAAAGATATCTAGGACTTTGGGGATTGTTGTGAAGCAGAGAAACAAGGATATCGCTATGTTCTACGCCCAGTGTATTTCTCTATTGGGTTTCACTCCACGAATATACCAATGGAACGAAAAGAACAAGCCTATCTACGCCGTCGTGGTACTGGGCAAGGATGTGGTAGAAGACTTCCTCCGGACTATAAAACCCAGAAATCCCTCTAAGACCCCCTCTTTTTAGTCTTCCTCTCACGCCGGCCTCCCCCAGCGGAATGCGGGCAACCGCGACGGGGCTACCCCGAGTGCCGGGCGAAGAGCCCGGCTTTTGCCCGGTCTAAAACGCCGGGAGAATAAGTGGGGGGCAAGTCTGGTGTCAGCCGCCGCGGTAATACCAGCCCCACGAGTGGTCGGGGTGTTTACTGGGCTTAAAGCGCCCGTAGCCGGCCCGGCAAGTCGCTCCTGAAATCCCCGGGCCCAACCCGGGGGCGGGGGGCGATACTGCCGGGCTAGGGGGCGGGAGAGGCCGCCGGTACTCCGGGGGTAGGGGCGAAATCCGTTAATCCCCGGAGGACCACCAGTGGCGAAAGCGGGCGGCCAGAACGCGCCCGACGGTGAGGGGCGAAAGCCGGGGGAGCAAAGGGGATTAGATACCCCTGTAGTCCCGGCCGTAAACGATGCGGGCTAGCTGTCGGCTGGGCTTAGGGCCCGGCCGGTGGCGAAGGGAAACCGTTAAGCCCGCCGCCTGGGGAGTACGGCCGCAAGGCTGAAACTTAAAGGAATTGGCGGGGGGGCACCACAAGGGGTGAAGCTTGCGGCTTAATTGGAGTCAACGCCGGAAACCTCACCCGGGGCGACAGCAGGATGAAGGCCAGGCTAACGACCTTGCCGGACGAGCTGAGAGGAGGTGCATGGCCGTCGTCAGCTCGTGCCGTGAGGTGTCCGGTTAAGTCCGGCAACGAGCGAGACCCCCGCCCCTAGTTGCTACCCCGTCCTACGGGACGGGGGGCACACTAGGGGGACTGCCGGCGTAAGCCGGAGGAAGGAGGGGGCCACGGCAGGTCAGTATGCCCCGAAACCCCGGGGCTGCACGCGAGCTGCAATGGCGGGGACAGCGGGAACCGACCCCGAAAGGGGGAGGCAATCCCGTAAACCCCGCCCCAGTAGGGATCGAGGGCTGCAACTCGCCCTCGTGAACGTGGAATCCCTAGTAACCGCGTGTCACCAACGCGCGGTGAATACGTCCCTGCCCCTTGCACACACCGCCCGTCGCACCACCCGAGGGAGCTCCCTGCGAGGCCCCTTGCCGAAAGGTGGGGGGACGAGCAGGGGGCTCCCAAGGGGGGTGAAGTCGTAACAAGGTAGCCGTA
>NC_009464.1|SP00029 Archaea;Euryarchaeota;Methanomicrobia;Methanocellales;Methanocellaceae;Methanocella;arvoryzae MRE50
GGTTGATCCTGCCAGAGGTCACTGCTATCGGTGTTCGATTAAGCCATGCGAGTCGAGAGGCGTCATGGCCTCGGCGTACTGCTCAGTAACACGTGGACAACCTGCCCAAAGGTTCGGGATAACCCCGGGAAACTGGGGATAATACCGGATAGGTCACAAATACTGGAATTTGTTTTGTGGTTGAAACTTCCGGGGCCTTTGGATGGGTCTGCGGCGGATTAGGTTGTTGCCGGTGTAACGTACCGTCAAGCCTGTAATCCGTACGGGTTGTGGGAGCAAGAGCCCGGAGATGGATTCTGAGACACGAATCCAGGCCCTACGGGGCGCAGCAGGCGCGAAAACTCTACAATGCAGGCAACTGCGATAGGGGAACATCGAGTGCTCATCATTTTGGTGGGCTGTCCCATCGTCTAAAAAACGGTGGTTAGCAAGGGCCGGGCAAGACCGGTGCCAGCCGCCGCGGTAATACCGGCGGCTCGAGTGGTGGCCGATATTATTGAGTCTAAAGGGTCCGTAGCCGGCTTTGCAAGTCTTTTGGGAAATCCAGCGGCTTAACCGTTGGGCGGCCAGGAGATACTACATTGCTTGGGACTGGGAGAGGTAAGAGGTACTCAGGGGGTAGGAGTGAAATCCTGTAATCCTTTGGGGACCACCGGTGGCGAAGGCGTCTTACCAGAACAGGTCCGACGGTGAGGGACGAAAGCTAGGGGCACGAACCGGATTAGATACCCGGGTAGTCCTAGCCGTAAACGATGCTCGCTAGGTGTCACAACAATCGTGAATTGTTGTGGTGCCGTAGGGAAGCCGTGAAGCGAGCCACTTGGGAAGTACGACCGCAAGGTTGAAACTTAAAGGAATTGGCGGGGGAGCACCACAACGGGTGGAGCCTGCGGTTTAATTGGACTCAACGCCGGACAGCTTACCGGGATCGACAGTTGTATGAAGGCCAGGCTGAAGACCTTGCCGGACTAGCTGAGAGGAGGTGCATGGCCGCCGTCAGTTCGTACCGTGAGGCGTCCTGTTAAGTCAGGCAACGAGCGAGACCCATATCCACTGTTGCTAACACTTCTAGAAATAGATGGTGAGTACACGGTGGAGACCGCTGGCGCTAAGTCAGAGGAAGGAGTGGTCGACGGTAGGTCAGTATGCCCCGAATATCCCGGGCTACACGCGGGCTACAATGGACTGGACAATGGGTAACGACACCGAAAGGTGAGGTCAATCTCTTAAACCAGTTCTTAGTCCGGATTGAGGGCTGTAACTCGCCCTCATGAAGATGGAATCCGTAGTAATCGCATTTCAAAACAGTGCGGTGAATACGTCCCTGCTCCTTGCACACACCGCCCGTCAAACCACCCGAGTGGGGTTTGAATGAGGGCCTCTTTCATTGAGAGGCTCGAATTCATGCTCTGTAAGGGGGGTTAAGTCGTAACAAGGTAGCCGTA
>NC_009464.1|SP00029 Archaea;Euryarchaeota;Methanomicrobia;Methanocellales;Methanocellaceae;Methanocella;arvoryzae MRE50
GGTTGATCCTGCCAGAGGTCACTGCTATCGGTGTTCGATTAAGCCATGCGAGTCGAGAGGCGTCATGGCCTCGGCGTACTGCTCAGTAACACGTGGACAACCTGCCCAAAGGTTCGGGATAACCCCGGGAAACTGGGGATAATACCGGATAGGTCACAAATACTGGAAGGTTTTGTGGTTGAAACTTCCGGGGCCTTTGGATGGGTCTGCGGCGGATTAGGTTGTTGCCGGTGTAACGTACCGTCAAGCCTGTAATCCGTACGGGTTGTGGGAGCAAGAGCCCGGAGATGGATTCTGAGACACGAATCCAGGCCCTACGGGGCGCAGCAGGCGCGAAAACTCTACAATGCAGGCAACTGCGATAGGGGAACATCGAGTGCTCATCATTTTGGTGGGCTGTCCCATCGTCTAAAAAACGGTGGTTAGCAAGGGCCGGGCAAGACCGGTGCCAGCCGCCGCGGTAATACCGGCGGCTCGAGTGGTGGCCGATATTATTGAGTCTAAAGGGTCCGTAGCCGGCTTTGCAAGTCTTTTGGGAAATCCAGCGGCTTAACCGTTGGGCGGCCAGGAGATACTACATTGCTTGGGACTGGGAGAGGTAAGAGGTACTCAGGGGGTAGGAGTGAAATCCTGTAATCCTTTGGGGACCACCGGTGGCGAAGGCGTCTTACCAGAACAGGTCCGACGGTGAGGGACGAAAGCTAGGGGCACGAACCGGATTAGATACCCGGGTAGTCCTAGCCGTAAACGATGCTCGCTAGGTGTCACAACAATCGTGAATTGTTGTGGTGCCGTAGGGAAGCCGTGAAGCGAGCCACTTGGGAAGTACGACCGCAAGGTTGAAACTTAAAGGAATTGGCGGGGGAGCACCACAACGGGTGGAGCCTGCGGTTTAATTGGACTCAACGCCGGACAGCTTACCGGGATCGACAGTTGTATGAAGGCCAGGCTGAAGACCTTGCCGGACTAGCTGAGAGGAGGTGCATGGCCGCCGTCAGTTCGTACCGTGAGGCGTCCTGTTAAGTCAGGCAACGAGCGAGACCCATATCCACTGTTGCTAACACTTCTAGAAATAGATGGTGAGTACACGGTGGAGACCGCTGGCGCTAAGTCAGAGGAAGGAGTGGTCGACGGTAGGTCAGTATGCCCCGAATATCCCGGGCTACACGCGGGCTACAATGGACTGGACAATGGGTAACGACACCGAAAGGTGAGGTCAATCTCTTAAACCAGTTCTTAGTCCGGATTGAGGGCTGTAACTCGCCCTCATGAAGATGGAATCCGTAGTAATCGCATTTCAAAACAGTGCGGTGAATACGTCCCTGCTCCTTGCACACACCGCCCGTCAAACCACCCGAGTGGGGTTTGAATGAGGGCCTCTTTCATTGAGAGGCTCGAATTCATGCTCTGTAAGGGGGGTTAAGTCGTAACAAGGTAGCCGTA
>NC_009515.1|SP00030 Archaea;Euryarchaeota;Methanobacteria;Methanobacteriales;Methanobacteriaceae;Methanobrevibacter;smithii ATCC 35061
GTTTGATCCTGGCAGATGCTACTGCTATTGGGATTCGATTAAGCCATGCAAGTCGAACGAGTTTAGGCTCGTGGCGTACGGCTCAGTAACACGTGGATAACCTACCCTTAGGACTGGGATAACCCTGGGAAACTGGGGATAATACTGGATAGGCAATTATTCCTGTAATGGTTTTTTGTTTAAATGTTTTTTCGCCTAAGGATGGGTCTGCGGCCGATTAGGTAGTTGGTTAGGTAATGGCTTACCAAGCCTTTGATCGGTACGGGTTGTGAGAGCAAGAGCCCGGAGATGGAACCTGAGACAAGGTTCCAGGCCCTACGGGGTGCAGCAGGCGCGAAACCTCCGCAATGTGAGAAATCGCGACGGGGGGATCCCAAGTGCCATTCTTAACGGGATGGCTTTTCATTAGTGTAAAGAGCTTTTGGAATAAGAGCTGGGCAAGACCGGTGCCAGCCGCCGCGGTAACACCGGCAGCTCTAGTGGTAGCAGTTTTTATTGGGCCTAAAGCGTCCGTAGCCGGTTTAATAAGTCTCTGGTGAAATCCTGCAGCTTAACTGTGGGAATTGCTGGAGATACTATTAGACTTGAGATCGGGAGAGGTTAGAGGTACTCCCAGGGTAGAGGTGAAATTCTGTAATCCTGGGAGGACCGCCTGTTGCGAAGGCGTCTGACTGGAACGATTCTGACGGTGAGGGACGAAAGCTAGGGGCGCGAACCGGATTAGATACCCGGGTAGTCCTAGCTGTAAACGATGCGGACTTGGTGTTGGGGTGGCTTTGAGCTGTCCCAGTGCCGAAGGGAAGCTGTTAAGTCCGCCGCCTGGGAAGTACGGTCGCAAGACTGAAACTTAAAGGAATTGGCGGGGGAGCACCACAACGCGTGGAGCCTGCGGTTTAATTGGATTCAACGCCGGACATCTCACCAGAGGCGACAGCTGTATGATAGCCAGGTTGATGACTTTGCTTGACTAGCTGAGAGGAGGTGCATGGCCGCCGTCAGCTCGTACCGTGAGGCGTCCTGTTAAGTCAGGCAACGAGCGAGACCCACGCTCTTAGTTACCAGCGGATCCTTTTTTGGATGCCGGGCACACTAAGGGGACCGCCTATGATAAATAGGAGGAAGGAGTGGACGACGGTAGGTCCGTATGCCCCGAATCCTCTGGGCAACACGCGGGCTACAATGGCTGAGACAATGGGTTCCGACGCCGAAAGGCGGAGGTAATCCTCTAAACTTAGTCGTAGTTCGGATTGAGGACTGTAACTCGTTCTCATGAAGCTGGAATGCGTAGTAATCGCGTGTCACAATCGCGCGGTGAATACGTCCCTGCTCCTTGCACACACCGCCCGTCACGCCACCCAAAAAGGGATTGGATGAGGATGTAATGTTTTGTTATATTCGAATCTAGTTTTTTTAAGGAGGGCGAAGTCGTAACAAGGTAGCCGTA
>NC_009515.1|SP00030 Archaea;Euryarchaeota;Methanobacteria;Methanobacteriales;Methanobacteriaceae;Methanobrevibacter;smithii ATCC 35061
GTTTGATCCTGGCAGATGCTACTGCTATTGGGATTCGATTAAGCCATGCAAGTCGAACGAGTTTAGGCTCGTGGCGTACGGCTCAGTAACACGTGGATAACCTACCCTTAGGACTGGGATAACCCTGGGAAACTGGGGATAATACTGGATAGGCAATTATTCCTGTAATGGTTTTTTGTTTAAATGTTTTTTCGCCTAAGGATGGGTCTGCGGCCGATTAGGTAGTTGGTTAGGTAATGGCTTACCAAGCCTTTGATCGGTACGGGTTGTGAGAGCAAGAGCCCGGAGATGGAACCTGAGACAAGGTTCCAGGCCCTACGGGGTGCAGCAGGCGCGAAACCTCCGCAATGTGAGAAATCGCGACGGGGGGGATCCCAAGTGCCATTCTTAACGGGATGGCTTTTCATTAGTGTAAAGAGCTTTTGGAATAAGAGCTGGGCAAGACCGGTGCCAGCCGCCGCGGTAACACCGGCAGCTCTAGTGGTAGCAGTTTTTATTGGGCCTAAAGCGTCCGTAGCCGGTTTAATAAGTCTCTGGTGAAATCCTGCAGCTTAACTGTGGGAATTGCTGGAGATACTATTAGACTTGAGATCGGGAGAGGTTAGAGGTACTCCCAGGGTAGAGGTGAAATTCTGTAATCCTGGGAGGACCGCCTGTTGCGAAGGCGTCTGACTGGAACGATTCTGACGGTGAGGGACGAAAGCTAGGGGCGCGAACCGGATTAGATACCCGGGTAGTCCTAGCTGTAAACGATGCGGACTTGGTGTTGGGGTGGCTTTGAGCTGTCCCAGTGCCGAAGGGAAGCTGTTAAGTCCGCCGCCTGGGAAGTACGGTCGCAAGACTGAAACTTAAAGGAATTGGCGGGGGAGCACCACAACGCGTGGAGCCTGCGGTTTAATTGGATTCAACGCCGGACATCTCACCAGAGGCGACAGCTGTATGATAGCCAGGTTGATGACTTTGCTTGACTAGCTGAGAGGAGGTGCATGGCCGCCGTCAGCTCGTACCGTGAGGCGTCCTGTTAAGTCAGGCAACGAGCGAGACCCACGCTCTTAGTTACCAGCGGATCCTTTTTTGGATGCCGGGCACACTAAGGGGACCGCCTATGATAAATAGGAGGAAGGAGTGGACGACGGTAGGTCCGTATGCCCCGAATCCTCTGGGCAACACGCGGGCTACAATGGCTGAGACAATGGGTTCCGACGCCGAAAGGCGGAGGTAATCCTCTAAACTTAGTCGTAGTTCGGATTGAGGACTGTAACTCGTTCTCATGAAGCTGGAATGCGTAGTAATCGCGTGTCACAATCGCGCGGTGAATACGTCCCTGCTCCTTGCACACACCGCCCGTCACGCCACCCAAAAAGGGATTGGATGAGGATGTAATGTTTTGTTATATTCGAATCTAGTTTTTTTAAGGAGGGCGAAGTCGTAACAAGGTAGCCGTA
>NC_009634.1|SP00031 Archaea;Euryarchaeota;Methanococci;Methanococcales;Methanococcaceae;Methanococcus;vannielii SB
GGTTGATCCCGCCGGAGGCTACTGCTATTGGGGTTCGACTAAGCCATGCGAGTCTATGGTTTCGGCCATGGCGGACGGCTCATTAACACGTGGTTAACTTAACCTCAGGTGGAGCATAACCTTGGGAAACTGAGGATAATTCTCCATAAGAAAAGCAGTCTGGAACGATTCTTTTCTGAAAGCATATGCGCCCGAGGATAGGACTGCGCTCGATTAGGTAGTTGGTGGGGTAATGGCCCACCAAGCCTACGATCGATACGGGCCTTGAGAGAGGGAGCCCGGAGATGGGGACTGAGACACGGCCCCAGGCCCTACGGGGCGCAGCAGGCGCGAAACCTCCGCAATGCACGAAAGTGCGACGGGGGGACCCCAAGTGCTCATGCACAGCATGGGCTTTTATCAAGTGTAAACAGCTTGAGGAATAAGGGCTGGGCAAGTTCGGTGCCAGCAGCCGCGGTAATACCGACGGCCCGAGTGGTAGCCACTCTTATTGGGCCTAAAGCGTCCGTAGCCGGTCCAGTAAGTCCCTGTTTAAATTCTCTGGCTTAACCAGAGGACTGGCAGGGATACTGCTGGACTTGGGACCGGGAGAGGACAAGGGTACTCCAGGGGTAGCGGTGAAATGTGTTGATCCTTGGAGGACCACCTATGGCGAAGGCACTTGTCTGGAACGGGTCCGACGGTGAGGGACGAAAGCCAGGGGCGCGAACCGGATTAGATACCCGGGTAGTCCTGGCCGTAAACTCTGCGAACTAGGTGTCACCTGGGCCTCGAGCCCAGGTGGTGCCGAAGGGAAGCCGTTAAGTTCGCCGCCTGGGGAGTACGGTCGCAAGACTGAAACTTAAAGGAATTGGCGGGGGAGCACCACAACGGGTGGAGCCTGCGGTTTAATTGGATTCAACGCCGGGCATCTCACCAGGAGCGACAGCATGATGACGGCCAGGTTGACGACCTTGCCTGAAGCGCTGAGAGGTGGTGCATGGCCATCGTCAGCTCGTACCGCGAGGCGTCCTGTTAAGTCAGGTAACGAGCGAGACCCGTGCCCTATGTTGCGACTACTTTCTCCGGAAGGTAAGCACTCATAGGGGACCGCTAGCGCTAAGCTAGAGGAAGGAGCGGGCAACGATAGGTCCGCATGCCCCGAATCTCCTGGGCTACACGCGGGCTACAATGGCTAGGACAATGGGCTGCTACCCTGAAAAGGGACGCGAATCTCCGAAACCTAGTCGTAGTTCGGATCGTGGGCTGTAACTCGCCCACGTGAAGCTGGAATCCGTAGTAATCGCAGTTCATAATACTGCGGTGAATGTGTCCCTGCTCCTTGCACACACCGCCCGTCACACCACCCGAGTTGGGTTCAGGTGAGGCCTTGGCCTTTGGCTAGGGTCGAACCTGGGCTCAGCGAGGGGGGTGAAGTCGTAACAAGGTAGCCGTA
>NC_009635.1|SP00032 Archaea;Euryarchaeota;Methanococci;Methanococcales;Methanococcaceae;Methanococcus;aeolicus Nankai-3
GGTTGATCCCGCCGGAGGCTACTGCTATTGGGATTCGACTAAGCCATGCGAGTCTATGGACTTCGGTCCATGGCGGACGGCTCAGTAACACGTGGCTAACCTACCCTCAGGTGGGGCATAACCTCGGGAAACTGAGGATAATACCCCATAGGAAAAGAGGTTTGGAATAATCCTTTTCTGAAAGGATATCCGCCTGAGGATGGGGCTGCGTCCGATTAGGTAGTTGGTGGGGTAATGGCCCACCAAGCCTACGATCGGTACGGGCCTTGAGAGAGGGAGCCCGGAGATGGGGACTGAGACACGGCCCCAGGCCCTACGGGGCGCAGCAGGCGCGAAACCTCCACAATGCACGAAAGTGCGATGGGGGAATCCCAAGTGCCTATGCACAGCATAGGCTTTTCCCAAGTCTAAACAACTTGGGGAATAAGGGCTGGGCAAGTCCGGTGCCAGCAGCCGCGGTAACACCGGCGGCCCGAGTGGTAGCCACTCTTATTGGGCCTAAAGCGTCCGTAGCCTGTTCAGTAAGTCTCTGTTTAAATCCTACGGCTTAACCGTAGGGCTGGCAGAGATACTGCTGGACTTGGGACCGGGAGAGGAAGAGGGTACTTCGGGGGTAGCGGTGAAATGCGTTGATCCCTGAGGGACCACCTATGGCGAAGGCACTCTTCTGGAACGGGTCCGACGGTGAGGGACGAAAGCCAGGGGAGCGAACCGGATTAGATACCCGGGTAGTCCTGGCCGTAAACTTTGCGAACTAGGTGTCATCTGGACCTCGGGTCCAGGTGGTGCCGAAGGGAAGCCATTAAGTTCGCCGCCTGGGGAGTACGGTCGCAAGACTGAAACTTAAAGGAATTGGCGGGGGAGCACCACAACGGGTGGAGCCTGCGGTTTAATTGGATTCAACGCCGGGCATCTCACCAGGAGCGACAGCATGATGAAGGTCAGGTTGACGACCTTACCCGAAGCGCTGAGAGGTGGTGCATGGCCATCGTCAGCTCGTACCGCGAGGCGTCCTGTTAAGTCAGGTAACGAGCGAGACCCGTGCCCTATGTTGCTACTTTCTTCTCCGGAGGAAAGGCACTCATAGGGGACCGCTGGTGTTAAACCAGAGGAAGGAGCGGGCAACGATAGGTCCGCATGCCCCGAATCTCCTGGGCTACACGCGGGCTACAATGGTTAGGACAATGGGAAGCAACCCTGAGAAGGGAAGCAAATCTCTTAAACCTAATCGTAGTTCGGATCGTGGGCTGTAACTCGCCCACGTGAAGCTGGAATCCGTAGTAATCGCAGTTCATAATACTGCGGTGAATGTGTCCCTGCTCCTTGCACACACCGCCCGTCACACCACCCGAGTTGGGTTGAGGTGAGGCCCTAGCCTTTGGCTAAGGTCGAACCTGGGCTCAGCAAGGGGGGTGAAGTCGTAACAAGGTAGCCGTA
>NC_009635.1|SP00032 Archaea;Euryarchaeota;Methanococci;Methanococcales;Methanococcaceae;Methanococcus;aeolicus Nankai-3
GGTTGATCCCGCCGGAGGCTACTGCTATTGGGATTCGACTAAGCCATGCGAGTCTATGGACTTCGGTCCATGGCGGACGGCTCAGTAACACGTGGCTAACCTACCCTCAGGTGGGGCATAACCTCGGGAAACTGAGGATAATACCCCATAGGAAAAGAGGTTTGGAATAATCCTTTTCTGAAAGGATATCCGCCTGAGGATGGGGCTGCGTCCGATTAGGTAGTTGGTGGGGTAATGGCCCACCAAGCCTACGATCGGTACGGGCCTTGAGAGAGGGAGCCCGGAGATGGGGACTGAGACACGGCCCCAGGCCCTACGGGGCGCAGCAGGCGCGAAACCTCCACAATGCACGAAAGTGCGATGGGGGAATCCCAAGTGCCTATGCACAGCATAGGCTTTTCCCAAGTCTAAACAACTTGGGGAATAAGGGCTGGGCAAGTCCGGTGCCAGCAGCCGCGGTAACACCGGCGGCCCGAGTGGTAGCCACTCTTATTGGGCCTAAAGCGTCCGTAGCCTGTTCAGTAAGTCTCTGTTTAAATCCTACGGCTTAACCGTAGGGCTGGCAGAGATACTGCTGGACTTGGGACCGGGAGAGGAAGAGGGTACTTCGGGGGTAGCGGTGAAATGCGTTGATCCCTGAGGGACCACCTATGGCGAAGGCACTCTTCTGGAACGGGTCCGACGGTGAGGGACGAAAGCCAGGGGAGCGAACCGGATTAGATACCCGGGTAGTCCTGGCCGTAAACTTTGCGAACTAGGTGTCATCTGGACCTCGGGTCCAGGTGGTGCCGAAGGGAAGCCATTAAGTTCGCCGCCTGGGGAGTACGGTCGCAAGACTGAAACTTAAAGGAATTGGCGGGGGAGCACCACAACGGGTGGAGCCTGCGGTTTAATTGGATTCAACGCCGGGCATCTCACCAGGAGCGACAGCATGATGAAGGTCAGGTTGACGACCTTACCTGAAGCGCTGAGAGGTGGTGCATGGCCATCGTCAGCTCGTACCGCGAGGCGTCCTGTTAAGTCAGGTAACGAGCGAGACCCGTGCCCTATGTTGCTACTTTCTTCTCCGGAGGAAAGGCACTCATAGGGGACCGCTGGTGTTAAACCAGAGGAAGGAGCGGGCAACGATAGGTCCGCATGCCCCGAATCTCCTGGGCTACACGCGGGCTACAATGGTTAGGACAATGGGAAGCAACCCTGAGAAGGGAAGCAAATCTCTTAAACCTAATCGTAGTTCGGATCGTGGGCTGTAACTCGCCCACGTGAAGCTGGAATCCGTAGTAATCGCAGTTCATAATACTGCGGTGAATGTGTCCCTGCTCCTTGCACACACCGCCCGTCACACCACCCGAGTTGGGTTGAGGTGAGGCCCTAGCCTTTGGCTAAGGTCGAACCTGGGCTCAGCAAGGGGGGTGAAGTCGTAACAAGGTAGCCGTA
>NC_009637.1|SP00033 Archaea;Euryarchaeota;Methanococci;Methanococcales;Methanococcaceae;Methanococcus;maripaludis C7
GGTTGATCCCGCCGGAGGCCACTGCTATTGGGATTCGACTAAGCCATGCGAGTCTATGGTTTCGGCCATGGCGGACGGCTCATTAACACGTGGTTAACATACCCTCAGGTGGGGGATAACCTTGGGAAACTGAGGATAATACCCCATAGAAAAAGCAGTCTGGAATGATTCTTTTTCGAAAGCACATGCGCCTGAGGATTGGACTGCGCTCGATTAGGTAGTTGGTGGGGTAATGGCCCACCAAGCCTACGATCGGTACGGGCCTTGAGAGAGGGAGCCCGGAGATGGGGACTGAGACACGGCCCCAGGCCCTACGGGGCGCAGCAGGCGCGAAACCTCCGCAATGCACGAAAGTGCGACGGGGGGATCCCAAGTGCTCATGCACAGCATGGGCTTTTATCAAGTGTAAACAGCTTGAGGAATAAGGGCTGGGCAAGTTCGGTGCCAGCAGCCGCGGTAACACCGACGGCCCAAGTGGTGGCCACTCTTATTGGGCCTAAAGCGTCCGTAGCCGGTCCAGTAAGTCCCTGTTTAAATCCTGCGGCTTAACCGCAGGACTGGCAGGGATACTGCTGGACTTGGGACCGGGAGAGGACAAGGGTACTTCAGGGGTAGCGGTGAAATGTGTTGATCCTTGAAGGACCACCTATGGCGAAGGCACTTGTCTGGAACGGGTCCGACGGTGAGGGACGAAAGCCAGGGGCGCGAACCGGATTAGATACCCGGGTAGTCCTGGCCGTAAACTCTGCGAACTAGGTGTTAGGTAGGCCCCGTGCCTATCTAGTGCCGAAGGGAAGCCGTTAAGTTCGCCGCCTGGGGAGTACGGTCGCAAGACTGAAACTTAAAGGAATTGGCGGGGGAGCACCACAACGGGTGGAGCCTGCGGTTTAATTGGATTCAACGCCGGGCATCTCACCAGGAGCGACAGCATGATGACGGCCAGGTTGACGACCTTGCCTGAAGCGCTGAGAGGTGGTGCATGGCCATCGTCAGCTCGTACCGCGAGGCGTCCTGTTAAGTCAGGTAACGAGCGAGACCCGTGCCCTATGTTGCTACTTTTTCCTCCGGGAGAAAGGCACTCATAGGGGACCGCTGGCGCTAAGTCAGAGGAAGGAGCGGGCAACGATAGGTCCGCATGCCCCGAATCTCCTGGGCTACACGCGGGCTACAATGGCTAGGACAATGGGCCGCAACCCTGAAAAGGGACGCAAATCTCCTAAACCTAGTCGTAGTTCGGATCGTGGGCTGTAACTCGCCCACGTGAAGCTGGAATCCGTAGTAATCGCAGTTCATAATACTGCGGTGAATGTGTCCCTGCTCCTTGCACACACCGCCCGTCACACCACCCGAGTTGGGTTGAAGTGAGGCCTTGGCCTTCGGCTAGGGTCGAACTTGGGCTCAGCGAGGGGGGTGAAGTCGTAACAAGGTAGCCGTA
>NC_009712.1|SP00034 Archaea;Euryarchaeota;Methanomicrobia;Methanomicrobiales;Methanoregulaceae;Methanoregula;boonei 6A8
GGTTGATCCTGCCAGAGGCCACTGCTATCGGAGTTCGATTAAGCCATGCGAGTCGAGAGGTGTAAGACCTCGGCATACTGCTCAGTAACACGTGGACAACCTACCCTGAAGAGGGGGATAACCCCGGGAAACTGGGGATAATACCCCATAGGCTATGGATGCTGGAATGCTCTGTAGTTGAAAGGTCCGCCGCTTCAGGATGGGTCTGCGGCCGATTAGGTTGTTGTTGGGGTAACGGCCCAACAAGCCTGTAATCGGTACGGGTTGTGGGAGCAAGAGCCCGGAGATGGATTCTGAGACACGAATCCAGGCCCTACGGGGCGCAGCAGGCGCGAAAACTTTGCAATGCGAGAAATCGTGACAAGGGAACTCCGAGTGCCTGTAAAATCAGGCTGTCCGTCAGTGTAAATAACTGGCGAAGAAAGGGCCGGGCAAGACCGGTGCCAGCCGCCGCGGTAATACCGGCGGCTCGAGTGGTGGCCACTATTACTGGGCTTAAAGCGTTCGTAGCTGGCTTGTTAAGTCTCTGGGGAAATCTTCCGGCTTAACCGGAAGGCGTCTCAGGGATACTGGCAGGCTAGGGACCGGAAGAGGTGAGAGGTACTCCAGGGGTAGGAGTGAAATCCTGTAATCCTTGGGGGACCACCTGTGGCGAAGGCGTCTCACCAGGACGGCTCCGACAGTGAGGAACGAAAGCTGGGGGAGCAAACCGGATTAGATACCCGGGTAGTCCCAGCTGTAAACGATGCGCGTTAGGTGTATCGGTGACCACGAGTCACCGAGGTGCCGAAGAGAAATCGTGAAACGCGCCGCCTGGGAAGTACGGTCGCAAGGCTGAAACTTAAAGGAATTGGCGGGGGAGCACCACAACGGGTGGAGCCTGCGGTTTAATCGGACTCAACGCCGGGAAACTCACCGGACAAGACAGCTGAATGATAGTCGGGCTGAAGACTCTACTTGACTAGCTGAGAGGAGGTGCATGGCCGTCGTCAGTTCGTACTGTGAAGCATCCTGTTAAGTCAGGCAACGAGCGAGACCCACGCCAACAGTTGCTAGCTCGTCCTCCGGGATGGAGAGGACACTGTTGGGACCGCCTCTGCTAAAGAGGAGGAAGGAATGGGCAACGGTAGGTCAGCATGCCCCGAATTGTCCGGGCTACACGCGGGCTACAATGGGTGGGACAATGGGTATCGACACCGAAAGGTGAAGGCAATCTCCTAAACCCATCCTTAGTTCGGATTGTGGGCTGCAACTCGCCCACATGAAGCTGGAATCCGTAGTAATCGTGTTTCAAAATAGCACGGTGAATATGTCCCTGCTCCTTGCACACACCGCCCGTCAAACCACCCGAGTGAGGTCTTGATGAGGTTGTCGTTTTCTGCGGCGATCGAATCTAGGTTTTGCAAGGGGGGTTAAGTCGTAACAAGGTAGCCGTA
>NC_009776.1|SP00035 Archaea;Crenarchaeota;Thermoprotei;Desulfurococcales;Desulfurococcaceae;Ignicoccus;hospitalis KIN4/I
GGTTGATCCTGCCGGACCCGACCGCTATCGGGGTAAGGCTAAGCCATGGGAGTCGAACGCCCGCCGCCGCGGGCGTGGCGGACGGCTGAGTAACACGTGGCTAACCTACCCTCGGGAGGGGGATAACACCGGGAAACTGGTGCTAATCCCCCATAGGGGCGGAGGCCTGGAAGGGTTCCGCCCCGAAAGGGGCTCGGGGGGGAACGCCCCGAGTCCGCCCGAGGATGGGGCCGCGCCCCATCAGGTAGTTGGCGGGGTAATGGCCCGCCAAGCCGAAGACGGGTAGGGGCCGTGGGAGCGGGAGCCCCCAGATGGGCACTGAGACAAGGGCCCAGGCCCTACGGGGCGCACCAGGCGCGAAAACTCCGCAATGCGGGCAACCGTGACGGGGTTACCCCGAGTGCCCCCTCTCCGGGGGCTTTTCCCCGCTGTAAACAGGCGGGGGTAATAAGCGGGGGGCAAGTCTGGTGTCAGCCGCCGCGGTAATACCAGCCCCGCGAGTGGTCGGGACGATTATTGGGCCTAAAGCGCCCGTAGCCGGCCTGGTGGCCCCCCTCCTAAAGCCCCGGGCTCAACCCGGGGACTGGAGGGGGTAGCGCCAGGCTAGGGGGCGGGAGAGGCCGAGGGTACTCCCGGGGTAGGGGCGAAATCCGATAATCCCGGGAGGACCGCCAGTGGCGAAGGCGCTCGGCTGGAACGCGCCCGACGGTGAGGGGCGAAAGCCGGGGGAGCAAACCGGATTAGATACCCGGGTAGTCCCGGCTGTAAACGATGCGGGCTAGGTGTTGGGCGGGCTTCGAGCCCGCCCAGTGCCGCAGGGAAGCCGTTAAGCCCGCCGCCTGGGGAGTACGGCCGCAAGGCTGAAACTTAAAGGAATTGGCGGGGGAGCACCACAAGGGGTGGAGCCTGCGGCTTAATTGGAGTCAACGCCGGGAACCTTACCGGGGGCGACAGCAGGATGAAGGTCAGGCTGAAGACCTTACCTGACGCGCTGAGAGGAGGTGCATGGCCGTCGCCAGCTCGTGCCGTGAGGTGTCCGGTTAAGTCCGGCAACGAGCGAGACCCCCGTCCCCAGTTGCTACCCGGGGCTCCGGCCCCGGGGCACACTGGGGAGACTGCCGCCGTATAAGGCGGAGGAAGGAGGGGGCTATGGCAGGTCAGCATGCCCCGAAACCCCCGGGCTGCACGCGGGCTACAATGGCGGGGACAGCGGGTTGCGACCCCGAAAGGGGGAGCCAATCCCTGAAACCCCGCCGAGGTTGGGATCGAGGGCTGCAACTCGCCCTCGTGAACGCGGAATCCCTAGTAACCGCGCGTTAGCATCGCGCGGTGAACACGTCCCTGCTCCTTGCACACACCGCCCGTCGCTCCACCCGAGGGGGGAGAAGTCGTAACAAGGTAGCCGTA
>NC_009975.1|SP00036 Archaea;Euryarchaeota;Methanococci;Methanococcales;Methanococcaceae;Methanococcus;maripaludis C6
GGTTGATCCCGCCGGAGGCCACTGCTATTGGGATTCGACTAAGCCATGCGAGTCTATGGTTTCGGCCATGGCGGACGGCTCATTAACACGTGGTTAACATACCCTCAGGTGGGGGATAACCTTGGGAAACTGAGGATAATACCCCATAGAAAAAGCAGTCTGGAATGATTCTTTTTCGAAAGCACATGCGCCTGAGGATTGGACTGCGCTCGATTAGGTAGTTGGTGGGGTAATGGCCCACCAAGCCTACGATCGGTACGGGCCTTGAGAGAGGGAGCCCGGAGATGGGGACTGAGACACGGCCCCAGGCCCTACGGGGCGCAGCAGGCGCGAAACCTCCGCAATGCACGAAAGTGCGACGGGGGGATCCCAAGTGCTCATGCACAGCATGGGCTTTTATCAAGTGTAAACAGCTTGAGGAATAAGGGCTGGGCAAGTTCGGTGCCAGCAGCCGCGGTAACACCGACGGCCCGAGTGGTGGCCACTCTTATTGGGCCTAAAGCGTCCGTAGCCGGTCCAGTAAGTCCCTGTTTAAATCCTGCGGCTTAACCGCAGGACTGGCAGGGATACTGCTGGACTTGGGACCGGGAGAGGACAAGGGTACTTCAGGGGTAGCGGTGAAATGTGTTGATCCTTGAAGGACCACCTATGGCGAAGGCACTTGTCTGGAACGGGTCCGACGGTGAGGGACGAAAGCCAGGGGCGCGAACCGGATTAGATACCCGGGTAGTCCTGGCCGTAAACTCTGCGAACTAGGTGTTAGGTGGGCCCCGTGCCCATCTAGTGCCGAAGGGAAGCCGTTAAGTTCGCCGCCTGGGGAGTACGGTCGCAAGACTGAAACTTAAAGGAATTGGCGGGGGAGCACCACAACGGGTGGAGCCTGCGGTTTAATTGGATTCAACGCCGGGCATCTCACCAGGAGCGACAGCATGATGACGGCCAGGTTGACGACCTTGCCTGAAGCGCTGAGAGGTGGTGCATGGCCATCGTCAGCTCGTACCGCGAGGCGTCCTGTTAAGTCAGGTAACGAGCGAGACCCGTGCCCTATGTTGCTACTTTTTCCTCCGGGAGAAAGGCACTCATAGGGGACCGCTGGCGCTAAGTCAGAGGAAGGAGCGGGCAACGATAGGTCCGCATGCCCCGAATCTCCTGGGCTACACGCGGGCTACAATGGCTAGGACAATGGGCCGCAACCCTGAAAAGGGACGCAAATCTCCTAAACCTAGTCGTAGTTCGGATCGTGGGCTGTAACTCGCCCACGTGAAGCTGGAATCCGTAGTAATCGCAGTTCATAATACTGCGGTGAATGTGTCCCTGCTCCTTGCACACACCGCCCGTCACACCACCCGAGTTGGGTTGAAGTGAGGCCTTGGCCTTTGGCTAGGGTCGAACTTGGGCTCAGCGAGGGGGGTGAAGTCGTAACAAGGTAGCCGTA
>NC_010085.1|SP00037 Archaea;Thaumarchaeota;Nitrosopumilales;Nitrosopumilaceae;Nitrosopumilus;maritimus SCM1
GGTTGATCCTGCCGGACCTGACTGCTATCGGATTGATACTAAGCCATGCGAGTCATTGTAGTAATACAAGGCAGACGGCTCAGTAACGCGTAGTCAACCTACCCTATGGACGGGAATAACCTCGGGAAACTGAGTATAATGCCCGATAGAACACTATACCTGGAATGGTTTGTGTTCCAAATGATTTATCGCCGTAGGATGGGACTGCGGCCTATCAGTTTGTTGGTGAGGTAATGGCCCACCAAGACTATTACAGGTACGGGCTCTGAGAGGAGTAGCCCGGAGATGGGTACTGAGACACGGACCCAGGCCCTATGGGGCGCAGCAGGCGAGAAAACTTTGCAATGTGCGAAAGCACGACAAGGTTAATCCGAGTGGTTTGTGCTAAACGAACCTTTTGACAGTCCTAGAAACACTGTTGAATAAGGGGTGGGCAAGTTCTGGTGTCAGCCGCCGCGGTAAAACCAGCACCTCAAGTGGTCAGGATGATTATTGGGCCTAAAGCATCCGTAGCCGGCTCTGTAAGTTTTCGGTTAAATCTGTACGCTCAACGTACAGGCTGCCGGGAATACTGCAGAGCTAGGGAGTGGGAGAGGTAGACGGTACTCGGTAGGAAGGGGTAAAATCCTTTGATCTATTGATGACCACCTGTGGCGAAGGCGGTCTACCAGAACACGTCCGACGGTGAGGGATGAAAGCTGGGGGAGCAAACCGGATTAGATACCCGGGTAGTCCCAGCTGTAAACTATGCAAACTCAGTGATGCATTGGCTTGTGGCCAATGCAGTGCTGCAGGGAAGCCGTTAAGTTTGCCGCCTGGGAAGTACGTACGCAAGTATGAAACTTAAAGGAATTGGCGGGGGAGCACCACAAGGGGTGAAGCCTGCGGTTCAATTGGAGTCAACGCCAGAAATCTTACCCGGAGAGACAGCAGAATGAAGGTCAAGCTGAAGACTTTACCAGACAAGCTGAGAGGTGGTGCATGGCCGTCGCCAGCTCGTGCCGTGAGATGTCCTGTTAAGTCAGGTAACGAGCGAGATCCCTGCCTCTAGTTGCCACCATTACTCTCAGGAGTAGTGGGGCGAATTAGCGGGACCGCCGTAGTTAATACGGAGGAAGGAAGGGGCCACGGCAGGTCAGTATGCCCCGAAACTCTGGGGCCACACGCGGGCTGCAATGGTAACGACAATGGGTTTCGAATCCGAAAGGATGAGGTAATCCTCAAACGTTACCACAGTTATGACTGAGGGCTGCAACTCGCCCTCACGAATATGGAATCCCTAGTAACTGCGTGTCATTATCGCGCGGTGAATACGTCCCTGCTCCTTGCACACACCGCCCGTCGTTTCATTGAAGTGAGCTTTTAGCGAGGTGACGTCTGATTGGCGTTATCGAACTTGAGGTTCGTGACAAGGGAAAAGTCGTAACAAGGTGACCGTA
>NC_011529.1|SP00038 Archaea;Euryarchaeota;Thermococci;Thermococcales;Thermococcaceae;Thermococcus;onnurineus NA1
GGTTGATCCTGCCGGAGGCCACTGCTATGGGGGTCCGACTAAGCCATGCGAGTCATGGGGCGCCTTGCGCGCACCGGCGGACGGCTCAGTAACACGTCGGTAACCTACCCTCGGGAGGGGGATAACCCCGGGAAACTGGGGCTAATCCCCCATAGGCCTGAGGTACTGGAAGGTCCTCAGGCCGAAAGGGGCTTCTGCCCGCCCGAGGATGGGCCGGCGGCCGATTAGGTAGTTGGTGGGGTAACGGCCCACCAAGCCGAAGATCGGTACGGGCCATGAGAGTGGGAGCCCGGAGATGGACACTGAGACACGGGTCCAGGCCCTACGGGGCGCAGCAGGCGCGAAACCTCCGCAATGCGGGAAACCGCGACGGGGGGACCCCCAGTGCCGTGGCATCGCCACGGCTTTTCCGGAGTGTAAAAAGCTCCGGGAATAAGGGCTGGGCAAGGCCGGTGGCAGCCGCCGCGGTAATACCGGCGGCCCGAGTGGTGGCCGCTATTATTGGGCCTAAAGCGTCCGTAGCCGGGCCCGTAAGTCCCTGGCGAAATCTCACGGCTCAACCGTGGGGCTTGCTGGGGATACTGCGGGCCTTGGGACCGGGAGAGGCCGGGGGTACCCCTGGGGTAGGGGTGAAATCCTATAATCCCAGGGGGACCGCCAGTGGCGAAGGCGCCCGGCTGGAACGGGTCCGACGGTGAGGGACGAAGGCCAGGGGAGCGAACCGGATTAGATACCCGGGTAGTCCTGGCTGTAAAGGATGCGGGCTAGGTGTCGGGCGAGCTTCGAGCTCGCCCGGTGCCGAAGGGAAGCCGTTAAGCCCGCCGCCTGGGGAGTACGGCCGCAAGGCTGAAACTTAAAGGAATTGGCGGGGGAGCACTACAAGGGGTGGAGCGTGCGGTTTAATTGGATTCAACGCCGGGAACCTCACCGGGGGCGACGGCAGGATGAAGGCCAGGCTGAAGGTCTTGCCGGACACGCCGAGAGGAGGTGCATGGCCGCCGTCAGCTCGTACCGTGAGGCGTCCACTTAAGTGTGGTAACGAGCGAGACCCGCGCCCCCAGTTGCCAGTCCTCCCCGTTGGGGAGGAGGCACTCTGGGGGGACCGCCGGCGATAAGCCGGAGGAAGGAGCGGGCGACGGTAGGTCAGTATGCCCCGAAACCCCCGGGCTACACGCGCGCTACAATGGGCGGGACAATGGGATCCGACCCCGAAAGGGGAAGGGAATCCCCTAAACCCGCCCTCAGTTCGGATCGCGGGCTGCAACTCGCCCGCGTGAAGCTGGAATCCCTAGTACCCGCGTGTCATCATCGCGCGGCGAATACGTCCCTGCTCCTTGCACACACCGCCCGTCACTCCACCCGAGCGGGGTCCGGGTGAGGCCTGATCTCCCCTCGGGGAGGTCGGGTCGAGCCTGGGCTCCGTGAGGGGGGAGAAGTCGTAACAAGGTAGCCGTA
>NC_011766.1|SP00039 Archaea;Crenarchaeota;Thermoprotei;Desulfurococcales;Desulfurococcaceae;Desulfurococcus;amylolyticus 1221n
GGTTGATCCTGCCGGTCCCGACCGCTATCGGGGTGGGGCTAAGCCATGGGAGTCGTACGCCCCGCCGCTGCGGGGCGTGGCGGACGGCTGAGTAACACGTGGCTAACCTACCCTCGGGAGGGGGATAACACCGGGAAACTGGTGCTAATCCCCCATAGAGGAGGGGGCCTGGAAGGGTCCCTCCTCGAAAAGGTGTGGCGGGGGTTAACGCTGCCGCACCGCCCGAGGATGGGGCTACGGCCCATTAGGTAGTTGGCGGGGTAACGGCCCGCCAAGCCGATAATGGGTAGGGGCCGTGAGAGCGGGAGCCCCCAGATGGGCACTGAGACAAGGGCCCAGGCCCTACGGGGCGCACCAGGCGCGAAACCTCCGCAATGCGGGAAACCGTGACGGGGCCACCCCGAGTGCCCCCTTACGGGGGCTTTTCCCCGCTGTAGGAAGGCGGGGGAATAAGCGGGGGGCAAGTCTGGTGTCAGCCGCCGCGGTAATACCAGCCCCGCGAGTGGTCGGGACGATTATTGGGCCTAAAGCGCCCGTAGCCGGCTCGACAAGTCTCCTCCTAAATCCTCGGGCTCAACCCGAGGATTGGAGGAGATACTGTCGAGCTAGGGGGTGGGAGAGGCCGAGGGTACTCCCGGGGTAGGGGCGAAATCCTATAATCCCGGGAGGACCACCAGTGGCGAAGGCGCTCGGCTGGAACACGCCCGACGGTGAGGGGCGAAAGCCGGGGGAGCGAACCGGATTAGATACCCGGGTAGTCCCGGCTGTAAACGATGCGGGCTAGGTGTTGGGTGGGCCTAGAGCCCACCCAGTGCCGCAGGGAAGCCGTTAAGCCCGCCGCCTGGGGAGTACGGCCGCAAGGCTGAAACTCAAAGGAATTGGCGGGGGAGCACCACAAGGGGTGGAGCCTGCGGTTCAATTGGAGTCAACGCCGGGAATCTCACCGGGGGAGACAGCAGGATGACGGCCAGGTTAAAGGCCTTGCCTGACGCGCTGAGAGGAGGTGCATGGCCGTCGCCAGCTCGTGCTGTGAAGTGTCCGGTTAAGTCCGGAAACGAGTGAGACCCCCACCCCTAGTTGCGACCCGGGGCTACGGCTCCGGGGCACACTAGGGGGACTGCCGCCGTTTAAGGCGGAGGAAGGAGGGGGCCACGGCAGGTCAGCATGCCCCGAATCCCCCGGGCTACACGCGGGCTACAATGGCGGGGACAATGGGATCCGACCCCGAAAGGGGGAGGCAATCCCTCAAACCCCGCCGTAGTTGGGATCGAGGGCTGCAACTCGCCCTCGTGAACGAGGAATCCCTAGTAACCGCGTGTCAACATCGCGCGGTGAATACGTCCCTGCTCCTTGCACACACCGCCCGTCGCTCCACCCGAGGGGAGGGGGAGTGAGGCCTGGCCCTCCGGGTCGGGTCGAACTCCCCCTCCCTGAGGGGGGAGAAGTCGTAACAAGGTAGCCGTA
>NC_011832.1|SP00040 Archaea;Euryarchaeota;Methanomicrobia;Methanomicrobiales;Methanoregulaceae;Methanosphaerula;palustris E1-9c
GGTTGATCCTGCCAGAGGCCACTGCTATCGGAGTTCGATTAAGCCATGCGAGTCGAGAGGTGCAAGACCTCGGCATACTGCTCAGTAACACGTGGATAACCTACCCTAAGGTGGGGGATAACCCCGGGAAACTGGGGATAATACCCCATAGTCTATGGAGACTGGAATGTCCTATAGATAAAAGATTCATCGCCTTAGGATGGGTCTGCGGCCGATTAGGTAGTTGTTGGGGTAACGGCCCAACAAGCCATTGATCGGTACGGGTTGTGGGAGCAAGAGCCCGGAGATGGATTCTGAGACACGAATCCAGGCCCTACGGGGCGCAGCAGGCGCGAAAACTTTACAATGCGGGAAACCGTGATAAGGGAACTCCGAGTGCCCGTAAACGCGGGCTGTCCATCTGCTTAAAAAACAGGTGAAGAAAGGGCCGGGCAAGACCGGTGCCAGCCGCCGCGGTAATACCGGCGGCTCGAGTGGTGGCCACTATTACTGGGCTTAAAGCGTCCGTAGCTTGGTTGTTAAGTCTCTTGGGAAATCTGTCGGCTTAACCGACAGGCGTTTAAGGGATACTGGCAATCTAGGGACCGGGAGAGGTGAGAGGTACTCCAGGGGTAGGAGTGAAATCCTGTAATCCTTGGGGGACCACCTGTGGCGTAGGCGTCTCACCAGAACGGCTCCGACAGTGAGGGACGAAAGCTGGGGGAGCAAACCGGATTAGATACCCGGGTAGTCCCAGCCGTAAACGATGCGCGTTAGGTGTATCGGTGACCACGAGTCACCGAGGTGCCGAAGGGAAACCGTGAAACGTGCCGCCTGGGAAGTACGGTCGCAAGGCTGAAACTTAAAGGAATTGGCGGGGGAGCACCACAACAGGTGGAGCCTGCGGTTTAATCGGACTCAACGCCGGAAACCTCACCGGATAAGACAGCGGGATGATAGCCAGGCTGAAGACTTTGCTTGACTAGCTGAGAGGAGGTGCATGGCCGTCGTCAGTTCGTACTGTGAAGCATCCTGTTAAGTCAGGCAACGAGCGAGACCCACGCCAACAGTTGCTAGCATGTCCTTCGGGATGATGAGGACACTGTTGGGACCGCCTCTGCTAAAGAGGAGGAAGGAATGGGCAACGGTAGGTCAGCATGCCCCGAATTATCCGGGCTACACGCGGGCTACAATGGGCAGGACAATGGGTATCGACACCGAAAGGTGAAGGCAATCTCTTAAACCTGTCCGTAGTTCGGATTGCGGGTTGCAACTCGCCCGCATGAAGCTGGAATCTGTAGTAATCGCGTCTCAAAATGGCGCGGTGAATATGTCCCTGCTCCTTGCACACACCGCCCGTCAAACCACTCGAGTGGGGTCTTGATGAGGCTGCGGTTTTCGCCGTAGTCGAATCTAGGTTCCGCAAGAGGGGTTAAGTCGTAACAAGGTAGCCGTA
>NC_012029.1|SP00041 Archaea;Euryarchaeota;Halobacteria;Haloferacales;Halorubraceae;Halorubrum;lacusprofundi ATCC 49239
GGTTGATCCTGCCGGAGGCCATTGCTATTGGGATTCGATTTAGCCATGCTAGTCGCACGAGTTCAGACTCGTGGCGAATAGCTCAGTAACACGTGGCCAAACTACCCTTCGGAGCACGATACCCTCGGGAAACTGAGGTTAATAGTGCATACCACAATCCACCTGGAATGAGGATTGTGCCAAATGCTCCGGCGCCGAAGGATGTGGCTGCGGCCGATTAGGTAGACGGTGGGGTAACGGCCCACCGTGCCAATAATCGGTACGGGTCATGAGAGTGAGAACCCGGAGACGGAATCTGAGACAAGATTCCGGGCCCTACGGGGCGCAGCAGGCGCGAAACCTTTACACTGCACGCCAGTGCGATAAGGGAATCCCAAGTGCGTAGGCATAGAGCCTACGCTTTTGTACACCGTAGGGAGGTGTACGAATAAGGGCTGGGCAAGACCGGTGCCAGCCGCCGCGGTAATACCGGCAGCCCGAGTGATGGCCGATCTTATTGGGCCTAAAGCGTCCGTAGCTGGCCGCGCAAGTCTATCGGAAAATCCACCCGCTCAACGGGTGGGCGTCCGGTAGAAACTGCGTGGCTTGGGACCGGAAGGCGCGACGGGTACGTCCGGGGTAGGAGTGAAATCCTGTAATCCTGGACGGACCGCCGATGGCGAAAGCACGTCGCGAGGACGGATCCGACAGTGAGGGACGAAAGCCAGGGTCTCGAACCGGATTAGATACCCGGGTAGTCCTGGCCGTAAACAATGTCTGTTAGGTGTGGCTCCCACTACGAGTGGGTGCTGTGCCGTAGGGAAGCCGCTAAACAGACCGCCTGGGAAGTACGTCCGCAAGGATGAAACTTAAAGGAATTGGCGGGGGAGCACTACAACCGGAGGAGCCTGCGGTTTAATTGGACTCAACGCCGGACATCTCACCAGCGTCGACTGTAATAATGACGATCAGGTTGATGACCTTATCCGAGTTTCAGAGAGGAGGTGCATGGCCGCCGTCAGCTCGTACCGTGAGGCGTCCTGTTAAGTCAGGCAACGAGCGAGACCCGCATCCTTACTTGCCAGCAGCACTGCGAAGTGGCTGGGGACAGTAGGGAGACCGCCGTGGCCAACACGGAGGAAGGAACGGGCAACGGTAGGTCAGTATGCCCCGAATGCGCTGGGCAACACGCGGGCTACAATGGTCGAGACAAAGGGTTCCAACTCCGAAAGGAGACGGTAATCTCAGAAACTCGATCGTAGTTCGGATTGTGGGCTGCAACTCGCCCACATGAAGCTGGATTCGGTAGTAATCGCGTGTCATAAGCGCGCGGTGAATACGTCCCTGCTCCTTGCACACACCGCCCGTCAAAGCACCCGAGTGAGGTCCGGATGAGGCTCGTTACACGAGTCGAATCTGGGCTTCGCAAGGGGGCTTAAGTCGTAACAAGGTAGCCGTA
>NC_012029.1|SP00041 Archaea;Euryarchaeota;Halobacteria;Haloferacales;Halorubraceae;Halorubrum;lacusprofundi ATCC 49239
GGTTGATCCTGCCGGAGGCCATTGCTATTGGGATTCGATTTAGCCATGCTAGTCGCACGAGTTCAGACTCGTGGCGAATAGCTCAGTAACACGTGGCCAAACTACCCTTCGGAGCACGATACCCTCGGGAAACTGAGGTTAATAGTGCATACCACAATCCACCTGGAATGAGGATTGTGCCAAAAGCTCCGGCGCCGAAGGATGTGGCTGCGGCCGATTAGGTAGACGGTGGGGTAACGGCCCACCGTGCCAATAATCGGTACGGGTCATGAGAGTGAGAACCTGGAGACGGAATCTGAGACAAGATTCCGGGCCCTACGGGGCGCAGCAGGCGCGAAACCTTTACACTGCACGCCAGTGCGATAAGGGAATCCCAAGTGCGTAGGCATAGAGCCTACGCTTTTGTACACCGTAGGGAGGTGTACGAATAAGGGCTGGGCAAGACCGGTGCCAGCCGCCGCGGTAATACCGGCAGCCCGAGTGATGGCCGATCTTATTGGGCCTAAAGCGTCCGTAGCTGGCCGCGCAAGTCTATCGGAAAATCCACCCGCTCAACGGGTGGGCGTCCGGTAGAAACTGCGTGGCTTGGGACCGGAAGGCGCGACGGGTACGTCCGGGGTAGGAGTGAAATCCTGTAATCCTGGACGGACCACCGATGGCGAAAGCACGTCGCGAGGACGGATCCGACAGTGAGGGACGAAAGCCAGGGTCTCGAACCGGATTAGATACCCGGGTAGTCCTGGCCGTAAACAATGTCTGTTAGGTGTGGCTCCCACTACGAGTGGGTGCTGTGCCGTAGGGAAGCCGCTAAACAGACCGCCTGGGAAGTACGTCCGCAAGGATGAAACTTAAAGGAATTGGCGGGGGAGCACTACAACCGGAGGAGCCTGCGGTTTAATTGGACTCAACGCCGGACATCTCACCAGCGTCGACTGTAATAATGACGATCAGGTTGATGACCTTATCCGAGTTTCAGAGAGGAGGTGCATGGCCGCCGTCAGCTCGTACCGTGAGGCGTCCTGTTAAGTCAGGCAACGAGCGAGACCCGCATCCTTACTTGCCAGCAGCACTGCGAAGTGGCTGGGGACAGTAGGGAGACCGCCGTGGCCAACACGGAGGAAGGAACGGGCAACGGTAGGTCAGTATGCCCCGAATGCGCTGGGCAACACGCGGGCTACAATGGTCGAGACAAAGGGTTCCAACTCCGAAAGGAGACGGTAATCTCAGAAACTCGATCGTAGTTCGGATTGTGGGCTGCAACTCGCCCACATGAAGCTGGATTCGGTAGTAATCGCGTGTCATAAGCGCGCGGTGAATACGTCCCTGCTCCTTGCACACACCGCCCGTCAAAGCACCCGAGTGAGGTCCGGATGAGGCTCGTTACACGAGTCGAATCTGGGCTTCGCAAGGGGGCTTAAGTCGTAACAAGGTAGCCGTA
>NC_012029.1|SP00041 Archaea;Euryarchaeota;Halobacteria;Haloferacales;Halorubraceae;Halorubrum;lacusprofundi ATCC 49239
GGTTGATCCTGCCGGAGGCCATTGCTATTGGGATTCGATTTAGCCATGCTAGTCGCACGAGTTCAGACTCGTGGCGAATAGCTCAGTAACACGTGGCCAAACTACCCTTCGGAGCACGATACCCTCGGGAAACTGAGGTTAATAGTGCATACCACAATCCACCTGGAATGAGGATTGTGCCAAAAGCTCCGGCGCCGAAGGATGTGGCTGCGGCCGATTAGGTAGACGGTGGGGTAACGGCCCACCGTGCCAATAATCGGTACGGGTCATGAGAGTGAGAACCTGGAGACGGAATCTGAGACAATATTCCGGGCCCTACGGGGCGCAGCAGGCGCGAAACCTTTACACTGCACGCCAGTGCGATAAGGGAATCCCAAGTGCGTAGGCATAGAGCCTACGCTTTTGTACACCGTAGGGAGGTGTACGAATAAGGGCTGGGCAAGACCGGTGCCAGCCGCCGCGGTAATACCGGCAGCCCGAGTGATGGCCGATCTTATTGGGCCTAAAGCGTCCGTAGCTGGCCGCGCAAGTCTATCGGAAAATCCACCCGCTCAACGGGTGGGCGTCCGGTAGAAACTGCGTGGCTTGGGACCGGAAGGCGCGACGGGTACGTCCGGGGTAGGAGTGAAATCCTGTAATCCTGGACGGACCACCGATGGCGAAAGCACGTCGCGAGGACGGATCCGACAGTGAGGGACGAAAGCCAGGGTCTCGAACCGGATTAGATACCCGGGTAGTCCTGGCCGTAAACAATGTCTGTTAGGTGTGGCTCCCACTACGAGTGGGTGCTGTGCCGTAGGGAAGCCGCTAAACAGACCGCCTGGGAAGTACGTCCGCAAGGATGAAACTTAAAGGAATTGGCGGGGGAGCACTACAACCGGAGGAGCCTGCGGTTTAATTGGACTCAACGCCGGACATCTCACCAGCGTCGACTGTAATAATGACGATCAGGTTGATGACCTTATCCGAGTTTCAGAGAGGAGGTGCATGGCCGCCGTCAGCTCGTACCGTGAGGCGTCCTGTTAAGTCAGGCAACGAGCGAGACCCGCATCCTTACTTGCCAGCAGCACTGCGAAGTGGCTGGGGACAGTAGGGAGACCGCCGTGGCCAACACGGAGGAAGGAACGGGCAACGGTAGGTCAGTATGCCCCGAATGCGCTGGGCAACACGCGGGCTACAATGGTCGAGACAAAGGGTTCCAACTCCGAAAGGAGACGGTAATCTCAGAAACTCGATCGTAGTTCGGATTGTGGGCTGCAACTCGCCCACATGAAGCTGGATTCGGTAGTAATCGCGTGTCATAAGCGCGCGGTGAATACGTCCCTGCTCCTTGCACACACCGCCCGTCAAAGCACCCGAGTGAGGTCCGGATGAGGCTCGTTACACGAGTCGAATCTGGGCTTCGCAAGGGGGCTTAAGTCGTAACAAGGTAGCCGTA
>NC_012588.1|SP00042 Archaea;Crenarchaeota;Thermoprotei;Sulfolobales;Sulfolobaceae;Sulfolobus;islandicus M.14.25
GGTTGATCCTGCCGGACCCGACCGCTATCGGGGTGGGGCTAAGCCATGGGAGTCGTACGCTCCCGGGCAAGGGAGCGTGGCGGACGGCTGAGTAACACGTGGCTAACCTACCCTGAGGAGGGAGATAACCCCGGGAAACTGGGGATAATCTCCCATAGGCGAGGAGTCCTGGAACGGTTCCTCGCTGAAAGGCTCATGGGCTATTCCCCGCTCATGAGCGCCTCAGGATGGGGCTGCGGCCCATCAGGTAGTTGGGGGGGTAAGGGCCCCCCAAGCCTATAACGGGTAGGGGCCGTGAGAGCGGGAGCCCCCAGTTGGGCACTGAGACAAGGGCCCAGGCCCTACGGGGCGCACCAGGCGCGAAACGTCCCCAATGCGCGGAAGCGTGAGGGCGCCACCCCGAGTGCTCCCGTAAGGGAGCTTTTCCCCGCTCTACAAAGGCGGGGGAATAAGCGGGGGGCAAGTCTGGTGTCAGCCGCCGCGGTAATACCAGCCCCGCGAGTGGTCGGGACTCTTACTGGGCCTAAAGCGCCCGTAGCCGGCCCGACAAGTCACTCCTTAAAGACCCCGGCTCAACCGGGGGAATGGGGGTGATACTGTCGGGCTAGGGGGCGGGAGAGGCCAGCGGTACTCCCGGAGTAGGGGCGAAATCCTCAGATCTCGGGAGGACCACCAGTGGCGAAAGCGGCTGGCTAGAACGCGCCCGACGGTGAGGGGCGAAAGCCGGGGCAGCAAAAGGGATTAGATACCCCTGTAGTCCCGGCTGTAAACAATGCAGGCTAGGTGTCACATGGGCTTAGAGCCCATGTGGTGCCGCAGGGAAGCCGTTAAGCCTGCCGCCTGGGGAGTACGGTCGCAAGACTGAAACTTAAAGGAATTGGCGGGGGAGCACCACAAGGGGTGGAACCTGCGGCTCAATTGGAGTCAACGCCTGGAATCTTACCAGGGGAGACCGCAGGATGACGGCCAGGCTCACGACCTTGCCTGACTCGCGGAGAGGAGGTGCATGGCCGTCGCCAGCTCGTGTTGTGAAATGTCCTGTTAAGTCAGGCAACGAGCGAGACCCCCACCACTAGTTGGTATCCTGGTCTCCGGGCCGGGACCACACTAGTGGGACTGCCGGCGTAAGCCGGAGGAGGGAGGGGGCCACGGCAGGTCAGCATGCCCCGAAACCCCTGGGCCGCACGCGGGTTACAATGGCAGGGACAGCGGGATTCCGACCCCGAAAGGGGAAGGTAATCCCTTAAACCCTGCCGCAGTTGGGATCGAGGGCTGAAACTCGCCCTCGTGAACGAGGAATCCCTAGTAACCGCAGATCAACAATCTGCGGTGAATACGTCCCTGCTCCTTGCACACACCGCCCGTCGCTCCACCCGAGTAGGAGAGGGGTGAGGCCCCTTGCCTTTGGGTGGGGGGTCGAGCTTCTCTCCTGCAAGGGGGGAGAAGTCGTAACAAGGTAGCCGTA
>NC_012589.1|SP00043 Archaea;Crenarchaeota;Thermoprotei;Sulfolobales;Sulfolobaceae;Sulfolobus;islandicus L.S.2.15
GGTTGATCCTGCCGGACCCGACCGCTATCGGGGTGGGGCTAAGCCATGGGAGTCGTACGCTCCCGGGCAAGGGAGCGTGGCGGACGGCTGAGTAACACGTGGCTAACCTACCCTGAGGAGGGAGATAACCCCGGGAAACTGGGGATAATCTCCCATAGGCGAGGAGTCCTGGAACGGTTCCTCGCTGAAAGGCTCATGGGCTATTCCCCGCTCATGAGCGCCTCAGGATGGGGCTGCGGCCCATCAGGTAGTTGGGGGAGTAAGGGCCCCCCAAGCCTATAACGGGTAGGGGCCGTGAGAGCGGGAGCCCCCAGTTGGGCACTGAGACAAGGGCCCAGGCCCTACGGGGCGCACCAGGCGCGAAACGTCCCCAATGCGCGGAAGCGTGAGGGCGCCACCCCGAGTGCTCCCGTAAGGGAGCTTTTCCCCGCTCTACAAAGGCGGGGGAATAAGCGGGGGGCAAGTCTGGTGTCAGCCGCCGCGGTAATACCAGCCCCGCGAGTGGTCGGGACTCTTACTGGGCCTAAAGCGCCCGTAGCCGGCCCGACAAGTCACTCCTTAAAGACCCCGGCTCAACCGGGGGAATGGGGGTGATACTGTCGGGCTAGGGGGCGGGAGAGGCCAGCGGTACTCCCGGAGTAGGGGCGAAATCCTCAGATCTCGGGAGGACCACCAGTGGCGAAAGCGGCTGGCTAGAACGCGCCCGACGGTGAGGGGCGAAAGCCGGGGCAGCAAAAGGGATTAGATACCCCTGTAGTCCCGGCTGTAAACAATGCAGGCTAGGTGTCACATGGGCTTAGAGCCCATGTGGTGCCGCAGGGAAGCCGTTAAGCCTGCCGCCTGGGGAGTACGGTCGCAAGACTGAAACTTAAAGGAATTGGCGGGGGAGCACCACAAGGGGTGGAACCTGCGGCTCAATTGGAGTCAACGCCTGGAATCTTACCAGGGGAGACCGCAGGATGACGGCCAGGCTAACGACCTTGCCTGACTCGCGGAGAGGAGGTGCATGGCCGTCGCCAGCTCGTGTTGTGAAATGTCCTGTTAAGTCAGGCAACGAGCGAGACCCCCACCACTAGTTGGTATCTTGGTCTCCGGGCCGGGACCACACTAGTGGGACTGCCGGCGTAAGCCGGAGGAGGGAGGGGGCCACGGCAGGTCAGCATGCCCCGAAACCCCTGGGCCGCACGCGGGTTACAATGGCAGGGACAGCGGGATTCCGACCCCGAAAGGGGAAGGTAATCCCTTAAACCCTGCCGCAGTTGGGATCGAGGGCTGAAACTCGCCCTCGTGAACGAGGAATCCCTAGTAACCGCAGATCAACAATCTGCGGTGAATACGTCCCTGCTCCTTGCACACACCGCCCGTCGCTCCACCCGAGTAGGAGAGGGGTGAGGCCCCTTGCCTTTGGGTGGGGGGTCGAGCTTCTCTCCTGCAAGGGGGGAGAAGTCGTAACAAGGTAGCCGTA
>NC_012622.1|SP00044 Archaea;Crenarchaeota;Thermoprotei;Sulfolobales;Sulfolobaceae;Sulfolobus;islandicus Y.G.57.14
GGTTGATCCTGCCGGACCCGACCGCTATCGGGGTGGGGCTAAGCCATGGGAGTCGTACGCTCCCGGGCAAGGGAGCGTGGCGGACGGCTGAGTAACACGTGGCTAACCTACCCTGAGGAGGGAGATAACCCCGGGAAACTGGGGATAATCTCCCATAGGCGAGGAGTCCTGGAACGGTTCCTCGCTGAAAGGCTCATGGGCTATTCCCCGCTCATGAGCGCCTCAGGATGGGGCTGCGGCCCATCAGGTAGTTGGGGGGGTAAGGGCCCCCCAAGCCTATAACGGGTAGGGGCCGTGAGAGCGGGAGCCCCCAGTTGGGCACTGAGACAAGGGCCCAGGCCCTACGGGGCGCACCAGGCGCGAAACGTCCCCAATGCGCGGAAGCGTGAGGGCGCCACCCCGAGTGCTCCCGTAAGGGAGCTTTTCCCCGCTCTACAAAGGCGGGGGAATAAGCGGGGGGCAAGTCTGGTGTCAGCCGCCGCGGTAATACCAGCCCCGCGAGTGGTCGGGACTCTTACTGGGCCTAAAGCGCCCGTAGCCGGCCCGACAAGTCACTCCTTAAAGACCCCGGCTCAACCGGGGGAATGGGGGTGATACTGTCGGGCTAGGGGGCGGGAGAGGCCAGCGGTACTCCCGGAGTAGGGGCGAAATCCTCAGATCTCGGGAGGACCACCAGTGGCGAAAGCGGCTGGCTAGAACGCGCCCGACGGTGAGGGGCGAAAGCCGGGGCAGCAAAAGGGATTAGATACCCCTGTAGTCCCGGCTGTAAACAATGCAGGCTAGGTGTCACATGGGCTTAGAGCCCATGTGGTGCCGCAGGGAAGCCGTTAAGCCTGCCGCCTGGGGAGTACGGTCGCAAGACTGAAACTTAAAGGAATTGGCGGGGGAGCACCACAAGGGGTGGAACCTGCGGCTCAATTGGAGTCAACGCCTGGAATCTTACCAGGGGAGACCGCAGGATGACGGCCAGGCTAACGACCTTGCCTGACTCGCGGAGAGGAGGTGCATGGCCGTCGCCAGCTCGTGTTGTGAAATGTCCTGTTAAGTCAGGCAACGAGCGAGACCCCCACCACTAGTTGGTATCCTGGTCTCCGGGCCGGGACCACACTAGTGGGACTGCCGGCGTAAGCCGGAGGAGGGAGGGGGCCACGGCAGGTCAGCATGCCCCGAAACCCCTGGGCCGCACGCGGGTTACAATGGCAGGGACAGCGGGATTCCGACCCCGAAAGGGGAAGGTAATCCCTTAAACCCTGCCGCAGTTGGGATCGAGGGCTGAAACTCGCCCTCGTGAACGAGGAATCCCTAGTAACCGCAGATCAACAATCTGCGGTGAATACGTCCCTGCTCCTTGCACACACCGCCCGTCGCTCCACCCGAGTAGGAGAGGGGTGAGGCCCCTTGCCTTTGGGTGGGGGGTCGAGCTTCTCTCCTGCAAGGGGGGAGAAGTCGTAACAAGGTAGCCGTA
>NC_012623.1|SP00045 Archaea;Crenarchaeota;Thermoprotei;Sulfolobales;Sulfolobaceae;Sulfolobus;islandicus Y.N.15.51
GGTTGATCCTGCCGGACCCGACCGCTATCGGGGTGGGGCTAAGCCATGGGAGTCGTACGCTCCCGGGCAAGGGAGCGTGGCGGACGGCTGAGTAACACGTGGCTAACCTACCCTGAGGAGGGAGATAACCCCGGGAAACTGGGGATAATCTCCCATAGGCGAGGAGTCCTGGAACGGTTCCTCGCTGAAAGGCTCATGGGCTATTCCCCGCTCATGAGCGCCTCAGGATGGGGCTGCGGCCCATCAGGTAGTTGGGGGGGTAAGGGCCCCTCAAGCCTATAACGGGTAGGGGCCGTGAGAGCGGGAGCCCCCAGTTGGGCACTGAGACAAGGGCCCAGGCCCTACGGGGCGCACCAGGCGCGAAACGTCCCCAATGCGCGGAAGCGTGAGGGCGCCACCCCGAGTGCTCCCGTAAGGGAGCTTTTCCCCGCTCTACAAAGGCGGGGGAATAAGCGGGGGGCAAGTCTGGTGTCAGCCGCCGCGGTAATACCAGCCCCGCGAGTGGTCGGGACTCTTACTGGGCCTAAAGCGCCCGTAGCCGGCCCGGCAAGTCACTCCTTAAAGACCCCGGCTCAACCGGGGGAATGGGGGTGATACTGTCGGGCTAGGGGGCGGGAGAGGCCAGCGGTACTCCCGGAGTAGGGGCGAAATCCTCAGATCTCGGGAGGACCACCAGTGGCGAAAGCGGCTGGCTAGAACGCGCCCGACGGTGAGGGGCGAAAGCCGGGGCAGCAAAAGGGATTAGATACCCCTGTAGTCCCGGCTGTAAACAATGCAGGCTAGGTGTCACATGGGCTTAGAGCCCATGTGGTGCCGCAGGGAAGCCGTTAAGCCTGCCGCCTGGGGAGTACGGTCGCAAGACTGAAACTTAAAGGAATTGGCGGGGGAGCACCACAAGGGGTGGAACCTGCGGCTCAATTGGAGTCAACGCCTGGAATCTTACCAGGGGAGACCGCAGGATGACGGCCAGTCTAACGACCTTGCCTGACTCGCGGAGAGGAGGTGCATGGCCGTCGCCAGCTCGTGTTGTGAAATGTCCTGTTAAGTCAGGCAACGAGCGAGACCCCTACCACTAGTTGGTATCCTGGTCTCCGGGCCGGGACCACACTAGTGGGACTGCCGGCGTAAGCCGGAGGAGGGAGGGGGCCACGGCAGGTCAGCATGCCCCGAAACCCCTGGGCCGCACGCGGGTTACAATGGCAGGGACAGCGGGATTCCGACCCCGAAAGGGGAAGGTAATCCCTTAAACCCTGCCGCAGTTGGGATCGAGGGCTGAAACTCGCCCTCGTGAACGAGGAATCCCTAGTAACCGCAGATCAACAATCTGCGGTGAATACGTCCCTGCTCCTTGCACACACCGCCCGTCGCTCCACCCGAGTAGGAGAGGGGTGAGGCCCCTTGCCTTTGGGTGGGGGGTCGAGCTTCTCTCCTGCAAGGGGGGAGAAGTCGTAACAAGGTAGCCGTA
>NC_012632.1|SP00046 Archaea;Crenarchaeota;Thermoprotei;Sulfolobales;Sulfolobaceae;Sulfolobus;islandicus M.16.27
GGTTGATCCTGCCGGACCCGACCGCTATCGGGGTGGGGCTAAGCCATGGGAGTCGTACGCTCCCGGGCAAGGGAGCGTGGCGGACGGCTGAGTAACACGTGGCTAACCTACCCTGAGGAGGGAGATAACCCCGGGAAACTGGGGATAATCTCCCATAGGCGAGGAGTCCTGGAACGGTTCCTCGCTGAAAGGCTCATGGGCTATTCCCCGCTCATGAGCGCCTCAGGATGGGGCTGCGGCCCATCAGGTAGTTGGGGGGGTAAGGGCCCCCCAAGCCTATAACGGGTAGGGGCCGTGAGAGCGGGAGCCCCCAGTTGGGCACTGAGACAAGGGCCCAGGCCCTACGGGGCGCACCAGGCGCGAAACGTCCCCAATGCGCGGAAGCGTGAGGGCGCCACCCCGAGTGCTCCCGTAAGGGAGCTTTTCCCCGCTCTACAAAGGCGGGGGAATAAGCGGGGGGCAAGTCTGGTGTCAGCCGCCGCGGTAATACCAGCCCCGCGAGTGGTCGGGACTCTTACTGGGCCTAAAGCGCCCGTAGCCGGCCCGACAAGTCACTCCTTAAAGACCCCGGCTCAACCGGGGGAATGGGGGTGATACTGTCGGGCTAGGGGGCGGGAGAGGCCAGCGGTACTCCCGGAGTAGGGGCGAAATCCTCAGATCTCGGGAGGACCACCAGTGGCGAAAGCGGCTGGCTAGAACGCGCCCGACGGTGAGGGGCGAAAGCCGGGGCAGCAAAAGGGATTAGATACCCCTGTAGTCCCGGCTGTAAACAATGCAGGCTAGGTGTCACATGGGCTTAGAGCCCATGTGGTGCCGCAGGGAAGCCGTTAAGCCTGCCGCCTGGGGAGTACGGTCGCAAGACTGAAACTTAAAGGAATTGGCGGGGGAGCACCACAAGGGGTGGAACCTGCGGCTCAATTGGAGTCAACGCCTGGAATCTTACCAGGGGAGACCGCAGGATGACGGCCAGGCTAACGACCTTGCCTGACTCGCGGAGAGGAGGTGCATGGCCGTCGCCAGCTCGTGTTGTGAAATGTCCTGTTAAGTCAGGCAACGAGCGAGACCCCCACCACTAGTTGGTATCCTGGTCTCCGGGCCGGGACCACACTAGTGGGACTGCCGGCGTAAGCCGGAGGAGGGAGGGGGCCACGGCAGGTCAGCATGCCCCGAAACCCCTGGGCCGCACGCGGGTTACAATGGCAGGGACAGCGGGATTCCGACCCCGAAAGGGGAAGGTAATCCCTTAAACCCTGCCGCAGTTGGGATCGAGGGCTGAAACTCGCCCTCGTGAACGAGGAATCCCTAGTAACCGCAGATCAACAATCTGCGGTGAATACGTCCCTGCTCCTTGCACACACCGCCCGTCGCTCCACCCGAGTAGGAGAGGGGTGAGGCCCCTTGCCTTTGGGTGGGGGGTCGAGCTTCTCTCCTGCAAGGGGGGAGAAGTCGTAACAAGGTAGCCGTA
>NC_012726.1|SP00047 Archaea;Crenarchaeota;Thermoprotei;Sulfolobales;Sulfolobaceae;Sulfolobus;islandicus M.16.4
GGTTGATCCTGCCGGACCCGACCGCTATCGGGGTGGGGCTAAGCCATGGGAGTCGTACGCTCCCGGGCAAGGGAGCGTGGCGGACGGCTGAGTAACACGTGGCTAACCTACCCTGAGGAGGGAGATAACCCCGGGAAACTGGGGATAATCTCCCATAGGCGAGGAGTCCTGGAACGGTTCCTCGCTGAAAGGCTCATGGGCTATTCCCCGCTTATGAGCGCCTCAGGATGGGGCTGCGGCCCATCAGGTAGTTGGGGGGGTAAGGGCCCCCCAAGCCTATAACGGGTAGGGGCCGTGAGAGCGGGAGCCCCCAGTTGGGCACTGAGACAAGGGCCCAGGCCCTACGGGGCGCACCAGGCGCGAAACGTCCCCAATGCGCGGAAGCGTGAGGGCGCCACCCCGAGTGCTCCCGTAAGGGAGCTTTTCCCCGCTCTACAAAGGCGGGGGAATAAGCGGGGGGCAAGTCTGGTGTCAGCCGCCGCGGTAATACCAGCCCCGCGAGTGGTCGGGACTCTTACTGGGCCTAAAGCGCCCGTAGCCGGCCCGACAAGTCACTCCTTAAAGACCCCGGCTCAACCGGGGGAATGGGGGTGATACTGTCGGGCTAGGGGGCGGGAGAGGCCAGCGGTACTCCCGGAGTAGGGGCGAAATCCTCAGATCTCGGGAGGACCACCAGTGGCGAAAGCGGCTGGCTAGAACGCGCCCGACGGTGAGGGGCGAAAGCCGGGGCAGCAAAAGGGATTAGATACCCCTGTAGTCCCGGCTGTAAACAATGCAGGCTAGGTGTCACATGGGCTTAGAGCCCATGTGGTGCCGCAGGGAAGCCGTTAAGCCTGCCGCCTGGGGAGTACGGTCGCAAGACTGAAACTTAAAGGAATTGGCGGGGGAGCACCACAAGGGGTGGAACCTGCGGCTCAATTGGAGTCAACGCCTGGAATCTTACCAGGGGAGACCGCAGGATGACGGCCAGGCTAACGACCTTGCCTGACTCGCGGAGAGGAGGTGCATGGCCGTCGCCAGCTCGTGTTGTGAAATGTCCTGTTAAGTCAGGCAACGAGCGAGACCCCCACCACTAGTTGGTATCCTGGTCTCCGGGCCGGGACCACACTAGTGGGACTGCCGGCGTAAGCCGGAGGAGGGAGGGGGCCACGGCAGGTCAGCATGCCCCGAAACCCCTGGGCCGCACGCGGGTTACAATGGCAGGGACAGCGGGATTCCGACCCCGAAAGGGGAAGGTAATCCCTTAAACCCTGCCGCAGTTGGGATCGAGGGCTGAAACTCGCCCTCGTGAACGAGGAATCCCTAGTAACCGCAGATCAACAATCTGCGGTGAATACGTCCCTGCTCCTTGCACACACCGCCCGTCGCTCCACCCGAGTAGGAGAGGGGTGAGGCCCCTTGCCTTTGGGTGGGGGGTCGAGCTTCTCTCCTGCAAGGGGGGAGAAGTCGTAACAAGGTAGCCGTA
>NC_012804.1|SP00048 Archaea;Euryarchaeota;Thermococci;Thermococcales;Thermococcaceae;Thermococcus;gammatolerans EJ3
GGTTGATCCTGCCGGAGGCCACTGCTATGGGGGTCCGACTAAGCCATGCGAGTCATGGGGCGCGCTCTGCGCGCACCGGCGGACGGCTCAGTAACACGTCGGTAACCTACCCTCGGGAGGGGGATAACCCCGGGAAACTGGGGCTAATCCCCCATAGGCCTGAGGTACTGGAAGGTCCTCAGGCCGAAAGGGGCATCTGCCCGCCCGAGGATGGGCCGGCGGCCGATTAGGTAGTTGGTGGGGTAACGGCCCACCAAGCCGAAGATCGGTACGGGCCATGAGAGTGGGAGCCCGGAGATGGACACTGAGACACGGGTCCAGGCCCTACGGGGCGCAGCAGGCGCGAAACCTCCGCAATGCGGGCAACCGCGACGGGGGGACCCCCAGTGCCGTGGCACAGCCACGGCTTTTCCGGAGTGTAAAAAGCTCCGGGAATAAGGGCTGGGCAAGGCCGGTGGCAGCCGCCGCGGTAATACCGGCGGCCCAAGTGGTGGCCGCTATTATTGGGCCTAAAGCGTCCGTAGCCGGGCCCGTAAGTCCCTGGCGAAATCCCACGGCTCAACCGTGGGGCTTGCTGGGGATACTGCGGGCCTTGGGACCGGGAGAGGCCGGGGGTACCCCTGGGGTAGGGGTGAAATCCTGTAATCCCAGGGGGACCGCCAGTGGCGAAGGCGCCCGGCTGGAACGGGTCCGACGGTGAGGGACGAAGGCCAGGGGAGCGAACCGGATTAGATACCCGGGTAGTCCTGGCTGTAAAGGATGCGGGCTAGGTGTCGGGCGAGCTTCGAGCTCGCCCGGTGCCGAAGGGAAGCCGTTAAGCCCGCCGCCTGGGGAGTACGGCCGCAAGGCTGAAACTTAAAGGAATTGGCGGGGGAGCACTACAAGGGGTGGAGCGTGCGGTTTAATTGGATTCAACGCCGGGAACCTCACCGGGGGCGACGGCAGGATGAAGGCCAGGCTGAAGGTCTTGCCGGACGCGCCGAGAGGAGGTGCATGGCCGCCGTCAGCTCGTACCGTGAGGCGTCCACTTAAGTGTGGTAACGAGCGAGACCCGCGCCCCCAGTTGCCAGTCCTCCCCGCTGGGGAGGAGGCACTCTGGGGGGACCGCCGGCGATAAGCCGGAGGAAGGAGCGGGCGACGGTAGGTCAGTATGCCCCGAAACCCCCGGGCTACACGCGCGCTACAATGGGCGGGACAATGGGATCCGACCCCGAAAGGGGAAGGGAATCCCCTAAACCCGCCCTCAGTTCGGATCGCGGGCTGCAACTCGCCCGCGTGAAGCTGGAATCCCTAGTACCCGCGTGTCATCATCGCGCGGCGAATACGTCCCTGCTCCTTGCACACACCGCCCGTCACTCCACCCGAGCGGGGTCCGGGTGAGGCCTGGTCTCCCTTCGGGGAGGCCGGGTCGAGCCTGGGCTCCGTGAGGGGGGAGAAGTCGTAACAAGGTAGCCGTA
>NC_012883.1|SP00049 Archaea;Euryarchaeota;Thermococci;Thermococcales;Thermococcaceae;Thermococcus;sibiricus MM 739
GGTTGATCCTGCCGGAGGCCACTGCTATCGGGGTCCGACTAAGCCATGCGAGTCACGGGGGTGTCCCTTTGGGGCACCACCGGCGGACGGCTCAGTAACACGTCGGTAACCTACCCTCGGGAGGGGGATAACCCCGGGAAACTGGGGCTAATTCCCCATAGGCCTGAGGTACTGGAAGGTCCTCAGGCCGAAAGGGACTTATGTCCGCCCGAGGATGGGCCGGCGGCCGATTAGGTAGTTGGTGGGGTAATGGCCCACCAAGCCGAAGATCGGTACGGGCTGTGAGAGCAGGAGCCCGGAGATGGACACTGAGACACGGGTCCAGGCCCTACGGGGCGCAGCAGGCGCGAAACCTCCGCAATGCGGGAAACCGCGACGGGGGGACCCCGAGTGCCGTGGCAACGCCACGGCTTTTCCGGAGTGTAAAAAGCTCCGGGAATAAGGGCTGGGCAAGGCCGGTGGCAGCCGCCGCGGTAATACCGGCGGCCCGAGTGGTGGCCGCTATTATTGGGCCTAAAGCGTCCGTAGCCGGGCCCGTAAGTCCCTGGCGAAATCCCACGGCTCAACCGTGGGGCTTGCTGGGGATACTGCGGGTCTTGGGACCGGGAGAGGCGGGGGGTACCCCTGGGGTAGGGGTGAAATCCTATAATCCCAGGGGGACCGCCAGTGGCGAAGGCGCCCCGCTGGAACGGGTCCGACGGTGAGGGACGAAGGCCAGGGGAGCAAACCGGATTAGATACCCGGGTAGTCCTGGCTGTAAAGGATGCGGGCTAGGTGTCGGGTGAGCCTCGAGCTCGCCCGGTGCCGTAGGGAAGCCGTTAAGCCCGCCGCCTGGGGAGTACGGCCGCAAGGCTGAAACTTAAAGGAATTGGCGGGGGAGCACTACAAGGGGTGGAGCGTGCGGTTTAATTGGATTCAACGCCGGGAACCTCACCGGGGGCGACGGCAGGATGAAGGCCAGGCTGAAGGTCTTGCCGGACACGCCGAGAGGAGGTGCATGGCCGCCGTCAGCTCGTACCGTGAGGCGTCCACTTAAGTGTGGTAACGAGCGAGACCCGTGCCCCCAGTTGCCAGCCCTTCCCGTTGGGAAGGGGGCACTCTGGGGGGACTGCCGGCGATAAGCCGGAGGAAGGAGCGGGCGACGGTAGGTCAGTATGCCCCGAAACCCCCGGGCTACACGCGCGCTACAATGGGTGGGACAATGGGATCCGACCCCGAAAGGGGAAGGGAATCCCCTAAACCCGCCCCCAGTTCGGATCGCGGGCTGCAACTCGCCCGCGTGAAGCTGGAATCCCTAGTACCCGCGTGTCATCATCGCGCGGCGAATACGTCCCTGCTCCTTGCACACACCGCCCGTCACTCCACCCGAGCGGGGTCTGGATGAGGCTCCGTCCTCTGGGCAGAGTCGAGTCCAGGCTCCGTGAGGGGGGAGAAGTCGTAACAAGGTAGCCGTA
>NC_013156.1|SP00050 Archaea;Euryarchaeota;Methanococci;Methanococcales;Methanocaldococcaceae;Methanocaldococcus;fervens AG86
GGTTGATCCTGCCGGAGGCCACTGCTATCGGGGTCCGACTAAGCCATGCGAGTCAAGGGGCTCCTTCGGGAGCACCGGCGCACGGCTCAGTAACACGTGGCTAACCTACCCTCGGGTGGGGGATAACCTCGGGAAACTGAGGCTAATCCCCCATAGGGGAGGAGGTCTGGAATGATCCCTCCCCGAAAGGCGCAAGCCGCCCGAGGATGGGGCTGCGGCGGATTAGGTAGTTGGTGGGGTAACGGCCCACCAAGCCTACGATCCGTACGGGCCCTGAGAGGGGGAGCCCGGAGATGGACACTGAGACACGGGTCCAGGCCCTACGGGGCGCAGCAGGCGCGAAACCTCCGCAATGCGCGAAAGCGCGACGGGGGGACCCCGAGTGCCCACGCTCCGCGTGGGCTTTTCCGGAGTGTAAACAGCTCCGGGAATAAGGGCTGGGCAAGTCCGGTGCCAGCAGCCGCGGTAATACCGGCGGCCCGAGTGGTGGCCACTGTTATTGGGCCTAAAGCGTCCGTAGCCGGCCCGGTAAGTCTCTGCTTAAATCCTGCGGCTCAACCGCAGGGCTGGCAGAGATACTGCCGGGCTTGGGACCGGGAGAGGCCGGGGGTACCCCAGGGGTAGCGGTGAAATGCGTTGATCCCTGGGGGACCACCTGTGGCGAAGGCGCCCGGCTGGAACGGGTCCGACGGTGAGGGACGAAGGCCGGGGGAGCAAACCGGATTAGATACCCGGGTAGTCCCGGCTGTAAACTCTGCGGACTAGGTGTCGCGTCGGCTTCGGGCCGACGCGGTGCCGAAGGGAAGCCGTTAAGTCCGCCGCCTGGGGAGTACGGTCGCAAGACTGAAACTTAAAGGAATTGGCGGGGGAGCACTACAACGGGTGGAGCCTGCGGTTTAATTGGATTCAACGCCGGGCATCTTACCAGGGGCGACGGCAGGATGAAGGCCAGGTTGACGACCTTGCCAGACGCGCCGAGAGGTGGTGCATGGCCGTCGTCAGCTCGTACCGTGAGGCGTCCTGTTAAGTCAGGTAACGAGCGAGACCCGCGCCCCATGTTGCTACCTCCTCCTCCGGGAGGAGGGCACTCATGGGGGACCGCCGGCGCTAAGCCGGAGGAAGGTGCGGGCAACGACAGGTCCGCATGCCCCGAATCCCCTGGGCTACACGCGGGCTACAATGGCCGGGACAATGGGACGCGACCCCGAAAGGGGGAGCGAATCCCCTAAACCCGGTCGTAGTCCGGATCGAGGGCTGTAACTCGCCCTCGTGAAGCCGGAATCCGTAGTAATCGCGCCTCACCATGGCGCGGTGAATGCGTCCCTGCTCCTTGCACACACCGCCCGTCACGCCACCCGAGTTGAGCCCAAGTGAGGCCCTGTCCGCGAGGGCAGGGTCGAACTTGGGTTCAGCGAGGGGGGCGAAGTCGTAACAAGGTAGCCGTA
>NC_013158.1|SP00051 Archaea;Euryarchaeota;Halobacteria;Halobacteriales;Haloarculaceae;Halorhabdus;utahensis DSM 12940
GGTTGATCCTGCCGGAGGCCATTGCTATCGGAGTCCGATTTAGCCATGCTAGTCGCACGGGTTTAGACCCGTGGCAAATAGCTCAGTAACACGTGGCCAAACTACCCTGTGGACGGAAATAACCTCGGGAAACTGAGGCTAATGTCCGATACGACTCGCCAGCTGGAGTGCGGCGAGTCGGAAACGTTGCGGCGCCACAGGATGTGGCTGCGGCCGATTAGGTAGACGGTGGGGTAACGGCCCACCGTGCCCATAATCGGTACAGGTCATGAGAGTGAGAGCCTGGAGACGGTATCTGAGACAAGATGCCGGGCCCTACGGGGCGCAGCAGGCGCGAAACCTTTACACTGCACGACAGTGCGATAGGGGGACTCCGAGTGCGAGGGCATATAGTCCTCGCTTTTGTGTACCGTAAGGTGGTACAGGAATAAGGGCTGGGCAAGACCGGTGCCAGCCGCCGCGGTAATACCGGCAGCCCGAGTGATGGCCGCTATTATTGGGCCTAAAGCGTCCGTAGCCGGCCAGACAAGTCTGTTGGGAAATCCACGCGCTCAACGCGTGGACGTCCGGCGGAAACTGTCTGGCTTGGGGCCGGAAGATCTGAGGGGTACGTCCGGGGTAGGAGTGAAATCCCGTAATCCTGGACGGACCGCCGGTGGCGAAAGCGCCTCAGAAAGACGGACCCGACGGTGAGGGACGAAAGCTAGGGTCTCGAACCGGATTAGATACCCGGGTAGTCCTAGCTGTAAACGATGCTCGCTAGGTGTGCCGCAGGCTACGAGCCTGCGCTGTGCCGTAGGGAAGCCGTGAAGCGAGCCGCCTGGGAAGTACGTCTGCAAGGATGAAACTTAAAGGAATTGGCGGGGGAGCACTACAACCGGAGGAGCCTGCGGTTTAATTGGACTCAACGCCGGACATCTCACCAGCACCGACAATGTGCAGTGAAGGTCAGGTTGATGACCTTACTGGAGCCATTGAGAGGAGGTGCATGGCCGCCGTCAGCTCGTACCGTGAGGCGTCCTGTTAAGTCAGGCAACGAGCGAGACCCGCACTCTTAGTTGCCAGCAGCATCTTGCGATGGCTGGGTACACTAGGAGGACTGCCGCTGCCAAAGCGGAGGAAGGAACGGGCAACGGTAGGTCAGTATGCCCCGAATGTGCTGGGCGACACGCGGGCTACAATGGCCGGGACAGTGGGACGCCAGTCCGAGAGGACGCGCTAATCCCCGAAACCCGGTCGTAGTTCGGATTGAGGGCTGAAACCCGCCCTCATGAAGCTGGATTCGGTAGTAATCGCGTGTCAGAAGCGCGCGGTGAATCCGTCCCTGCTCCTTGCACACACCGCCCGTCAAAGCACCCGAGTGGGGTCCGGATGAGGCCGTCATGCGACGGTCAAATCTGGGCTCCGCAAGGGGGCTTAAGTCGTAACAAGGTAGCCGTA
>NC_013202.1|SP00052 Archaea;Euryarchaeota;Halobacteria;Halobacteriales;Haloarculaceae;Halomicrobium;mukohataei DSM 12286
GGTTGATCCTGCCGGAGGCCATTGCTATCGGAGTCCGATTTAGCCATGCTAGTCGCACGGGCTTAGACCCGTGGCGTATAGCTCAGTAACACGTGGCCAAACTACCCTATAGACCATGATAACCTCGGGAAACTGAGGCTAATCGTGGATATCGCATTCACGCTTGAACTGCCGAATGCGAGAAACGTTCCGGCGCTATAGGATGTGGCTGCGGCCGATTAGGTAGACGGTGGGGTAACGGCCCACCGTGCCAGTAATCGGTACGGGTGGTGACAGCCAGAACCCGGAGACGGTATCTGAGACAAGATACCGGGCCCTACGGGGCGCAGCAGGCGCGAAACCTTTACACTGCACGACAGTGCGATAGGGGGACTCCGAGTGCGAGGGCATATAGCCCTCGCTTTTCTCGACCGTAAGGTGGTCGACGAATAAGGACTGGGCAAGACCGGTGCCAGCCGCCGCGGTAATACCGGCAGTCCGAGTGATGGCCGCTGTTATTGGGCCTAAAGCGTCCGTAGCTTGCCGTGAAAGTCTATCGGGAAATCGACGCGCTCAACGCGTCGGCTTCCGGTGGAAACTGCACGGCTTGGGGCCGGAAGACTCAGCGGGTACGTCTGGGGTAGGAGTGAAATCCTGTAATCCTGGACGGACCACCAATGGCGAAAGCACGCTGAGAAGCCGGACCCGACAGTGAGGGACGAAAGCCAGGGTCTCGAACCGGATTAGATACCCGGGTAGTCCTGGCCGTAAACGATGCTCGTTAGGTCTGCCGTGCACTACGAGTGCACGGTGAGCCGAAGTGAAGACGATAAACGAGCCGCCTGGGAAGTACGTCCGCAAGGATGAAACTTAAAGGAATTGGCGGGGGAGCACCACAACCGGAGGAGCCTGCGGTTTAATTGGACTCAACGCCGGACATCTCACCAGTCCCGACAGTAATAACGACGGTCAGCTTGACGAGCTTACCCGAGTTACTGAGAGGAGGTGCATGGCCGCCGTCAGCTCGTACCGTGAGGCATCCTGTTAAGTCAGGTAACGAGCGAGACCCGCATCCGTAGTTGCCAGCGATACCCCGAGGTAGTCGGGTACACTACGGAGACCGCCGACGCTAAGTCGGAGGAAGGAACGGGCAACGGTAGGTCAGTATGCCCCGAATGGACTGGGCAACACGCGGGCTACAATGGTCGAGACAATGGGTCGCGATACCGAGAGGTAGAGCTAATCTCCCAAACTCGGTCGTAGTTCGGATTGTGGGCTGAAACTCGCCCACATGAAGCTGGATTCGGTAGTAATCGCGTGTCAGAAGCGCGCGGTGAATACGTCCCTGCTCCTTGCACACACCGCCCGTCAAAGCACCCGAGTGAGGTCCGGATGAGGCCATCATGCGATGGTCAAATCTGGGCTTCGCAAGGGGGCTTAAGTCGTAACAAGGTAGCCGTA
>NC_013202.1|SP00052 Archaea;Euryarchaeota;Halobacteria;Halobacteriales;Haloarculaceae;Halomicrobium;mukohataei DSM 12286
GGTTGATCCTGCCGGAGGCCATTGCTATCGGAGTCCGATTTAGCCATGCTAGTCGCGCGGGTTTAGACCCGCGGCAGATAGCTCAGTAACACGTGGCCAAACTACCCTATGGACGGGAATAACCTCGGGAAACTGAGGCTAATCCCCGATACAGCTCTCAGACTGGAGTGTCGAGAGCTGGAAACGCTCCGGCGCCATAGGATGTGGCTGCGGCCGATTAGGTAGACGGTGGGGTAACGGCCCACCGTGCCTATAATCGGTACGGGTTGTGAGAGCAAGAACCCGGAGACGGTATCTGAGACAAGATACCGGGCCCTACGGGGCGCAGCAGGCGCGAAACCTTTACACTGCACGACAGTGCGATAGGGGGACTCCGAGTGCGAGGGCATATAGCCCTCGCTTTTCTGTACCGTAAGGTGGTACAGGAACAAGTGCTGGGCAAGACCGGTGCCAGCCGCCGCGGTAATACCGGCAGCACGAGTGATGGCCGCTATTATTGGGCCTAAAGCGTTCGTAGCCGGCCGGTCAAGTCTGTTGGGAAATCGACGCGCTCAACGCGTCGGCGTCCAGCGGAAACTGACTGGCTTGGGGCCGGAAGATCTGAGGGGTACGTCCGGGGTAGGAGTGAAATCCCGTAATCCTGGACGGACCACCGGTAGCGAAAGCGCCTCAGAAAGACGGACCCGACGGTGAGGAACGAAAGCTAGGGTCTCGAACCGGATTAGATACCCGGGTAGTCCTAGCTGTAAACGATGCTCGCTAGGTGTGCCGCAGGCTACGAGCCTGCGCTGTGCCGTAGGGAAGCCGAGAAGCGAGCCGCCTGGGAAGTACGTCTGCAAGGATGAAACTTAAAGGAATTGGCGGGGGAGCACTACAACCGGAGGAGCCTGCGGTTTAATTGGACTCAACGCCGGACATCTCACCAGTCCCGACAGCAGTAATGACGGTCAGGTTGACGACTTTACCCGACGCTGCTGAGAGGAGGTGCATGGCCGCCGTCAGCTCGTACCGTGAGGCGTCCTGTTAAGTCAGGCAACGAGCGAGACCCGCACTCCTAGTTGCCAGCAATACCCTTGTGGTAGTTGGGTACACTAGGAGGACTGCCAACGCTAAGTTGGAGGAAGGAACGGGCAACGGTAGGTCAGTATGCCCCGAATGGACTGGGCAACACGCGGGCTACAATGGTCGAGACAGTGGGATGCGGCACCGAGAGGTGGAGCTAATCCCCTAAACTCGGTCGTAGTTCGGATTGTGGGCTGAAACTCGCCCACATGAAGCTGGATTCGGTAGTAATCGCGTGTCAGAAGCGCGCGGTGAATACGTCCCTGCTCCTTGCACACACCGCCCGTCAAAGCACCCGAGTGAGGTCCGGATGAGGCCATCATGCGATGGTCGAATCTGGGCTTCGCAAGGGGGCTTAAGTCGTAACAAGGTAGCCGTA
>NC_013407.1|SP00053 Archaea;Euryarchaeota;Methanococci;Methanococcales;Methanocaldococcaceae;Methanocaldococcus;vulcanius M7
GGTTGATCCTGCCGGAGGCCACTGCTATCGGGGTCCGACTAAGCCATGCGAGTCAAGGGGCTCCTTCGGGAGCACCGGCGCACGGCTCAGTAACACGTGGCTAACCTACCCTCGGGAGGGGGATAACCTCGGGAAACTGAGGCTAATCCCCCATAGGGGAGGAGGTCTGGAACGATCCCTCCCCGAAAGCTCCGGCGCCCGAGGATGGGGCTGCGGCGGATTAGGTAGTTGGTGGGGTAACGGCCCACCAAGCCGACGATCCGTACGGGCCCTGAGAGGGGGAGCCCGGAGATGGACACTGAGACACGGGTCCAGGCCCTACGGGGCGCAGCAGGCGCGAAACCTCCGCAATGCACGAAAGTGCGACGGGGGGACCCCGAGTGCCATCCCAACGGGATGGCTTTTCCGGAGTGTAAACAGCTCCGGGAATAAGGGCTGGGCAAGTCCGGTGCCAGCAGCCGCGGTAATACCGGCGGCCCAAGTGGTGGCCACTATTATTGGGCCTAAAGCGTCCGTAGCCGGCCCAGTAAGTCTCTGCTTAAATCCTGCGGCTCAACCGCAGGGCTGGCAGAGATACTGCTGGGCTTGGGACCGGGAGAGGCCGGGGGTACCCCAGGGGTAGCGGTGAAATGCGTTGATCCCTGGGGGACCACCTGTGGCGAAGGCGCCCGGCTGGAACGGGTCCGACGGTGAGGGACGAAGGCCAGGGGAGCAAACCGGATTAGATACCCGGGTAGTCCTGGCTGTAAACTCTGCGGACTAGGTGTCGCGTCGGCTTCGGGCCGACGCGGTGCCGAAGGGAAGCCGTTAAGTCCGCCGCCTGGGGAGTACGGTCGCAAGACTGAAACTTAAAGGAATTGGCGGGGGAGCACTACAACGGGTGGAGCCTGCGGTTTAATTGGATTCAACGCCGGGCATCTCACCAGGGGCGACGGCAGGATGAAGGCCAGGTTGACGACCTTGCCAGACGCGCCGAGAGGTGGTGCATGGCCGTCGTCAGCTCGTACCGTGAGGCGTCCTGTTAAGTCAGGTAACGAGCGAGACCCGTGCCCCATGTTGCAACCTCCTCCTCCGGGAGGAGGGCACTCATGGGGGACCGCCGGCGCTAAGCCGGAGGAAGGTGCGGGCAACGACAGGTCCGCATGCCCCGAATCCCCTGGGCTACACGCGGGCTACAATGGCCGGGACAATGGGAAGCGACCCCGAAAGGGGGAGCGAATCCCCTAAACCCGGTCGTAGTCCGGATCGAGGGCTGTAACTCGCCCTCGTGAAGCCGGAATCCGTAGTAATCGCGCCTCACCATGGCGCGGTGAATGCGTCCCTGCTCCTTGCACACACCGCCCGTCACGCCACCCGAGTTGAGCCCAAGTGAGGCCCTGTCCGCAAGGGCAGGGTCGAACTTGGGTTCAGCAAGGGGGGCGAAGTCGTAACAAGGTAGCCGTA
>NC_013665.1|SP00054 Archaea;Euryarchaeota;Methanomicrobia;Methanocellales;Methanocellaceae;Methanocella;paludicola SANAE
GGTTGATCCTGCCAGAGGTCACTGCTATCGGTGTCCGATTAAGCCATGCGAGTCGTGAGGGGTTATGCCCTCGGCGGACTGCTCAGTAACACGTGGATAACCTGCCCAAGGGTCTGGGATAACCCCGGGAAACTGGGGATAATACCGGATGGATCACTAGTGCTGGAATGCTTGGTGGTCGAAAGGCAACGCCTTTGGATGGGTCTGCGGCGGATTAGGTTGACGCCGGTGTAACGTACCGGCGTGCCTGTAATCCGTACGGGTTGTGGGAGCAAGAGCCCGGAGATGGATTCTGAGACACGAATCCAGGCCCTACGGGGCGCAGCAGGCGCGAAAACTCTACAATGCAGGCAACTGCGATAGGGGGACATCGAGTGGCATCCACCTTGGGTGCCTGTCCAACCGTCTAAAAAACGGTTGTTAGCAAGGGCCGGGTAAGACCGGTGCCAGCCGCCGCGGTAATACCGGCGGCTCGAGTGGTGGCCGATATTATTGAGTCTAAAGGGTCCGTAGCCGGCTTTGCAAGTCCCCTGGGAAATCCAGCGGCTTAACCGTTGGGCTTTCATGGGATACTACATTGCTTGGGACTGGGAGAGGTAGGAGGTACTCGGGGGGTAGGGGTGAAATCCTGTAATCCTCCGGGGACCACCGGTGGCGAAGGCGTCCTACCAGAACAGGTCCGACGGTGAGGGACGAAAGCTAGGGGCACGAACCGGATTAGATACCCGGGTAGTCCTAGCCGTAAACGATGCCCGCTAGGTGTCACGACGGTCGTGAATCGTCGTGGTGCCGTAGGGAAGCCGCGAAGCGGGCCACTTGGGAAGTACGGCCGCAAGGCTGAAACTTAAAGGAATTGGCGGGGGAGCACCACAACGGGTGGAGCCTGCGGTTTAATTGGATTCAACGCCGGGAAGCTTACCGGGATCGACAGTTGTATGAAGGCCAGGCTGAAGACCTTGCCGGACTAGCTGAGAGGAGGTGCATGGCCGTCGTCAGTTCGTACCGTGAGGCGTCCTGTTAAGTCAGGCAACGAGCGAGACCCATTTCCACTGTTGCTAACGACTCCGCGAGGAGGGCGAGTACACTGTGGAGACCGCTGGCGCTAAGTCAGAGGAAGGATTGGTCGACGGTAGGTCAGTATGCCCCGAATATCCCGGGCTACACGCGGGCTACAATGGATAGGACAATGGGTAACTACACCGAAAGGTGGCGTCAATCTCTTAAACCTATCCTTAGTTCGGATTGAGGGCTGGAACTCGCCCTCATGAAGATGGAATCCGTAGTAATCGCATTTCAAAACAGTGCGGTGAATACGTCCCTGCTCCTTGCACACACCGCCCGTCAAACCACCCGAGCGGGGCGTGAATGAGGATCCTTTTCATTGAAGGACTCGAATTCATGTTCTGTAAGGGGGGTTAAGTCGTAACAAGGTAGCCGTA
>NC_013741.1|SP00055 Archaea;Euryarchaeota;Archaeoglobi;Archaeoglobales;Archaeoglobaceae;Archaeoglobus;profundus DSM 5631
GGTTGATCCTGCCAGAGGCCGCTGCTATCCGGCTGGGACTAAGCCATGGTAGTCATGGGGCGCGGGCCCTTCGGGGTTCGCGCACCGGCGGACAGCTCAGTAACACGTGGCCAACCTACCCTCGGGAGGGGGATAACCCCGGGAAACTGGGGCTAAACCCCCATAGGGGATGGGTGGTGGAATTCCCCCATCCCCGAAAGTGTGCCACTCCCGTAAGGGGTGGCACAGCCCGAGGATGGGGCTGCGGCGGATTAGGTAGTTGGCGGGGTAACGGCCCGCCAAGCCGAAGATCCGTACGGGCCATGAGAGTGGGAGCCCGGAGATGGACCCTGAGACAAGGGTCCAGGCCCTACGGGGCGCACCAGGCGCGAAACCTCCGCAATGCGGGAAACCGCGACGGGGTCAGCCGGAGTGCCCGCGCATCGCGCGGGCTGTCGGGGTGCCTAAAAAGCACCCCACAGCAAGGGCCGGGCAAGGCCGGTGGCAGCCGCCGCGGTAATACCGGCGGCCCGAGTGGCGGCCACTATTATTGGGCCTAAAGCGTCCGTAGCCGGGCTGGTAAGTCCCCCGGGAAATCTGGCGGCTTAACCGTCAGAATTCCGGGGGATACTGCCAGCCTAGGGACCGGGAGAGGCCGGGGGAATTCCCGGGGTAGGGGTGAAATCCTATAATCCCGGGAGGACCACCTGTGGCGAAGGCGCCCGGCTGGAACGGGTCCGACGGTGAGGGACGAAGGCCAGGGGAGCGAACCGGATTAGATACCCGGGTAGTCCTGGCTGTAAACGATGCGGGCTAGGTGTCGGGCCAGCTACGAGCTGGCCCGGTGCCGGAGGGAAGCCGTTAAGCCCGCCGCCTGGGGAGTACGGCCGCAAGGCTGAAACTTAAAGGAATTGGCGGGGGAGCACGACAACGGGTGGAGCCTGCGGTTTAATTGGATTCAACGCCGGGAAGCTTACCGGGGGAGACAGCTCGATGAAGGTCGGGCTGAAGACCCTACCAGAGTAGCTGAGAGGTGGTGCATGGCCGCCGTCAGTTCGTACTGTGAAGCATCCTGTTAAGTCAGGCAACGAGCGAGACCCGCGCCCCCAGTTGCCAGCGGGTCCCTTCGGGGATGCCGGGCACACTGGGGGGACTGCCGGCGCTAAGCCGGAGGAAGGTGCGGGCAACGGCAGGTCCGTATGCCCCGAATCCCCCGGGCTACACGCGGGCTACAATGGCCGGGACAATGGGTACCGACCCCGAAAGGGGGAGGTAATCCCCTAAACCCGGCCCCACCTGGGATCGAGGGCTGCAACTCGCCCTCGTGAACCTGGAATCCGTAGTAATCGCGCCTCAAAATGGCGCGGTGAATACGTCCCTGCTCCTTGCACACACCGCCCGTCACGCCACCCAAGTGGGCCAGGGGCGAGGCCCGCTCCTAAGGGGCGGGTCGAGCCCAGGGTCCGCGAGGGGGGCGAAGTCGTAACAAGGTAGCCGTA
>NC_013743.1|SP00056 Archaea;Euryarchaeota;Halobacteria;Natrialbales;Natrialbaceae;Haloterrigena;turkmenica DSM 5511
GGTTGATCCTGCCGGAGGTCATTGCTATTGGAGTCCGATTTAGCCATGCTAGTTGCACGAGTTCAGACTCGTAGCAGATAGCTCAGTAACACGTGGCCAAACTACCCTATGGATCCGAATAACCTCGGGAAACTGAGGCTAATTCGGAATACGAATCCCAGGCTGGAACTGCCGGGATTCCGAAACGTTACGGCGCCATAGGATGTGGCTGCGGCCGATTAGGTAGACGGTGGGGTAACGGCCCACCGTGCCAATAATCGGTACGGGTTGTGAGAGCAAGAGCCCGGAGACGGTATCTGAGACAAGATACCGGGCCCTACGGGGCGCAGCAGGCGCGAAACCTTTACACTGCACGCGAGTGCGATAAGGGGACTCCAAGTGCGAGGGCATATCGTCCTCGCTTTTCGCGACCGTAAGGTGGTCGCAGAATAAGTGCTGGGCAAGACCGGTGCCAGCCGCCGCGGTAATACCGGCAGCACGAGTGATGACCGCTATTATTGGGCCTAAAGCGTCCGTAGCTGGCCAGCCAAGTCCATCGGGAAATCCGCGCGCTTAACGCGCGGGCGTCCGGTGGAAACTGGATGGCTTGGGACCGGAAGACCAGAGGGGTACGTCCGGGGTAGGAGTGAAATCCCGTAATCCTGGACGGACCACCGGTGGCGAAAGCGCCTCTGGAAGACGGATCCGACGGTGAGGGACGAAAGCTCGGGTCACGAACCGGATTAGATACCCGGGTAGTCCGAGCTGTAAACGATGTCTGCTAGGTGTGACACAGGCTACGAGCCTGTGTTGTGCCGTAGGGAAGCCGTGAAGCAGACCGCCTGGGAAGTACGTCCGCAAGGATGAAACTTAAAGGAATTGGCGGGGGAGCACTACAACCGGAGGAGCCTGCGGTTTAATTGGACTCAACGCCGGACATCTCACCAGCATCGACAACGTGCCGTGAAGGTCAGTGTGATGAGCTTACTGGAGCCGTTGAGAGGAGGTGCATGGCCGCCGTCAGCTCGTACCGTGAGGCGTCCTGTTAAGTCAGGCAACGAGCGAGACCCGCACTCCTAATTGCCAGCAACACCCTTGTGGTGGTTGGGTACATTAGGAGGACTGCCAGTGCCAAACTGGAGGAAGGAACGGGCAACGGTAGGTCAGTATGCCCCGAATGTGCTGGGCGACACGCGGGCTACAATGGCCAAGACAGTGGGATGCAACCCCGAAAGGGGGCGCTAATCTCCGAAACTTGGTCGTAGTTCGGATTGAGGGCTGAAACTCGCCCTCATGAAGCTGGATTCGGTAGTAATCGCGCCTCAGAAGGGCGCGGTGAATACGTCCCTGCTCCTTGCACACACCGCCCGTCAAAGCACCCGAGTGGGGTCCGGATGAGGCCTCTGTAACAGAGGTCGAATCTGGGCTCCGCAAGGGGGCTTAAGTCGTAACAAGGTAGCCGTA
>NC_013743.1|SP00056 Archaea;Euryarchaeota;Halobacteria;Natrialbales;Natrialbaceae;Haloterrigena;turkmenica DSM 5511
GGTTGATCCTGCCGGAGGTCATTGCTATTGGAGTCCGATTTAGCCATGCTAGTTGCACGAGTTCAGACTCGTAGCAGATAGCTCAGTAACACGTGGCCAAACTACCCTATGGATCCGAATAACCTCGGGAAACTGAGGCTAATTCGGAATACGAATCCCAGGCTGGAACTGCCGGGATTCCGAAACGTTACGGCGCCATAGGATGTGGCTGCGGCCGATTAGGTAGACGGTGGGGTAACGGCCCACCGTGCCGATAATCGGTACGGGTTGTGAGAGCAAGAGCCCGGAGACGGTATCTGAGACAAGATACCGGGCCCTACGGGGCGCAGCAGGCGCGAAACCTTTACACTGCACGCGAGTGCGATAAGGGGACTCCAAGTGCGAGGGCATATCGTCCTCGCTTTTCGCGACCGTAAGGTGGTCGCAGAATAAGTGCTGGGCAAGACCGGTGCCAGCCGCCGCGGTAATACCGGCAGCACGAGTGATGACCGCTATTATTGGGCCTAAAGCGTCCGTAGCTGGCCAACCAAGTCCATCGGGAAATCCGCGCGCTTAACGCGCGGGCGTCCGGTGGAAACTGGATGGCTTGGGACCGGAAGACCAGAGGGGTACGTCCGGGGTAGGAGTGAAATCCCGTAATCCTGGACGGACCACCGGTGGCGAAAGCGCCTCTGGAAGACGGATCCGACGGTGAGGGACGAAAGCTCGGGTCACGAACCGGATTAGATACCCGGGTAGTCCGAGCTGTAAACGATGTCTGCTAGGTGTGACACAGGCTACGAGCCTGTGTTGTGCCGTAGGGAAGCCGTGAAGCAGACCGCCTGGGAAGTACGTCCGCAAGGATGAAACTTAAAGGAATTGGCGGGGGAGCACTACAACCGGAGGAGCCTGCGGTTTAATTGGACTCAACGCCGGACATCTCACCAGCATCGACAACGTGCCGTGAAGGTCAGTGTGATGAGCTTACTGGAGCCGTTGAGAGGAGGTGCATGGCCGCCGTCAGCTCGTACCGTGAGGCGTCCTGTTAAGTCAGGCAACGAGCGAGACCCGCACTCCTAATTGCCAGCAACACCCTTGTGGTGGTTGGGTACATTAGGAGGACTGCCAGTGCCAAACTGGAGGAAGGAACGGGCAACGGTAGGTCAGTATGCCCCGAATGTGCTGGGCGACACGCGGGCTACAATGGCCAAGACAGTGGGATGCAACCCCGAAAGGGGGCGCTAATCTCCGAAACTTGGTCGTAGTTCGGATTGAGGGCTGAAACTCGCCCTCATGAAGCTGGATTCGGTAGTAATCGCGCCTCAGAAGGGCGCGGTGAATACGTCCCTGCTCCTTGCACACACCGCCCGTCAAAGCACCCGAGTGGGGTCCGGATGAGGCCTCTGTAACAGAGGTCGAATCTGGGCTCCGCAAGGGGGCTTAAGTCGTAACAAGGTAGCCGTA
>NC_013769.1|SP00057 Archaea;Crenarchaeota;Thermoprotei;Sulfolobales;Sulfolobaceae;Sulfolobus;islandicus L.D.8.5
GGTTGATCCTGCCGGACCCGACCGCTATCGGGGTGGGGCTAAGCCATGGGAGTCGTACGCTCCCGGGCAAGGGAGCGTGGCGGACGGCTGAGTAACACGTGGCTAACCTACCCTGAGGAGGGAGATAACCCCGGGAAACTGGGGATAATCTCCCATAGGCGAGGAGTCCTGGAACGGTTCCTCGCTGAAAGGCTCATGGGCTATTCCCCGCTCATGAGCGCCTCAGGATGGGGCTGCGGCCCATCAGGTAGTTGGGGGGGGTAAGGGCCCCCCAAGCCTATAACGGGTAGGGGCCGTGAGAGCGGGAGCCCCCAGTTGGGCACTGAGACAAGGGCCCAGGCCCTACGGGGCGCACCAGGCGCGAAACGTCCCCAATGCGCGGAAGCGTGAGGGCGCCACCCCGAGTGCTCCCGTAAGGGAGCTTTTCCCCGCTCTACAAAGGCGGGGGAATAAGCGGGGGGCAAGTCTGGTGTCAGCCGCCGCGGTAATACCAGCCCCGCGAGTGGTCGGGACTCTTACTGGGCCTAAAGCGCCCGTAGCCGGCCCGACAAGTCACTCCTTAAAGACCCCGGCTCAACCGGGGGAATGGGGGTGATACTGTCGGGCTAGGGGGCGGGAGAGGCCAGCGGTACTCCCGGAGTAGGGGCGAAATCCTCAGATCTCGGGAGGACCACCAGTGGCGAAAGCGGCTGGCTAGAACGCGCCCGACGGTGAGGGGCGAAAGCCGGGGCAGCAAAAGGGATTAGATACCCCTGTAGTCCCGGCTGTAAACAATGCAGGCTAGGTGTCACATGGGCTTAGAGCCCATGTGGTGCCGCAGGGAAGCCGTTAAGCCTGCCGCCTGGGGAGTACGGTCGCAAGACTGAAACTTAAAGGAATTGGCGGGGGAGCACCACAAGGGGTGGAACCTGCGGCTCAATTGGAGTCAACGCCTGGAATCTTACCAGGGGAGACCGCAGGATGACGGCCAGGCTAACGACCTTGCCTGACTCGCGGAGAGGAGGTGCATGGCCGTCGCCAGCTCGTGTTGTGAAATGTCCTGTTAAGTCAGGCAACGAGCGAGACCCCCACCACTAGTTGGTATCTTGGTCTCCGGGCCGGGACCACACTAGTGGGACTGCCGGCGTAAGCCGGAGGAGGGAGGGGGCCACGGCAGGTCAGCATGCCCCGAAACCCCTGGGCCGCACGCGGGTTACAATGGCAGGGACAGCGGGATTCCGACCCCGAAAGGGGAAGGTAATCCCTTAAACCCTGCCGCAGTTGGGATCGAGGGCTGAAACTCGCCCTCGTGAACGAGGAATCCCTAGTAACCGCAGATCAACAATCTGCGGTGAATACGTCCCTGCTCCTTGCACACACCGCCCGTCGCTCCACCCGAGTAGGAGAGGGGTGAGGCCCCTTGCCTTTGGGTGGGGGGTCGAGCTTCTCTCCTGCAAGGGGGGAGAAGTCGTAACAAGGTAGCCGTA
>NC_013790.1|SP00058 Archaea;Euryarchaeota;Methanobacteria;Methanobacteriales;Methanobacteriaceae;Methanobrevibacter;ruminantium M1
GTTTGATCCTGGCAGAAGCTACTGCTATTGGGATTCGATTAAGCCATGCAAGTCGAACGAATTTAGATTCGTGGCGTACGGCTCAGTAACACGTGGATAACCTACCCTTAGGACTGGGATAACCCTGGGAAACTGGGGCTAATACCGGATAGATAATTTTTCCTGGAATGGTATTTTGTTTAAATGTTTTTTCGCCTAAGGATGGGTCTGCGGCAGATTAGGTAGTTGGTTAGGTAATGGCTTACCAAGCCTATGATCTGTACGGGTTGTGAGAGCAAGAGCCCGGAGATGGAACCTGAGACAAGGTTCCAGGCCCTACGGGGCGCAGCAGGCGCGAAACCTCCGCAATGTGAGAAATCGCGACGGGGGGATCCCAAGTGCCATTCTTAACGGGATGGCTTTTCTTAAGTGTAAAAAGCTTTTGGAATAAGAGCTGGGCAAGACCGGTGCCAGCCGCCGCGGTAACACCGGCAGCTCTAGTGGTAGCTACTTTTATTGGGCCTAAAGCGTTCGTAGCCGGTTTGATAAGTCACTGGTGAAATCCTATAGCTTAACTGTGGGAATTGCTGGTGATACTGTTGAACTTGAGGTCGGGAGAGGTTAGCGGTACTCCCAGGGTAGAGGTGAAATTCTGTAATCCTGGGAGGACCACCTGTGGCGAAGGCGGCTAACTGGAACGAACCTGACGGTGAGGGACGAAAGCCAGGGGCGCGAACCGGATTAGATACCCGGGTAGTCCTGGCCGTAAACGATGCGGACTTGGTGTTGGGATGGCTTTGAGCCGTTCCGGTGCCGAAGGGAAGCTGTTAAGTCCGCCGCCTGGGAAGTACGGTCGCAAGACTGAAACTTAAAGGAATTGGCGGGGGAGCACCACAACGCGTGGAGCCTGCGGTTTAATTGGATTCAACGCCGGACATCTCACCAGGAGCGACAGCTGTATGATTACCAGGCTGATGACCTTGTTTGACTAGCTGAGAGGAGGTGCATGGCCGCCGTCAGCTCGTACCGTGAGGCGTCCTGTTAAGTCAGGCAACGAGCGAGACCCACGCCCTTAGTTACCATCAGATTCTCCGGAATGCTGGGCACACTAAGGGGACCGCCAGTGATAAACTGGAGGAAGGAGTGGACGACGGTAGGTCCGTATGCCCCGAATCCCCTGGGCTACACGCGGGCTACAATGGCTGGGACAATGGGTTCCGACGCCGAAAGGCGAAGGCAATCTTTTAAACCTAGTCGTAGTTCGGATTGAGGGCTGTAACTCGCCCTCATGAAGCTGGAATGCGTAGTAATCGCGTGTCACAATCGCGCGGTGAATACGTCCCTGCTCCTTGCACACACCGCCCGTCACACCACCCAAAAAGGGCTGGGATGAGGATATGGTCTGTGGTTGTATTCGAATCTCGGTTTTTTGAGGAGGGTGAAGTCGTAACAAGGTAGCCGTA
>NC_013790.1|SP00058 Archaea;Euryarchaeota;Methanobacteria;Methanobacteriales;Methanobacteriaceae;Methanobrevibacter;ruminantium M1
GTTTGATCCTGGCAGAAGCTACTGCTATTGGGATTCGATTAAGCCATGCAAGTCGAACGAATTTAGATTCGTGGCGTACGGCTCAGTAACACGTGGATAACCTACCCTTAGGACTGGGATAACCCTGGGAAACTGGGGCTAATACCGGATAGATAATTTTTCCTGGAATGGTATTTTGTTTAAATGTTTTTTCGCCTAAGGATGGGTCTGCGGCAGATTAGGTAGTTGGTTAGGTAATGGCTTACCAAGCCTATGATCTGTACGGGTTGTGAGAGCAAGAGCCCGGAGATGGAACCTGAGACAAGGTTCCAGGCCCTACGGGGCGCAGCAGGCGCGAAACCTCCGCAATGTGAGAAATCGCGACGGGGGGATCCCAAGCGCCATTCTTAACGGGATGGCTTTTCTTAAGTGTAAAAAGCTTTTGGAATAAGAGCTGGGCAAGACCGGTGCCAGCCGCCGCGGTAACACCGGCAGCTCTAGTGGTAGCTACTTTTATTGGGCCTAAAGCGTTCGTAGCCGGTTTGATAAGTCACTGGTGAAATCCTATAGCTTAACTGTGGGAATTGCTGGTGATACTGTTGAACTTGAGGTCGGGAGAGGTTAGCGGTACTCCCAGGGTAGAGGTGAAATTCTGTAATCCTGGGAGGACCACCTGTGGCGAAGGCGGCTAACTGGAACGAACCTGACGGTGAGGGACGAAAGCCAGGGGCGCGAACCGGATTAGATACCCGGGTAGTCCTGGCCGTAAACGATGCGGACTTGGTGTTGGGATGGCTTTGAGCCGCTCCGGTGCCGAAGGGAAGCTGTTAAGTCCGCCGCCTGGGAAGTACGGTCGCAAGACTGAAACTTAAAGGAATTGGCGGGGGAGCACCACAACGCGTGGAGCCTGCGGTTTAATTGGATTCAACGCCGGACATCTCACCAGGAGCGACAGCTGTATGATTACCAGGCTGATGACCTTGTTTGACTAGCTGAGAGGAGGTGCATGGCCGCCGTCAGCTCGTACCGTGAGGCGTCCTGTTAAGTCAGGCAACGAGCGAGACCCACGCCCTTAGTTACCATCAGATTCTCCGGAATGCTGGGCACACTAAGGGGACCGCCAGTGATAAACTGGAGGAAGGAGTGGACGACGGTAGGTCCGTATGCCCCGAATCCCCTGGGCTACACGCGGGCTACAATGGCTGGGACAATGGGTTCCGACGCCGAAAGGCGAAGGCAATCTTTTAAACCTAGTCGTAGTTCGGATTGAGGGCTGTAACTCGCCCTCATGAAGCTGGAATGCGTAGTAATCGCGTGTCACAATCGCGCGGTGAATACGTCCCTGCTCCTTGCACACACCGCCCGTCACACCACCCAAAAAGGGCTGGGATGAGGATATGGTCTGTGGTTGTATTCGAATCTCGGTTTTTTGAGGAGGGTGAAGTCGTAACAAGGTAGCCGTA
>NC_013849.1|SP00059 Archaea;Euryarchaeota;Archaeoglobi;Archaeoglobales;Archaeoglobaceae;Ferroglobus;placidus DSM 10642
GGTTGATCCTGCCAGAGGCCGCTGCTATCCGGCTGGGACTAAGCCATGCGAGTCATGGGGCGCAGGCCGCTCTTGCGGTCTGCGCACCGGCGGACGGCTCAGTAACACGTGGACAACCTACCCTCGGGAGGGGGATAACCCCGGGAAACTGGGGCTAAACCCCCATAGGGGATAGGTGCTGGAATGCCCTATCCCCGAAAGTGCACGGTTGCCGTAAGGCGCCGTGCAGCCCGAGGATGGGTCTGCGGCGGATTAGGTAGTTGGCGGGGTAACGGCCCGCCAAGCCGAAGATCCGTACGGGCCATGAGAGTGGGAGCCCGGAGATGGCCCCTGAGACACGGGGCCAGGCCCTACGGGGCGCAGCAGGCGCGAAACCTCCGCAATGCGGGAAACCGCGACGGGGTCAGCCGGAGTGCCCGCGCATCGCGCGGGCTGTCGGGGAGCCTAAACAGCTCCCCATAGCAAGGGCCGGGCAAGGCCGGTGGCAGCCGCCGCGGTAATACCGGCGGCCCGAGTGGCGGCCACTATTATTGGGCCTAAAGCGTCCGTAGCCGGGCTGGTAAGTCCCCCGGGAAATCTGGCGGCTTAACCGTCAGACTGCCGGGGGATACTGCCAGCCTAGGGACCGGGAGAGGCCGGGGGTATTCCCGGGGTAGGGGTGAAATCCTGTAATCCCGGGAGGACCACCTGTGGCGAAGGCGCCCGGCTGGAACGGGTCCGACGGTGAGGGACGAAGGCCAGGGGAGCGAACCGGATTAGATACCCGGGTAGTCCTGGCTGTAAACGATGCGGGCTAGGTGTCGGGCGAGCCACGAGCTCGCCCGGTGCCGGAGGGAAGCCGTTAAGCCCGCCGCCTGGGGAGTACGGCCGCAAGGCTGAAACTTAAAGGAATTGGCGGGGGAGCACTACAACGGGTGGAGCCTGCGGTTTAATTGGATTCAACGCCGGGAAGCTTACCGGGGGAGACAGCTCGATGAAGGTCGGGCTGAAGACCCTACCAGAGTAGCTGAGAGGTGGTGCATGGCCGCCGTCAGTTCGTACTGTGAAGCATCCTGTTAAGTCAGGCAACGAGCGAGACCCGCGCCCCCAGTTGCCAGCGGGTCCCTTCGGGGACGCCGGGCACACTGGGGGGACTGCCGGCGCTAAGCCGGAGGAAGGTGCGGGCAACGGCAGGTCCGTATGCCCCGAATCCCCCGGGCTACACGCGGGCTACAATGGCCGGGACAATGGGTACCGACCCCGAAAGGGGTAGGTAATCCCCTAAACCCGGCCTCACCTGGGATCGAGGGCTGCAACTCGCCCTCGTGAACCTGGAATCCGTAGTAATCGCGCCTCAAAATGGCGCGGTGAATACGTCCCTGCTCCTTGCACACACCGCCCGTCAAGCCACCCGAGTGGGCCAGGGGCGAGGCCCGCTCCTTAGGGGCGGGTCGAGCCCAGGGTCCGCGAGGGGGGCTAAGTCGTAACAAGGTAGCCGTA
>NC_013887.1|SP00060 Archaea;Euryarchaeota;Methanococci;Methanococcales;Methanocaldococcaceae;Methanocaldococcus;sp. FS406-22
GGTTGATCCTGCCGGAGGCCACTGCTATCGGGGTCCGACTAAGCCATGCGAGTCAAGGGGCTCCCTTCGGGGAGCACCGGCGCACGGCTCAGTAACACGTGGCTAACCTACCCTCGGGTGGGGGATAACCTCGGGAAACTGAGGCTAATCCCCCATAGGGGAGGAGGTCTGGAATGATCCCTCCCCGAAAGGCGTAAGCCGCCCGAGGATGGGGCTGCGGCGGATTAGGTAGTTGGTGGGGTAACGGCCCACCAAGCCTACGATCCGTACGGGCCCTGAGAGGGGGAGCCCGGAGATGGACACTGAGACACGGGTCCAGGCCCTACGGGGCGCAGCAGGCGCGAAACCTCCGCAATGCGCGAAAGCGCGACGGGGGGACCCCGAGTGCCCACGCTCTGCGTGGGCTTTTCCGGAGTGTAAACAGCTCCGGGAATAAGGGCTGGGCAAGTCCGGTGCCAGCAGCCGCGGTAATACCGGCGGCCCAAGTGGTGGCCACTGTTATTGGGCCTAAAGCGTCCGTAGCCGGCCCGGTAAGTCTCTGCTTAAATCCTGCGGCTCAACCGCAGGGCTGGCAGAGATACTGCCGGGCTTGGGACCGGGAGAGGCCGGGGGTACCCCAGGGGTAGCGGTGAAATGCGTTGATCCCTGGGGGACCACCTGTGGCGAAGGCGCCCGGCTGGAACGGGTCCGACGGTGAGGGACGAAGGCCAGGGGAGCAAACCGGATTAGATACCCGGGTAGTCCTGGCTGTAAACTCTGCGGACTAGGTGTCGCGTCGGCTTCGGGCCGACGCGGTGCCGAAGGGAAGCCGTTAAGTCCGCCGCCTGGGGAGTACGGTCGCAAGACTGAAACTTAAAGGAATTGGCGGGGGAGCACTACAACGGGTGGAGCCTGCGGTTTAATTGGATTCAACGCCGGGCATCTTACCAGGGGCGACGGCAGGATGAAGGCCAGGTTGACGACCTTGCCAGACGCGCCGAGAGGTGGTGCATGGCCGTCGTCAGCTCGTACCGTGAGGCGTCCTGTTAAGTCAGGTAACGAGCGAGACCCGTGCCCCATGTTGCTACCCTCCCCTCCGGGGGAGGGGCACTCATGGGGGACCGCCGGCGCTAAGCCGGAGGAAGGTGCGGGCAACGACAGGTCCGCATGCCCCGAATCCCCTGGGCTACACGCGGGCTACAATGGCCGGGACAATGGGACGCGACCCCGAAAGGGGGAGCGAATCCCCTAAACCCGGTCGTAGTCCGGATCGAGGGCTGTAACTCGCCCTCGTGAAGCCGGAATCCGTAGTAATCGCGCCTCACCATGGCGCGGTGAATGCGTCCCTGCTCCTTGCACACACCGCCCGTCACGCCACCCGAGTTGAGCCCAAGTGAGGCCCTGTCCGCAAGGGCAGGGTCGAACTTGGGTTCAGCGAGGGGGGCGAAGTCGTAACAAGGTAGCCGTA
>NC_013922.1|SP00061 Archaea;Euryarchaeota;Halobacteria;Natrialbales;Natrialbaceae;Natrialba;magadii ATCC 43099
GGTTGATCCTGCCGGAGGTCATTGCTATTGGAGTCCGATTTAGCCATGCTAGTTGTACGAGTTTAGACTCGTAGCAGATAGCTCAGTAACACGTGGCCAAACTACCCTATGGATCCAGACAACCTCGGGAAACTGAGGCTAATCTGGAATACGACTCTCATCCTGGAGTGGAGAGAGTCTGAAATGCTCCGGCGCCATAGGATGTGGCTGCGGCCGATTAGGTAGACGGTGGGGTAACGGCCCACCGTGCCAGTAATCGGTACGGGTTGTGAGAGCAAGAGCCCGGAGACGGTATCTGAGACAAGATACCGGGCCCTACGGGGCGCAGCAGGCGCGAAACCTTTACACTGCACGCCAGTGCGATAAGGGGACTCCAAGTGCGAGGGCATATAGTCCTCGCTTTTTGCGACCGTAAGGTGGTCGCGGAATAAGTGCTGGGCAAGACCGGTGCCAGCCGCCGCGGTAATACCGGCAGCACGAGTGATGACCGCTGTTATTGGGCCTAAAGCGTCCGTAGCTGGCCGCGCAAGTCTATCGGGAAATCTCTTCGCTTAACGGAGAGGCGTCCGGTGGAAACTGTGTGGCTTGGGACCGGAAGACCAGAGGGGTACGTCTGGGGTAGGAGTGAAATCCCGTAATCCTGGACGGACCACCGGTGGCGAAAGCGCCTCTGGAAGACGGATCCGACGGTGAGGGACGAAAGCTCGGGTCACGAACCGGATTAGATACCCGGGTAGTCCGAGCTGTAAACGATGTCTGCTAGGTGTGACACAGGCTACGAGCCTGTGTTGTGCCGTAGGGAAGCCGTGAAGCAGACCGCCTGGGAAGTACGTCCGCAAGGATGAAACTTAAAGGAATTGGCGGGGGAGCACTACAACCGGAGGAGCCTGCGGTTTAATTGGACTCAACGCCGGACATCTCACCAGCATCGACAATGTGCAGTGACGGTCAGTGTGATGAGCTTACCTGAGCCATTGAGAGGAGGTGCATGGCCGCCGTCAGCTCGTACCGTGAGGCGTCCTGTTAAGTCAGGCAACGAGCGAGACCCGCACTCCTAATTGCCAGCAACACCCTTGTGGTGGTTGGGTACATTAGGAGGACTGCCAGTGCCAAACTGGAGGAAGGAACGGGCAACGGTAGGTCAGTATGCCCCGAATGTGCTGGGCGACACGCGGGCTACAATGGCCACGACAGTGGGATGCAACGCCGAAAGGCGACGCTAATCTCCGAAACGTGGTCGTAGTTCGGATTGAGGGCTGAAACTCGCCCTCATGAAGCTGGATTCGGTAGTAATCGCGCCTCAGAAGGGCGCGGTGAATACGTCCCTGCTCCTTGCACACACCGCCCGTCAAAGCACCCGAGTGGGGTCCGGATGAGGCCCGGTTTCCGGGTCGAATCTGGGCTCCGCAAGGGGGCTTAAGTCGTAACAAGGTAGCCGTA
>NC_013922.1|SP00061 Archaea;Euryarchaeota;Halobacteria;Natrialbales;Natrialbaceae;Natrialba;magadii ATCC 43099
GGTTGATCCTGCCGGAGGTCATTGCTATTGGAGTCCGATTTAGCCATGCTAGTTGTACGAGTTTAGACTCGTAGCAGATAGCTCAGTAACACGTGGCCAAACTACCCTATGGATCCAGACAACCTCGGGAAACTGAGGCTAATCTGGAATACGACTCTCATCCTGGAGTGGAGAGAGTCCGAAATGCTCCGGCGCCATAGGATGTGGCTGCGGCCGATTAGGTAGACGGTGGGGTAACGGCCCACCGTGCCAGTAATCGGTACGGGTTGTGAGAGCAAGAGCCCGGAGACGGTATCTGAGACAAGATACCGGGCCCTACGGGGCGCAGCAGGCGCGAAACCTTTACACTGCACGCCAGTGCGATAAGGGGACTCCAAGTGCGAGGGCATATAGTCCTCGCTTTTTGCGACCGTAAGGTGGTCGCGGAATAAGTGCTGGGCAAGACCGGTGCCAGCCGCCGCGGTAATACCGGCAGCACGAGTGATGACCGCTGTTATTGGGCCTAAAGCGTCCGTAGCTGGCCGCGCAAGTCTATCGGGAAATCTCTTCGCTTAACGGAGAGGCGTCCGGTGGAAACTGTGTGGCTTGGGACCGGAAGACCAGAGGGGTACGTCTGGGGTAGGAGTGAAATCCCGTAATCCTGGACGGACCACCGGTGGCGAAAGCGCCTCTGGAAGACGGATCCGACGGTGAGGGACGAAAGCTCGGGTCACGAACCGGATTAGATACCCGGGTAGTCCGAGCTGTAAACGATGTCTGCTAGGTGTGACACAGGCTACGAGCCTGTGTTGTGCCGTAGGGAAGCCGTGAAGCAGACCGCCTGGGAAGTACGTCCGCAAGGATGAAACTTAAAGGAATTGGCGGGGGAGCACTACAACCGGAGGAGCCTGCGGTTTAATTGGACTCAACGCCGGACATCTCACCAGCATCGACAATGTGCAGTGACGGTCAGTGTGATGAGCTTACCTGAGCCATTGAGAGGAGGTGCATGGCCGCCGTCAGCTCGTACCGTGAGGCGTCCTGTTAAGTCAGGCAACGAGCGAGACCCGCACTCCTAATTGCCAGCAACACCCTTGTGGTGGTTGGGTACATTAGGAGGACTGCCAGTGCCAAACTGGAGGAAGGAACGGGCAACGGTAGGTCAGTATGCCCCGAATGTGCTGGGCGACACGCGGGCTACAATGGCCACGACAGTGGGATGCAACGCCGAAAGGCGACGCTAATCTCCGAAACGTGGTCGTAGTTCGGATTGAGGGCTGAAACTCGCCCTCATGAAGCTGGATTCGGTAGTAATCGCGCCTCAGAAGGGCGCGGTGAATACGTCCCTGCTCCTTGCACACACCGCCCGTCAAAGCACCCGAGTGGGGTCCGGATGAGGCCCGGTTTCCGGGTCGAATCTGGGCTCCGCAAGGGGGCTTAAGTCGTAACAAGGTAGCCGTA
>NC_013926.1|SP00062 Archaea;Euryarchaeota;Aciduliprofundum;boonei T469
GGAAGGTCCTTTCCCTGAAAGCTCCGGCGCCCGAGGATGGGTCTGCGGCCTATCAGGTAGTTGGTGGTGTAAAGGACCACCAAGCCTGCGACGGGTACGGGCCCTGAGAGGGGTAGCCCGGAGATGGACTCTGAGACACGAGTCCAGGCCCTACGGGGCGCAGCAGGCGCGAAACCTTCGCAATGCGCGAAAGCGCGACGAGGGGAGCCCGAGTGCCCTTCCTTTTGGGAGGGCTTTTCCGGAGTCTAAAAAGCTCCGGGAATAAGGGCTGGGCAAGACGGGTGCCAGCCGCCGCGGTAATACCCGCAGCTCGAGTGGTGGCCACTATTATTGAGCCTAAAGCGTCCGTAGCCGGACCCGCAAATCCCTGGGTAAATCCTGGTGCTCAACATCAGGAATTCCGGGGAGACTGCGGGTCTTGGGACCGGGAGAGGCCGGAGGTACTCCCGGGGTAGGGGTAAAATCCTGTAATCCCGGGGGGACCACCTGTGGCGAAAGCGTCCGGCTTGAACGGCTCCGACGGTGAGGGACGAAGGCCAGGGGAGCAAACCGGATTAGATACCCGGGTAGTCCTGGCTGTAAACGCTGCCCGCTTGGTGTTGTCGGTCTCTCGGGGGCCGGCAGTGCCGGAGCGAAGGTGTTAAGCGGGCCGCTTGGGGAGTACGGCCGCAAGGCTGAAACTTAAAGGAATTGGCGGGAGAGCACTGCAACGGGAGGAGCGTGCGGTTTAATTGGATTCAACGCCGGAAAACTCACCGGGGGCGACCGGCACATGTGGGCCAGGCTGACGACCTTGCCCGAATAAGAGCCGGAGAGGTGGTGCATGGCCATCGTCAGCTCGTACCGTAGGGCGTTCACTTAAGTGTGATAACGAGCGAGACCCCCGTCCCCAGTTGCCACCTGTCCCTCCGGGGGCAGAGCACACTGGGGAGACCGCCAGCGCTAAGCTGGAGGAAGGTGGGGTCAACGGTAGGTCAGTACGCCCCGAATCCCCCGGGCTACACGCGCGCTACAAAGGGCGGGACAATGGGTTGCGACCCCGAAAGGGGGAGCTAATCCTGAAACCCGTCCGTAGTTCAGATCGAGGGCTGTAACTCGCCCTCGTGAAGCTGGATTCCGTAGTAATCGCGGGTCAACATCCCGCGGTGAATGCGCCCCTGCTCTTTGCACACACCGCCCGTCAAACCATCCGAGTTGGCTCTAGGTGAGGCCCTGTTCTATGGGCAGGGTCGAACCTGGGGTCAGCGAGGAGGGTTAAGTCGTAACAAGGTATCCGTA
>NC_013967.1|SP00063 Archaea;Euryarchaeota;Halobacteria;Haloferacales;Haloferacaceae;Haloferax;volcanii DS2
GGTTGATCCTGCCGGAGGTCATTGCTATTGGGGTCCGATTTAGCCATGCTAGTTGCACGAGTTCATACTCGTGGCGAAAAGCTCAGTAACACGTGGCCAAACTACCCTACAGAGAACGATAACCTCGGGAAACTGAGGCTAATAGTTCATACGGGAGTCATGCTGGAATGCCGACTCCCCGAAACGCTCAGGCGCTGTAGGATGTGGCTGCGGCCGATTAGGTAGACGGTGGGGTAACGGCCCACCGTGCCGATAATCGGTACGGGTTGTGAGAGCAAGAGCCCGGAGACGGAATCTGAGACAAGATTCCGGGCCCTACGGGGCGCAGCAGGCGCGAAACCTTTACACTGCACGCAAGTGCGATAAGGGGACCCCAAGTGCGAGGGCATATAGTCCTCGCTTTTCTCGACCGTAAGGCGGTCGAGGAATAAGAGCTGGGCAAGACCGGTGCCAGCCGCCGCGGTAATACCGGCAGCTCAAGTGATGACCGATATTATTGGGCCTAAAGCGTCCGTAGCCGGCCACGAAGGTTCATCGGGAAATCCGCCAGCTCAACTGGCGGGCGTCCGGTGAAAACCACGTGGCTTGGGACCGGAAGGCTCGAGGGGTACGTCCGGGGTAGGAGTGAAATCCCGTAATCCTGGACGGACCACCGATGGCGAAAGCACCTCGAGAAGACGGATCCGACGGTGAGGGACGAAAGCTAGGGTCTCGAACCGGATTAGATACCCGGGTAGTCCTAGCTGTAAACGATGCTCGCTAGGTGTGACACAGGCTACGAGCCTGTGTTGTGCCGTAGGGAAGCCGAGAAGCGAGCCGCCTGGGAAGTACGTCCGCAAGGATGAAACTTAAAGGAATTGGCGGGGGAGCACTACAACCGGAGGAGCCTGCGGTTTAATTGGACTCAACGCCGGACATCTCACCAGCTCCGACTACAGTGATGACGATCAGGTTGATGACCTTATCACGACGCTGTAGAGAGGAGGTGCATGGCCGCCGTCAGCTCGTACCGTGAGGCGTCCTGTTAAGTCAGGCAACGAGCGAGACCCGCACTTCTAATTGCCAGCAGCAGTTTCGACTGGCTGGGTACATTAGAAGGACTGCCGCTGCTAAAGCGGAGGAAGGAACGGGCAACGGTAGGTCAGTATGCCCCGAATGAGCTGGGCTACACGCGGGCTACAATGGTCGAGACAATGGGTTGCTATCTCGAAAGAGAACGCTAATCTCCTAAACTCGATCGTAGTTCGGATTGAGGGCTGAAACTCGCCCTCATGAAGCTGGATTCGGTAGTAATCGCATTTCAATAGAGTGCGGTGAATACGTCCCTGCTCCTTGCACACACCGCCCGTCAAAGCACCCGAGTGAGGTCCGGATGAGGCCACCACACGGTGGTCGAATCTGGGCTTCGCAAGGGGGCTTAAGTCGTAACAAGGTAGCCGTA
>NC_014002.1|SP00064 Archaea;Euryarchaeota;Methanomicrobia;Methanosarcinales;Methanosarcinaceae;Methanohalophilus;mahii DSM 5219
GGTTGATCCTGCCAGAGGTTACTGCTATCGGTGTTCGACTAAGCCATGCTAGTTAAATGTTCTTCGTGAACATAGCGGACTGCTCAGTAACACGTGGACAATCTGCCCTTGGGTTCAGCATAACCCCGGGAAACTGGGGATAATTCTGAATAGATCACACATGCTGGAATGCTTTGTGATTTAAAGATCCGTCGCCCAAGGATGGGTCTGCGGCCTATCAGGTTGTAGTGGGTCTAGAGTACCTACTAGCCAACGACGGGTACGGGTTGTGAGAGCAAGAGCCCGGAGATGGATTCTGAGACATTAATCCAGGCCCTACGGGGCGCAGCAGGCGCGAAACCTTTACACTGCGGGAAACCGCGATAAGGGGACACCGAGTGCCAGCATACAATGCTGGCTGTCCACATGTGTAAATAGCATGTGATAGCAAGGGCCGGGCAAGACCGGTGCCAGCCGCCGCGGTAACACCGGCGGCCCGAGTGGTAATCACTATTATTGGGTCTAAAGGGTCCGTAGCCGGTTTAATCAGTCTTCCGGGAAATCTGACAGCTCAACTGTTAGGCTTCCGGGGGATACTGTTAGACTTGGGACCGGGAGAGGTAAGAGGTACTACAGGGGTAGGAGTGAAATCTTGTAATCCCTGTGGGACCACCAGTGGCGAAGGCGTCTTACCAGAACGGGTCCGACGGTGAGGGACGAAAGCTGGGGGCACGAACCGGATTAGATACCCGGGTAGTCCCAGCCGTAAACGATGCTCGCTAGGTGTCTGGAATGGTGCGACCGTTTCAGGTGCCGCAGGGAAGCCGTGAAGCGAGCCACCTGGGAAGTACGGCCGCAAGGCTGAAACTTAAAGGAATTGGCGGGGGAGCACTACAACGGGTGGAGCCTGCGGTTTAATTGGACTCAACGCCGGACAACTCACCGGGGGCGACAGCAATATGTAGGTCAAGCTAAAGACTTTACCTGAATCGCTGAGAGGAGGTGCATGGCCGTCGTCAGTTCGTACTGTGAAGCATCCTGTTAAGTCAGGCAACGAGCGAGACCCGTGCCCACTGTTGCCAGCATATCCTTCGGGATGATGGGTACTCTGTGGGGACCGCCGATGCTAAATCGGAGGAAGGTGCGGGCTACGGTAGGTCAGTATGCCCCGAATCTCCCGGGCTACACGCGGGCTACAATGGTTGGGACAATGGGCTCCTACACTGAAAAGTGACGGTAATCTCATAAACCCAGCCGTAGTTCGAATTGAGGGCTGAAACCCGCCCTCATGAAGCTGGAATCCGTAGTAATCGCGTTTCAATATAGCGCGGTGAATACGTCCCTGCTCCTTGCACACACCGCCCGTCAAACCACCCGAGTGAGGTATGGGTGAGGGCGCGGACTTAGTGCTGCGTTCGAACCTAAATTTCGCAAGGGGGGTTAAGTCGTAACAAGGTAGCCGTA
>NC_014002.1|SP00064 Archaea;Euryarchaeota;Methanomicrobia;Methanosarcinales;Methanosarcinaceae;Methanohalophilus;mahii DSM 5219
GGTTGATCCTGCCAGAGGTTACTGCTATCGGTGTTCGACTAAGCCATGCTAGTTAAATGTTCTTCGTGAACATAGCGGACTGCTCAGTAACACGTGGACAATCTGCCCTTGGGTTCAGCATAACCCCGGGAAACTGGGGATAATTCTGAATAGATCACATATGCTGGAATGCTTTGTGATTTAAAGATCCGTCGCCTAAGGATGGGTCTGCGGCCTATCAGGTTGTAGTGGGTCTAGAGTACCTACTAGCCAACGACGGGTACGGGTTGTGAGAGCAAGAGCCCGGAGATGGATTCTGAGACATTAATCCAGGCCCTACGGGGCGCAGCAGGCGCGAAACCTTTACACTGCGGGAAACCGCGATAAGGGGACACCGAGTGCCAGCATACAATGCTGGCTGTCCACATGTGTAAATAGCATGTGATAGCAAGGGCCGGGCAAGACCGGTGCCAGCCGCCGCGGTAACACCGGCGGCCCGAGTGGTAATCACTATTATTGGGTCTAAAGGGTCCGTAGCCGGTTTAATCAGTCTTCCGGGAAATCTGACAGCTCAACTGTTAGGCTTCCGGGGGATACTGTTAGACTTGGGACCGGGAGAGGTAAGAGGTACTACAGGGGTAGGAGTGAAATCTTGTAATCCCTGTGGGACCACCAGTGGCGAAGGCGTCTTACCAGAACGGGTCCGACGGTGAGGGACGAAAGCTGGGGGCACGAACCGGATTAGATACCCGGGTAGTCCCAGCCGTAAACGATGCTCGCTAGGTGTCTGGAATGGTGCGACCGTTTCAGGTGCCGCAGGGAAGCCGTGAAGCGAGCCACCTGGGAAGTACGGCCGCAAGGCTGAAACTTAAAGGAATTGGCGGGGGAGCACTACAACGGGTGGAGCCTGCGGTTTAATTGGACTCAACGCCGGACAACTCACCGGGGGCGACAGCAATATGTAGGTCAAGCTAAAGACTTTACCTGAATCGCTGAGAGGAGGTGCATGGCCGTCGTCAGTTCGTACTGTGAAGCATCCTGTTAAGTCAGGCAACGAGCGAGACCCGTGCCCACTGTTGCCAGCATATCCTTCGGGATGATGGGTACTCTGTGGGGACCGCCGATGCTAAATCGGAGGAAGGTGCGGGCTACGGTAGGTCAGTATGCCCCGAATCTCCCGGGCTACACGCGGGCTACAATGGTTGGGACAATGGGCTCCTACACTGAAAAGTGACGGTAATCTCATAAACCCAGCCGTAGTTCGAATTGAGGGCTGAAACCCGCCCTCATGAAGCTGGAATCCGTAGTAATCGCGTTTCAATATAGCGCGGTGAATACGTCCCTGCTCCTTGCACACACCGCCCGTCAAACCACCCGAGTGAGGTATGGGTGAGGGCGCGGACTTAGTGCTGCGTTCGAACCTAAATTTCGCAAGGGGGGTTAAGTCGTAACAAGGTAGCCGTA
>NC_014122.1|SP00065 Archaea;Euryarchaeota;Methanococci;Methanococcales;Methanocaldococcaceae;Methanocaldococcus;infernus ME
GGTTGATCCTGCCGGAGGCCACTGCTATCGGGGTCCGACTAAGCCATGCGAGTCAAGGGGCTCCCCTTTTGGGGAGCACCGGCGAACGGCTCAGTAACACGTGGCTAACCTACCCTCGGGTGGGGGATAACCTCGGGAAACTGAGGCTAATCCCCCATAGGGGAGGAGGTCTGGAATGATCCCTCCCCGAAAGCCCGTAAGGGCGCCCGAGGATGGGGCTGCGGCGGATTAGGTAGTTGGTGGGGTAACGGCCCACCAAGCCTACGATCCGTACGGGCCCTGAGAGGGGGAGCCCGGAGATGGACACTGAGACACGGGTCCAGGCCCTACGGGGCGCAGCAGGCGCGAAACCTCCGCAATGCGCGAAAGCGCGACGGGGGGACCCCGAGTGCCCTCCCTCTGGGAGGGCTTTTCCGGAGTGTAAACAGCTCCGGGAATAAGGGCTGGGCAAGTCCGGTGCCAGCAGCCGCGGTAATACCGGCGGCCCAAGTGGTGGCCACTGTTATTGGGCCTAAAGCGTCCGTAGCCGGCCCGGTAAGTCCCTGCTTAAATCCCGCGGCTTAACCGCGGGGCTGGCAGGGATACTGCCGGGCTAGGGACCGGGAGAGGCCGGGGGTACCCCAGGGGTAGCGGTGAAATGCGTTGATCCCTGGGGGACCACCTGTGGCGAAGGCGCCCGGCTGGAACGGGTCCGACGGTGAGGGACGAAGGCCGGGGGAGCAAACCGGATTAGATACCCGGGTAGTCCCGGCTGTAAACTCTGCGGACTAGGTGTCGCGTGCCCTTCGGGGGCACGCGGTGCCGAAGGGAAGCCGTTAAGTCCGCCGCCTGGGGAGTACGGTCGCAAGACTGAAACTTAAAGGAATTGGCGGGGGAGCACTACAACGGGTGGAGCCTGCGGTTTAATTGGATTCAACGCCGGGAATCTCACCAGGGGCGACGGCAGGATGAAGGCCAGGTTGACGACCTTGCCAGACGCGCCGAGAGGTGGTGCATGGCCGTCGTCAGCTCGTACCGTGAGGCGTCCTGTTAAGTCAGGTAACGAGCGAGACCCGTGCCCCATGTTGCCATCCTCCCCTCCGGGGGAGGGGCACTCATGGGGGACCGCCTCCGCTAAGGAGGAGGAAGGTGCGGGCAACGACAGGTCCGCATGCCCCGAATCCCCTGGGCTACACGCGGGCTACAATGGCCGGGACAATGGGATGCGACCCCGAAAGGGGGAGCTAATCCCCTAAACCCGGTCGTAGTCCGGATCGAGGGCTGTAACTCGCCCTCGTGAAGCCGGAATCCGTAGTAATCGCGCCTCACCATGGCGCGGTGAATGCGTCCCTGCTCCTTGCACACACCGCCCGTCACGCCACCCGAGTCGAGCCCAGGTGAGGCCCCATCCGCAAGGGTGGGGTCGAACCTGGGTTCGGCGAGGGGGGCGAAGTCGTAACAAGGTAGCCGTA
>NC_014205.1|SP00066 Archaea;Crenarchaeota;Thermoprotei;Desulfurococcales;Desulfurococcaceae;Staphylothermus;hellenicus DSM 12710
GGTTGATCCTGCCGGACCCGACCGCTATCGGGGTGGGGCTAAGCCATGGGAGTCGTACGCTCCGCCGCTGCGGAGCGTGGCGGACGGCTGAGTAACACGTGGCTAACCTACCCTCGGGAGGGGGATAACACCGGGAAACTGGTGCTAATCCCCCATAGGGGAGGACGCCTGGAAGGGTTCCTCCCCGAAAGGGTGCGGCGGGGGTTATCGCCGCCGCGCAGCCCGAGGATGGGGCTGCGGCCCATCAGGTAGTTGGCGGGGTAACGGCCCGCCAAGCCGATAACGGGTAGGGGCCGTGAGAGCGGGAGCCCCCAGATGGGCACTGAGACAAGGGCCCAGGCCCTACGGGGTGCACCAGGCGCGAAACCTCCGCAATGCGGGCAACCGTGACGGGGTCACCCCGAGTGCCCCCTAATTAGGGGGCTTTTCCCCGCTGTAAGAAGGCGGGGGAATAAGCGGGGGGCAAGACTGGTGTCAGCCGCCGCGGTAATACCAGCCCCGCGAGTGGTCGGGACGATTATTGGGCCTAAAGCGCCCGTAGCCGGCCTGGCAAGTCCCCTCCTAAATCCCCGGGCTCAACCCGGGGACTGGAGGGGAAACTGCCAGGCTAGGGGGCGGGAGAGGCCGAGGGTACTCCCGGGGTAGGGGCGAAATCCTATAATCCCGGGAGGACCACCAGTGGCGAAGGCGCTCGGCTGGAACGCGCCCGACGGTGAGGGGCGAAAGCCGGGGGAGCGAACCGGATTAGATACCCGGGTAGTCCCGGCTGTAAACGATGCGGGCTAGGTGTTGGGCGGGCTTAGAGCCCGCCCAGTGCCGCAGGGAAGCCGTTAAGCCCGCCGCCTGGGGAGTACGGCCGCAAGGCTGAAACTTAAAGGAATTGGCGGGGGAGCACCACAAGGGGTGGAGCCTGCGGTTTAATTGGAGTCAACGCCGGGAACCTCACCGGGGGCGACAGCAGGATGACGGCCAGGCTAACGGCCTTGCCCGACGCGCTGAGAGGAGGTGCATGGCCGTCGCCAGCTCGTGCCGTGAGGTGTCCGGTTAAGTCCGGCAACGAGCGAGACCCCCGCCCCTAGTTGCTACCCGGAGCTCCGGCTCCGGGGCACACTAGGGGGACTGCCGCCGTATAAGGCGGAGGAAGGAGGGGGCCACGGCAGGTCAGCATGCCCCGAATCCCCCGGGCTACACGCGGGCTACAATGGCGGGGACAGCGGGATCCGACCCCGTAAGGGGGAGGCAATCCCTCAAACCCCGCCGCAGTTGGGATCGAGGGCTGCAACTCGCCCTCGTGAACGTGGAATCCCTAGTAACCGCGCGTCATCATCGCGCGGTGAATACGTCCCTGCTCCTTGCACACACCGCCCGTCGCTCCACCCGAGGGAGGGGGGAGTGAGGCCTGGTCTCCCGGGGAAACCCGGGGGGCCAGGTCGAACTCCCCCCTCCCAAGGGGGGAGAAGTCGTAACAAGGTAGCCGTA
>NC_014222.1|SP00067 Archaea;Euryarchaeota;Methanococci;Methanococcales;Methanococcaceae;Methanococcus;voltae A3
GGTTGATCCCGCCGGAGGTCACTGCTATTGGAGTTCGACTAAGCCATGCGAGTCTATGGCTTCGGCCATGGCGGACGGCTCATTATCACGTGGTTAACTTACCCTCAAGTGGGGCATAACCTTGGGAAACTGAGGATAATACCCCATAAGAAAAAAGGTTTGGAATAATCTTTTTCTGAAAGCATATGCGCTTGAGGATAGGACTGCGCTCGATTAGGTAGTTGGTGGGGTAATGGCCCACCAAGCCTACGATCGATACGGGCCTTGAGAGAGGGAGCCCGGAGATGGGGACTGAGACACGGCCCCAGGCCCTACGGGGCGCAGCAGGCGCGAAACCTCCGCAATGCACGAAAGTGCGACGGGGGGACTCCAAGTGCCTATGTAACTCATAGGCTTTTAGTAAGTGTAAATAGCTTAAAGAATAAGGGCTGGGCAAGTTCGGTGCCAGCAGCCGCGGTAACACCGACGGCCCAAGTGGTGACCACTCTTATTGGGTCTAAAGCGTCCGTAGCCGGTTTAGTAAGTCCCTGTTTAAATCCTCTGGCTTAACCAGAGGACTGGCAGGGATACTGCTAGACTTGGGACCGGGAGAGGACAAGGGTACTCCAAGGGTAGCGGTGGAATGTGTTGATCCTTGGAGGACCACCTATGGCGAAGGCACTTGTCTGGAACGGGTCCGACGGTGAGGGACGAAAGCCAGGGGCGCGAACCGGATTAGATACCCGGGTAGTCCTGGCCGTAAACTCTGCGAACTAGGTGTTAGGTAGGCTCTGTGCCTATCTAGTGCCGAAGGGAAGCCGTTAAGTTCGCCACCTGGGGAGTACGGTCGCAAGACTGAAACTTAAAGGAATTGGCGGGGGAGCACCACAACGGGTGGAGCCTGCGGTTTAATTGGATTCAACGCCGGGCATCTCACCAGGAGCGACAGCATTATGATGACCAGGTTGACGACCTTGTCTGAAGCGCTGAGAGGTGGTGCATGGCCATCGTCAGCTCGTACCGCGAGGCGTCCTGTTAAGTCAGGTAACGAGCGAGACCCGTGCCCTATGTTGCTAGTTTCTTCTCCGGAGGAAACGCACTCATAGGGGACCGCTGGCGCTAAGTCAGAGGAAGGAGCGGGCAACGATAGGTCCGCATGCCCCGAATCTCCTGGGCTACACGCGGGCTACAATGGCTGGGACAATGGGATGCTACCCTGAAAAGGGACGCAAATCTCCTAAACCCTGTCGTAGTTCGGATCGTGGGCTGTAACTCGCCCACGTGAAGCTGGAATCCGTAGTAATCGCAGTTCATAATACTGCGGTGAATGTGTCCCTGCTCCTTGCACACACCGCCCGTCACACCATCCGAGTTGGGTTGAGGTGAGGTTTTGGCCTTCGGCTAAGATCGAACCTGGGTTCAGCGAGGAGGGTGAAGTCGTAACAAGGTAGCCGTA
>NC_014253.1|SP00068 Archaea;Euryarchaeota;Methanomicrobia;Methanosarcinales;Methanosarcinaceae;Methanohalobium;evestigatum Z-7303
GGTTGATCCTGCCAGAGATCACTGCTATCAGTGTCCGATTAAGCCATGCAAGTTATATGTTCTTCGTGAACATGGCGAACTGCTCAGTAACACGTGGATAACCTGCCCTTGGGACCGGGATAACCCCGGGAAACTGGGGATAATACCGGATGAGCCACAGATGCTGGAAGGCTCTGTGGTTAAAAGGGGACACCGCCCAAGGATGGATCTGCGGTCTATCAGGTGGTAGTGGGTGTAACGTACCTACTAGCCAATGACGGGTACGGGTTGTGAGAGCAAGAGCCCGGAGATGGATTCTGAGACATGAATCCAGGCCCTACGGGGCGCAGCAGGCGCGAAACCTTTACACTGCGGGAAACCGCGATAAGGGGACACTGAGTGCCAGCATATAATGCTGGCTGTCCGTATGTGTAAAATACATGCGTTAGCAAGGGCCGGGCAAGACCGGTGCCAGCCGCCGCGGTAACACCGGCGGCCCGAGTGGTGATCGCTATTATTGGGTCTAAAGGGTCCGTAGCCGGTTTGATCAGTCCATTGGGAAATCTGGTGGCTTAACCGTCAGAATTCCAATGGATACTGTCAGACTTGGGACCGGGAGAGGTAAGAGGTACTACAGGGGTAGGAGTGAAATCTTGTAATCCCTGTAGGACCACCAGTTGCGAAGGCGTCTTACCAGAACGGGTCCGACGGTGAGGGACGAAAGCTGGGGGCACGAACCGGATTAGATACCCGGGTAGTCCCAGCCGTAAACGATGCTCGCTAGGTGTTAGGGATGGTACGGCCGTTCCTAGTGCCGAAGGGAAGCCGTGAAGCGAGCCACCTGGGAAGTACGGCCGCAAGGCTGAAACTTAAAGGAATTGGCGGGGGAGCACTACAACGGGTGGAGCCTGCGGTTTAATTGGACTCAACGCCGGAAAACTCACCGGGGGCGACAGCAATATGTGGGTCAGGCTGAAGACCTTACCTGAATCGCTGAGAGGAGGTGCATGGCCGTCGTCAGTTCGTACTGTGAAGCATCCTGTTAAGTCAGGCAACGAGCGAGACCCGTGCCCACTGTTGCCAGCATGTTCTTCGGAACGATGGGTACTCTGTGGGGACCGCTGCTGCTAAAGCAGAGGAAGGTGCGGGCTACGGTAGGTCAGTATGCCCCGAATCTCCCGGGCTACACGCGGGCTACAATGGTCGGGACAATGGGTCCCTACCCCGAAAGGGGAAGGTAATCTCATAAACCCGGCCGTAGTTCGGATCGAGGACTGAAACCCGTCCTCGTGAAGCTGGAATCCGTAGTAATCGCGTTTCAACATAGCGCGGTGAATACGTCCCTGCTCCTTGCACACACCGCCCGTCAAACCACCCGAGTGAGGTTTGGGTGAGGGCATGAACCCCAAGGTGTCATGCTCGAACCTAAATCTCGCAAGGGGGGTTAAGTCGTAACAAGGTAGCCGTA
>NC_014297.1|SP00069 Archaea;Euryarchaeota;Halobacteria;Halobacteriales;Halobacteriaceae;Halalkalicoccus;jeotgali B3
GGTTGATCCTGCCGGAGGCCATTGCTATTGGAGTCCGATTTAGCCATGCTAGTCGCACGGGTTCAGACCCGTGGCGAATAGCTCCGTAACACGTGGCCAAACTACCCTCTGGATCGGGATAACCTCGGGAAACTGAGGCTAATACCGAATATCGCTCTCATCCTGGAATTGGAGAGAGCACGAAACGCTCCGGCGCCATAGGATGTGGCTGCGGCCGATTAGGTAGACGGTGGGGTAACGGCCCACCGTGCCGATAATCGGTACGGGTTGTGAGAGCAAGAACCCGGAGACGGTATCTGAGACAAGATACCGGGCCCTACGGGGCGCAGCAGGCGCGAAACCTTTACACTGCACGAACGTGCGATAAGGGGACTCCAAGTGCGAGGGCATACAGTCCTCGCTTTTCCCTACCGTAAGGTGGTAGGTGAATAAGAGCTGGGCAAGACCGGTGCCAGCCGCCGCGGTAATACCGGCAGCTCGAGTGATGGCCAATATTATTGGGCCTAAAGCGTCCGTAGCTGGCCGAACAGGTCTGTCGGGAAATCCGCTCGCTCAACGAGCGGACGTCCGGCGGAAACCAGTTGGCTTGGGACCGGAAGACCCGAGGGGTACGTCCGGGGTAGGAGTGAAATCCTGTAATCCTGGACGGACCGCCGGTGGCGAAAGCGCCTCGGGAGAACGGATCCGACAGTGAGGGACGAAAGCTTGGGTCACGAACCGGATTAGATACCCGGGTAGTCCAAGCTGTAAACGATGCTCGCTAGGTGTGGCACTGGCTACGAGCCAGTGCTGTGCCGTAGGGAAGCCGAGAAGCGAGCCGCCTGGGAAGTACGTCCGCAAGGATGAAACTTAAAGGAATTGGCGGGGGAGCACTACAACCGGAGGAGCCTGCGGTTTAATTGGACTCAACGCCGGACATCTCACCAGCACCGACAGTGTGCGATGAAGATCAGTGTGATGAGCTTATTGGAGCCACTGAGAGGAGGTGCATGGCCGCCGTCAGCTCGTACCGTGAGGCGTCCTGTTAAGTCAGGCAACGAGCGAGACCCGCATCCTTAATTGCCAGCAGTACCCTTGTGGTAGCTGGGTACATTAGGGAGACTGCCGTGGCCAACACGGAGGAAGGAACGGGCAACGGTAGGTCAGTATGCCCCGAATGTGCTGGGCTACACGCGGGCTACAATGGCCGGGACAGTGGGACGCCACCCCGAAAGGGGGCGCTAATCTCCTAAACCCGGTCGTAGTTCGGATTGCGGGCTGAAACCCGCCCGCATGAAGCTGGATTCGGTAGTAATCGCGTCTCAGAAGGGCGCGGTGAATACGTCCCTGCTCCTTGCACACACCGCCCGTCAAAGCACCCGAGTGAGGTCCGGATGAGGCCGTCGAACGACGGTCGAATCTGGGCTTCGCAAGGGGGCTTAAGTCGTAACAAGGTAGCCGTA
>NC_014374.1|SP00070 Archaea;Crenarchaeota;Thermoprotei;Acidilobales;Acidilobaceae;Acidilobus;saccharovorans 345-15
GGTTGATCCTGCCGGACCCGACTGCTATCGGGGTGAGGCTAAGCCATGGGAGTCGCGCGCCCAGCCGCCGCTGGGCGCGGCGCACGGCTGAGTAACACGTAGCTAACCTACCCTCGGGACGGGGATAACCCCGGGAAACTGGGGCTAATCCCCGATAGGCGAGGGGGCCTGGAATGGTCCCTCGCCGAAAGGGACCCTGGGGGGTTATCGCCTGGGGTCCGCCCGAGGATGGGGCTGCGGCCCATCATGGTAGTTGGCGGGGTAATGGCCCGCCAAGCCGACGACGGGTAGGGGCCGTGGGAGCGGGAGCCCCCAGATGGGCCCTGAGACAAGGGCCCAGGCCCTACGGGGCGCACCAGGCGCGAAACCTCCGCAATGCGGGAAACCGTGACGGGGTCACCCCGAGTGCTCCCGTAAGGGAGCTTTTCCCCGCTGCAAGGAGGCGGGGGAATAAGCGGGGGGCAAGTCTGGTGTCAGCCGCCGCGGTAATACCAGCCCCGCGAGTGGTCGGGACGTCTACTGGGCCTAAAGCGCCCGTAGCCGGCCCCGTAAGTCCCTCCTGAAAGCCCTGGGCTCAACCCAGGGAGTGGGGGGGATACTGCGGGGCTAGGGGGCGGGAAAGGCCGGGGGTACCCCAGGGGTAGGGGCGAAATCCGATAATCCCTGGGGGACCACCAGTGGCGAAAGCGCCCGGCTGGAACGCGCCCGACGGTGAGGGGCGAAAGCCGGGGGAGCGAACCGGATTAGATACCCGGGTAGTCCCGGCTGTAAACGATGCGGGCTAGGTGTCGGGCGGGCGTTAGAGCCCGCCCGGTGCCGCAGGGAAGCCGTTAAGCCCGCCGCCTGGGGAGTACGGCCGCAAGGCTGAAACTTTAAGGAATTGGCGGGGGGGCACACAAGGGGTGGAGCCTGCGGCTCAATTGGAGTCAACGCCGGGAACCTCACCGGGGGCGACAGCAGGATGACGGCCAGGCTAACGACCTTGCCCGACGCGCTGAGGGGAGGTGCATGGCCGTCGCCAGCTCGTGCTGTGAAGTGTCCTGTTAAGTCAGGCAACGAGCGAGACCCCCGCCCCTAGTTGCGACCCGGCGGGAGACCGCTGGGGCACACTAGGGGGACTGCCGCCGCTAAGGCGGAGGAAGGAGGGGGCCACGGCAGGTCAGCATGCCCCTAAACCCCCGGGCTGCACGCGGGCTACAATGGCGGGGACAGCGGGATCCGACCCCGAAAGGGGGAGGCAATCCCTCAAACCCCGCCGTAGTCGGGATTGGGGGCTGTAACTCGCCCCCATGAACCTGGAATCCCTAGTAACCGCGCGTCAACATCGCGCGGTGAATACGTCCCTGCCCCTTGTACACACTGCCCGTCGCTCCACCTGAGAGAAGGAGGGGTGAGGCTTCCTCCTTCGGGAGGGAGTCGAACCCCTCCTTCTCGAGGGGGGAGAAGTCGTAACAAGGTAGCCGTA
>NC_014408.1|SP00071 Archaea;Euryarchaeota;Methanobacteria;Methanobacteriales;Methanobacteriaceae;Methanothermobacter;marburgensis str. Marburg
GTTTGATCCTGGCGGAGGCTACTGCTATTGGGGTTCGATTAAGCCATGCAAGTCGAACGAACCTTGTGTTCGTGGCGAACGGCTCAGTAACACGTGGATAACCTGCCCTTGGGACCGGGATAACCCCGGGAAACTGGGGATAAACCTGGATAGGTGATGCGGCCTGGAATGGTGCTTCACCGAAACACCCTTCGGGGTGCCCAAGGATGGGTCTGCGGCCGATTAGGTAGTTGGTAGGGTAACGGCCTACCAAGCCCATCATCGGTACGGGTTGTGAGAGCAAGAGCCCGGAGATGGAACCTGAGACAAGGTTCCAGGCCCTACGGGGCGCAGCAGGCGCGAAACCTCCGCAATGCACGCAAGTGCGACGGGGGAACCCCAAGTGCCACTCTTAACGGGGTGGCTTTTCAGAAGTGTAAAAAGCTTCTGGAATAAGGGCTGGGCAAGACCGGTGCCAGCCGCCGCGGTAACACCGGCAGCTCAAGTGGTAGCCGCTTTTATTGGGCCTAAAGCGTCCGTAGCCGGTCTGATAAGTCTCTGGTGAAATCCCGCAGCTTAACTGTGGGAATTGCTGGAGATACTATCATGACTCGAGGTCGGGAGAGGCTGGAGGTACTCCCAGGGTAGGGGTGAAATCCTGTAATCCTGGGAGGACCACCTGTGGCGAAGGCGTCCAGCTGGAACGAACCTGACGGTGAGGGACGAAAGCCAGGGGCGCGAACCGGATTAGATACCCGGGTAGTCCTGGCCGTAAACGATGTGGACTTGGTGTTGGGATGGCTTCGAGCTGCCCCAGTGCCGAAGGGAAGCTGTTAAGTCCACCGCCTGGGAAGTACGGCCGCAAGGCTGAAACTTAAAGGAATTGGCGGGGGAGCACCACAACGCGTGGAGCCTGCGGTTTAATTGGATTCAACGCCGGACATCTCACCAGGGGCGACAGCAGTATGATGGCCAGGTTGATGACCTTGCCTGACGAGCTGAGAGGAGGTGCATGGCCGCCGTCAGCTCGTACCGTGAGGCGTCCTGTTAAGTCAGGCAACGAGCGAGACCCACGCCCTTAGTTACCAGCGGGACCCTTTGGGGTTGCCGGGCACACTAAGGGGACCGCCAGTGATAAACTGGAGGAAGGAGTGGACGACGGTAGGTCCGTATGCCCCGAATCCCCTGGGCAACACGCGGGCTACAATGGCCTGGACAATGGGTTCCGACACTGAAAGGTGGAGGTAATCCCCTAAACCAGGTCGTAGTTCGGATCGAGGGCTGTAACTCGCCCTCGTGAAGCTGGAATGCGTAGTAATCGCGTGTCATTATCGCGCGGTGAATACGTCCCTGCTCCTTGCACACACCGCCCGTCACGCCACCCAAAAAGGGCTTGGATGAGGCCACAGTATTTTGCTGTGGTCGAATCTGGGTTCTTTGAGGAGGGCGAAGTCGTAACAAGGTAGCCGTA
>NC_014408.1|SP00071 Archaea;Euryarchaeota;Methanobacteria;Methanobacteriales;Methanobacteriaceae;Methanothermobacter;marburgensis str. Marburg
GTTTGATCCTGGCGGAGGCTACTGCTATTGGGGTTCGATTAAGCCATGCAAGTCGAACGAACCTTGTGTTCGTGGCGAACGGCTCAGTAACACGTGGATAACCTGCCCTTGGGACTGGGATAACCCCGGGAAACTGGGGATAAACCTGGATAGGTGATGCGGCCTGGAATGGTGCTTCACCGAAACACCCTTCGGGGTGCCCAAGGATGGGTCTGCGGCCGATTAGGTAGTTGGTAGGGTAACGGCCTACCAAGCCCATCATCGGTACGGGTTGTGAGAGCAAGAGCCCGGAGATGGAACCTGAGACAAGGTTCCAGGCCCTACGGGGCGCAGCAGGCGCGAAACCTCCGCAATGCACGCAAGTGCGACGGGGGAACCCCAAGTGCCACTCTTAACGGGGTGGCTTTTCAGAAGTGTAAAAAGCTTCTGGAATAAGGGCTGGGCAAGACCGGTGCCAGCCGCCGCGGTAACACCGGCAGCTCAAGTGGTAGCCGCTTTTATTGGGCCTAAAGCGTCCGTAGCCGGTCTGATAAGTCTCTGGTGAAATCCCGCAGCTTAACTGTGGGAATTGCTGGAGATACTATCATGACTCGAGGTCGGGAGAGGCTGGAGGTACTCCCAGGGTAGGGGTGAAATCCTGTAATCCTGGGAGGACCACCTGTGGCGAAGGCGTCCAGCTGGAACGAACCTGACGGTGAGGGACGAAAGCTAGGGGCGCGAACCGGATTAGATACCCGGGTAGTCCTGGCCGTAAACGATGTGGACTTGGTGTTGGGATGGCTTCGAGCTGCCCCAGTGCCGAAGGGAAGCTGTTAAGTCCACCGCCTGGGAAGTACGGCCGCAAGGCTGAAACTTAAAGGAATTGGCGGGGGAGCACCACAACGCGTGGAGCCTGCGGTTTAATTGGATTCAACGCCGGACATCTCACCAGGGGCGACAGCAGTATGATGGCCAGGTTGATGACCTTGCCTGACGAGCTGAGAGGAGGTGCATGGCCGCCGTCAGCTCGTACCGTGAGGCGTCCTGTTAAGTCAGGCAACGAGCGAGACCCACGCCCTTAGTTACCAGCGGGACCCTTTGGGGTTGCCGGGCACACTAAGGGGACCGCCAGTGATAAACTGGAGGAAGGAGTGGACGACGGTAGGTCCGTATGCCCCGAATCCCCTGGGCAACACGCGGGCTACAATGGCCTGGACAATGGGTTCCGACACTGAAAGGTGGAGGTAATCCCCTAAACCAGGTCGTAGTTCGGATCGAGGGCTGTAACTCGCCCTCGTGAAGCTGGAATGCGTAGTAATCGCGTGTCATTATCGCGCGGTGAATACGTCCCTGCTCCTTGCACACACCGCCCGTCACGCCACCCAAAAAGGGCTTGGATGAGGCCACAGTATTTTGCTGTGGTCGAATCTGGGTTCTTTGAGGAGGGCGAAGTCGTAACAAGGTAGCCGTA
>NC_014507.1|SP00072 Archaea;Euryarchaeota;Methanomicrobia;Methanomicrobiales;Methanomicrobiaceae;Methanolacinia;petrolearia DSM 11571
GGTTGATCCTGCCAGAGGTCACTGCTATCGGGGTTCGATTAAGCCATGCGAGTCGAGAGGGTTTAGACCCTCGGCGGACTGCTCAGTAACACGTGGATAACCTGCCCTAAGGTGGAGGATAACCCCGGGAAACTGGGGATAATACTCCATAGGCTAGGGATACTGGAATGTTTCCTAGCCAAAAGTTCCGGCGCCTTAGGATGGATCTGCGGCCGATTAGGTAGTTGTTGGGGTAACGGCCCAACAAGCCTGTAATCGGTACGGGTTGTGGGAGCAAGAGCCCGGAGATGGAATCTGAGACACGATTCCAGGCCCTACGGGGCGCAGCAGGCGCGAAAACTTTACAATGCAGGAAACTGTGATAAGGGAACCCCGAGTGCTCGTACACGCGAGCTGTCCAGGTGTGCAAAAAGCATCTGAAGAAAGGGCCGGGCAAGACCGGTGCCAGCCGCCGCGGTAATACCGGCGGCTCGAGTGGTGACCACTATTATTGGGCTTAAAGCGTTCGTAGCTGGACTCTTAAGTCTCTTGGGAAATCCGCCGGCTCAACCGGCGGGCGTCCAAGAGATACTGAGTGTCTAGGAACCGGAAGAGGTAAGAGGTACTTCGGGGGTAGGAGTGAAATCCTGTAATCCTCGAGGGACCACCGATGGCGAAGGCATCTTACCAGGACGGCTTCGACAGTGAGGAACGAAAGCTGGGGGAGCGAACCGGATTAGATACCCGGGTAGTCCCAGCCGTAAACGATGCGCGTTAGGTGTACTGGTGACCACGAGTCACCTGGGTGCCGAAGGGAAACCGTGAAACGTGCCGCCTGGGAAGTACGGTCGCAAGGCTGAAACTTAAAGGAATTGGCGGGGGAGCACCACAACGGGTGGAGCCTGCGGTTTAATTGGACTCAACGCCGGGAAGCTCACCGGATAGGACAGCGGAATGATAACCGGGCTGAAGACTCTGTTTGACCAGCTGAGAGGAGGTGCATGGCCGTCGTCAGTTCGTACTGTGAAGCATCCTGTTTAGTCAGGCAACGAGCGAGACCCACGCCAACAGTTGCCAGCATGTTCTCCGGAATGATGGGGACACTGTTGGGACCGCCTCTGCTAAAGGGGAGGAAGGAATGGGCAACGGTAGGTCAGCATGCCCCGAATTATCCGGGCTACACGCGGGCTACAATGGTCGGGACAATGAGCAACGACACTGAGAAGTGTAGTCAATCTCCTAAACCCGTCCCAAGTTCGGATTGTGGGCTGTAACTCGCCCACATGAAGCTGGAATCCGTAGTAATCGCGTTTCAAAATAGCGCGGTGAATGCGTCCCTGCTCCTTGCACACACCGCCCGTCAAACCACCCGAGTGAGGTTTGGATGAGGCTGTGGTTTTTGCCGCAGTCGAATCTAGGTTTTGCAAGGGGGGTTAAGTCGTAACAAGGTAGCCGTA
>NC_014537.1|SP00073 Archaea;Crenarchaeota;Thermoprotei;Thermoproteales;Thermoproteaceae;Vulcanisaeta;distributa DSM 14429
GGTTGATCCTGCCGGACCCGACCGCTATCGGGGTGGGGCTAAGCCATGCGAGTCGTACGCCCGGGGACCGCCGGGCGTGGCGCACGGCTCAGTAACACGTGCCTAACCTACCCTCGGGAGGGGGATAACCCCGGGAAACTGGGGCTAATCCCCCATAGGGGAAGGGTGCTGGAAGGCCCCTTCCCCGAAAGGGACCGCGGTCGATCTACCGTGGTCCGCCCGAGGATGGGGGCACGGCCCATCATGGTAGTTGGCGGGGTAACGGCCCGCCAAGCCGAAGACGGGTGGGGGCCGTGAGAGCGGGAGCCCCGAGATGGGCACTGAGACAAGGGCCCAGGCCCTACGGGGTGCAGCAGGCGCGAAAACTCCGCAATGCGGGAAACCGTGACGGGGCCACCCCGAGTGCCGCCCGAAGAGGGCGGCTTTTGCCCGGTGCAAAAAGCCGGGCGAATAAGCGGGGGGCAAGTCTGGTGTCAGCCGCCGCGGTAATACCAGCCCCGCGAGTGGTCGGGGTGCTTACTGGGCCTAAAGCGCCCGTAGCCGGCCCGGTAAGTCGCCCCTGAAATCCACGGGCTCAACCCGTGGGCTGGGGGCGATACTACCGGGCTTGGGGGCGGGAGAGGCCGAGGGTACTCCCGGGGTAGGGGCGAAATCCGATAATCCCGGGAGGACCACCAGTGGCGAAGGCGCTCGGCTGGAACGCGCCCGACGGTGAGGGGCGAAAGCTGGGGGAGCAAAGGGGATTAGATACCCCTGTAGTCCCAGCTGTAAACTATGCGGGCTAGCTGTTGGGCGGGCTTAGAGCCCGCCCAGTGGCGGAGGGAAGCCGTTAAGCCCGCCGCCTGGGGAGTACGGCCGCAAGGCTGAAACTTAAAGGAATTGGCGGGGGGGCACCACAAGGGGTGAAGCTTGCGGCTTAATTGGAGTCAACGCCGGAAACCTTACCCGGGGCGACAGCAGGATGATGGCCAGGCTAACGACCTTGCCGGACGAGCTGAGAGGAGGTGCATGGCCGTCGTCAGCTCGTGCCGTGAGGTGTCCGGTTAAGTCCGGCAACGAGCGAGACCCCCACCCCTAGTTGCTACCCGGTCCTTCGGGACCGGGGGCACACTAGGGGGACTGCCGGCGTAAGCCGGAGGAAGGAGGGGGCCACGGCAGGTCAGTATGCCCCGAAACCCCGGGGCTGCACGCGAGCTGCAATGGCGGGGACAGCGGGATCCGACCCCGAAAGGGGGAGGCAATCCCGTAAACCCCGCCCCAGTAGGGATCGAGGGCTGCAACTCGCCCTCGTGAACGTGGAATCCCTAGTAACCGCGTGTCACCAACGCGCGGTGAATACGTCCCTGCCCCTTGCACACACCGCCCGTCGCGCCACCCGAGGGAGCCCCCAACGAGGCCTCTTCTCCCTGGGTAACCCCCGGGGAGGGGAGGACGAGTTGGGGGCTCCCGAGGGGGGCGAAGTCGTAACAAGGTGGCCGTA
>NC_014658.1|SP00074 Archaea;Euryarchaeota;Methanobacteria;Methanobacteriales;Methanothermaceae;Methanothermus;fervidus DSM 2088
GTTTGATCCTGGCGGAGGCCACTGCTATGGGGGTCCGACTAAGCCATGCAAGTCGAACGGGCCTTGTGCCCGTGGCGAACGGCTCAGTAACACGTGGACAACCTACCCTGGGGTCCGGGATAACCCCGGGAAACTGGGGCTAATCCCGGATAGGCGAGGTCTCCTGGAATGGGGCCTCGCCGAAAGGTCTTTTGACCGCCCCAGGATGGGTCTGCGGCCGATTAGGTAGTTGGTAGGGTAACGGCCTACCAAGCCTACGATCGGTACGGGTTGTGAGAGCAAGAGCCCGGAGACGGGGCCTGAGACAAGGCCCCGGGCCCTACGGGGCGCAGCAGGCGCGAAAACTCCGCAATGCGCGAAAGCGCGACGGGGGGACCCCCAGTGCCACTCCGTAAGGAGTGGCTTTTCCGGAGTGTAAAAAGCTCCGGGAATAAGGGCTGGGCAAGACCGGTGCCAGCCGCCGCGGTAACACCGGCAGCCCGAGTGGTGGCCGCGTTTATTGGGCCTAAAGCGTCCGTAGCCGGTCCGGTAAGTCTCCGGTGAAAGCCCGCAGCTCAACTGCGGGAGTAGCCGGAGATACTGCCGGACTTGGGGCCGGGAGAGGCCGGAGGTACCCCCGGGGTAGGGGTGAAATCCTGTAATCCCGGGGGGACCACCTGTGGCGAAGGCGTCCGGCTGGAACGGGCCCGACGGTGAGGGACGAAAGCCAGGGGAGCGAACCGGATTAGATACCCGGGTAGTCCTGGCCGTAAACGATGCGGACTTGGTGTTGGGGCAACCTCGAGTTGCCCCAGTGCCGAAGGGAAGCCGTTAAGTCCGCCGCCTGGGGAGTACGGCCGCAAGGCTGAAACTTAAAGGAATTGGCGGGGGAGCACCACAACGCGTGGAGCCTGCGGTTTAATTGGATTCAACGCCGGACACCTCACCGGGGGCGACGGCAGGATGATGGCCAGGTTGATGACCTTGCCTGACGAGCCGAGAGGAGGTGCATGGCCGCCGTCAGCTCGTACCGTGAGGCGTCCTGTTAAGTCAGGCAACGAGCGAGACCCGCGCCCCTAGTTGCCAGCGGGTCCCGTAAGGGACGCCGGGCACACTAGGGGGACCGCCAGCGATAAGCTGGAGGAAGGTGCGGGCGACGGTAGGTCCGTATGCCCCGAAACCCCCGGGCTACACGCGGGCTACAATGGCCGGGACAATGGGTACCGACCCCGAAAGGGGGAGGTAATCCCATAAACCCGGCCGTAGTTCGGATCGAGGGCTGCAACTCGCCCTCGTGAAGCTGGAATGCGTAGTAATCGCGGGTCACTATCCCGCGGTGAATACGTCCCTGCTCCTTGCACACACCGCCCGTCACGCCACCCAAACGGGGTTCGGATGAGGCCATGGCCTCTGGCCATGGTCGAATCCGGGCCCCGTGAGGAGGGCGAAGTCGTAACAAGGTAGCCGTA
>NC_014658.1|SP00074 Archaea;Euryarchaeota;Methanobacteria;Methanobacteriales;Methanothermaceae;Methanothermus;fervidus DSM 2088
GTTTGATCCTAGCGGAGGCCACTGCTATGGGGGTCCGACTAAGCCATGCAAGTCGAACGGGCCTTGTGCCCGTGGCGAACGGCTCAGTAACACGTGGACAACCTACCCTGGGGTCCGGGATAACCCCGGGAAACTGGGGCTAATCCCGGATAGGCGAGGTCTCCTGGAATGGGGCCTCGCCGAAAGGTCTTTTGACCGCCCCAGGATGGATCTGCGGCCGATTAGGTAGTTGGTAGGGTAACGGCCTACCAAGCCTACGATCGGTACGGGTTGTGAGAGCAAGAGCCCGGAGACGGGGCCTGAGACAAGGCCCCGGGCCCTACGGGGCGCAGCAGGCGCGAAAACTCCGCAATGCGCGAAAGCGCGACGGGGGGACCCCCAGTGCCACTCCGTAAGGAGTGGCTTTTCCGGAGTGTAAAAAGCTCCGGGAATAAGGGCTGGGCAAGACCGGTGCCAGCCGCCGCGGTAACACCGGCAGCCCGAGTGGTGGCCGCGTTTATTGGGCCTAAAGCGTCCGTAGCCGGTCCGGTAAGTCTCCGGTGAAAGCCCGCAGCTCAACTGCGGGAGTAGCCGGAGATACTGCCGGACTTGGGGCCGGGAGAGGCCGGAGGTACCCCCGGGGTAGGGGTGAAATCCTGTAATCCCGGGGGGACCACCTGTGGCGAAGGCGTCCGGCTGGAACGGGCCCGACGGTGAGGGACGAAAGCCAGGGGAGCGAACCGGATTAGATACCCGGGTAGTCCTGGCCGTAAACGATGCGGACTTGGTGTTGGGGCAACCTCGAGTTGCCCCAGTGCCGCAGGGAAGCCGTTAAGCCCGCCGCCTGGGGAGTACGGCCGCAAGGCTGAAACTTAAAGGAAATTGGCGGGGGAGCACCACAACGCGTGGAGCCTGCGGTTTAATTGGATTCAACGCCGGACACCTCACCGGGGGCGACGGCAGGATGATGGCCAGGTTGATGACCTTGCCTGACGAGCCGAGAGGAGGTGCATGGCCGCCGTCAGCTCGTACCGTGAGGCGTCCTGTTAAGTCAGGCAACGAGCGAGACCCGCGCCCCTAGTTGCCAGCGGGTCCCGTAAGGGACGCCGGGCACACTAGGGGGACCGCCAGCGATAAGCTGGAGGAAGGTGCGGGCGACGGTAGGTCCGTATGCCCCGAAACCCCGGGCTACACGCGGGCTACAATGGCCGGGACAATGGGTACCGACCCCGAAAGGGGGAGGGTAATCCCATAAACCCGGCCGTAGTTCGGATCGAGGGCTGCAACTCGCCCTCGTGAAGCTGGAATGCGTAGTAATCGCGGGTCACTATCCCGCGGTGAATACGTCCCTGCTCCTTGCACACACCGCCCGTCACGCCACCCAAACGGGGTTCGGATGAGGCCATGGCCTCTGGCCATGGTCGAATCCGGGCCCCGTGAGGAGGGCGAAGTCGTAACAAGGTAGCCGTA
>NC_014729.1|SP00075 Archaea;Euryarchaeota;Halobacteria;Haloferacales;Haloferacaceae;Halogeometricum;borinquense DSM 11551
GGTTGATCCTGCCGGAGGCCATTGCTATCGGAGTCCGATTTAGCCATGCTAGTTGCACGAGTTCACACTCGTAGCATATAGCTCAGTAACACGTGGTCAAGCTACCCTGCAGACACGGACAACCTCGGGAAACTGAGGCTAATCCGCGATACCGATCCCACGCTGGAATGCCGGGATCCACAAACGCTCCGGCGCTGCAGGATGCGGCTGCGGCCGATTAGGTAGACGGTGGGGTAACGGCCCACCGTGCCGATAATCGGTACGGGTTGTGAGAGCAAGAGCCCGGAGACGGAATCTGAGACAAGATTCCGGGCCCTACGGGGCGCAGCAGGCGCGAAACCTTTACACTGCACGCAAGTGCGATAAGGGGACTCCGAGTGCGAGGGCATATAGTCCTCGCTTTTGAGAACCGTAAGGCGGTTCTCGAATAAGAGCTGGGCAAGACCGGTGCCAGCCGCCGCGGTAATACCGGCAGCTCAAGTGATGGCCAATCTTATTGGGCCTAAAGCGTCCGTAGCTGGCCACGAAAGTCCGTCGGGAAATCCATCTGCCCAACAGATGGGCGTCCGGCGGAAACTTCGTGGCTTGGGACCGGAAGGCTCGAGGGGTACGTCTGGGGTAGGAGTGAAATCCCGTAATCCTGGACGGACCGCCGATGGCGAAAGCACCTCGAGAAGACGGATCCGACAGTGAGGGACGAAAGCTAGGGTCTCGAACCGGATTAGATACCCGGGTAGTCCTAGCCGTAAACAATGTTCACTAGGTGTGGCACAGGCTACGAGCCTGTGCTGTGCCGTAGGGAAGCCGAGAAGTGAACCGCCTGGGAAGTACGTCCGCAAGGATGAAACTTAAAGGAATTGGCGGGGGAGCACTACAACCGGAGGAGCCTGCGGTTTAATTGGACTCAACGCCGGACATCTCACCAGCTCCGACTACAGTAATGACGATCAGGTTGATGACCTTATCACGAGCTGTAGAGAGGAGGTGCATGGCCGCCGTCAGCTCGTACCGTGAGGCGTCCTGTTAAGTCAGGCAACGAGCGAGACCCACACATCTAATTGCCAGCAGCAGTTCCGACTGGCTGGGTACATTAGATGGACTGCCAGTGCCAAACTGGAGGAAGGAATGGGCAACGGTAGGTCAGTATGCCCCGAATGAGCTGGGCTACACGCGGGCTACAATGGCCGAAACAATGGGTTGCAATCTCGAAAGAGAACGCTAATCTCCTAAATTCGGTCGTAGTTCGGATTGAGGGCTGAAACTCGCCCTCATGAAGCTGGATTCGGTAGTAATCGCATTTCACAAGAGTGCGGTGAATACGTCCCTGCTCCTTGCACACACCGCCCGTCAAAGCACCCGAGTGAGGTCCGGATGAGGCTATCGCAAGATAGTCGAATCTGGGCTTCGCAAGGGGGCTTAAGTCGTAACAAGGTAGCCGTA
>NC_014729.1|SP00075 Archaea;Euryarchaeota;Halobacteria;Haloferacales;Haloferacaceae;Halogeometricum;borinquense DSM 11551
GGTTGATCCTGCCGGAGGCCATTGCTATCGGAGTCCGATTTAGCCATGCTAGTTGCACGAGTTCACACTCGTAGCATATAGCTCAGTAACACGTGGTCAAGCTACCCTGCAGACACGGACAACCTCGGGAAACTGAGGCTAATCCGCGATACCGATCCCACGCTGGAATGCCGGGATCCACAAACGCTCCGGCGCTGCAGGATGCGGCTGCGGCCGATTAGGTAGACGGTGGGGTAACGGCCCACCGTGCCGATAATCGGTACGGGTTGTGAGAGCAAGAGCCCGGAGACGGAATCTGAGACAAGATTCCGGGCCCTACGGGGCGCAGCAGGCGCGAAACCTTTACACTGCACGCAAGTGCGATAAGGGGACTCCGAGTGCGAGGGCATATAGTCCTCGCTTTTGAGAACCGTAAGGCGGTTCTCGAATAAGAGCTGGGCAAGACCGGTGCCAGCCGCCGCGGTAATACCGGCAGCTCAAGTGATGGCCAATCTTATTGGGCCTAAAGCGTCCGTAGCTGGCCACGAAAGTCCGTCGGGAAATCCATCTGCCCAACAGATGGGCGTCCGGCGGAAACTTCGTGGCTTGGGACCGGAAGGCTCGAGGGGTACGTCCGGGGTAGGAGTGAAATCCCGTAATCCTGGACGGACCGCCGATGGCGAAAGCACCTCGAGAAGACGGATCCGACAGTGAGGGACGAAAGCTAGGGTCTCGAACCGGATTAGATACCCGGGTAGTCCTAGCCGTAAACAATGTTCACTAGGTGTGGCACAGGCTACGAGCCTGTGCTGTGCCGTAGGGAAGCCGAGAAGTGAACCGCCTGGGAAGTACGTCCGCAAGGATGAAACTTAAAGGAATTGGCGGGGGAGCACTACAACCGGAGGAGCCTGCGGTTTAATTGGACTCAACGCCGGACATCTCACCAGCTCCGACTACAGTAATGACGATCAGGTTGATGACCTTATCACGAGCTGTAGAGAGGAGGTGCATGGCCGCCGTCAGCTCGTACCGTGAGGCGTCCTGTTAAGTCAGGCAACGAGCGAGACCCACACATCTAATTGCCAGCAGCAGTTCCGACTGGCTGGGTACATTAGATGGACTGCCAGTGCCAAACTGGAGGAAGGAATGGGCAACGGTAGGTCAGTATGCCCCGAATGAGCTGGGCTACACGCGGGCTACAATGGCCAGAACAATGGGTTGCAATCTCGAAAGAGAACGCTAATCTCCTAAATCTGGTCGTAGTTCGGATTGAGGGCTGAAACTCGCCCTCATGAAGCTGGATTCGGTAGTAATCGCATTTCACAAGAGTGCGGTGAATACGTCCCTGCTCCTTGCACACACCGCCCGTCAAAGCACCCGAGTGAGGTCCGGATGAGGCTATCGCAAGATAGTCGAATCTGGGCTTCGCAAGGGGGCTTAAGTCGTAACAAGGTAGCCGTA
>NC_014804.1|SP00076 Archaea;Euryarchaeota;Thermococci;Thermococcales;Thermococcaceae;Thermococcus;barophilus MP
GGTTGATCCTGCCGGAGGCCACTGCTATGGGGGTCCGACTAAGCCATGCGAGTCATGGGGGTGTCCCTTCTGGGACACCACCGGCGGACGGCTCAGTAACACGTCGGTAACCTACCCTCGGGAGGGGGATAACCCCGGGAAACTGGGGCTAATCCCCCATAGGTGTGGGGTACTGGAAGGTCCCCACACCGAAAGGGGCCTCGTGCCCGCCCGAGGATGGGCCGGCGGCCGATTAGGTAGTTGGTGGGGTAACGGCCCACCAAGCCGAAGATCGGTACGGGCCATGAGAGTGGGAGCCCGGAGATGGACACTGAGACACGGGTCCAGGCCCTACGGGGCGCAGCAGGCGCGAAACCTCCGCAATGCGGGAAACCGCGACGGGGGGACCCCCAGTGCCGTGGCAACGCCACGGCTTTTCCGGAGTGTAAAAAGCTCCGGGAATAAGGGCTGGGCAAGGCCGGTGGCAGCCGCCGCGGTAATACCGGCGGCCCGAGTGGTGGCCGCTATTATTGGGCCTAAAGCGTCCGTAGCCGGGCCCGTAAGTCCCTGGCGAAATCCCACGGCTCAACCGTGGGGCTTGCTGGGGATACTGCGGGCCTTGGGACCGGGAGAGGCGGGGGGTACCCCTGGGGTAGGGGTGAAATCCTATAATCCCAGGGGGACCGCCAGTGGCGAAGGCGCCCCGCTGGAACGGGTCCGACGGTGAGGGACGAAGGCCAGGGGAGCGAACCGGATTAGATACCCGGGTAGTCCTGGCTGTAAAGGATGCGGGCTAGGTGTCGGGCGAGCTCCGAGCTCGCCCGGTGCCGTAGGGAAGCCGTTAAGCCCGCCGCCTGGGGAGTACGGCCGCAAGGCTGAAACTTAAAGGAATTGGCGGGGGAGCACTACAAGGGGTGGAGCGTGCGGTTTAATTGGATTCAACGCCGGGAACCTCACCGGGGGCGACGGCAGGATGAAGGCCAGGCTGAAGGTCTTGCCGGACACGCCGAGAGGAGGTGCATGGCCGCCGTCAGCTCGTACCGTGAGGCGTCCACTTAAGTGTGGTAACGAGCGAGACCCGCGCCCCCAGTTGCCAGTCCCTCCCGATGGGAGGGAGGCACTCTGGGGGGACCGCCGGCGATAAGCCGGAGGAAGGAGCGGGCGACGGTAGGTCAGTATGCCCCGAAACCCCCGGGCTACACGCGCGCTACAATGGGCGGGACAATGGGATCCGACCCCGAAAGGGGAAGGGAATCCCCTAAACCCGCCCTCAGTTCGGATCGCGGGCTGCAACTCGCCCGCGTGAAGCTGGAATCCCTAGTACCCGCGTGTCATCATCGCGCGGCGAATACGTCCCTGCTCCTTGCACACACCGCCCGTCACTCCACCCGAGCGGGGTCCGGATGAGGCCCCGTCGCCGGCTCTGACCGGATGGCGGGGTCGAGTCCGGGCTCCGTGAGGGGGGAGAAGTCGTAACAAGGTAGCCGTA
>NC_014961.1|SP00077 Archaea;Crenarchaeota;Thermoprotei;Desulfurococcales;Desulfurococcaceae;Desulfurococcus;mucosus DSM 2162
GGTTGATCCTGCCGGTCCCGACCGCTATCGGGGTGGGGCTAAGCCATGGGAGTCGCACGCTCCGCCGCTGCGGGGCGTGGCGGACGGCTGAGTAACACGTGGCTAACCTACCCTCGGGAGGGGGATAACACCGGGAAACTGGTGCTAATCCCCCATAGGGGAGGAGGCCTGGAAGGGTTCCTCCCCGAAAGGGTGTGGCAGGGGTTAACGCTGCTACACCGCCCGAGGATGGGGCTACGGCCCATTAGGTTGTTGGCGGGGTAACGGCCCGCCAAGCCGATAATGGGTAGGGGCCGTGAGAGCGGGAGCCCCCAGATGGGCACTGAGACAAGGGCCCAGGCCCTACGGGGCGCACCAGGCGCGAAACCTCCGCAATGCGGGAAACCGTGACGGGGCCACCCCGAGTGCCCCCTTACGGGGGCTTTTCCCCGCTGTAGGAAGGCGGGGGAATAAGCGGGGGGCAAGTCTGGTGTCAGCCGCCGCGGTAATACCAGCCCCGCGAGTGGTCGGGACGATTATTGGGCCTAAAGCGCCCGTAGCCGGCCCGGCAAGTCCCCTCCTAAATTCCCGGGCTCAACCCGGGGACTGGAGGGGATACTGCCGGGCTAGGGGGTGGGAGAGGCCGAGGGTACTCCCGGGGTAGGGGCGAAATCCTATAATCCCGGGAGGACCACCAGTGGCGAAGGCGCTCGGCTGGAACACGCCCGACGGTGAGGGGCGAAAGCCGGGGGAGCGAACCGGATTAGATACCCGGGTAGTCCCGGCTGTAAACGATGCGGGCTAGGTGTTGGGTGGGCTTAGAGCCCACCCAGTGCCGCAGGGAAGCCGTTAAGCCCGCCGCCTGGGGAGTACGGCCGCAAGGCTGAAACTCAAAGGAATTGGCGGGGGAGCACCACAAGGGGTGGAGCCTGCGGTTCAATTGGAGTCAACGCCGGGAATCTCACCGGGGGAGACAGCAGGATGACGGCCAGGTTAAAGGCCTTGCCTGACGCGCTGAGAGGAGGTGCATGGCCGTCGCCAGCTCGTGCTGTGAAGTGTCCGGTTAAGTCCGGAAACGAGCGAGACCCCCACCCCTAGTTGCTACCCGGGGCTACGGCTCCGGGGCACACTAGGGGGACTGCCGCCGTTTAAGGCGGAGGAAGGAGGGGGCCACGGCAGGTCAGCATGCCCCGAACCCCCCGGGCTACACGCGGGCTACAATGGCGGGGACAGCGGGATCCGACCCCGAAAGGGGGAGGCAATCCCTCAAACCCCGCCGTGGTTGGGATCGAGGGCTGCAACTCGCCCTCGTGAACGAGGAATCCCTAGTAACCGCGCGTCAACATCGCGCGGTGAATACGTCCCTGCTCCTTGCACACACCGCCCGTCGCTCCACCCGAGGGGAGGGGGAGTGAGGCCCGGCCCCTTGGGTCGGGTCGAACTCCCCCTCCCTGAGGGGGGAGAAGTCGTAACAAGGTAGCCGTA
>NC_015216.1|SP00078 Archaea;Euryarchaeota;Methanobacteria;Methanobacteriales;Methanobacteriaceae;Methanobacterium;lacus
GTTTGATCCTGGCGGAGGCCACTGCTATTGGGGTCCGATTAAGCCATGCAAGTCGAACGAAACTCTTCGGAGTTTCGTGGCAAACGGCTCAGTAACACGTGGATAACCTACCCTTAGGACTGGGATAACCCCGGGAAACTGGGGACAATACCAGATATGTAGAGATTCCTGCAATGGTCCTCTATTTAAATGTTCCGACGCCTAAGGATGGATCTGCGGCAGATTAGGTAGTTGGTGGGGTAATTGCCCACCAAGCCTTTGATCTGTACGGGTTGTGAGAGCAAGAGCCCGGAGATGGAACCTGAGACAAGGTTCCAGGCCCTACGGGGCGCAGCAGGCGCGAAACCTCCGCAATGCGAGCAATCGCGACGGGGGGACCCCAAGTGCCACTCTTAACGGGGTGGCTTTTCTGAAGTGTAAAAAGCTTTAGGAATAAGGGCTGGGCAAGACCGGTGCCAGCCGCCGCGGTAACACCGGCAGCTCAAGTGGTGGCCATTTTTATTGGGCCTAAAGCGTTCGTAGCCGGTTTGATAAGTCTCTGGTGAAATCCCGCAGCTTAACTGTGGGACTTGCTGGAGATACTATTAGACTTGAGGTCGGGAGAGGTTAGGGGTACTCCCAGGGTAGGGGTGAAATCCTATAATCCTGGGAGGACCACCTGTGGCGAAGGCGCCTAACTGGAACGAACCTGACGGTGAGTAACGAAAGCCAGGGGCGCGAACCGGATTAGATACCCGGGTAGTCCTGGCCGTAAACGATGTGGACTTGGTGTTGGAATGGCCTCGAGCTGCTCCAGTGCCGAAGGGAAGCTGTTAAGTCCACCGCCTGGGAAGTACGGTCGCAAGACTGAAACTTAAAGGAATTGGCGGGGGAGCACCACAACGCGTGGAGCCTGCGGTTTAATTGGATTCAACGCCGGACATCTCACCAGGGGCGACAGCAGAATGATGGCCAGGTTGACGACCTTGCTTGACAAGCTGAGAGGAGGTGCATGGCCGCCGTCAGCTCGTACCGTGAGGCGTCCTGTTAAGTCAGGCAACGAGCGAGACCCACGCCCTTAGTTACCAGCGGATCCTTTTTAGGATGCCGGGCACACTAAGGGGACCGCCAGTGATAAACTGGAGGAAGGAGTGGACGACGGTAGGTCCGTATGCCCCGAATCCCCTGGGCTACACGCGGGCTACAATGGCTAGGACAATGGGTTCCAACACCGAAAGGTGGAGGTAATCTCCTAAACCTAGTCTTAGTTCGGATTGAGGGCTGTAACTCGCCCTCATGAAGCTGGAATGCGTAGTAATCGCGTGTCATAACCGCGCGGTGAATACGTCCCTGCTCCTTGCACACACCGCCCGTCACGCCACCCAAAAAGGGTTGGGATGAGGCCCTAATCTTTATCGGTTAGGTTCGAATCTTGGTTCTTTGAGGAGGGCGAAGTCGTAACAAGGTAGCCGTA
>NC_015315.1|SP00079 Archaea;Crenarchaeota;Thermoprotei;Thermoproteales;Thermoproteaceae;Thermoproteus;uzoniensis 768-20
GGTTGATCCTGCCGGACCTGACCGCTATCGGGGTGGGGCTAAGCCATGCGAGTCGCGCGCCCGGGGCGCCGGGCGCGGCGCACGGCTCAGTAACACGTGCCCAACCTACCCTCGGGAGGGGGACAACCCCGGGAAACTGGGGCTGATCCCCCATAGGGGAAGGGCGCTGGAAGGCCCCTTCCCCCAAAGGGATCTCGGGCGATCTCCCGGGATCCGCCCGAGGATGGGGGCACGGCCCATCAGGTTGTTGGCGGGGTAACGGCCCGCCAAGCCGAAGACGGGTAGGGGCGGTGAGAGCCGTGAGCCCCGAGATGGGCACTGAGACAAGGGCCCAGGCCCTACGGGGTGCAGCAGGCGCGAATACTCCGCAATGCGGGCAACCGCGACGGGGCCACCCCGAGTGCCGGGCGAAGAGCCCGGCTTTTGCCCGGTGTAAGGAGCCGGGCGAATAAGCGGGGGGTAAGTCTGGTGTCAGCCGCCGCGGTAATACCAGCCCCGCGAGTGGTCAGGGTGATTACTGGGCTTAAAGCGCCCGTAGCCGGCCCGGCAAGTCGCTCCTGAAATCCCCGGGCTCAACCCGGGGGCCGGGGGCGATACTGCCGGGCTAGGGGGCGGGAGAGGCCGCCGGTACTCCGGGGGTAGGGGCGAAATCCTATAATCCCCGGAGGACCACCAGTGGCGAAAGCGGGCGGCCAGAACGCGCCCGACGGTGAGGGGCGAAAGCCGGGGGAGCAAAGGGGATTAGATACCCCTGTAGTCCCGGCTGTAAACGATGCGGGCTGGCTGTCGGCCGGGCTTAGGGCCCGGCCGGTGGCGTAGGGAAACCGTTAAGCCCGCCGCCTGGGGAGTACGGCCGCAAGGCTGAAACTTAAAGGAATTGGCGGGGGGGCACCACAAGGGGTGAAGCTTGCGGCTTAATTGGAGTCAACGCCGGAAACCTTACCCGGGGCGACAGCAGGATGAAGGCCAGGCTAACGACCTTGCCGGACGAGCTGAGAGGAGGTGCATGGCCGTCGTCAGCTCGTGCCGTGAGGTGTCCGGTTAAGTCCGGCAACGAGCGAGACCCCCACCCCTAGTTGCTTCCCCGCTCTTCGGGACGGGGGGCACACTAGGGGGACTGCCGGCGTAAGCCGGAGGAAGGAGGGGGCCACGGCAGGTCAGTATGCCCCGAAACCCCGGGGCTGCACGCGAGCTGCAATGGCGGGGACAGCGGGATCCGACCCCGAAAGGGGGAGGCAATCCCGTAAACCCCGCCCCAGTAGGGAATCGAGGGCTGCAACTCGCCCTCGTGAACGTGGAATCCCTAGTAACCGCGTGTCACCAACGCGCGGTGAATACGTCCCTGCCCCTTGCACACACCGCCCGTCGCACCACCCGAGGGAGTTCTCTGCGAGGCCCCTTGCCTGGGGCAACCCGGGTGGGGGGACGAGCAGAGAACTCCCGAGGGGGGTGAAGTCGTAACAAGGTAGCCGTA
>NC_015320.1|SP00080 Archaea;Euryarchaeota;Archaeoglobi;Archaeoglobales;Archaeoglobaceae;Archaeoglobus;veneficus SNP6
GGTTGATCCTGCCAGAGGCCGCTGCTATCCGGCTGGGACTAAGCCATGCTAGTCAAGGGGCTTGTACCCTTCGGGGTGCAAGCACCGGCGGACGGCTCAGTAACACGTGGACAACCTGCCCTCGGGAGGGGGATAACCCCGGGAAACTGGGGCTAAACCCCCATAGGAGATGGGTACTGGAATGTCCCATCTCCGAAAGTCCGCAAGGAGCCCGAGGATGGGTCTGCGGCGGATTAGGTAGTTGGCGGGGTAACGGCCCGCCAAGCCGAAGATCCGTACGGGCTGTGAGAGCAGGAGCCCGGAGATGGACCCTGAGACAAGGGTCCAGGCCCTACGGGGCGCAGCAGGCGCGAAACCTCCGCAATGCGGGAAACCGCGACGGGGTTAGCCGGAGTGTCCGCGCATCGCGCGGACTGTCGGGGTGCCTAAACAGCACCCCATAGCAAGGGCCGGGCAAGGCCGGTGGCAGCCGCCGCGGTAATACCGGCGGCCCGAGTGGCGGCCACTCTTATTGGGCCTAAAGCGTCCGTAGCCGGTCTGGTAAGTCCCCCGGGAAATCTGGCGGCTTAACCGTCAGACTGCCGGGGGATACTGCCAGACTAGGGACCGGGAGAGGCCGAGGGTATTCCCGGGGTAGGGGTGAAATCCTGTAATCCCGGGAGGACCACCTGTGGCGAAGGCGCTCGGCTGGAACGGGTCCGACGGTGAGGGACGAAGGCCTGGGGAGCGAACCGGATTAGATACCCGGGTAGTCCAGGCTGTAAACGATGCGGGCTAGGTGTCACCGGAGCTACGAGCTCCGGTGGTGCCGGAGGGAAGCCGTTAAGCCCGCCGCCTGGGAAGTACGGCCGCAAGGCTGAAACTTAAAGGAATTGGCGGGGGAGCACTACAACGGGTGGAGCCTGCGGTTTAATTGGATTCAACGCCGGGAAGCTTACCGGGGGAGACAGCGGGATGAAGGTCGGGCTGAAGACCTTACCAGACTAGCTGAGAGGTGGTGCATGGCCGCCGTCAGTTCGTACTGTGAAGCATCCTGTTAAGTCAGGCAACGAGCGAGACCCGCGCCCTCAGTTGCCAGCGGATCCCTTCGGGGATGCCGGGCACACTGGGGGGACTGCCGGCGCTAAGCCGGAGGAAGGTGCGGGCAACGGCAGGTCCGTATGCCCCGAATCCCCCGGGCTACACGCGGGCTACAATGGCCGGGACAATGGGTACCGACCCCGAAAGGGGTGGGTAATCTCCTAAACCCGGTCTAACCTGGGATCGAGGGCTGCAACTCGCCCTCGTGAACCTGGAATCCGTAGTAATCGCGCCTCAAAATGGCGCGGTGAATACGTCCCTGCTCCTTGCACACACCGCCCGTCAAGCCACCCGAGTGGGCCATGGGTGAGGGCCGCCCCTAAGGGGCGGTTCGAACCCAGGGTCCGCGAGGGGGGCTAAGTCGTAACAAGGTAGCCGTA
>NC_015416.1|SP00081 Archaea;Euryarchaeota;Methanomicrobia;Methanosarcinales;Methanotrichaceae;Methanothrix;soehngenii GP6
GGTTGATCCTGCCAGAGGTTACTGCTATCGAGGTTCGACTAAGCCATGCGAGTCGAATGTAGCAATACATGGCGAACTGCTCAGTAACACGTGGACAACCTGCCCTTAGGACGGGGATAAACCCGGGAAACTGGGTATAATACCCGATAGGTCTCGATTGCTGGAATGCATCGAGATTTAAAGCTCCGGCGCCTAAGGATGGGTCTGCGGCCTATCAGGTAGTAGTGGGTGTAGCGTACCTACTAGCCTACGACGGGTACGGGTTGTGAGAGCAAGAGCCCGGAGATGGATTCTGAGACACGAATCCAGGCCCTACGGGGTGCAGCAGGCGCGAAAACTTTACAATGCTGGCAACAGCGATAAGGGAACCTCGAGTGCCAGGTTACAAATCTGGCTGTCGAGATGCCTAAAAAGCATTTCATAGCAAGGGCCGGGCAAGACCGGTGCCAGCCGCCGCGGTAACACCGGCGGCTCGAGTGGTAACCGTTATTATTGGGTCTAAAGGGTCTGTAGCCGGCCGGATAAGTCTCTTGAGAAATCTGGCAGCTTAACTGTCAGGCTTTCAGGAGATACTGTCTGGCTCGAGGCCGGGAGAGGTGAGAGGTACTTCAGGGGTAGGGGTGAAATCTTGTAATCCTTGAAGGACCACCAGTGGCGAAGGCGTCTCACCAGAACGGACCTGACGGCAAGGGACGAAAGCTAGGGGCACGAACCGGATTAGATACCCGGGTAGTCCTAGCCGTAAACGATACTCGCTAGGTGTCGGCCACGGTGCGACCGTTGTCGGTGCCGTAGGGAAGCCGTGAAGCGAGCCACCTGGGAAGTACGGCCGCAAGGCTGAAACTTAAAGGAATTGGCGGGGGAGCACCACAACGGGTGGAGCTTGCGGTTTAATTGGATTCAACGCCGGAAATCTTACCGGGACCGACAGCAATATGAAGGCCAGGCTGAAGACTTTGCCGGATTAGCTGAGAGGTGGTGCATGGCCGTCGTCAGTTCGTACTGTGAAGCATCCTGTTAAGTCAGGCAACGAGCGAGACCCACGCCCACAGTTGCCAGCGTACTCTCTGGAGTGACGGGTACACTGTGGGGACCGCCGCTGCTAAAGCGGAGGAAGGAATGGGCAACGGTAGGTCAGTATGCCCCGAATATCCCGGGCTACACGCGAGCTACAATGGTTGGTACAATGGGTATCTACCCCGAAAGGGGACGGGAATCTCCTAAAACCAATCTTAGTTCGGATTGAGGGCTGCAACTCGCCCTCATGAAGCTGGAATCCGTAGTAATCGCGTTTCAACAGAACGCGGTGAATACGTCCCTGCTCCTTGCACACACCGCCCGTCAAACCACCCGAGTAGGGTCTGAATGAGAGCGCTTTCTTTGGAGGCGTTCGAATTTGGGCTTTGCAAGGGGGGTTAAGTCGTAACAAGGTAGCCGTA
>NC_015416.1|SP00081 Archaea;Euryarchaeota;Methanomicrobia;Methanosarcinales;Methanotrichaceae;Methanothrix;soehngenii GP6
GCATGCTCGTAACGTTAGGAGGTGATCCAGCCGCAGATTCCCCTACGGCTACCTTGTTACGACTTAACCCCCCTTGCAAAGCCCAAATTCGAACGCCTCCAAAGAAAGCGCTCTCATTCAGACCCTACTCGGGTGGTTTGACGGGCGGTGTGTGCAAGGAGCAGGGACGTATTCACCGCGTTCTGTTGAAACGCGATTACTACGGATTCCAGCTTCATGAGGGCGAGTTGCAGCCCTCAATCCGAACTAAGATTGGTTTTAGGAGATTCCCGTCCCCTTTCGGGGTAGATACCCATTGTACCAACCATTGTAGCTCGCGTGTAGCCCGGGATATTCGGGGCATACTGACCTACCGTTGCCCATTCCTTCCTCCGCTTTAGCAGCGGCGGTCCCCACAGTGTACCCGTCACTCCAGAGAGTACGCTGGCAACTGTGGGCGTGGGTCTCGCTCGTTGCCTGACTTAACAGGATGCTTCACAGTACGAACTGACGACGGCCATGCACCACCTCTCAGCTAATCCGGCAAAGTCTTCAGCCTGGCCTTCATATTGCTGTCGGTCCCGGTAAGATTTCCGGCGTTGAATCCAATTAAACCGCAAGCTCCACCCGTTGTGGTGCTCCCCCGCCAATTCCTTTAAGTTTCAGCCTTGCGGCCGTACTTCCCAGGTGGCTCGCTTCACGGCTTCCCTACGGCACCGACAACGGTCGCACCGTGGCCGACACCTAGCGAGTATCGTTTACGGCTAGGACTACCCGGGTATCTAATCCGGTTCGTGCCCCTAGCTTTCGTCCCTTGCCGTCAGGTCCGTTCTGGTGAGACGCCTTCGCCACTGGTGGTCCTTCAAGGATTACAAGATTTCACCCCTACCCCTGAAGTACCTCTCACCTCTCCCGGCCTCGAGCCAGACAGTATCTCCTGAAAGCCTGACAGTTAAGCTGCCAGATTTCTCAAGAGACTTATCCGGCCGGCTACAGACCCTTTAGACCCAATAATAACGGTTACCACTCGAGCCGCCGGTGTTACCGCGGCGGCTGGCACCGGTCTTGCCCGGCCCTTGCTATGAAATGCTTTTTAGGCATCTCGACAGCCAGATTTGTAACCTGGCACTCGAGGTTCCCTTATCGCTGTTGCCAGCATTGTAAAGTTTTCGCGCCTGCTGCACCCCGTAGGGCCTGGATTCGTGTCTCAGAATCCATCTCCGGGCTCTTGCTCTCACAACCCGTACCCGTCGTAGGCTAGTAGGTACGCTACACCCACTACTACCTGATAGGCCGCAGACCCATCCTTAGGCGCCGGAGCTTTAAATCTCGATGCATTCCAGCAATCGAGACCTATCGGGTATTATACCCAGTTTCCCGGGTTTATCCCCGTCCTAAGGGCAGGTTGTCCACGTGTTACTGAGCAGTTCGCCATGTATTGCTACATTCGACTCGCATGGCTTAGTCGAACCTCGATAGCAGTA
>NC_015416.1|SP00081 Archaea;Euryarchaeota;Methanomicrobia;Methanosarcinales;Methanotrichaceae;Methanothrix;soehngenii GP6
GGTTGATCCTGCCAGAGGTTACTGCTATCGAGGTTCGACTAAGCCATGCGAGTCGAATGTAGCAATACATGGCGAACTGCTCAGTAACACGTGGACAACCTGCCCTTAGGTTGGGTATAAACCCGGGAAACTGGGTATAATACCCGATAGGTCTCGATTGCTGGAATGCATCGAGATTTAAAGCTCCGGCGCCTAAGGATGGGTCTGCGGCCTATCAGGTAGTAGTGGGTGTAGCGTACCTACTAGCCTACGACGGGTACGGGTTGTGAGAGCAAGAGCCCGGAGATGGATTCTGAGACACGAATCCAGGCCCTACGGGGTGCAGCAGGCGCGAAAACTTTACAATGCTGGCAACAGCGATAAGGGAACCTCGAGTGCCAGGTTACAAATCTGGCTGTCGAGATGCCTAAAAAGCATTTCATAGCAAGGGCCGGGCAAGACCGGTGCCAGCCGCCGCGGTAACACCGGCGGCTCGAGTGGTAACCGTTATTATTGGGTCTAAAGGGTCTGTAGCCGGCCGGATAAGTCTCTTGAGAAATCTGGCAGCTTAACTGTCAGGCTTTCAGGAGATACTGTCTGGCTCGAGGCCGGGAGAGGTGAGAGGTACTTCAGGGGTAGGGGTGAAATCTTGTAATCCTTGAAGGACCACCAGTGGCGAAGGCGTCTCACCAGAACGGACCTGACGGCAAGGGACGAAAGCTAGGGGCACGAACCGGATTAGATACCCGGGTAGTCCTAGCCGTAAACGATACTCGCTAGGTGTCGGCCACGGTGCGACCGTTGTCGGTGCCGTAGGGAAGCCGTGAAGCGAGCCACCTGGGAAGTACGGCCGCAAGGCTGAAACTTAAAGGAATTGGCGGGGGAGCACCACAACGGGTGGAGCTTGCGGTTTAATTGGATTCAACGCCGGAAATCTTACCGGGACCGACAGCAATATGAAGGCCAGGCTGAAGACTTTGCCGGATTAGCTGAGAGGTGGTGCATGGCCGTCGTCAGTTCGTACTGTGAAGCATCCTGTTAAGTCAGGCAACGAGCGAGACCCACGCCCACAGTTGCCAGCGTACTCTCTGGAGTGACGGGTACACTGTGGGGACCGCCGCTGCTAAAGCGGAGGAAGGAATGGGCAACGGTAGGTCAGTATGCCCCGAATATCCCGGGCTACACGCGAGCTACAATGGTTGGTACAATGGGTATCTACCCCGAAAGGGGACGGGAATCTCCTAAAACCAATCTTAGTTCGGATTGAGGGCTGCAACTCGCCCTCATGAAGCTGGAATCCGTAGTAATCGCGTTTCAACAGAACGCGGTGAATACGTCCCTGCTCCTTGCACACACCGCCCGTCAAACCACCCGAGTAGGGTCTGAATGAGAGCGCTTTCTTTGGAGGCGTTCGAATTTGGGCTTTGCAAGGGGGGTTAAGTCGTAACAAGGTAGCCGTA
>NC_015435.1|SP00082 Archaea;Crenarchaeota;Thermoprotei;Sulfolobales;Sulfolobaceae;Metallosphaera;cuprina Ar-4
GGTTGATCCTGCCGGACCCGATCGCTATAGGGGTAGGGTTAAGCCATGGGAGTCGTACGCTCTCGGGAAGAGGGCGTGGCGGACGGCTGAGTAACACGTGGCTAACCTAACCTTGGGTCTCGGATAACCCCGGGAAACTGGGGCTAATCCGGGGCAGATAAGGAGATCTGGAACGACTCCTTATCTAAAGGCCTCTCGGCTGATCCCGTCGAGAGGTGCCCAAGGATGGGGCTGCGGCCCATCAGGCTGTTGGGGGAGTAAAGGTCCCCCAAACCTATAACGGGTAGGGGCCGTGGGAGCGGGAGCCCCCAGTTGGGCACTGAGACAAGGGCCCAGGCCCTACGGGGCGCACCAGGCGCGGAACGTCCCCAATGCGGGAAACCGTGAGGGCGTTACCCCTAGTGCCCTCGCAAGAGGGCTTTTCTCCACTCCAGAAAGGTGGAGGAATAAGCGGGGGGCAAGACTGGTGTCAGCCGCCGCGGTAATACCAGCCCCGCGAGTGATCGGGACGTTTATTGGGCTTAAAGCGCCCGTAGCCGGCCTACAAAGTCACCGTTTAAAGACCCGAGCCCAACTCGGGGAATGGCGGTGATACTTGTAGGCTAGGGGGCGGGAGAGGTCGGAGGTACTCCCGGAGTAGGGGCGAAATCCTCAGATCCCGGGAGGACCACCAGTGGCGAAAGCGTCCGGCTAGAACGCGCCCGACGGTGAGGGGCGAAAGCCGGGGTAGCAAATAGGATTAGATACCCTAGTAGTCCCGGCTGTAAACGATGCAGGCTAGGTGTCACGTAGGCTTTGGGCCTACGTGGTGCCGCAGGAAAACTGGTAAGCCCGCCGCCTGGGGAGTACGGCCGCAAGGCTGAAACTTAAAGGAATTGGCGGGGGAGCACCACAAGGGGTGGAACCTGCGGCTCAATTGGAGTCAACGCCTGGAATCTCACCGGGGGAGACCGCAGGATGACGGCCAGGCTAACGACCTTGCCAGACTCGCGGAGAGGAGGTGCATGGCCGTCGCCAGCTCGTGTTGTGAAATGTCCGGTTAAGTCCGGCAACGAGCGAGACCCCCACTTCTAGTTGGTAATCGTCTCTCTGGAGGCGATCCACACTAGAAGGACTGCCGGTGTTAAACCGGAGGAAGGAGGGGGCCACGGCAGGTCAGCATGCCCCGAAACTTCCGGGCCGCACGCGGGTTACAATGGCAGGGACAGCGGGATCCGACCCCGAAAGGGGAAGGCAATCCCACAAACCCTGCCTCAGTTGGGATCGAGGGCTGAAACTCGCCCTCGTGAACGAGGAATCCCTAGTAACCGCGGGTCAACAACCCGCGGTGAATACGTCCCTGCTCCTTGCACACACCGCCCGTCGCTCCACCCGAGTGGAGGTGAAGTGAGGCCCCTTGCCCTTAGGGGTGGGGGGTCGAGCTTCTCCTCCGCGAGGGGGGAGAAGTCGTAACAAGGTAGCCGTA
>NC_015474.1|SP00083 Archaea;Euryarchaeota;Thermococci;Thermococcales;Thermococcaceae;Pyrococcus;sp. NA2
GGTTGATCCTGCCGGAGGCCACTGCTATGGGGGTCCGACTAAGCCATGCGAGTCGAGGGGGCGTCCCCTCTGGGGACGCCACCGGCGGACGGCTCAGTAACACGTCGGTAACCTACCCTCGGGAGGGGGATAACCCCGGGAAACTGGGGCTAATCCCCCATAGGCCTGGGGTACTGGAAGGTCCCCAGGCCGAAAGGGAGCCGTAAGGCTCCGCCCGAGGATGGGCCGGCGGCCGATTAGGTAGTTGGTGGGGTAACGGCCCACCAAGCCGAAGATCGGTACGGGCCGTGAGAGCGGGAGCCCGGAGATGGACACTGAGACACGGGTCCAGGCCCTACGGGGCGCAGCAGGCGCGAAACCTCCGCAATGCGGGAAACCGCGACGGGGGGACCCCCAGTGCCGTGCCTCTGGCACGGCTTTTCCGGAGTGTAAAAAGCTCCGGGAATAAGGGCTGGGCAAGGCCGGTGGCAGCCGCCGCGGTAATACCGGCGGCCCGAGTGGTGGCCACTATTATTGGGCCTAAAGCGGCCGTAGCCGGGCCCGTAAGTCCCTGGCGAAATCCCACGGCTCAACCGTGGGGCTCGCTGGGGATACTGCGGGCCTTGGGACCGGGAGAGGCCGGGGGTACCCCCGGGGTAGGGGTGAAATCCTATAATCCCGGGGGGACCGCCAGTGGCGAAGGCGCCCGGCTGGAACGGGTCCGACGGTGAGGGCCGAAGGCCAGGGGAGCGAACCGGATTAGATACCCGGGTAGTCCTGGCTGTAAAGGATGCGGGCTAGGTGTCGGGCGAGCTTCGAGCTCGCCCGGTGCCGTAGGGAAGCCGTTAAGCCCGCCGCCTGGGGAGTACGGCCGCAAGGCTGAAACTTAAAGGAATTGGCGGGGGAGCACTACAAGGGGTGGAGCGTGCGGTTTAATTGGATTCAACGCCGGGAACCTTACCGGGGGCGACGGCAGGATGAAGGCCAGGCTGAAGGTCTTGCCGGACGCGCCGAGAGGAGGTGCATGGCCGCCGTCAGCTCGTACCGTGAGGCGTCCACTTAAGTGTGGTAACGAGCGAGACCCGCGCCCCCAGTTGCCAGTCCCTCCCGCTCGGGAGGGAGGCACTCTGGGGGGACTGCCGGCGATAAGCCGGAGGAAGGGGCGGGCGACGGTAGGTCAGTATGCCCCGAAACCCCCGGGCTACACGCGCGCTACAATGGGCGGGACAATGGGTGCCGACCCCGAAAGGGGGAGGTAATCCCCTAAACCCGCCCTCAGTTCGGATCGCGGGCTGCAACTCGCCCGCGTGAAGCTGGAATCCCTAGTACCCGCGCGTCATCATCGCGCGGCGAATACGTCCCTGCTCCTTGCACACACCGCCCGTCACTCCACCCGAGCGGGGCCTAGGTGAGGCCCGATCTCCTTCGGGAGGTCGGGTCGAGCCTAGGCTCCGTGAGGGGGGAGAAGTCGTAACAAGGTAGCCGTA
>NC_015518.1|SP00084 Archaea;Crenarchaeota;Thermoprotei;Sulfolobales;Sulfolobaceae;Acidianus;hospitalis W1
GGTTGATCCTGCCGGACCCGACCGCTATGGGGGTAGGGCTAAGCCATGGGAGTCGTACGCCCTCGGGTAAGAGGGCGTGGCGGACGGCTGAGTAACACGTGGCTAACTTACCCTCGGGACCCGGATAACTCCGGGAAACTGGAGCTAATCCGGGGCAGGCGAAGGGTACTGGAACGTCCCTTCGCCTAAAGGGGCATGGGCTATTTCCTGCTCATGCTCGCCCGAGGATAGGGCTGCGGCCCATCAGGCTGTTGGCGGGGTAACGGCCCGCCAAACCGATAACGGGTAGGGGCCGTGAGAGCGGGAGCCCCCAGTTGGGCACTGAGACAAGGGCCCAGGCCCTACGGGGCGCACCAGGCGCGAAACGTCCCCAATGCGGGAAACCGTGAGGGCGCTACCCCCAGTGCTCCCGAAAGGGAGCTTTTCCCCGCTTTAGAACGGCGGGGGAATAAGCGGGGGGCAAGACTGGTGTCAGCCGCCGCGGTAATACCAGCCCCGCGAGTGGTCGGGACGCTTACTGGGCTTAAAGCGCCCGTAGCCGGCCCTGCAAGTCACTGCTTAAAGACCCGGGCTCAACCCGGGAAAGGGCAGTGATACTGCAGGGCTAGGGGGCGGGAGAGGTCGGAGGTACTCCCGGAGTAGGGGCGAAATCCACAGATCCCGGGAGGACCACCAGTGGCGAAAGCGTCCGGCCAGAACGCGCCCGACGGTGAGGGGCGAAAGCCGGGGTAGCAAAAGGGATTAGATACCCCTGTAGTCCCGGCTGTAAACGATGCAGGCTAGGTGTCGCGTAGGCTTTGCGCCTACGCGGTGCCGCAGGGAAACCGGTAAGCCTGCCGCCTGGGGAGTACGCCCGCAAGGGTGAAACTTAAAGGAATTGGCGGGGGAGCACCACAAGGGGTGGAACCTGCGGCTCAATTGGAGTCAACGCCTGGAATCTCACCGGGGGAGACCGCAGGATGACGGCCAGGCTAACGACCTTGCCAGACTCGCGGAGAGGAGGTGCATGGCCGTCGCCAGCTCGTGTTGTGAAATGTCCGGTTAAGTCCGGCAACGAGCGAGACCCCCACCCTTAGTTGGTATCCCGGTCTCCGGATCGGGACCACACTAAGGGGACTGCCGGCGTTAAGCCGGAGGAAGGAGGGGGCCACGGCAGGTCAGCATGCCCCGAAACCCCCGGGCCGCACGCGGGTTACAATGGCAGGGACAGCGGGATTCCGACCCCGAAAGGGGGAGGTAATCCCTCAAACCCTGCCTCAGTTGGGATCGAGGGCTGAAACTCGCCCTCGTGAACGAGGAATCCCTAGTAACCGCACGTCAACAACGTGCGGTGAATACGTCCCTGCTCCTTGCACACACCGCCCGTCGCTCCACCCGAGTGAGGAAGAAGTGAGGCTCCTTGCCCTTCGGGGTGGGGAGTCGAACTTCTTCCTCGCGAGGGGGGAGAAGTCGTAACAAGGTAGCCGTA
>NC_015562.1|SP00085 Archaea;Euryarchaeota;Methanococci;Methanococcales;Methanocaldococcaceae;Methanotorris;igneus Kol 5
GGTTGATCCCGCCGGAGGCCACTGCTATTGGGGTCCGACTAAGCCATGCGAGTCGATGGGCCTCGTGCCCATGGCGGACGGCTCAGTAACACGTGGCTAACCTACCCTCGGGTGGGGGATAACCTCGGGAAACTGAGGATAATCCCCCATAGGGGAAGAGGTCTGGAATGATCCTTCCCCGAAAGCATATGCGCCCGAGGATGGGGCTGCGGCCGATTAGGTAGTTGGTGGGGTAACGGCCCACCAAGCCTACGATCGGTACGGGCCCTGAGAGGGGGAGCCCGGAGATGGGGACTGAGACACGGCCCCAGGCCCTACGGGGCGCAGCAGGCGCGAAACCTCCGCAATGCGCGAAAGCGCGACGGGGGGACCCCAAGTGCCCACGCACTGCGTGGGCTTTTCCGGAGTGTAAACAGCTCCGGGAATAAGGGCTGGGCAAGTCCGGTGCCAGCAGCCGCGGTAATACCGGCAGCCCGAGTGGTGGCCACTTTTATTGGGCCTAAAGCGTCCGTAGCCGGCCCAGTAAGTCCCTGCTTAAATCCTACGGCTTAACCGTAGGACTGGCAGGGATACTGCTGGGCTTGGGACCGGGAGAGGGCGGGGGTACTCCGGGGGTAGCGGTGAAATGTGTTGATCCCCGGAGGACCACCTATGGCGAAGGCACCCGCCTGGAACGGGTCCGACGGTGAGGGACGAAAGCCGGGGGAGCGAACCGGATTAGATACCCGGGTAGTCCCGGCCGTAAACGCTGCGGACTAGGTGTCGGGTAGGCCTCGTGCCTACCCGGTGCCGAAGGGAAGCCGTTAAGTCCGCCGCCTGGGGAGTACGGTCGCAAGACTGAAACTTAAAGGAATTGGCGGGGGAGCACTACAACGGGTGGAGCCTGCGGTTTAATTGGATTCAACGCCGGGCATCTTACCAGGGGCGACGGCAGGATGAAGGCCAGGTTGACGACCTTGCCAGACGAGCCGAGAGGTGGTGCATGGCCGTCGTCAGCTCGTACCGTGAGGCGTCCTGTTAAGTCAGGTAACGAGCGAGACCCGCGCCCCATGTTGCCATCCTCCCCTCCGGGGGAGGGGCACTCATGGGGGACCGCTGGCGCTAAGCCAGAGGAAGGAGCGGGCAACGACAGGTCCGCATGCCCCGAATCCCCTGGGCTACACGCGGGCTACAATGGCTGGGACAATGGGACGCGACCCCGAAAGGGGGAGCGAATCCCCTAAACCCAGCCGTAGTTCGGATCGTGGGCTGTAACTCGCCCACGTGAAGCTGGAATCCGTAGTAATCGCGCCTCATCATGGCGCGGTGAATGCGTCCCTGCTCCTTGCACACACCGCCCGTCACGCCACCCGAGTTGGGTCTAGGTGAGGCCCTGGCCTCTGGCTGGGGTCGAACCTAGGCTCAGCGAGGGGGGCGAAGTCGTAACAAGGTAGCCGTA
>NC_015574.1|SP00086 Archaea;Euryarchaeota;Methanobacteria;Methanobacteriales;Methanobacteriaceae;Methanobacterium;paludis
GTTTGATCCTGGCGGAGGCCACTGCTATTGGGGTTCGATTAAGCCATGCAAGTCGAACGAAATCCTTCGGGATTTCGTGGCAAACGGCTCAGTAACACGTGGATAACCTACCCTTAGGACTGGGATAACCCTGGGAAACTGGGGATAATACCGGATACATGGAGGTTCCTGGAATGGTTCTCCATTGAAATGTTCCGACGCCTAAGGATGGATCTGCGGCCGATTAGGTAGTTGGTGGGGTAAAGGCCCACCAAGCCTGTGATCGGTACGGGTTGTGAGAGCAAGAGCCCGGAGATGGAACCTGAGACAAGGTTCCAGGCCCTACGGGGCGCAGCAGGCGCGAAACCTCCGCAATGCGAGCAATCGCGACGGGGGGACCCCAAGTGCCACTCTTAACGGGGTGGCTTTTCTTGAGTGTAAAAAGCTCTTGGAATAAGAGCTGGGCAAGACCGGTGCCAGCCGCCGCGGTAACACCGGCAGCTCAAGTGGTGGCCATTTTTATTGGGCCTAAAGCGTTCGTAGCCGGCCTGATAAGTCTCTGGTGAAATCCTACAGCTTAACTGTGGGAATTGCTGGAGATACTATTAGGCTTGAGGTCGGGAGAGGTTAGCGGTACTCCCAGGGTAGGGGTGAAATCCTATAATCCTGGGAGGACCACCTGTGGCGAAGGCGGCTAACTGGAACGAACCTGACGGTGAGTAACGAAAGCCAGGGGCGCGAACCGGATTAGATACCCGGGTAGTCCTGGCCGTAAACGATGTGGACTTGGTGTTGGAATGGCCTCGAGCTGCTCCAGTGCCGAAGGGAAGCTGTTAAGTCCATCGCCTGGGAAGTACGGTCGCAAGACTGAAACTTAAAGGAATTGGCGGGGGAGCACCACAACGCGTGGAGCCTGCGGTTTAATTGGACTCAACGCCGGACATCTCACCAGGGGCGACAGCCGGATGATAGCCAGGTTGATGACCTTGCTTGACAAGCTGAGAGGAGGTGCATGGCCGCCGTCAGCTCGTACCGTGAGGCGTCCTGTTAAGTCAGGCAACGAGCGAGACCCACGCCCTTAGTTACCAGCGGATCCTTCGGGATGCCGGGCACACTAAGGGGACCGCCAGTGATAAACTGGAGGAAGGAGTGGACGACGGTAGGTCCGTATGCCCCGAATCCCCTGGGCTACACGCGGGCTACAATGGCTAGGACAATGGGTTCCAACACCGAAAGGTGGAGGTAATCTCCTAAACCTAGTCTTAGTTCGGATTGAGGGCTGTAACTCGCCCTCATGAAGCTGGAATGCGTAGTAATCGCGTGTCATAACCGCGCGGTGAATACGTCCCTGCTCCTTGCACACACCGCCCGTCACGCCACCCAAAAAGGGTTTGGATGAGGCCCCAATCTTTCGGTTGGGCTCGAATCTAGGTTCTTTGAGGAGGGCGAAGTCGTAACAAGGTAGCCGTA
>NC_015636.1|SP00087 Archaea;Euryarchaeota;Methanococci;Methanococcales;Methanococcaceae;Methanothermococcus;okinawensis IH1
GGTTGATCCCGCCGGAGGCCACTGCTATTGGGGTTCGACTAAGCCATGCGAGTCTATGGACTTCGGTCCATGGCGGACGGCTCAGTAACACGTGGCTAACCTGCCCTCAGGTGGGGGATAACCTTGGGAAACTGAGGATAATACCCCATAGGGGAAGAGGTCTGGAATGATCCTTCCTTGAAAGGACATCCGCCTGAGGATGGGGCTGCGTCCGATTAGGTAGTTGGTGGGGTAATGGCCCACCAAGCCTACGATCGGTACGGGCCTTGAGAGAGGAAGCCCGGAGATGGGGACTGAGACACGGCCCCAGGCCCTACGGGGCGCAGCAGGCGCGAAACCTCCACAATGCACGAAAGTGCGATGGGGGGACCCCAAGTGCCTATGCACAGCATAGGCTTTTCCCAAGTGTAAATAGCTTGGGGAATAAGGGCTGGGCAAGTCCGGTGCCAGCAGCCGCGGTAACACCGGCGGCCCGAGTGGTGGCCACTCTTATTGGGCCTAAAGCGTCCGTAGCCGGTCCAGTAAGTCCCTGTTTAAATCCTACGGCTCAACCGTAGGGCTGGCAGGGATACTGCTGGACTTGGGACCGGGAGAGGACGAGGGTACTCCAGGGGTAGCGGTGAAATGCGTTGATCCCTGGAGGACCACCTATGGCGAAGGCACTCGTCTGGAACGGGTCCGACGGTGAGGGACGAAAGCCAGGGGCGCGAACCGGATTAGATACCCGGGTAGTCCTGGCCGTAAACTCTGCGGACTAGGTGTCACCTGGGCCTTGGGCCCAGGTGGTGCCGAAGGGAAGCCATTAAGTCCGCCGCCTGGGGAGTACGGTCGCAAGACTGAAACTTAAAGGAATTGGCGGGGGAGCACCACAACGGGTGGAGCCTGCGGTTTAATTGGATTCAACGCCGGGCATCTCACCAGGGGCGACAGCATGATGACGGTCAGGTTGACGACCTTACCTGAAGCGCTGAGAGGTGGTGCATGGCCATCGTCAGCTCGTACCGCGAGGCGTCCTGTTAAGTCAGGTAACGAGCGAGACCCGTGCCCTATGTTGCGACTTCTTCCTCCGGGGAGAAGGCACTCATAGGGGACCGCTGGTGTTAAACCAGAGGAAGGAGCGGGCAACGATAGGTCCGCATGCCCCGAATCCCCTGGGCTACACGCGGGCTACAATGGTTGGGACAATGGGATGCAACCCTGAAAGGGGAAGCAAATCTCCTAAACCCAATCGTAGTTCGGATCGTGGGCTGTAACTCGCCCACGTGAAGCTGGAATCCGTAGTAATCGCAGTTCAACATACTGCGGTGAATGTGTCCCTGCTCCTTGCACACACCGCCCGTCACACCACCCGAGTTGGGTTGAGGTGAGGCCCTAGCCTTTGGCTAGGGTCGAACCTGGGCTCAGCAAGGGGGGTGAAGTCGTAACAAGGTAGCCGTA
>NC_015636.1|SP00087 Archaea;Euryarchaeota;Methanococci;Methanococcales;Methanococcaceae;Methanothermococcus;okinawensis IH1
GGTTGATCCCGCCGGAGGCCACTGCTATTGGGGTTCGACTAAGCCATGCGAGTCTATGGACTTCGGTCCATGGCGGACGGCTCAGTAACACGTGGCTAACCTACCCTCAGGTGGGGGATAACCTTGGGAAACTGAGGATAATACCCCATAGGGGAAGAGGTCTGGAATGATCCTTCCTTGAAAGGACATCCGCCTGAGGATGGGGCTGCGTCCGATTAGGTAGTTGGTGGGGTAATGGCCCACCAAGCCTACGATCGGTACGGGCCTTGAGAGAGGAAGCCCGGAGATGGGGACTGAGACACGGCCCCAGGCCCTACGGGGCGCAGCAGGCGCGAAACCTCCACAATGCACGAAAGTGCGATGGGGGGACCCCAAGTGCCTATGCACAGCATAGGCTTTTCCCAAGTGTAAATAGCTTGGGGAATAAGGGCTGGGCAAGTCCGGTGCCAGCAGCCGCGGTAACACCGGCGGCCCGAGTGGTGGCCACTCTTATTGGGCCTAAAGCGTCCGTAGCCGGTCCAGTAAGTCCCTGTTTAAATCCTACGGCTCAACCGTAGGGCTGGCAGGGATACTGCTGGACTTGGGACCGGGAGAGGACGAGGGTACTCCAGGGGTAGCGGTGAAATGCGTTGATCCCTGGAGGACCACCTATGGCGAAGGCACTCGTCTGGAACGGGTCCGACGGTGAGGGACGAAAGCCAGGGGCGCGAACCGGATTAGATACCCGGGTAGTCCTGGCCGTAAACTCTGCGGACTAGGTGTCACCTGGGCCTTGGGCCCAGGTGGTGCCGAAGGGAAGCCATTAAGTCCGCCGCCTGGGGAGTACGGTCGCAAGACTGAAACTTAAAGGAATTGGCGGGGGAGCACCACAACGGGTGGAGCCTGCGGTTTAATTGGATTCAACGCCGGGCATCTCACCAGGGGCGACAGCATGATGACGGTCAGGTTGACGACCTTACCTGAAGCGCTGAGAGGTGGTGCATGGCCATCGTCAGCTCGTACCGCGAGGCGTCCTGTTAAGTCAGGTAACGAGCGAGACCCGTGCCCTATGTTGCGACTTCTTCCTCCGGGGAGAAGGCACTCATAGGGGACCGCTGGTGTTAAACCAGAGGAAGGAGCGGGCAACGATAGGTCCGCATGCCCCGAATCCCCTGGGCTACACGCGGGCTACAATGGTTGGGACAATGGGATGCAACCCTGAAAGGGGAAGCAAATCTCCTAAACCCAATCGTAGTTCGGATCGTGGGCTGTAACTCGCCCACGTGAAGCTGGAATCCGTAGTAATCGCAGTTCAACATACTGCGGTGAATGTGTCCCTGCTCCTTGCACACACCGCCCGTCACACCACCCGAGTTGGGTTGAGGTGAGGCCCTAGCCTTTGGCTAGGGTCGAACCTGGGCTCAGCAAGGGGGGTGAAGTCGTAACAAGGTAGCCGTA
>NC_015666.1|SP00088 Archaea;Euryarchaeota;Halobacteria;Natrialbales;Natrialbaceae;Halopiger;xanaduensis SH-6
GGTTGATCCTGCCGGAGGTCATTGCTAGTGGAGTCCGATTTAGCCATGCTAGTTGCACGAGTTTAGACTCGTAGCAGATAGCTCAGTAACACGTGGCCAAACTACCCTCTGGATCGGGATAACCTCGGGAAACTGAGGCTAATCCTGAATAGCGTTCTCACCCTGGAGTGGGGAGAACGTGAAATGCTCCGGCGCCAGAGGATGTGGCTGCGGCCGATTAGGTAGACGGTGGGGTAACGGCCCACCGTGCCAGTAATCGGTACGGGTTGTGAGAGCAAGAGCCCGGAGACGGTATCTGAGACAAGATACCGGGCCCTACGGGGCGCAGCAGGCGCGAAACCTTTACACTGCACGCCAGTGCGATAAGGGGACTCCATCTGCGAGGGCATATCGTCCTCGCTTTTCTGTACCGTAAGGTGGTACAGGAATAAGGGCTGGGCAAGACCGGTGCCAGCCGCCGCGGTAATACCGGCAGCCCGAGTGATGACCGCTATTATTGGGCCTAAAGCGTCCGTAGCTGGCCAGGCAAGTCCATCGGGAAATCCGCGCGCCCAACGCGCGGGCGTCCGGTGGAACCTGCTTGGCTTGGGACCGGAAGACCTGAGGGGTACGTCCGGGGTAGGAGTGAAATCCCGTAATCCTGGACGGACCACCGGTGGCGAAAGCGCCTCAGGAAGACGGATCCGACGGTGAGGGACGAAAGCTCGGGTCACGAACCGGATTAGATACCCGGGTAGTCCGAGCTGTAAACGATGTCTGCTAGGTGTGGCACAGGCTACGAGCCTGTGCTGTGCCGTAGGGAAGCCGTGAAGCAGACCGCCTGGGAAGTACGTCCGCAAGGATGAAACTTAAAGGAATTGGCGGGGGAGCACTACAACCGGAGGAGCCTGCGGTTTAATTGGACTCAACGCCGGACATCTCACCAGCATCGACAGCAGGAGTGACGATCAGGTTGATGACCTTATCAGACCTGCTGAGAGGAGGTGCATGGCCGCCGTCAGCTCGTACCGTGAGGCGTCCTGTTAAGTCAGGCAACGAGCGAGACCCGCACTCCTAATTGCCAGCAACACCCTCGTGGTGGTTGGGTACATTAGGAGGACTGCCAGTGCCAAACTGGAGGAAGGAACGGGCAACGGTAGGTCAGTATGCCCCGAATGTGCTGGGCGACACGCGGGCTACAATGGCCGAGACAGTGGGATGCAACGCCGAAAGGCGACGCTAATCTCCGAAACTCGGTCGTAGTTCGGATTGCGGATTGAAACTCATCCGCATGAAGCTGGATTCGGTAGTAATCGCGCCTCAGAAGGGCGCGGTGAATACGTCCCTGCTCCTTGCACACACCGCCCGTCAAAGCACCCGAGTGAGGTCCGGATGAGGCCTGGTCACCAGGTCGAATCTGGGCTTCGCAAGGGGGCTTAAGTCGTAACAAGGTAGCCGTA
>NC_015666.1|SP00088 Archaea;Euryarchaeota;Halobacteria;Natrialbales;Natrialbaceae;Halopiger;xanaduensis SH-6
GGTTGATCCTGCCGGAGGTCATTGCTAGTGGAGTCCGATTTAGCCATGCTAGTTGCACGAGTTTAGACTCGTAGCAGATAGCTCAGTAACACGTGGCCAAACTACCCTCTGGATCGGGATAACCTCGGGAAACTGAGGCTAATCCTGAATAGCGTTCTCACCCTGGAGTGGGGAGAACGTGAAATGCTCCGGCGCCAGAGGATGTGGCTGCGGCCGATTAGGTAGACGGTGGGGTAACGGCCCACCGTGCCAGTAATCGGTACGGGTTGTGAGAGCAAGAGCCCGGAGACGGTATCTGAGACAAGATACCGGGCCCTACGGGGCGCAGCAGGCGCGAAACCTTTACACTGCACGCCAGTGCGATAAGGGGACTCCATCTGCGAGGGCATATCGTCCTCGCTTTTCTGTACCGTAAGGTGGTACAGGAATAAGGGCTGGGCAAGACCGGTGCCAGCCGCCGCGGTAATACCGGCAGCCCGAGTGATGACCGCTATTATTGGGCCTAAAGCGTCCGTAGCTGGCCAGGCAAGTCCATCGGGAAATCCGCGTGCCCAACACGCGGGCGTCCGGTGGAACCTGCTTGGCTTGGGACCGGAAGACCAGAGGGGTACGTCCGGGGTAGGAGTGAAATCCCGTAATCCTGGACGGACCACCGGTGGCGAAAGCGCCTCTGGAAGACGGATCCGACGGTGAGGGACGAAAGCTCGGGTCACGAACCGGATTAGATACCCGGGTAGTCCGAGCTGTAAACGATGTCTGCTAGGTGTGGCACAGGCTACGAGCCTGTGCTGTGCCGTAGGGAAGCCGTGAAGCAGACCGCCTGGGAAGTACGTCCGCAAGGATGAAACTTAAAGGAATTGGCGGGGGAGCACTACAACCGGAGGAGCCTGCGGTTTAATTGGACTCAACGCCGGACATCTCACCAGCATCGACAGCAGGAGTGACGATCAGGTTGATGACCTTATCAGACCTGCTGAGAGGAGGTGCATGGCCGCCGTCAGCTCGTACCGTGAGGCGTCCTGTTAAGTCAGGCAACGAGCGAGACCCGCACTCCTAATTGCCAGCAACACCCTCGTGGTGGTTGGGTACATTAGGAGGACTGCCAGTGCCAAACTGGAGGAAGGAACGGGCAACGGTAGGTCAGTATGCCCCGAATGTGCTGGGCGACACGCGGGCTACAATGGCCGAGACAGTGGGATGCAACGCCGAAAGGCGACGCTAATCTCCGAAACTCGGTCGTAGTTCGGATTGCGGATTGAAACTCATCCGCATGAAGCTGGATTCGGTAGTAATCGCGCCTCAGAAGGGCGCGGTGAATACGTCCCTGCTCCTTGCACACACCGCCCGTCAAAGCACCCGAGTGAGGTCCGGATGAGGCCTGGTCACCAGGTCGAATCTGGGCTTCGCAAGGGGGCTTAAGTCGTAACAAGGTAGCCGTA
>NC_015676.1|SP00089 Archaea;Euryarchaeota;Methanomicrobia;Methanosarcinales;Methanosarcinaceae;Methanosalsum;zhilinae DSM 4017
GGTTGATCCTGCCAGAGGTCACTGCTATCGGTGTTCGACTAAGCCATGCAAGTTATATGTTCTTCGTGAACATGGCGAACTGCTCAGTAACACGTGGATAACCTGCCCTTGGGACCGGCATAACCCCGGGAAACTGGGGATAATTCCGGATATGCCATGATAGCTGGAATGCTTCGTGGTTCAAAAGGATTCGTCTGCCCAAGGATGGGTCTGCGGCCTATCAGGTAGTAGCGGGTGCAAGGTACCTGCTAGCCGACGACGGGTACGGGTTGTGAGAGCAAGAGCCCGGAGATGGATTCTGAGACATGAATCCAGGCCCTACGGGGCGCAGCAGGCGCGAAAACTTTACAATGCGGGAAACCGCGATAAGGGGACACCGAGTGCCAGCATACAATGCTGGCTGTCCGCATGTGTAAACGGCATGCGTTAGCAAGGGCCGGGCAAGACCGGTGCCAGCCGCCGCGGTAACACCGGCGGCCCGAGTGGTGATCACTATTATTGGGTCTAAAGGGTCCGTAGCCGGTTTGATCAGTCCTCTGGGAAATCTGACAGCTCAACTGTTAGGCTTCCAGGGGATACTGTCAGACTTGGGACCGGGAGAGGTAAGAGGTACCACAGGGGTAGGAGTGAAATCTTGTAATCCCTGTGGGACCACCAGTGGCGAAGGCGTCTTACCAGAACGGGTCCGACGGTGAGGGACGAAAGCTGGGGGCACGAACCGGATTAGATACCCGGGTAGTCCCAGCCGTAAACGATGCTCGCTATGTGTCAGGGATGGTGCGACCGTTCCTGGTGCCGTAGGGAAGCCGTGAAGCGAGCCACCTGGGAAGTACGGCCGCAAGGCTGAAACTTAAAGGAATTGGCGGGGGAGCACTACAACGGGTGGAGCCTGCGGTTTAATTGGACTCAACGCCGGAAATCTCACCGGGGGCGACAGCAATATGTAGGTCAGGCTGAAGACCTTACCTGAATCGCTGAGAGGAGGTGCATGGCCGTCGTCAGTTCGTACTGTGAAGCATCCTGTTAAGTCAGGCAACGAGCGAGACCCGTGCCCACTGTTGCCAGCATGTTCTTCGGAATGATGGGTACTCTGTGGGGACCGCCGCTGCTAAAGCGGAGGAAGGTGCGGGCTACGGTAGGTCAGTATGCCCCGAATCTCCCGGGCTACACGCGGGCTACAATGATTGGGACAATGGGCTCCTGCCCCGAAAGGGGATGGTAATCTCCTAAACCCAATCGTAGTTCAGATTGAGGACTGAAACTCGTCCTCATGAAGCTGGAATCCGTAGTAATCGCGTTTCAACATAGCGCGGTGAATACGTCCCTGCTCCTTGCACACACCGCCCGTCAAACCACCCGAGTGAGGTATGGGTGAGGGCACGAACTAAGTGTCGTGTTCGAACCTAAATTTCGCAAGGGGGGTTAAGTCGTAACAAGGTAGCCGTA
>NC_015680.1|SP00090 Archaea;Euryarchaeota;Thermococci;Thermococcales;Thermococcaceae;Pyrococcus;yayanosii CH1
GGTTGATCCTGCCGGAGGCCACTGCTATGGGGGTCCGACTAAGCCATGCGAGTCAAGGGGGCGTCCCTTCTGGGACGCCACCGGCGGACGGCTCAGTAACACGTCGGTAACCTACCCTCGGGAGGGGGATAACCCCGGGAAACTGGGGCTAATCCCCCATAGGCCTGGGGTACTGGAAGGTCCCCAGGCCGAAAGGGAGCCGTAAGGCTCCGCCCGAGGATGGGCCGGCGGCCGATTAGGTAGTTGGTGGGGTAACGGCCCACCAAGCCGAAGATCGGTACGGGCCGTGAGAGCGGGAGCCCGGAGATGGACACTGAGACACGGGTCCAGGCCCTACGGGGCGCAGCAGGCGCGAAACCTCCGCAATGCGGGAAACCGCGACGGGGGGACCCCCAGTGCCGTGCCTCTGGCACGGCTTTTCCGGAGTGTAAAAAGCTCCGGGAATAAGGGCTGGGCAAGGCCGGTGGCAGCCGCCGCGGTAATACCGGCGGCCCGAGTGGTGGCCACTATTATTGGGCCTAAAGCGGCCGTAGCCGGGCCCGTAAGTCCCTGGCGAAATCCCACGGCTCAACCGTGGGGCTCGCTGGGGATACTGCGGGCCTTGGGACCGGGAGAGGCCGGGGGTACCCCCGGGGTAGGGGTGAAATCCTATAATCCCGGGGGGACCGCCAGTGGCGAAGGCGCCCGGCTGGAACGGGTCCGACGGTGAGGGCCGAAGGCCAGGGGAGCGAACCGGATTAGATACCCGGGTAGTCCTGGCTGTAAAGGATGCGGGCTAGGTGTCGGGCGAGCTTCGAGCTCGCCCGGTGCCGTAGGGAAGCCGTTAAGCCCGCCGCCTGGGGAGTACGGCCGCAAGGCTGAAACTTAAAGGAATTGGCGGGGGAGCACTACAAGGGGTGGAGCGTGCGGTTTAATTGGATTCAACGCCGGGAACCTCACCGGGGGCGACGGCAGGATGAAGGCCAGGCTGAAGGTCTTGCCGGACGCGCCGAGAGGAGGTGCATGGCCGCCGTCAGCTCGTACCGTGAGGCGTCCACTTAAGTGTGGTAACGAGCGAGACCCGCGCCCCCAGTTGCCAGTCCCTCCCGCTCGGGAGGGAGGCACTCTGGGGGGACTGCCGGCGATAAGCCGGAGGAAGGGGCGGGCGACGGTAGGTCAGTATGCCCCGAAACCCCCGGGCTACACGCGCGCTACAATGGGCGGGACAATGGGACCCGACCCCGAAAGGGGAAGGGAATCCCCTAAACCCGCCCTCAGTTCGGATCGCGGGCTGCAACTCGCCCGCGTGAAGCTGGAATCCCTAGTACCCGCGCGTCATCATCGCGCGGCGAATACGTCCCTGCTCCTTGCACACACCGCCCGTCACTCCACCCGAGCGGGGTCCGGGTGAGGCCCAGTCTCCTTCGGGAGGCTGGGTCGAGCCCGGGCTCCGTGAGGGGGGAGAAGTCGTAACAAGGTAGCCGTA
>NC_015847.1|SP00091 Archaea;Euryarchaeota;Methanococci;Methanococcales;Methanococcaceae;Methanococcus;maripaludis X1
GGTTGATCCCGCCGGAGGCCACTGCTATTGGGATTCGACTAAGCCATGCGAGTCTATGGTTTCGGCCATGGCGGACGGCTCATTAACACGTGGTTAACATACCCTCAGGTGGGGGATAACCTTGGGAAACTGAGGATAATACCCCATAGAAAAAGCAGTCTGGAACGATTCTTTTTCGAAAGCATATGCGCCTGAGGATTGGACTGCGCTCGATTAGGTAGTTGGTGGGGTAATGGCCCACCAAGCCTACGATCGGTACGGGCCTTGAGAGAGGAAGCCCGGAGATGGGGACTGAGACACGGCCCCAGGCCCTACGGGGCGCAGCAGGCGCGAAACCTCCGCAATGCACGAAAGTGCGACGGGGGGATCCCAAGTGCTCATGCACAGCATGGGCTTTTATCAAGTGTAAACAGCTTGAGGAATAAGGGCTGGGCAAGTTCGGTGCCAGCAGCCGCGGTAACACCGACGGCCCGAGTGGTGGCCACTTTTATTGGGCCTAAAGCGTCCGTAGCCGGTCCAGTAAGTCCTTGTTTAAATCCTGCGGCTTAACCGCAGGACTGGCAGGGATACTGCTGGACTTGGGACCGGGAGAGGACAAGGGTACTTCAGGGGTAGCGGTGAAATGTGTTGATCCTTGAAGGACCACCTATGGCGAAGGCACTTGTCTGGAACGGGTCCGACGGTGAGGGACGAAAGCCAGGGGCGCGAACCGGATTAGATACCCGGGTAGTCCTGGCCGTAAACTTTGCGAACTAGGTGTTAGGTGGGCCCCGTGCCCATCTAGTGCCGAAGGGAAGCCGTTAAGTTCGCCGCCTGGGGAGTACGGTCGCAAGACTGAAACTTAAAGGAATTGGCGGGGGAGCACCACAACGGGTGGAGCCTGCGGTTTAATTGGATTCAACGCCGGGCATCTCACCAGGAGCGACAGCATGATGACGGCCAGGTTGACGACCTTGCCTGAAGCGCTGAGAGGTGGTGCATGGCCATCGTCAGCTCGTACCGCGAGGCGTCCTGTTAAGTCAGGTAACGAGCGAGACCCGTGCCCTATGTTGCTACTTTTTCCTCCGGGAGAAAGGCACTCATAGGGGACCGCTGGCGCTAAGTCAGAGGAAGGAGCGGGCAACGATAGGTCCGCATGCCCCGAATCTCCTGGGCTACACGCGGGCTACAATGGCTAGGACAATGGGCCGCAACCCTGAAAAGGGACGCAAATCTCCTAAACCTAGTCGTAGTTCGGATCGTGGGCTGTAACTCGCCCACGTGAAGCTGGAATCCGTAGTAATCGCAGTTCATAATACTGCGGTGAATGTGTCCCTGCTCCTTGCACACACCGCCCGTCACACCACCCGAGTTGGGTTGAAGTGAGGCCTTGGCCTTTGGCTAGGGTCGAACTTGGGCTCAGCGAGGGGGGTGAAGTCGTAACAAGGTAGCCGTA
>NC_015865.1|SP00092 Archaea;Euryarchaeota;Thermococci;Thermococcales;Thermococcaceae;Thermococcus;sp. 4557
GGTTGATCCTGCCGGAGGCCACTGCTATGGGGGTCCGACTAAGCCATGCGAGTCATGGGGCGCCTTGCGCGCACCGGCGGACGGCTCAGTAACACGTCGGTAACCTACCCTCGGGAGGGGGATAACCCCGGGAAACTGGGGCTAATCCCCCATAGGCCTGAGGTACTGGAAGGTCCTCAGGCCGAAAGGGGCTTTGCCCGCCCGAGGATGGGCCGGCGGCCGATTAGGTAGTTGGTGGGGTAACGGCCCACCAAGCCGAAGATCGGTACGGGCCATGAGAGTGGGAGCCCGGAGATGGACACTGAGACACGGGTCCAGGCCCTACGGGGCGCAGCAGGCGCGAAACCTCCGCAATGCGGGCAACCGCGACGGGGGGACCCCCAGTGCCGTGGCATCGCCACGGCTTTTCCGGAGTGTAAAGAGCTCCGGGAATAAGGGCTGGGCAAGGCCGGTGGCAGCCGCCGCGGTAATACCGGCGGCCCGAGTGGTGGCCGCTATTATTGGGCCTAAAGCGTCCGTAGCCGGGCCCGTAAGTCCCTGGCGAAATCCCACGGCTCAACCGTGGGGCTTGCTGGGGATACTGCGGGCCTTGGGACCGGGAGAGGCGGAGGGTACTCCTGGGGTAGGGGTGAAATCCTATAATCCCAGGAGGACCGCCAGTGGCGAAGGCGCTCCGCTGGAACGGGTCCGACGGTGAGGGACGAAGGCCAGGGGAGCGAACCGGATTAGATACCCGGGTAGTCCTGGCTGTAAAGGATGCGGGCTAGGTGTCGGGCGAGCTTCGAGCTCGCCCGGTGCCGAAGGGAAGCCGTTAAGCCCGCCGCCTGGGGAGTACGGCCGCAAGGCTGAAACTTAAAGGAATTGGCGGGGGAGCACTACAAGGGGTGGAGCGTGCGGTTTAATTGGATTCAACGCCGGGAACCTCACCGGGGGCGACGGCAGGATGAAGGCCAGGCTGAAGGTCTTGCCGGACACGCCGAGAGGAGGTGCATGGCCGCCGTCAGCTCGTACCGTGAGGCGTCCACTTAAGTGTGGTAACGAGCGAGACCCGCGCCCCCAGTTGCCAGTCCTCCCCGCTGGGGAGGAGGCACTCTGGGGGGACCGCCGGCGATAAGCCGGAGGAAGGAGCGGGCGACGGTAGGTCAGTATGCCCCGAAACCCCCGGGCTACACGCGCGCTACAATGAGCGGGACAATGGGATCCGACCCCGAAAGGGGAAGGTAATCCCCTAAACCCGCTCCCAGTTCGGATCGCGGGCTGCAACTCGCCCGCGTGAAGCTGGAATCCCTAGTACCCGCGTGTCATCATCGCGCGGCGAATACGTCCCTGCTCCTTGCACACACCGCCCGTCACTCCACCCGAGCGGGGTCTGGATGAGGCCTGGTCTCCCTTCGGGGAGGCCGGGTCGAGTCTGGGCTCCGTGAGGGGGGAGAAGTCGTAACAAGGTAGCCGTA
>NC_015931.1|SP00093 Archaea;Crenarchaeota;Thermoprotei;Desulfurococcales;Pyrodictiaceae;Pyrolobus;fumarii 1A
GGTTGATCCTGCCGGACCCGACCGCTATCGGGGTGGGACTAAGCCATGGGAGTCGTGGGCCCCCGGGTACGCGGGGGCCCGGCGGACGGCTGAGTAACACGTGGCCAACCTACCCTCGGGACGGGGATAACCCCGGGAAACTGGGGCTAATCCCCGATAGGCGAGGGGGCCTGGAACGGGTCCCTCGCCGAAAGGGTGCGGGGGGCATCCTCCCCCGCGCCGCCCGAGGATGGGGCTGCGGCCCATCAGGTAGTTGGCGGGGTAACGGCCCGCCAAGCCGACGACGGGTAGGGGCCGTGGGAGCGGGAGCCCCCAGATGGGCACTGAGACAAGGGCCCAGGCCCTACGGGGCGCACCAGGCGCGAAACCTCCGCAATGCGGGCAACCGTGACGGGGTCACCCCGAGTGCCCCCTTGCGGGGGCTGTTCCCCGCTGTAGAAAGGCGGGGGAGTAAGCGGGGGGCAAGTCTGGTGTCAGCCGCCGCGGTAATACCAGCCCCGCGAGCGGTCGGGACGATTATTGGGCCTAAAGCGCCCGTAGCCGGCCCGGCAAGTCCCCCCCTAAAGCCCCGGGCTCAACCCGGGGAGTGGGGGGGATACTGCCGGGCTAGGGGGCGGGAGAGGCCGAGGGTACTCCCGGGGTAGGGGCGAAATCCTATAATCCCGGGAGGACCACCAGTGGCGAAGGCGCTCGGCTGGAACGCGCCCGACGGTGAGGGGCGCAAGCCGGGGGAGCAAACCGGATTAGATACCCGGGTAGTCCCGGCTGTAAACGATGCGGGCTAGGTGTTGGGCGGGCTTTGAGCCCGCCCAGTGCCGCAGGGAAGCCGTTAAGCCCGCCGCCTGGGGAGTACGGCCGCAAGGCTGAAACTTAAAGGAATTGGCGGGGGAGCACCACAAGGGGTGGAGCCTGCGGCTTAATTGGAGTCAACGCCGGGAACCTTACCGGGGGCGACAGCAGGATGACGGCCAGGCTGACGACCTTGCCCGACGCGCTGAGAGGAGGTGCATGGCCGTCGCCAGCTCGTGCCGTGAGGTGTCCGGTTAAGTCCGGCAACGAGCGAGACCCCCACCCCTAGTTGCTACCCCGGGGGCCACCCCGGGGGCACACTAGGGGGACTGCCGCCGTCCAAGGCGGAGGAAGGAGGGGGCCACGGCAGGTCAGCATGCCCCGAATCCCCCGGGCTGCACGCGGGCTACAATGGCGGGGACAGCGGGACCCGACCCCGAAAGGGGGAGGCAATCCCTTAAACCCCGCCGCAGTTGGGATCGAGGGCTGCAACTCGCCCTCGTGAACGAGGAATCCCTAGTAACCGCGCGTTAGCATCGCGCGGTGAATACGTCCCTGCTCCTTGCACACACCGCCCGTCGCTCCACCCGAGCGGGGGAGGGGCGAGGCCCGGCCCCCCGGGGGTAAGCCCCGGGATGGGCCGGTGAAGCTCGAGACGAGGAGAGTGGATGGCTCCCCGGGGACCCAGTCCCCCGGGGGGTCGGGCCGAGCCCCTCCCCCCGCGAGGGGGGAGAAGTCGTAACAAGGTAGCCGTA
>NC_015948.1|SP00094 Archaea;Euryarchaeota;Halobacteria;Halobacteriales;Haloarculaceae;Haloarcula;hispanica ATCC 33960
GGTTGATCCTGCCGGAGGCCATTGCTATCGGAGTCCGATTTAGCCATGCTAGTTGCACGAGTTTAGACTCGTAGCATATAGCTCAGTAACACGTGGCCAAACTACCCTACAGACCGCGATAACCTCGGGAAACTGAGGCCAATAGCGGATATAACTCTCAGGCTGGAGTGCCGAGAGTTAGAAACGTTCCGGCGCTGTAGGATGTGGCTGCGGCCGATTAGGTAGATGGTGGGGTAACGGCCCACCATGCCGATAATCGGTACAGGTTGTGAGAGCAAGAGCCTGGAGACGGTATCTGAGACAAGATACCGGGCCCTACGGGGCGCAGCAGGCGCGAAACCTTTACACTGCACGACAGTGCGATAGGGGGACTCCGAGTGTGAGGGCATATAGCCCTCGCTTTTCTGTACCGTAAGGTGGTACAGGAACAAGGACTGGGCAAGACCGGTGCCAGCCGCCGCGGTAATACCGGCAGTCCAAGTGATGGCCGATATTATTGGGCCTAAAGCGTCCGTAGCTTGCTGTGTAAGTCCATTGGGAAATCGACCAGCTCAACTGGTCGGCGTCCGGTGGAAACTACACAGCTTGGGGCCGAGAGACTCAACGGGTACGTCCGGGGTAGGAGTGAAATCCTGTAATCCTGGACGGACCACCAATGGGGAAACCACGTTGAGAGACCGGACCCGACAGTGAGGGACGAAAGCCAGGGTCTCGAACCGGATTAGATACCCGGGTAGTCCTGGCTGTAAACAATGCTCGCTAGGTATGTCACGCGCCATGAGCACGTGATGTGCCGTAGTGAAGACGATAAGCGAGCCGCCTGGGAAGTACGTCCGCAAGGATGAAACTTAAAGGAATTGGCGGGGGAGCACCACAACCGGAGGAGCCTGCGGTTTAATTGGACTCAACGCCGGAAATCTCACCGGTCCCGACAGTAGTAATGACAGTCAGGTTGACGACTTTACTCGACGCTACTGAGAGGAGGTGCATGGCCGCCGTCAGCTCGTACCGTGAGGCGTCCTGTTAAGTCAGGCAACGAGCGAGACCCACACTTCTAGTTGCCAGCAACACCCTTGTGGTGGTTGGGTACACTAGGAGGACTGCCGCTGCTAAAGCGGAGGAAGGAATGGGCAACGGTAGGTCAGTATGCCCCGAATGGACCGGGCAACACGCGGGCTACAATGGCTCTGACAGTGGGATGCGACGCCGAGAGGCGAAGCTAATCTCCAAACGTAGTCGTAGTTCGGATTGCGGGCTGAAACCCGCCCGCATGAAGCTGGATTCGGTAGTAATCGCGTGTCAGAAGCGCGCGGTGAATACGTCCCTGCTCCTTGCACACACCGCCCGTCAAAGCACCCGAGTGGGGTCCGGATGAGGCCGTCATGCGACGGTCGAATCTGGGCTCCGCAAGGGGGCTTAAGTCGTAACAAGGTAGCCGTA
>NC_015948.1|SP00094 Archaea;Euryarchaeota;Halobacteria;Halobacteriales;Haloarculaceae;Haloarcula;hispanica ATCC 33960
GGTTGATCCTGCCGGAGGCCATTGCTATCGGAGTCCGATTTAGCCATGCTAGTTGCACGAGTTTAGACTCGTAGCATATAGCTCAGTAACACGTGGCCAAACTACCCTACAGACCGCGATAACCTCGGGAAACTGAGGCCAATAGCGGATATAACTCTCAGGCTGGAGTGCCGAGAGTTAGAAACGTTCCGGCGCTGTAGGATGTGGCTGCGGCCGATTAGGTAGATGGTGGGGTAACGGCCCACCATGCCGATAATCGGTACAGGTTGTGAGAGCAAGAGCCTGGAGACGGTATCTGAGACAAGATACCGGGCCCTACGGGGCGCAGCAGGCGCGAAACCTTTACACTGCACGACAGTGCGATAGGGGGACTCCGAGTGTGAGGGCATATAGCCCTCGCTTTTCTGTACCGTAAGGTGGTACAGGAACAAGGACTGGGCAAGACCGGTGCCAGCCGCCGCGGTAATACCGGCAGTCCAAGTGATGGCCGATATTATTGGGCCTAAAGCGTCCGTAGCTTGCTGTGTAAGTCCATTGGGAAATCGACCAGCTCAACTGGTCGGCGTCCGGTGGAAACTACACAGCTTGGGGCCGAGAGACTCAACGGGTACGTCCGGGGTAGGAGTGAAATCCTGTAATCCTGGACGGACCACCAATGGGGAAACCACGTTGAGAGACCGGACCCGACAGTGAGGGACGAAAGCCAGGGTCTCGAACCGGATTAGATACCCGGGTAGTCCTGGCTGTAAACAATGCTCGCTAGGTATGTCACGCGCCATGAGCACGTGATGTGCCGTAGTGAAGACGATAAGCGAGCCGCCTGGGAAGTACGTCCGCAAGGATGAAACTTAAAGGAATTGGCGGGGGAGCACCACAACCGGAGGAGCCTGCGGTTTAATTGGACTCAACGCCGGAAATCTCACCGGTCCCGACAGTAGTAATGACAGTCAGGTTGACGACTTTACTCGACGCTACTGAGAGGAGGTGCATGGCCGCCGTCAGCTCGTACCGTGAGGCGTCCTGTTAAGTCAGGCAACGAGCGAGACCCACACTTCTAGTTGCCAGCAACACCCTTGTGGTGGTTGGGTACACTAGGAGGACTGCCATTGCTAAAATGGAGGAAGGAATGGGCAACGGTAGGTCAGTATGCCCCGAATGGACCGGGCAACACGCGGGCTACAATGGCTCTGACAGTGGGATGCGACGCCGAGAGGCGAAGCTAATCTCCAAACGTAGTCGTAGTTCGGATTGCGGGCTGAAACCCGCCCGCATGAAGCTGGATTCGGTAGTAATCGCGTGTCAGAAGCGCGCGGTGAATACGTCCCTGCTCCTTGCACACACCGCCCGTCAAAGCACCCGAGTGGGGTCCGGATGAGGCCGTCATGCGACGGTCGAATCTGGGCTCCGCAAGGGGGCTTAAGTCGTAACAAGGTAGCCGTA
>NC_015948.1|SP00094 Archaea;Euryarchaeota;Halobacteria;Halobacteriales;Haloarculaceae;Haloarcula;hispanica ATCC 33960
GGTTGATCCTGCCGGAGGCCATTGCTATCGGAGTCCGATTTAGCCATGCTAGTCGCACGGGCTTAGACCCGTGGCATATAGCTCAGTAACACGTGGCCAAACTACCCTACAGACCGCGATAACCTCGGGAAACTGAGGCCAATAGCGGATATAACTCTCAGGCTGGAGTGCCGAGAGTTAGAAACGTTCCGGCGCTGTAGGATGTGGCTGCGGCCGATTAGGTAGATGGTGGGGTAACGGCCCACCATGCCGATAATCGGTACGGGTTGTGAGAGCAAGAACCCGGAGACGGTATCTGAGACAAGATACCGGGCCCTACGGGGCGCAGCAGGCGCGAAACCTTTACACTGCACGACAGTGCGATAGGGGGACTCCGAGTGCGAGGGCATATAGCCCTCGCTTTTCTGTACCGTAAGGTGGTACAGGAACAAGGACTGGGCAAGACCGGTGCCAGCCGCCGCGGTAATACCGGCAGTCCAAGTGATGGCCGATATTATTGGGCCTAAAGCGTCCGTAGCCGGCCGGACAAGTCCGTTGGGAAATCGACGCGCTCAACGCGTCGGCGTCCAGCGGAAACTGTCCGGCTTGGGGCCGGAAGACCTGGGGGGTACGTCCGGGGTAGGAGTGAAATCCTGTAATCCTGGACGGACCACCAATGGGGAAACCACCTCAGGAAGACGGACCCGACGGTGAGGGACGAAAGCTAGGGTCTCGAACCGGATTAGATACCCGGGTAGTCCTAGCTGTAAACGATGCTCGCTAGGTGTGCCGTAGGCTACGAGCCTGCGCTGCGCCCTAGGGAAGCCGAGAAGCGAGCCGCCTGGGAAGTACGTCTGCAAGGATGAAACTTAAAGGAATTGGCGGGGGAGCACCACAACCGGAGGAGCCTGCGGTTTAATTGGACTCAACGCCGGAAATCTCACCGGTCCCGACAGTAGTAATGACGGTCAGGTTGACGACTTTACCCGACGCTACTGAGAGGAGGTGCATGGCCGCCGTCAGCTCGTACCGTGAGGCGTCCTGTTAAGTCAGGCAACGAGCGAGACCCGCACTTCTAGTTGCCAGCAATACCCTTGAGGTAGTTGGGTACACTAGGAGGACTGCCGCTGCTAAAGCGGAGGAAGGAACGGGCAACGGTAGGTCAGTATGCCCCGAATGGACCGGGCAACACGCGGGCTACAATGGCTCTGACAGTGGGATGCAACGCCGAGAGGCGACGCTAATCTCCAAACGGAGTCGTAGTTCGGATTGCGGGCTGAAACCCGCCCGCATGAAGCTGGATTCGGTAGTAATCGCGTGTCAGAAGCGCGCGGTGAATACGTCCCTGCTCCTTGCACACACCGCCCGTCAAAGCACCCGAGTGGGGTCCGGATGAGGCCGTCATGCGACGGTCGAATCTGGGCTCCGCAAGGGGGCTTAAGTCGTAACAAGGTAGCCGTA
>NC_016070.1|SP00095 Archaea;Crenarchaeota;Thermoprotei;Thermoproteales;Thermoproteaceae;Thermoproteus;tenax Kra 1
GGTTGATCCTGCCGGACCTGACCGCTATCGGGGTGGGGCTAAGCCATGCGAGTCGCGCGCCCGGGGCGCCGGGCGCGGCGCACGGCTCAGTAACACGTACCCAACCTAACCTCGGGAGGGGGACAACCCCGGGAAACTGGGGCTGATCCCCCATAGGGGAAGGGCGCTGGAAGGCCCCTTCCTCCAAAGGGATCGCGGGCGATCTCCCGCGGTCCGCCCGAGGGTGGGGGTACGGCCCATCAGGTTGTTGGCGGGGTAACGGCCCGCCAAGCCGAAGACGGGTAGGGGCGGTGAGAGCCGTGAGCCCCGAGATGGGCACTGAGACAAGGGCCCAGGCCCTACGGGGTGCAGCAGGCGCGAATACTCCGCAATGCGGGCAACCGCGACGGGGCCACCCCGAGTGCCGGGCGAAGAGCCCGGCTTTTGCCCGGTGTAAGGAGCCGGGCGAATAAGCGGGGGGTAAGTCTGGTGTCAGCCGCCGCGGTAATACCAGCCCCGCGAGTGGTCAGGGTGATTACTGGGCTTAAAGCGCCCGTAGCCGGCCCGGCAAGTCGCTCCTGAAATCCCCAGGCTCAACCTGGGGGCAGGGGGCGATACTGCCGGGCTAGGGGGCGGGAGAGGCCGCCGGTACTCCGGGGGTAGGGGCGAAATCCTATAATCCCCGGAGGACCACCAGTGGCGAAAGCGGGCGGCCAGAACGCGCCCGACGGTGAGGGGCGAAAGCCGGGGGAGCAAAGGGGATTAGATACCCCTGTAGTCCCGGCCGTAAACGATGCGGGCTAGCTGTCGGCCGGGCTTAGGGCCCGGCCGGTGGCGTAGGGAAACCGTTAAGCCCGCCGCCTGGGGAGTACGGCCGCAAGGCTGAAACTTAAAGGAATTGGCGGGGGGGCACCACAAGGGGTGAAGCTTGCGGCTTAATTGGAGTCAACGCCGGAAACCTTACCCGGGGCGACAGCAGGATGAAGGCCAGGCTAACGACCTTGCCGGACGAGCTGAGAGGAGGTGCATGGCCGTCGTCAGCTCGTGCCGTGAGGTGTCCGGTTAAGTCCGGCAACGAGCGAGACCCCCACCCCTAGTTGCTACCCCGCTCTTCGGGGCGGGGGGCACACTAGGGGGACTGCCGGCGTAAGCCGGAGGAAGGAGGGGGCGACGGCAGGTCAGTATGCCCCGAAACCCCGGGGCTGCACGCGAGCTGCAATGGCGGGGACAGCGGGATCCGACCCCGAAAGGGGGAGGCAATCCCGTAAACCCCGCCCCAGTAGGGATCGAGGGCTGCAACTCGCCCTCGTGAACGTGGAATCCCTAGTAACCGCGTGTCACCAACGCGCGGTGAATACGTCCCTGCCCCTTGCACACACCGCCCGTCGCACCACCCGAGGGAGTTCTCTGCGAGGCCCCTCGCTTGGGGCAACCCAGGTGGGGGGACGAGCAGAGAACTCCCGAGGGGGGTGAAGTCGTAACAAGGTAGCCGTA
>NC_016645.1|SP00096 Archaea;Crenarchaeota;Thermoprotei;Thermoproteales;Thermoproteaceae;Pyrobaculum;ferrireducens
GGGCGATACTGCCGGGCTAGGGGGCGGGAGAGGCCGCCGGTACTCCGGGGGTAGGGGCGAAATCCGTTAATCCCCGGAGGACCACCAGTGGCGAAAGCGGGCGGCCAGAACGCGCCCGACGGTGAGGGGCGAAAGCCGGGGGAGCAAACCGGGCTCAAGGCCGGCTCGAAAGAGGAAAGAGATTTAACAAACAGCCAGATGTGTATTATGGGTTGCGACAGGCGCTCAGCGATAAGGTTGCTTCCATTTGTCCTGTCGGATGGAGGTGTGTATAGGGGACGGGAGATCTACTTCACAAGTACTGACGAGGCCCTCGTGGAGCACTTCAGAGCCGTGGCTCACGAGGCGTTCGGCTATAAAGGGTACGTCGTGAAGAGGAGCAACGGCGCGTATGTGGTGAGGATCAAGGGCAGAGGCTACGTCGAGTGTCTAGCCGATGTGGTCCCCGAAGTGGTTTGTAAGCCGCGTTGCGCGGTGAAGTTGCCGCAGGAGCTGTACCGACACGCGGATGTGGCCAAGTGGTTCATAAAGGTCTACGCATCATGCGACGGAGGTATCTCGGTCATGCTCGGAAAGAGGGGCAAGTATAGGTTCTTAGTCAGGAGGGTCTTCATCACCGCCAAAGACCCAGATATCAGGAGCCAGATAGCGGAGCTGTGGAGAACTCTCGGATATAGGCCACACGACGATAGGGACAAACACATATACATAAGCAACAAGGAGGATTTGGTGAAATACGCACAAGAGATCAGATTCCTCGACGGGGTCAAGGTAACAAGGAACTCGAAAAGGTTCGGCGGAATAGAAAAGAACACGTTACTCGACCTCGTCGTGAAATCCTACGAAGATCCCCACGCGCTCGACCCCTTTTTCCCCGCAGCTCTGTGACCCATCATCTTTCTCACCCCCACGCCGGCCTGGCCCGGGCTCAGAGGGGATTAGATACCCCTGTAGTCCCGGCCGTAAACGATGCGGGCTAGCTGTCGGTCGGGCTTAGGGCCCGGCCGGTGGCGAAGGGAAACCGTTAAGCCCGCCGCCTGGGGAGTACGGCCGCAAGGCTGAAACTTAAAGGAATTGGCGGGGGGGCACCACAAGGGGTGAAGCTTGCGGCTTAATTGGAGTCAACGCCGGAAACCTCACCCGGGGCGACAGCAGGATGAAGGCCAGGCTAACGACCTTGCCGGACGAGCTGAGAGGAGGTGCATGGCCGTCGTCAGCTCGTGCCGTGAGGTGTCCGGTTAACCCGGGCCAGGAGGGTTAAATACCGGGATCAGTATACTTCCATGGATCTTGATCAGTGGCTTGACTACTTAACGGGACTTGTCCTGGGGGATGGCTACCTGTACCACTACAGAAAAGAGGGGAAGTATTACGTCAGGATCACTGACAAAAGCAGAGACTTCCTAGAAATGTTAAAAAATGAGTTACTAAAAATAGGGATCAGAAGCCACATCTATAGACAAGGGCAGAAAAACGCATATACACTAGAGATCTCAAACAAAGAACTTTATTACACAATAAAACTGCGAACACGGCAGTTGCTAGAAAGTCCAACTCCACACTTCGTAGCAGGCTTAATAGACGCCGAAGGCTCACTTCAAAAACCCAGAAAAGGCTCCATACGAATAGCTATAACCAACACAAAACCAGAGCTTCTGCACCCCATTGTAAAAATCCTCCAAACTATCTGCATAAACGCCGAAGTCAAACCCTACGGAAAGGCAAAACACGGTGAAAAGCAGAGATACAGAGTAGTCATATACGGCAAGGAAAACATAGAAAAAACTCTCCAAGCCATCCCCCTCCGGCACCCAAAATTCCACCCTCCAGCCCGGGGCCGAAAGTCCGGCAACGAGCGAGACCCCCACCCCTAGTTGCTACCCCGCTCTACGGGGCGGGGGGCACACTAGGGGGACTGCCGGCGTAAGCCGGAGGAAGGAGGGGGCCACGGCAGGTCAGTATGCCCCGAAACCCCGGGGCTGCACGCGAGCTGCAATGGCGGGGACAGCGGGATCCGACCCCGAAAGGGGGAGGCAATCCCGTAAACCCCGCCCCAGTAGGGATCGAGGGCTGCAACTCGCCCTCGTGAACGTGGAATCCCTAGTAACCGCGTGTCACCAACGCGCGGTGAATACGTCCCTGCCCCTTGCACACACCGCCCGTCGCACCACCCGAGGGAGTCCCCTGCGAGGCCCCTTGCCGACGAGGTGGGGGGACGAGCAGGGGGCTCCCAAGGGGGGTGAAGTCGTAACAAGGTAGCCGTA
>NC_017034.1|SP00097 Archaea;Euryarchaeota;Methanomicrobia;Methanocellales;Methanocellaceae;Methanocella;conradii HZ254
GGTTGATCCTGCCAGAGGTCACTGCTATCGGTGTCCGATTAAGCCATGCGAGTCGTGAGGGGTGAGCCCTCGGCGTACTGCTCAGTAACACGTGGACAATCTGCCCAAAAGTCCGGGATAACCCCGGGAAACTGGGGATAATACCGGATAGGCCACCAATTGCTGGAATGGCCTGGTGGTTGAAACGAGAGGCTTTTGGATGGGTCTGCGGCGGATTAGGTTGACGCCGGTGTAACGTACCGGCGTGCCTGTAATCCGTACGGGTTGTGGGAGCAAGAGCCCGGAGATGGATTCTGAGACACGAATCCAGGCCCTACGGGGCGCAGCAGGCGCGAAAACTCTACAATGCAGGCAATCTGCGATAGGGGGACATCGAGTGGCATCTTCTTAAGGTGCCTGTCCAACCGTCTAAAAAACGGTTGTTAGCAAGGGCCGGGTAAGACCGGTGCCAGCCGCCGCGGTAATACCGGCGGCTCGAGTGGTGGCCGATATTATTGAGTCTAAAGGGTCCGTAGCCGGCTTTGCAAGTCCCCTGGGAAATCCAGCGGCTTAACCGTTGGGCGCCCATGGGATACTACATTGCTTGGGACTGGGAGAGGCGAGAGGTACTCGAGGGGTAGGGGTGAAATCCTGTAATCCTTCGGGGACCACCGGTGGCGAAGGCGTCTCGCCAGAACAGGTCCGACGGTGAGGGACGAAAGCTAGGGGCACGAACCGGATTAGATACCCGGGTAGTCCTAGCCGTAAACGATGCCCGCTAGGTGTCACGATAATCGTGAATTATCGTGGTGCCGTAGGGAAGCCGCGAAGCGGGCCACTTGGGAAGTACGACCGCAAGGTTGAAACTTAAAGGAATTGGCGGGGGAGCACCACAACGGGTGGAGCCTGCGGTTTAATTGGATTCAACGCCGGGAAGCTTACCGGGATCGACAGTTGAATGAAGGCCAGGCCGAAGACCTTGCCGGACTAGCTGAGAGGAGGTGCATGGCCGTCGTCAGTTCGTACCGTGAGGCGTCCTGTTAAGTCAGGCAACGAGCGAGACCCATGTCCACTGTTGCTAACGCGTCCGCGAGGACGGCGAGTACACTGTGGAGACTGCTGGCGCTAAGTCAGAGGAAGGGTTGGTCGACGGTAGGTCAGTATGCCCCGAATATCCCGGGCTACACGCGGGCTACAATGGACAGGACAATGGGTAACAACACCGAGAGGTGAAGTTAATCTCTTAAACCTGTCCCTAGTTCGGATTGAGGGCTGAAACCCGCCCTCATGAAGATGGAATCCGTAGTAATCGCATTTCAAAACAGTGCGGTGAATACGTCCCTGCTCCTTGCACACACCGCCCGTCAAACCACCCGAGCGGGGCGTGAATAAGGACTCTTTTCCTTGAAGAGCTCGAATTCACGTTCTGTAAGGGGGGTTAAGTCGTAACAAGGTAGCCGTA
>NC_017275.1|SP00098 Archaea;Crenarchaeota;Thermoprotei;Sulfolobales;Sulfolobaceae;Sulfolobus;islandicus HVE10/4
GGTTGATCCTGCCGGACCCGACCGCTATCGGGGTGGGGCTAAGCCATGGGAGTCGTACGCTCCCGGGCAAGGGAGCGTGGCGGACGGCTGAGTAACACGTGGCTAACCTACCCTGAGGAGGGAGATAACCCCGGGAAACTGGGGATAATCTCCCATAGGCGAGGAGTCCTGGAACGGTTCCTCGCTGAAAGGCTCATGGGCTATTCCCCGCTCATGAGCGCCTCAGGATGGGGCTGCGGCCCATCAGGTAGTTGGGGGGGTAAGGGCCCCCCAAGCCTATAACGGGTAGGGGCCGTGAGAGCGGGAGCCCCCAGTTGGGCACTGAGACAAGGGCCCAGGCCCTACGGGGCGCACCAGGCGCGAAACGTCCCCAATGCGCGGAAGCGTGAGGGCGCCACCCCGAGTGCTCCCGTAAGGGAGCTTTTCCCCGCTCTACAAAGGCGGGGGAATAAGCGGGGGGCAAGTCTGGTGTCAGCCGCCGCGGTAATACCAGCCCCGCGAGTGGTCGGGACTCTTACTGGGCCTAAAGCGCCCGTAGCCGGCCCGACAAGTCACTCCTTAAAGACCCCGGCTCAACCGGGGGAATGGGGGTGATACTGTCGGGCTAGGGGGCGGGAGAGGCCAGCGGTACTCCCGGAGTAGGGGCGAAATCCTCAGATCTCGGGAGGACCACCAGTGGCGAAAGCGGCTGGCTAGAACGCGCCCGACGGTGAGGGGCGAAAGCCGGGGCAGCAAAAGGGATTAGATACCCCTGTAGTCCCGGCTGTAAACAATGCAGGCTAGGTGTCACATGGGCTTAGAGCCCATGTGGTGCCGCAGGGAAGCCGTTAAGCCTGCCGCCTGGGGAGTACGGTCGCAAGACTGAAACTTAAAGGAATTGGCGGGGGAGCACCACAAGGGGTGGAACCTGCGGCTCAATTGGAGTCAACGCCTGGAATCTTACCAGGGGAGACCGCAGGATGACGGCCAGGCTAACGACCTTGCCTGACTCGCGGAGAGGAGGTGCATGGCCGTCGCCAGCTCGTGTTGTGAAATGTCCTGTTAAGTCAGGCAACGAGCGAGACCCCCACCACTAGTTGGTATCCTGGTCTCCGGGCCGGGACCACACTAGTGGGACTGCCGGCGTAAGCCGGAGGAGGGAGGGGGCCACGGCAGGTCAGCATGCCCCGAAACCCCTGGGCCGCACGCGGGTTACAATGGCAGGGACAGCGGGATTCCGACCCCGAAAGGGGAAGGTAATCCCTTAAACCCTGCCGCAGTTGGGATCGAGGGCTGAAACTCGCCCTCGTGAACGAGGAATCCCTAGTAACCGCAGATCAACAATCTGCGGTGAATACGTCCCTGCTCCTTGCACACACCGCCCGTCGCTCCACCCGAGTAGGAGAGGGGTGAGGCCCCTTGCCTTTGGGTGGGGGGTCGAGCTTCTCTCCTGCAAGGGGGGAGAAGTCGTAACAAGGTAGCCGTA
>NC_017276.1|SP00099 Archaea;Crenarchaeota;Thermoprotei;Sulfolobales;Sulfolobaceae;Sulfolobus;islandicus REY15A
GGTTGATCCTGCCGGACCCGACCGCTATCGGGGTGGGGCTAAGCCATGGGAGTCGTACGCTCCCGGGCAAGGGAGCGTGGCGGACGGCTGAGTAACACGTGGCTAACCTACCCTGAGGAGGGAGATAACCCCGGGAAACTGGGGATAATCTCCCATAGGCGAGGAGTCCTGGAACGGTTCCTCGCTGAAAGGCTCATGGGCTATTCCCCGCTCATGAGCGCCTCAGGATGGGGCTGCGGCCCATCAGGTAGTTGGGGGGGTAAGGGCCCCCCAAGCCTATAACGGGTAGGGGCCGTGAGAGCGGGAGCCCCCAGTTGGGCACTGAGACAAGGGCCCAGGCCCTACGGGGCGCACCAGGCGCGAAACGTCCCCAATGCGCGGAAGCGTGAGGGCGCCACCCCGAGTGCTCCCGTAAGGGAGCTTTTCCCCGCTCTACAAAGGCGGGGGAATAAGCGGGGGGCAAGTCTGGTGTCAGCCGCCGCGGTAATACCAGCCCCGCGAGTGGTCGGGACTCTTACTGGGCCTAAAGCGCCCGTAGCCGGCCCGACAAGTCACTCCTTAAAGACCCCGGCTCAACCGGGGGAATGGGGGTGATACTGTCGGGCTAGGGGGCGGGAGAGGCCAGCGGTACTCCCGGAGTAGGGGCGAAATCCTCAGATCTCGGGAGGACCACCAGTGGCGAAAGCGGCTGGCTAGAACGCGCCCGACGGTGAGGGGCGAAAGCCGGGGCAGCAAAAGGGATTAGATACCCCTGTAGTCCCGGCTGTAAACAATGCAGGCTAGGTGTCACATGGGCTTAGAGCCCATGTGGTGCCGCAGGGAAGCCGTTAAGCCTGCCGCCTGGGGAGTACGGTCGCAAGACTGAAACTTAAAGGAATTGGCGGGGGAGCACCACAAGGGGTGGAACCTGCGGCTCAATTGGAGTCAACGCCTGGAATCTTACCAGGGGAGACCGCAGGATGACGGCCAGGCTAACGACCTTGCCTGACTCGCGGAGAGGAGGTGCATGGCCGTCGCCAGCTCGTGTTGTGAAATGTCCTGTTAAGTCAGGCAACGAGCGAGACCCCCACCACTAGTTGGTATCCTGGTCTCCGGGCCGGGACCACACTAGTGGGACTGCCGGCGTAAGCCGGAGGAGGGAGGGGGCCACGGCAGGTCAGCATGCCCCGAAACCCCTGGGCCGCACGCGGGTTACAATGGCAGGGACAGCGGGATTCCGACCCCGAAAGGGGAAGGTAATCCCTTAAACCCTGCCGCAGTTGGGATCGAGGGCTGAAACTCGCCCTCGTGAACGAGGAATCCCTAGTAACCGCAGATCAACAATCTGCGGTGAATACGTCCCTGCTCCTTGCACACACCGCCCGTCGCTCCACCCGAGTAGGAGAGGGGTGAGGCCCCTTGCCTTTGGGTGGGGGGTCGAGCTTCTCTCCTGCAAGGGGGGAGAAGTCGTAACAAGGTAGCCGTA
>NC_017459.1|SP00100 Archaea;Euryarchaeota;Halobacteria;Haloferacales;Haloferacaceae;Haloquadratum;walsbyi C23
GGTTGATCCTGCCGGAGGCCATTGCTATCGGAGTCCGATTTAGCCATGCTAGTCGTGCGAGTTCAGACTCGCGGCACCGAGCTCAGTAACACGTGGCCAAACTACCCTACAGAGACGGATACCCTCGGGAAACTGAGGTTAACCCGTCATATCGATCTCAGGCTTGAATCGCAGAGATCACAAAACGCCCCGGCGCTGTAGGATGTGGCTGCGGTTGATTAGGTAGACGGTGGGGTAACGGCCCACCGTGCCCATAATCAGTACAGGTTGTGAGAGCAAGAACCTGGAGACGGAATCTGAGACAAGATTCCGGGCCCTACGGGGCGCAGCAGGCGCGAAACCTTTACACTGCACGCACGTGCGATAAGGGGACTCCGAGTGCGAGGGCATATCGTCCTCGCTTTCGTGTACCGTAGGGTGGTACACCAACAAGGGCTGGGCAAGACCGGTGCCAGCCGCCGCGGTAATACCGGCAGCCCGAGTGATGGCCGATCTTATTGGGCCTAAAGCGTCCGTAGCTGGCTGCGCAAGTCCGTCGGGAAATCCACTCGCCCAACGAGTGGGCGTCCGACGGAAACTGCACAGCTTGGGACCGGAAGGCTCGAAGGGTACGTTCGGGGTAGGAGTGAAATCCCATAATCCCGCACGGACCACCGATGGCGAAAGCACTTCGAGAAAACGGATCCGACAGTGAGGGACGAAAGCCAGGGTCTCCAACCGGATTAGATACCCGGGTAGTCCTGGCCGTAAACAATGTTCGCTAGGTATGACACAGACTACGCGTCTCTGTTGTGCCGTAGGGAAGCCGAGAAGCGAACCGCCTGGGAAGTACGTCTGCAAGGATGAAACTTAAAGGAATTGGCGGGGGAGCACTACAACCGGAGGAGCCTGCGGTTTAATTGGACTCAACGCCGGACATCTCACCAGCTCCGACTACAGTGATGACGACCAGGTTGATGACCTCATCACGACGCTGTAGAGAGGAGGTGCATGGCCGCCGTCAGCTCGTACCGTGAGGCGTCCTGTTAAGTCAGGCAACGAGCGAGACCCGCACCCCTAATTGCCAGCAACAGTTTCGACTGGTTGGGTACATTAGGAGGACTGCCAGTGTTAAACTGGAGGAAGGAACGGGCAACGGTAGGTCAGTATGCCCCGAATGAGCTGGGCAACACGCGGGCTACAATGGCTAAGACAATGGGTCGCTATCTCGACAGAGAACGCTAATCTCGAAACTTAGTCGTAGTTCGGATTGAGGGCTGAAACTCGCCCTCATGAAGCTGGATTCGGTAGTAGCCGCCTTTCAGTAGAAGGCGACGAATACGTCCCTGCTCCTTGCACACACCGCCCGTCAAAGCACCCGAGTGAGGTCCGGATGAGGCTATCACTGATAGTCGAATCTGGGCTTCGCAAGGGGGCTTAAGTCGTAACAAGGTAGCCGTA
>NC_017459.1|SP00100 Archaea;Euryarchaeota;Halobacteria;Haloferacales;Haloferacaceae;Haloquadratum;walsbyi C23
GGTTGATCCTGCCGGAGGCCATTGCTATCGGAGTCCGATTTAGCCATGCTAGTCGTGCGAGTTCAGACTCGCGGCACCGAGCTCAGTAACACGTGGCCAAACTACCCTACAGAGACGGATACCCTCGGGAAACTGAGGTTAACCCGTCATACCGATCTCAGGCTTGAATCGCAGAGATCACAAAATGCCCCGGCGCTGTAGGATGTGGCTGCGGTTGATTAGGTAGACGGTGGGGTAACGGCCCACCGTGCCCATAATCAGTACAGGTTGTGAGAGCAAGAACCTGGAGACGGAATCTGAGACAAGATTCCGGGCCCTACGGGGCGCAGCAGGCGCGAAACCTTTACACTGCACGCACGTGCGATAAGGGGACTCCGAGTGCGAGGGCATATCGTCCTCGCTTTCGTGTACCGTAGGGTGGTACACCAACAAGGGCTGGGCAAGACCGGTGCCAGCCGCCGCGGTAATACCGGCAGCCCGAGTGATGGCCGATCTTATTGGGCCTAAAGCGTCCGTAGCTGGCTGCGCAAGTCCGTCGGGAAATCCACTCGCCCAACGAGTGGGCGTCCGACGGAAACTGCACAGCTTGGGACCGGAAGGCTCGAAGGGTACGTTCGGGGTAGGAGTGAAATCCCATAATCCCGCACGGACCACCGATGGCGAAAGCACTTCGAGAAAACGGATCCGACAGTGAGGGACGAAAGCCAGGGTCTCCAACCGGATTAGATACCCGGGTAGTCCTGGCCGTAAACAATGTTCGCTAGGTATGACACAGACTACGTGTCTCTGTTGTGCCGTAGGGAAGCCGAGAAGCGAACCGCCTGGGAAGTACGTCTGCAAGGATGAAACTTAAAGGAATTGGCGGGGGAGCACTACAACCGGAGGAGCCTGCGGTTTAATTGGACTCAACGCCGGACATCTCACCAGCTCCGACTACAGTGATGACGACCAGGTTGATGACCTCATCACGACGCTGTAGAGAGGAGGTGCATGGCCGCCGTCAGCTCGTACCGTGAGGCGTCCTGTTAAGTCAGGCAACGAGCGAGACCCGCACCCCTAATTGCCAGCAACAGTTTCGACTGGTTGGGTACATTAGGAGGACTGCCAGTGTTAAACTGGAGGAAGGAACGGGCAACGGTAGGTCAGTATGCCCCGAATGAGCTGGGCAACACGCGGGCTACAATGGCTAAGACAATGGGTCGCTATCTCGACAGAGAACGCTAATCTCGAAACTTAGTCGTAGTTCGGATTGAGGGCTGAAACTCGCCCTCATGAAGCTGGATTCGGTAGTAGCCGCCTTTCAGTAGAAGGCGACGAATACGTCCCTGCTCCTTGCACACACCGCCCGTCAAAGCACCCGAGTGAGGTCCGGATGAGGCTATCACTGATAGTCGAATCTGGGCTTCGCAAGGGGGCTTAAGTCGTAACAAGGTAGCCGTA
>NC_017461.1|SP00101 Archaea;Crenarchaeota;Thermoprotei;Fervidicoccales;Fervidicoccaceae;Fervidicoccus;fontis Kam940
GGTTGATCCTGCCGGACCCGACTGCTATCGGGGTGGCACTAAGCCATGGGAGTCGCACATCCCACCGCTGTGGGGTGTGGCGCACGGCTGAGTAACACGTGGCTAACCTACCCTCGGGATGGGGATAACTCCGGGAAACTGGAGCTAATACCCAATAAGCGGGGAGGCCTGGAACGGTTCTCCGCCTAAATGGATGGAAGGGGGTTAACGCCTTCTATCCGCCCGAGGATGGGGCTGCGTCCCATCAGGCTGTTGGCGGGGTAATGGCCCGCCAAACCTATAACGGGTAGGGGCCGTGAGAGCGGGAGCCCCCAGATGGGCACTGAGACAAGGGCCCAGGCCCTACGGGGCGCACCAGGCGGGAAACCTCCGCAATGCGGTAACCCGTGACGGGGTCACCCCGAGTGCTCTCCTTTTGGAGAGCTTTTCCCTGCTGCAGTAAGGCAGGGGTAATAAGTGGGGGGCAAGTCTGGTGTCAGCCGCCGCGGTAATACCAGCCCCACGAGTGGTCGGGACGGTTATTGGGCCTAAAGCGCCCGTAGCCGGCCCAGCAAGTTCCTGCCTAAATCATCGGGCTCAACCCGGTGATTGGTGGGAATACTACTGGGCTAGGAGGCGGGAGAGGCCGGGGGTACTGCCGGGGTAGGGGCGAAATCCTATAATCCCGGCAGGACCACCAGTGGCGAAGGCGCCCGGCTGGAACGCGCTCGACGGTGAGGGGCGAAAGCTGGGGGAGCAAACCGGATTAGATACCCGGGTAGTCCCAGCTGTAAACGATGCGGACTAGGTGTTGGACGGACCTAGAGTCCGTCCAGTGCCGCAGGGAAGCCGTTAAGTCCGCCGCCTGGGGAGTACGGCCGCAAGGCTGAAACTTAAAGGAATTGGCGGGGGAGCACCACAAGGGGTGGAGCCTGCGGCTTAATTGGAGTCAACGCCGGGAACTTTACCGGGGGCGACAGCAGGATGACGGCCAGGCTAATGACCTTGCCCGACGCGCTGAGAGGAGGTGCACGGCCGTCGCCAGCTCGTGCCGTGAGGTGTCTGGTTAAGTCCAGCAACGAGCGAGACCCCTGCCCCTAATTGCGACTCACTCCTTTTGGAGTGGGGCACATTAGGGGGACTGCCGGCGTCTAAGCCGGAGGAAGGTGGGGGCCACGGCAGGTCAGCATGCCCCGAAACCCCCGGGCTGCACGCGGGCTACAATGGCTGGGACAGCGGGAACCGACCCCGAAAGGGGAAGGCAATCTCTTAAACCCAGCCGCAGTTGGGATCGAGGACTGAAACCCGTCCTCGTGAACGAGGAATCCCTAGTAACCGCACGTCATCATCGTGCGGTGAATACGTCCCTGCTCCTTGCACACACCGCCCGTCGCTCCACCCGAGTGGGGAAAGGGTGAGGCCCTGCTCCGAAAGGGGTAGGGTCGAACCCTTTCCCTGCGAGGGGGGAGAAGTCGTAACAAGGTAGCCGTA
>NC_017527.1|SP00102 Archaea;Euryarchaeota;Methanomicrobia;Methanosarcinales;Methanotrichaceae;Methanothrix;harundinacea 6Ac
GGTTGATCCTGCCAGAGGTTACTGCTATCGAGATTCGACTAAGCCATGCGAGTTGAATGTTCTTCGTGAACATGGCGGACTGCTCAGTAACACGTGGACAACCTACCCTTGGGTCTGGCATAATCCTGGGAAACTGGGGATAATTCCGGATAGGCCACAGATGCTGGAATGCGCTGTGGCCGAAAGCTCCGGCGCCCAAGGATGGGTCTGCGGCCTATCAGGGTTGTAGTGGGTGTAATGTACCTACTAGCCTACGACGGGTACGGGTTGTGAGAGCAAGAGCCCGGAGATGGATTCTGAGACACGAATCCAGGCCCTACGGGGTGCAGCAGGCGCGAAAACTTTACAATGCGGGAAACCGTGATAAGGGAATCTCGAGTGCCAGCATATAATGTTGGCTGTCCAGATGCCTAAAAAGCATCTGTTAGCAAGGGCCGGGCAAGACCGGTGCCAGCCGCCGCGGTAACACCGGCGGCCCGAGTGGTAACCGCTTTTATTGGGTCTAAAGGGTCTGTAGCCGGCCAAGTAAGTCCCTTGGGAAATCTGGCAGCTTAACTGTCAGGCTGCTAGGGGATACTGCTGGGCTTGGGACCGGGAGAGGTGAGAGGTACCTTGGGGGTAGGGGTGAAATCTTGTGATCCTCGGGGGACCACCAGTGGCGAAGGCGTCTCACCAGAACGGGTCCGACGGTAAGGGACGAAAGCTAGGGGCACGAACCGGATTAGATACCCGGGTAGTCCTAGCCGTAAACGATGCTCGCTAGGTGTCAGTCACGGTGCGACCGTGATTGGTGCCGTAGGGAAGCCGTGAAGCGAGCCACCTGGGAAGTATGGCCGCAAGGCTGAAACTTAAAGGAATTGGCGGGGGAGCACTACAACGGGTGGAGCCTGCGGTTTAATTGGATTCAACGCCGGAAATCTCACCGGGGGCGACAGCAATATGAAGGTCAGGCTGAAGACCTTACCCGATTAGCTGAGAGGTGGTGCATGGCCGTCGTCAGTTCGTACTGTGAAGCATCCTGTTAAGTCAGGCAACGAGCGAGACCCACGTCCACAGTTGCCAGCATACCCTCCGGGGTGATGGGTACACTGTGGAGACCGCCGCTGCTAAAGCGGAGGAAGGAGTGGGCAACGGTAGGTCAGTATGCCCCGAATCTCCCGGGCTACACGCGGGCTACAATGGTTGGTACAATGGGCATCTACCCCGAAAGGGGAAGGAAATCTCTTAAAGCCAATCGTAGTTCGGATTGAGGGCTGCAACTCGCCCTCATGAAGCTGGAATCCGTAGTAATCGCGTTTCAACAGAACGCGGTGAATACGTCCCTGCTCCTTGCACACACCGCCCGTCAAACCACCCGAGTAGGGTCTGGATGAGGGTGTGTTTCCTTGACACATTCGAATCTGGGCTTTGCAAGGGGGGTTAAGTCGTAACAAGGTAGCCGTA
>NC_017527.1|SP00102 Archaea;Euryarchaeota;Methanomicrobia;Methanosarcinales;Methanotrichaceae;Methanothrix;harundinacea 6Ac
AGGTGATCCAGCCGCAGATTCCCCTACGGCTACCTTGTTACGACTTAACCCCCCTTGCAAAGCCCAGATTCGAATGTGTCAAGGAAACACACCCTCATCCAGACCCTACTCGGGTGGTTTGACGGGCGGTGTGTGCAAGGAGCAGGGACGTATTCACCGCGTTCTGTTGAAACGCGATTACTACGGATTCCAGCTTCATGAGGGCGAGTTGCAGCCCTCAATCCGAACTACGATTGGCTTTAAGAGATTTCCTTCCCCTTTCGGGGTAGATGCCCATTGTACCAACCATTGTAGCCCGCGTGTAGCCCGGGAGATTCGGGGCATACTGACCTACCGTTGCCCACTCCTTCCTCCGCTTTAGCAGCGGCGGTCTCCACAGTGTACCCATCACCCCGGAGGGTATGCTGGCAACTGTGGACGTGGGTCTCGCTCGTTGCCTGACTTAACAGGATGCTTCACAGTACGAACTGACGACGGCCATGCACCACCTCTCAGCTAATCGGGTAAGGTCTTCAGCCTGACCTTCATATTGCTGTCGCCCCCGGTGAGATTTCCGGCGTTGAATCCAATTAAACCGCAGGCTCCACCCGTTGTAGTGCTCCCCCGCCAATTCCTTTAAGTTTCAGCCTTGCGGCCATACTTCCCAGGTGGCTCGCTTCACGGCTTCCCTACGGCACCAATCACGGTCGCACCGTGACTGACACCTAGCGAGCATCGTTTACGGCTAGGACTACCCGGGTATCTAATCCGGTTCGTGCCCCTAGCTTTCGTCCCTTACCGTCGGACCCGTTCTGGTGAGACGCCTTCGCCACTGGTGGTCCCCCGAGGATCACAAGATTTCACCCCTACCCCCAAGGTACCTCTCACCTCTCCCGGTCCCAAGCCCAGCAGTATCCCCTAGCAGCCTGACAGTTAAGCTGCCAGATTTCCCAAGGGACTTACTTGGCCGGCTACAGACCCTTTAGACCCAATAAAAGCGGTTACCACTCGGGCCGCCGGTGTTACCGCGGCGGCTGGCACCGGTCTTGCCCGGCCCTTGCTAACAGATGCTTTTTAGGCATCTGGACAGCCAACATTATATGCTGGCACTCGAGATTCCCTTATCACGGTTTCCCGCATTGTAAAGTTTTCGCGCCTGCTGCACCCCGTAGGGCCTGGATTCGTGTCTCAGAATCCATCTCCGGGCTCTTGCTCTCACAACCCGTACCCGTCGTAGGCTAGTAGGTACATTACACCCACTACAACCCTGATAGGCCGCAGACCCATCCTTGGGCGCCGGAGCTTTCGGCCACAGCGCATTCCAGCATCTGTGGCCTATCCGGAATTATCCCCAGTTTCCCAGGATTATGCCAGACCCAAGGGTAGGTTGTCCACGTGTTACTGAGCAGTCCGCCATGTTCACGAAGAACATTCAACTCGCATGGCTTAGTCGAATCTCGATAGCAGTA
>NC_017946.1|SP00103 Archaea;Euryarchaeota;Thermococci;Thermococcales;Thermococcaceae;Pyrococcus;sp. ST04
GGTTGATCCTGCCGGAGGCCACTGCTATGGGGGTCCGACTAAGCCATGCGAGTCGAGGGGGCGTCCCTTCTGGGACGCCACCGGCGGACGGCTCAGTAACACGTCGGTAACCTACCCTCGGGAGGGGGATAACCCCGGGAAACTGGGGCTAATCCCCCATAGGCCTGGGGTACTGGAAGGTCCCCAGGCCGAAAGGGGACCGTTAGGTCCCGCCCGAGGATGGGCCGGCGGCCGATTAGGTAGTTGGTGGGGTAACGGCCCACCAAGCCGAAGATCGGTACGGGCCGTGAGAGCGGGAGCCCGGAGATGGACACTGAGACACGGGTCCAGGCCCTACGGGGCGCAGCAGGCGCGAAACCTCCGCAATGCGGGAAACCGCGACGGGGGGACCCCCAGTGCCGTGCCTCTGGCACGGCTTTTCCGGAGTGTAAAAAGCTCCGGGAATAAGGGCTGGGCAAGGCCGGTGGCAGCCGCCGCGGTAATACCGGCGGCCCGAGTGGTGGCCACTATTATTGGGCCTAAAGCGGCCGTAGCCGGGCCCGTAAGTCCCTGGCGAAATCCCACGGCTCAACCGTGGGGCTCGCTGGGGATACTGCGGGCCTTGGGACCGGGAGAGGCCGGGGGTACCCCCGGGGTAGGGGTGAAATCCTATAATCCCGGGGGGACCGCCAGTGGCGAAGGCGCCCGGCTGGAACGGGTCCGACGGTGAGGGCCGAAGGCCAGGGGAGCGAACCGGATTAGATACCCGGGTAGTCCTGGCTGTAAAGGATGCGGGCTAGGTGTCGGGCGAGCTTCGAGCTCGCCCGGTGCCGTAGGGAAGCCGTTAAGCCCGCCGCCTGGGGAGTACGGCCGCAAGGCTGAAACTTAAAGGAATTGGCGGGGGAGCACTACAAGGGGTGGAGCGTGCGGTTCAATTGGATTCAACGCCGGGAACCTTACCGGGGGCGACGGCAGGATGAAGGCCAGGCTGAAGGTCTTGCCGGACGCGCCGAGAGGAGGTGCATGGCCGCCGTCAGCTCGTACCGTGAGGCGTCCACTTAAGTGTGGTAACGAGCGAGACCCGCGCCCCCAGTTGCCAGTCCCTCCCGCTTGGGAGGGAGGCACTCTGGGGGGACTGCCGGCGATAAGCCGGAGGAAGGGGCGGGCGACGGTAGGTCAGTATGCCCCGAAACCCCCGGGCTACACGCGCGCTACAATGGGCGGGACAATGGGACCCGACCCCGAAAGGGGAAGGGAATCCCCTAAACCCGCCCTCAGTTCGGATCGCGGGCTGCAACTCGCCCGCGTGAAGCTGGAATCCCTAGTACCCGCGCGTCATCATCGCGCGGCGAATACGTCCCTGCTCCTTGCACACACCGCCCGTCACTCCACCCGAGCGGGGCCCGGGTGAGGCCCGATCTCCTTCGGGAGGTCGGGTCGAGCCCGGGCTCCGTGAGGGGGGAGAAGTCGTAACAAGGTAGCCGTA
>NC_017954.1|SP00104 Archaea;Crenarchaeota;Thermoprotei;Desulfurococcales;Desulfurococcaceae;Thermogladius;calderae 1633
GGTTGATCCTGCCGGACCCGACCGCTATCGGGGTAGGGCTAAGCCATGGGAGTCGTACGCCCCGCCGCCGCGGGGCGTGGCGGACGGCTGAGTAACACGTGGCTAACCTACCCTCGGGAGGGGGATAACACCGGGAAACTGGTGCTAATCCCCCATAGGGGAGGAGGCCTGGAAGGGTTCCTCCCCGAAAGGGTGCGGCGGGGGTTATCGCTGCCGCACCGCCCGAGGATGGGGCTGCGGCCCATCAGGTAGTTGGCGGGGTAACGGCCCGCCAAGCCTATAACGGGTAGGGGCCGTGAGAGCGGGAGCCCCCAGTTGGGCACTGAGACAAGGGCCCAGGCCCTACGGGGCGCACCAGGCGCGAAAACTCCGCAATGCGGGAAACCGTGACGGGGCTACCCCGAGTGCCCCCGATAAGGGGGCTTTTCCCCGCTGTAAGGAGGCGGGGGAATAAGCGGGGGGCAAGTCTGGTGTCAGCCGCCGCGGTAATACCAGCCCCGCGAGTGGTCGGGACGATTATTGGGCCTAAAGCGCCCGTAGCCGGCCCGGGAAGTCTCCCCTTAAATCCTCGGGCTCAACCCGAGGGCTGGGGGAGATACTCCCGGGCTAGGGGGCGGGAGAGGCCGGGGGTACTCCCGGGGTAGGGGCGAAATCCTATAATCCCGGGAGGACCACCAGTGGCGAAGGCGCCCGGCTGGAACGCGCCCGACGGTGAGGGGCGAAAGCCGGGGGAGCGAACCGGATTAGATACCCGGGTAGTCCCGGCTGTAAACGATGCGGGCTAGGTGTTGGGTGGGCTTAGAGCCCACCCAGTGCCGCAGGGAAGCCGTTAAGCCCGCCGCCTGGGGAGTACGGCCGCAAGGCTGAAACTTAAAGGAATTGGCGGGGGAGCACCACAAGGGGTGGAGCCTGCGGTTTAATTGGAGTCAACGCCGGGAACCTCACCGGGGGCGACAGCAGGATGACGGCCAGGCTAACGACCTTGCCCGACGCGCTGAGAGGAGGTGCATGGCCGTCGCCAGCTCGTGCTGTGAAGTGTCCGGTTAAGTCCGGCAACGAGCGAGACCCCCGCCCCTAGTTGCTACCCGGGGCTCCGGCTCCGGGGCACACTAGGGGGACTGCCGCCGTTCAAGGCGGAGGAAGGAGGGGGCCACGGCAGGTCAGCATGCCCCGAAACCCCCGGGCTACACGCGGGCTACAATGGCGGGGACAGCGGGATCCGAACCCGAAAGGGGGAGGTAATCCCTCAAACCCCGCCGTAGTCGGGATCGAGGGCTGCAACTCGCCCTCGTGAACGCGGAATCCCTAGTAACCGCGCGTCATCAGCGCGCGGTGAATACGTCCCTGCTCCTTGCACACACCGCCCGTCGCTCCACCCAAGGGAGGAGGGAGTGAGGCCTGGTCTCTTCGGAGGCTGGGTCGAACTCCCTCCTCCTGAGGGGGGAGAAGTCGTAACAAGGTAGCCGTA
>NC_018001.1|SP00105 Archaea;Crenarchaeota;Thermoprotei;Desulfurococcales;Desulfurococcaceae;Desulfurococcus;amylolyticus DSM 16532
GGTTGATCCTGCCGGTCCCGACCGCTATCGGGGTGGGGCTAAGCCATGGGAGTCGTACGCCCCGCCGCTGCGGGGCGTGGCGGACGGCTGAGTAACACGTGGCTAACCTACCCTCGGGAGGGGGATAACACCGGGAAACTGGTGCTAATCCCCCATAGAGGAGGGGGCCTGGAAGGGTCCCTCCTCGAAAAGGTGTGGCAGGGGTTAACGCTGCCACACCGCCCGAGGATGGGGCTACGGCCCATTAGGTAGTTGGCGGGGTAACGGCCCGCCAAGCCGATAATGGGTAGGGGCCGTGAGAGCGGGAGCCCCCAGATGGGCACTGAGACAAGGGCCCAGGCCCTACGGGGCGCACCAGGCGCGAAACCTCCGCAATGCGGGAAACCGTGACGGGGCCACCCCGAGTGCCCCCTTACGGGGGCTTTTCCCCGCTGTAGGAAGGCGGGGGAATAAGCGGGGGGCAAGTCTGGTGTCAGCCGCCGCGGTAATACCAGCCCCGCGAGTGGTCGGGACGATTATTGGGCCTAAAGCGCCCGTAGCCGGCTCGGCAAGTCTCCTCCTAAATCCTCGGGCTCAACCCGAGGATTGGAGGAGATACTGCCGAGCTAGGGGGTGGGAGAGGCCGAGGGTACTCCCGGGGTAGGGGCGAAATCCTATAATCCCGGGAGGACCACCAGTGGCGAAGGCGCTCGGCTGGAACACGCCCGACGGTGAGGGGCGAAAGCCGGGGGAGCGAACCGGATTAGATACCCGGGTAGTCCCGGCTGTAAACGATGCGGGCTAGGTGTTGGGTGGGCCTAGAGCCCACCCAGTGCCGCAGGGAAGCCGTTAAGCCCGCCGCCTGGGGAGTACGGCCGCAAGGCTGAAACTCAAAGGAATTGGCGGGGGAGCACCACAAGGGGTGGAGCCTGCGGTTCAATTGGAGTCAACGCCGGGAATCTCACCGGGGGAGACAGCAGGATGACGGCCAGGTTAAAGGCCTTGCCTGACGCGCTGAGAGGAGGTGCATGGCCGTCGCCAGCTCGTGCTGTGAAGTGTCCGGTTAAGTCCGGAAACGAGTGAGACCCCCACCCCTAGTTGCGACCCGGGGCTACGGCTCCGGGGCACACTAGGGGGACTGCCGCCGTTTAAGGCGGAGGAAGGAGGGGGCCACGGCAGGTCAGCATGCCCCGAATCCCCCGGGCTACACGCGGGCTACAATGGCGGGGACAATGGGATCCGACCCCGAAAGGGGGAGGCAATCCCTCAAACCCCGCCGTAGTTGGGATCGAGGGCTGCAACTCGCCCTCGTGAACGAGGAATCCCTAGTAACCGCGTGTCAACATCGCGCGGTGAATACGTCCCTGCTCCTTGCACACACCGCCCGTCGCTCCACCCGAGGGGAGGGGGAGTGAGGCCTGGCCCTCTGGGTCGGGTCGAACTCCCCCTCCCTGAGGGGGGAGAAGTCGTAACAAGGTAGCCGTA
>NC_018015.1|SP00106 Archaea;Euryarchaeota;Thermococci;Thermococcales;Thermococcaceae;Thermococcus;cleftensis
GGTTGATCCTGCCGGAGGCCACTGCTATGGGGGTCCGACTAAGCCATGCGAGTCATGGGGCGCGCTCTGCGCGCACCGGCGGACGGCTCAGTAACACGTCGGTAACCTACCCTCGGGAGGGGGATAACCCCGGGAAACTGGGGCTAATCCCCCATAGGCCTGAGGTACTGGAAGGTCCTCAGGCCGAAAGGGCGTAAGCCGCCCGAGGATGGGCCGGCGGCCGATTAGGTAGTTGGTGGGGTAACGGCCCACCAAGCCGAAGATCGGTACGGGCCATGAGAGTGGGAGCCCGGAGATGGACACTGAGACACGGGTCCAGGCCCTACGGGGCGCAGCAGGCGCGAAACCTCCGCAATGCGGGAAACCGCGACGGGGGGACCCCCAGTGCCGTGGCATCGCCACGGCTTTTCCGGAGTGTAAAGAGCTCCGGGAATAAGGGCTGGGCAAGGCCGGTGGCAGCCGCCGCGGTAATACCGGCGGCCCGAGTGGTGGCCGCTATTATTGGGCCTAAAGCGTCCGTAGCCGGGCCCGTAAGTCCCTGGCGAAATCCCACGGCTCAACCGTGGGGCTTGCTGGGGATACTGCGGGCCTTGGGACCGGGAGAGGCCGGGGGTACTCCTGGGGTAGGGGTGAAATCCTATAATCCCAGGAGGACCGCCAGTGGCGAAGGCGCCCGGCTGGAACGGGTCCGACGGTGAGGGACGAAGGCCAGGGGAGCGAACCGGATTAGATACCCGGGTAGTCCTGGCTGTAAAGGATGCGGGCTAGGTGTCGGGCGAGCTTCGAGCTCGCCCGGTGCCGAAGGGAAGCCGTTAAGCCCGCCGCCTGGGGAGTACGGCCGCAAGGCTGAAACTTAAAGGAATTGGCGGGGGAGCACTACAAGGGGTGGAGCGTGCGGTTTAATTGGATTCAACGCCGGGAACCTCACCGGGGGCGACGGCAGGATGAAGGCCAGGCTGAAGGTCTTGCCGGACACGCCGAGAGGAGGTGCATGGCCGCCGTCAGCTCGTACCGTGAGGCGTCCACTTAAGTGTGGTAACGAGCGAGACCCGCGCCCCCAGTTGCCAGTCCTCCCCGCTGGGGAGGAGGCACTCTGGGGGGACCGCCGGCGATAAGCCGGAGGAAGGAGCGGGCGACGGTAGGTCAGTATGCCCCGAAACCCCCGGGCTACACGCGCGCTACAATGGGCGGGACAATGGGATCCGACCCCGAAAGGGGAAGGGAATCCCCTAAACCCGCCCCCAGTTCGGATCGCGGGCTGCAACTCGCCCGCGTGAAGCTGGAATCCCTAGTACCCGCGTGTCATCATCGCGCGGCGAATACGTCCCTGCTCCTTGCACACACCGCCCGTCACTCCACCCGAGCGGGGTCTGGGTGAGGCCTGGTCTCCCTTCGGGGAGGCCGGGTCGAGCCTGGGCTCCGTGAGGGGGGAGAAGTCGTAACAAGGTAGCCGTA
>NC_018225.1|SP00107 Archaea;Euryarchaeota;Halobacteria;Natrialbales;Natrialbaceae;Natrinema;sp. J7-2
GGTTGATCCTGCCGGAGGTCATTGCTATTGGAGTCCGATTTAGCCATGCTAGTTGCACGAGTTGAGACTCGTAGCAGATAGCTCAGTAACACGTGGCCAAACTACCCTATGGATCCGACTAACCTCGGGAAACTGAGGCTAATGCGGAATAGCGTTCATCGCCTGGAGTGGCACGAACGCGAAACGTTACGGCGCCATAGGATGTGGCTGCGGCCGATTAGGTAGACGGTGGGGTAACGGCCCACCGTGCCCATAATCGGTACGGGTTGTGAGAGCAAGAGCCCGGAGACGGTATCTGAGACAAGATACCGGGCCCTACGGGGCGCAGCAGGCGCGAAACCTTTACACTGCACGCGAGTGCGATAAGGGGACTCCGAGTGCGAGGGCATATAGTCCTCGCTTTTCACGACCGTAAGGTGGTCGTAGAATAAGTGCTGGGCAAGACCGGTGCCAGCCGCCGCGGTAATACCGGCAGCACGAGTGATGACCGCTATTATTGGGCCTAAAGCGTCCGTAGCTGGCCACGCAAGTCTATCGGGAAATCCGCGCGCTTAACGCGCGGGCGTCCGGTGGAAACTGCGTGGCTTGGGACCGGAAGACCTGAGGGGTACGTCCGGGGTAGGAGTGAAATCCCGTAATCCTGGACGGACCACCGGTGGCGAAAGCGCCTCAGGAAGACGGATCCGACGGTGAGGGACGAAAGCTCGGGTCACGAACCGGATTAGATACCCGGGTAGTCCGAGCTGTAAACGATGTCTGCTAGGTGTGGCACAGGCTACGAGCCTGTGCTGTGCCGTAGGGAAGCCGTGAAGCAGACCGCCTGGGAAGTACGTCCGCAAGGATGAAACTTAAAGGAATTGGCGGGGGAGCACTACAACCGGAGGAGCCTGCGGTTTAATTGGACTCAACGCCGGACATCTCACCAGCATCGACAATGTGCAGTGAAAGTCAGGTTGATGACCTTACTGGAGCCATTGAGAGGAGGTGCATGGCCGCCGTCAGCTCGTACCGTGAGGCGTCCTGTTAAGTCAGGCAACGAGCGAGACCCGCACTCCTAATTGCCAGCAACACCCTTGCGGTGGTTGGGTACATTAGGAGGACTGCCAGTGCCAAACTGGGAGGAAGGAACGGGCAACGGTAGGTCAGTATGCCCCGAATGTGCTGGGCGACACGCGGGCTACAATGGCCGAGACAGTGGGATGCAACCCCGAAAGGGGACGCTAATCTCCGAAACTCGGTCGTAGTTCGGATTGAGGGCTGAAACTCGCCCTCATGAAGCTGGATTCGGTAGTAATCGCGCCTCAGAAGGGCGCGGTGAATACGTCCCTGCTCCTTGCACACACCGCCCGTCAAAGCACCCGAGTGGGGTCCGGATGAGGCCGACGCAACATCGGTCGAATCTGGGCTCCGCAAGGGGGCTTAAGTCGTAACAAGGTAGCCGTA
>NC_018225.1|SP00107 Archaea;Euryarchaeota;Halobacteria;Natrialbales;Natrialbaceae;Natrinema;sp. J7-2
GGTTGATCCTGCCGGAGGTCATTGCTATTGGAGTCCGATTTAGCCATGCTAGTTGCACGAGTTGAGACTCGTAGCAGATAGCTCAGTAACACGTGGCCAAACTACCCTATGGATCCGACTAACCTCGGGAAACTGAGGCTAATGCGGAATAGCGTTCATCGCCTGGAGTGGCACGAACGCGAAACGTTACGGCGCCATAGGATGTGGCTGCGGCCGATTAGGTAGACGGTGGGGTAACGGCCCACCGTGCCCATAATCGGTACGGGTTGTGAGAGCAAGAGCCCGGAGACGGTATCTGAGACAAGATACCGGGCCCTACGGGGCGCAGCAGGCGCGAAACCTTTACACTGCACGCGAGTGCGATAAGGGGACTCCGAGTGCGAGGGCATATAGTCCTCGCTTTTCACGACCGTAAGGTGGTCGTAGAATAAGTGCTGGGCAAGACCGGTGCCAGCCGCCGCGGTAATACCGGCAGCACGAGTGATGACCGCTATTATTGGGCCTAAAGCGTCCGTAGCTGGCCACGCAAGTCTATCGGGAAATCCGCGCGCTTAACGCGCGGGCGTCCGGTGGAAACTGCGTGGCTTGGGACCGGAAGACCTGAGGGGTACGTCCGGGGTAGGAGTGAAATCCCGTAATCCTGGACGGACCACCGGTGGCGAAAGCGCCTCAGGAAGACGGATCCGACGGTGAGGGACGAAAGCTCGGGTCACGAACCGGATTAGATACCCGGGTAGTCCGAGCTGTAAACGATGTCTGCTAGGTGTGGCACAGGCTACGAGCCTGTGCTGTGCCGTAGGGAAGCCGTGAAGCAGACCGCCTGGGAAGTACGTCCGCAAGGATGAAACTTAAAGGAATTGGCGGGGGAGCACTACAACCGGAGGAGCCTGCGGTTTAATTGGACTCAACGCCGGACATCTCACCAGCATCGACAATGTGCAGTGAAAGTCAGGTTGATGACCTTACTGGAGCCATTGAGAGGAGGTGCATGGCCGCCGTCAGCTCGTACCGTGAGGCGTCCTGTTAAGTCAGGCAACGAGCGAGACCCGCACTCCTAATTGCCAGCAACACCCTTGCGGTGGTTGGGTACATTAGGAGGACTGCCAGTGCCAAACTGGAGGAAGGAACGGGCAACGGTAGGTCAGTATGCCCCGAATGTGCTGGGCGACACGCGGGCTACAATGGCCGAGACAGTGGGATGCAACCCCGAAAGGGGACGCTAATCTCCGAAACTCGGTCGTAGTTCGGATTGAGGGCTGAAACTCGCCCTCATGAAGCTGGATTCGGTAGTAATCGCGCCTCAGAAGGGCGCGGTGAATACGTCCCTGCTCCTTGCACACACCGCCCGTCAAAGCACCCGAGTGGGGTCCGGATGAGGCCGACGCAACGTCGGTCGAATCTGGGCTCCGCAAGGGGGCTTAAGTCGTAACAAGGTAGCCGTA
>NC_018227.2|SP00108 Archaea;Euryarchaeota;Methanomicrobia;Methanomicrobiales;Methanomicrobiaceae;Methanoculleus;bourgensis MS2
GGTTGATCCTGCCAGAGGTCACTGCTATCGGGGTTCGATTAAGCCATGCGAGTCGAGAGGGTTCGGCCCTCGGCGTACTGCTCAGTAACACGTGGATAACCTGCCCTAGGGAAGGGGATAACCCCGGGAAACTGGGGATAATACCCTATAGGTTACAGATGCTGGAATGCCCTGTAACCCAAAGTTCCGACGCCCTAGGATGGATCTGCGGCCGATTAGGTTGTTGTTGGGGTAATGGCCCAACAAGCCCGTAATCGGTACGGGTTGTGGGAGCAAGAGCCCGGAGTTGGATTCTGAGACACGAATCCAGGCCCTACGGGGCGCAGCAGGCGCGAAAACTTTACAATGCGGGCAACCGTGATAAGGGAACCTCGAGTGCCTGTAAATGCAGGCTGTTCAGGTGCCTAAAACACACCTGAAGAAAGGGCCGGGCAAGACCGGTGCCAGCCGCCGCGGTAATACCGGCGGCTCGAGTGGTGGCCGCTTTTATTGGGCTTAAAGCGTTCGTAGCTGGGTTGTTAAGTCTCTTGGGAAATCTGGCGGCTTAACCGTCAGGCGTCTAAGGGATACTGGCAATCTTGGAACCGGGAGAGGTGAGGGGTACTTCGGGGGTAGGAGTGAAATCCTGTAATCCTCGAGGGACCACCTGTGGCGAAGGCGCCTCACCAGAACGGCTTCGACAGTGAGGGACGAAAGCTGGGGGAGCAAACCGGATTAGATACCCGGGTAGTCCCAGCCGTAAACTATGCGCGTTAGGTGTATCGGTGACCACGAGTTACCGAGGTGCCGAAGGGAAACCGTGAAACGTGCCGCCTGGGAAGTACGGTCGCAAGGCTGAAACTTAAAGGAATTGGCGGGGGAGCACCACAACAGGTGGAGCCTGCGGTTTAATTGGACTCAACGCCGGGAAGCTCACCGGATAAGACAGCAGAATGATTGCCGGGCTGAAGACTCTGCATGACTAGCTGAGAGGAGGTGCATGGCCGTCGTCAGTTCGTACTGTGAAGCATCCTGTTAAGTCAGGCAACGAGCAAGACCCACGCCAACAGTTGCCAGCATGGTCTCCGGACTGATGGGGACACTGTTGGGACCGCCTCTGCTAAAGAGGAGGAAGGAATGGGCAACGGTAGGTCAGCATGCCCCGAATTATCCGGGCTACACGCGGGCTACAATGGGCAGGACAATGGGCATCGACACCGAAAGGTGAAGGCAATCTCCTAAACCTGTCCTTAGTTCGGATTGTGGGCTGCAACTCGCCCACATGAAGCTGGAATCTGTAGTAATCGCGTTTCAAAATAACGCGGTGAATTTGTCCCTGCTCCTTGCACACACCGCCCGTCAAACCACCCGAGTGGGGTTTGGATGAGGTTGCGGTTGTTGCCGCAGTCGAATCTAGGTTCCGCAAGGGGGGTTAAGTCGTAACAAGGTAGCCGTA
>NC_018655.1|SP00109 Archaea;Thaumarchaeota;Nitrosopumilales;Nitrosopumilaceae;Nitrosopumilus;koreensis AR1
GGTTGATCCTGCCGGACCTGACTGCTATCGGATTGATACTAAGCCATGCGAGTCATTGTAGCAATACAAGGCAGACGGCTCAGTAACGCGTAGTCAACCTAACCTATGGACGGGAATAACCTCGGGAAACTGAGAATAATGCCCGATAGAACACTATATCTGGAATGGTTTGTGTTCCAAATGATTTATCGCCGTAGGATGGGACTGCGGCCTATCAGTTTGTTGGTGAGGTAATGGCCCACCAAGACTATTACAGGTACGGGCTCTGAGAGGAGTAGCCCGGAGATGGGTACTGAGACACGGACCCAGGCCCTATGGGGCGCAGCAGGCGAGAAAACTTTGCAATGTGCGAAAGCACGACAAGGTTAATCCGAGTGGTTTCTGCTAAAGGAACCTTTTGTCAGTCCTAGAAACACTGACGAATAAGGGGTGGGCAAGTTCTGGTGTCAGCCGCCGCGGTAAAACCAGCACCTCAAGTGGTCAGGATGATTATTGGGCCTAAAGCATCCGTAGCCGGCTCTGTAAGTTTTCGGTTAAATCTGTACGCTCAACGTACAGGCTGCCGGGAATACTGCAGAGCTAGGGAGTGGGAGAGGTAGACGGTACTCGGTAGGAAGGGGTAAAATCCTTTGATCTATTGATGACCACCTGTGGCGAAGGCGGTCTACCAGAACACGTCCGACGGTGAGGGATGAAAGCTGGGGGAGCAAACCGGATTAGATACCCGGGTAGTCCCAGCTGTAAACTATGCAAACTCAGTGATGCATTGGCTTGTGGCCAATGCAGTGCTGCAGGGAAGCCGTTAAGTTTGCCGCCTGGGAAGTACGTACGCAAGTATGAAACTTAAAGGAATTGGCGGGGGAGCACCACAAGGGGTGAAGCCTGCGGTTCAATTGGAGTCAACGCCAGAAATCTTACCCGGAGAGACAGCAGAATGAAGGTCAAGCTGAAGACTTTACCAGACAAGCTGAGAGGTGGTGCATGGCCGTCGCCAGCTCGTGCCGTGAGATGTCCTGTTAAGTCAGGTAACGAGCGAGATCCCTGCCTCTAGTTGCCACCATTACTCTCAGGAGTAGTGGGGCGAATTAGCGGGACCGCCGCAGTTAATGCGGAGGAAGGAAGGGGCCACGGCAGGTCAGTATGCCCCGAAACTCTGGGGCCACACGCGGGCTGCAATGGTAACGACAATGGGTTTCAAATCCGAAAGGATGAGGTAATCCTCAAACGTTACCACAGTTATGACTGAGGGCTGCAACTCGCCCTCACGAATATGGAATCCCTAGTAACTGCGTGTCATTATCGCGCGGTGAATACGTCCCTGCTCCTTGCACACACCGCCCGTCGTTTCATTGAAGTGAGCTTTTAGCGAGGTGACGTCTGATTGGCGTTATCGAACTTGAGGTTCGTGACAAGGGAAAAGTCGTAACAAGGTGACCGTA
>NC_018656.1|SP00110 Archaea;Thaumarchaeota;Nitrosopumilales;Nitrosopumilaceae;Nitrosopumilus;sediminis
GGTTGATCCTGCCGGACCTGACTGCTATCGGATTGATACTAAGCCATGCGAGTCATTGTAGCAATACAAGGCAGACGGCTCAGTAACGCGTAGTCAACCTAACCTATGGACGGGAATAACCTCGGGAAACTGAGAATAATGCCCGATAGAACACTATATCTGGAATGGTTTGTGTTCCAAATGATTTATCGCCGTAGGATGGGACTGCGGCCTATCAGTTTGTTGGTGAGGTAATGGCCCACCAAGACTATTACAGGTACGGGCTCTGAGAGGAGTAGCCCGGAGATGGGTACTGAGACACGGACCCAGGCCCTATGGGGCGCAGCAGGCGAGAAAACTTTGCAATGTGCGAAAGCACGACAAGGTTAATCCGAGTGGTTTCTGCTAAAGGAACCTTTTGTCAGTCCTAGAAACACTGACGAATAAGGGGTGGGCAAGTTCTGGTGTCAGCCGCCGCGGTAAAACCAGCACCTCAAGTGGTCAGGATGATTATTGGGCCTAAAGCATCCGTAGCCGGCTCTGTAAGTTTTCGGTTAAATCTGTACGCTCAACGTACAGGCTGCCGGGAATACTGCAGAGCTAGGGAGTGGGAGAGGTAGACGGTACTCGGTAGGAAGGGGTAAAATCCTTTGATCTATTGATGACCACCTGTGGCGAAGGCGGTCTACCAGAACACGTCCGACGGTGAGGGATGAAAGCTGGGGGAGCAAACCGGATTAGATACCCGGGTAGTCCCAGCTGTAAACTATGCAAACTCAGTGATGCATTGGCTTGTGGCCAATGCAGTGCTGCAGGGAAGCCGTTAAGTTTGCCGCCTGGGAAGTACGTACGCAAGTATGAAACTTAAAGGAATTGGCGGGGGAGCACCACAAGGGGTGAAGCCTGCGGTTCAATTGGAGTCAACGCCAGAAATCTTACCCGGAGAGACAGCAGAATGAAGGTCAAGCTGAAGACTTTACCAGACAAGCTGAGAGGTGGTGCATGGCCGTCGCCAGCTCGTGCCGTGAGATGTCCTGTTAAGTCAGGTAACGAGCGAGATCCCTGCCTCTAGTTGCCACCATTACTCTCAGGAGTAGTGGGGCGAATTAGCGGGACCGCCGCAGTTAATGCGGAGGAAGGAAGGGGCCACGGCAGGTCAGTATGCCCCGAAACTCTGGGGCCACACGCGGGCTGCAATGGTAACGACAATGGGTTTCAAATCCGAAAGGATGAGGTAATCCTCAAACGTTACCACAGTTATGACTGAGGGCTGCAACTCGCCCTCACGAATATGGAATCCCTAGTAACTGCGTGTCATTATCGCGCGGTGAATACGTCCCTGCTCCTTGCACACACCGCCCGTCGTTTCATTGAAGTGAGCTCTTAGCGAGGTGACGTCTGATTGGCGTTATCGAACTTGGGGTTCGTGACAAGGGAAAAGTCGTAACAAGGTGACCGTA
>NC_018719.1|SP00111 Archaea;Thaumarchaeota;Nitrososphaeria;Nitrososphaerales;Nitrososphaeraceae;Nitrososphaera;gargensis Ga9.2
GGTTGATCCTGCCGGACCCGACTGCTATCAGAGTGGGACTAAGCCATGCGAGTCAACGCCGCAAGGCGTGGCATACGGCTCAGTAACACGTAGTCAACATGCCCAGGGGACGTGGATAACCTCGGGAAACTGAGGATAAACCGCGATAGGCCAAGGTTTCTGGAATGGACCATGGCTGAAATCTATATGGCCCCTGGATTGGACTGCGGCCGATCAGGCTGTTGGTGAGGTAATGGCCCACCAAACCTGTAACCGGTACGGGCTTTGAGAGAAGGAGCCCGGAGATGGGCACTGAGACAAGGGCCCAGGCCCTATGGGGCGCAGCAGGCGCGAAACCTCTGCAATAGGCGAAAGCCTGACAGGGTTACTCTGAGTGATGCCCGCTAAGGGCATCTTTTGGCACCTCTAAAAATGGTGCAGAATAAGGGGTGGGCAAGTCTGGTGTCAGCCGCCGCGGTAATACCAGCACCCCGAGTGGTCGGGACGATTATTGGGCCTAAAGCATCCGTAGCTTGTTCTGCAAGTCCTCCGTTAAATCCACCTGCTCAACAGATGGGCTGCGGAGGATACTACAGGGCTAGGAGGCGGGAGAGGCAAGCGGTACTCAGTGGGTAGGGGTAAAATCCTCTGATCCACCGAAGACCACCAGTGGCGAAGGCGGCTTGCCAGAACGCGCTCGACGGTGAGGGATGAAAGCTGGGGGAGCAAACCGGATTAGATACCCGGGTAGTCCCAGCTGTAAACGATGCAGACTCGGTGATGGGTTGGCTTCGCGCCAACCCAGTGCCGCAGGGAAGCCGTTAAGTCTGCCGCCTGGGGAGTACGGTCGCAAGACTGAAACTTAAAGGAATTGGCGGGGGAGCACCACAAGGGGTGAAGCCTGCGGTTCAATTGGAGTCAACGCCGGGAATCTTACCGGGGGCGACAGCAGAGTGAAGGTCAAGCTGAAGACTTTACCAGACAAGCTGAGAGGAGGTGCATGGCCGTCGCCAGCTCGTGCCGTGAGGTGTCCTGTTAAGTCAGGTAACGAGCAAGATCCCTGCCTCTAGTTGCTACCTCTGTTCTCAGGAACGGAGGGGCTAATTAGAGGGACCGCCGCCGCTGAGGCGGAGGAAGGAGGGGGCTACGGCAGGTCAGTATGCCCCGAAACCCTCGGGCCACACGCGGGCTGCAATGGTAAGGACAGCGGGCTCCGATCCCGAAAGGGGGAGGCAATCCCTCAAACCTTACCTCAGTTATGATTGAGGGCTGAAACTCGCCCTCATGAATATGGAATCCCTAGTAACCGCGTGTCACCATCGCGCGGTGAATACGTCCCTGCTCCTTGCACACACCGCCCGTCGCTTCACCGAAGCTGGTTCTTGGCGAGGTGGCGCCTAATTGGCGCTATCGAACCTGGGGTCAGCAACGGGGGAGAAGTCGTAACAAGGTAGTCGTA
>NC_019791.1|SP00112 Archaea;Crenarchaeota;Thermoprotei;Acidilobales;Caldisphaeraceae;Caldisphaera;lagunensis DSM 15908
GGTTGATCCTGCCGGACCTGACTGCTATTGGGGTAAGGCTAAGCCATGGGAGCCGGACGCCCTATCGCTATAGGGCGTGACGCACGGCTGAGTAACACGTGGCTAACCTACCCTCGGGACTGGGATAACTCCGGGAAACTGGAGCTAAACCCGGATAGGTGAGGAGTCCTGGAATGGTTCTTCACCGAAATAGACCTTAGGGGGTTACCGTCTAAGGTCTGCCCGAGGATGGGGCCACGGCCCATCATGGTAGTTGGTGGGGTAATGGCCCACCAAGCCTACGACGGGTAGGGGCCCTGGGAGGGGGAGCCCCCAGATGGACCCTGAGACAAGGGTCCAGGCCCTACGGGGCGCACCAGGCGCGAAACCTCTGCAATGCGGGCAACCGTGACAGGGTTACCCCAAGTGCTCCCGTTAAGGGAGCTTTTCCTCGCTGTAAGGAGGCGAGGGAATAAGCGGGGGGCAAGACTGGTGTCAGCCGCCGCGGTAATACCAGCCCCGCGAGTGGTCAGGACGATTACTGGGCCTAAAGCGCCCGTAGCCGGTCTAGCAAGTCCTCTCTGAAAGCTCCGGGCCTAACCCGGAGAGTGGAGAGGATACTGCTAGGCTAGGGGGCGGGAAAGGCCGGGGGTACTCCTAGGGTAGGGGCGAAATCCGATAATCCTAGGAGGACCACCAGTGGCGAAGGCGCCCGGCTGGAACGCGCCCGACGGTGAGGGGCGAAAGCTGGGGGAGCGAACCGGATTAGATACCCGGGTAGTCCCAGCTGTAAACGATGCAGGCTAGGTGTTAGATGGGCGTTAGGGTCCATCTAGTGCCGCAGGGAAGCCGTTAAGCCTGCCGCCTGGGGAGTACGGCCGCAAGGCTGAAACTTAAAGGAATTGGCGGGGGGGCACACAAGGGGTGGAGCCTGCGGCTCAATTGGAGTCAACGCCGGGAACCTCCACCGGGAGCGACAGCAGAATGAAGGCCAGGCTAATGACCTTGCCAGACGCGCTGAGGGGAGGTGCACGGCCGTCGCCAGCTCGTGCTGTGAAGTGTCCTGTTAAGTCAGGCAACGAGCGAGACCCTCGCCCTTAGTTGCCATCACATAGGAGACTATGGGGGCACACTAAGGGGACTGCCGCCGCTAAGGCGGAGGAAGGGGAGGGCCACGGCAGGTCAGCATGCCCCTAAACTCCCGGGCTGCACGCGGGCTACAATGGTGGGGACAGCGGGTTCCGACCCACGAAAGGGGAAGGCAATCCCTGAAACCCCACCGTAGTTGGGATTGAGGGCTGCAACTCGCCCTCATGAACCTGGAATCCCTAGTAACCGCGCGTCATCATCGCGCGGTGAATACGTCCCTGCCCCTTGTACACACTGCCCGTCGCTCCATCCGAGAGAGGGGAAGGTGAGGCCCCTTCCCATAGGGAAGAGGTCGAACCTTCCCCTCTCGAGGAGGGAGAAGTCGTAACAAGGTAGCCGTA
>NC_019792.1|SP00113 Archaea;Euryarchaeota;Halobacteria;Natrialbales;Natrialbaceae;Natronobacterium;gregoryi SP2
GGTTGATCCTGCCGGAGGCCATTGCTATTGGAGTCCGATTTAGCCATGCTAGTTGCACGGGTTAGACCCGTAGCAGATAGCTCAGTAACACGTGGCCAAACTACCCTACAGAGCGGGATAACCTCGGGAAACTGAGGCTAATCCTGCATACGGCTCTCATGCTGGAAGTGCAGAGAGCTCGAAACGCTCCGGCGCTGTAGGATGTGGCTGCGGCCGATTAGGTAGACGGTGGGGTAACGGCCCACCGTGCCAGTAATCGGTACGGGTTGTGAGAGCAAGAGCCCGGAGACGGTATCTGAGACAAGATACCGGGCCCTACGGGGCGCAGCAGGCGCGAAACCTTTACACTGCACGACAGTGCGATAGGGGGACTCCAAGTGCGAGGGCATATAGTCCTCGCTTTTCACGACCGTAAGGAGGTCGCAGAATAAGGGCTGGGCAAGACCGGTGCCAGCCGCCGCGGTAATACCGGCAGCCCAAGTGATGGCCGCTCTTATTGGGCCTAAAGCGTCCGTAGCTGGCCACGCAAGTCCGTCGGGAAATCTCCTCGCTCAACGAGGAGGCGTCCGGTGGAAACTGTGTGGCTTGGGACCGGAAGACCTGCGGGGTACGTCCGGGGTAGGAGTGAAATCCTGTAATCCTGGACGGACCACCGGTGGCGAAAGCGCCGCAGGAAGACGGATCCGACGGTGAGGGACGAAAGCTCGGGTCACGAACCGGATTAGATACCCGGGTAGTCCGAGCTGTAAACGATGTCTGCTAGGTGTGACACAGGCTACGAGCCTGTGTTGTGCCGCAGGGAAGCCGTGAAGCAGACCGCCTGGGAAGTACGTCCGCAAGGATGAAACTTAAAGGAATTGGCGGGGGAGCACTACAACCGGAGGAGCCTGCGGTTTAATTGGACTCAACGCCGGACATCTCACCAGCATCGACAGTAGCAATGAACGTCAGTGTGATGAGCTTACTGGAGCTACTGAGAGGAGGTGCATGGCCGCCGTCAGCTCGTACCGTGAGGCGTCCTGTTAAGTCAGGCAACGAGCGAGACCCGCACTCCTAATTGCCAGCAACACCCTTGTGGTGGTTGGGTACATTAGGAGGACTGCCAGTGCCAAACTGGAGGAAGGAACGGGCAACGGTAGGTCAGTATGCCCCGAATGTGCTGGGCGACACGCGGGCTACAATGGCCGAGACAGTGGGACCCTACCCCGAGAGGGGACGGTAATCTCCGAAACTCGGTCGTAGTTCGGATTGCAGGCTGAAACTCGCCTGCATGAAGCTGGATTCGGTAGTAATCGCCGTTCAGAAGACGGCGGTGAATACGTCCCTGCTCCTTGCACACACCGCCCGTCAAAGCACCCGAGTGGGGTCCGGATGAGGCCGCCTTCCGGCGGTCGAATCTGGGCTCCGCAAGGGGGCTTAAGTCGTAACAAGGTAGCCGTA
>NC_019792.1|SP00113 Archaea;Euryarchaeota;Halobacteria;Natrialbales;Natrialbaceae;Natronobacterium;gregoryi SP2
GGTTGATCCTGCCGGAGGCCATTGCTATTGGAGTCCGATTTAGCCATGCTAGTTGCACGGGTTAGACCCGTAGCAGATAGCTCAGTAACACGTGGCCAAACTACCCTACAGAGCGGGATAACCTCGGGAAACTGAGGCTAATCCTGCATACGGCTCTCATGCTGGAAGTGCAGAGAGCTCGAAACGCTCCGGTGCTGTAGGATGTGGCTGCGGCCGATTAGGTAGACGGTGGGGTAACGGCCCACCGTGCCAGTAATCGGTACGGGTTGTGAGAGCAAGAGCCCGGAGACGGTATCTGAGACAAGATACCGGGCCCTACGGGGCGCAGCAGGCGCGAAACCTTTACACTGCACGACAGTGCGATAGGGGGACTCCAAGTGCGAGGGCATATAGTCCTCGCTTTTCACGACCGTAAGGAGGTCGCAGAATAAGGGCTGGGCAAGACCGGTGCCAGCCGCCGCGGTAATACCGGCAGCCCAAGTGATGGCCGCTCTTATTGGGCCTAAAGCGTCCGTAGCTGGCCACGCAAGTCCGTCGGGAAATCTCCTCGCTCAACGAGGAGGCGTCCGGTGGAAACTGTGTGGCTTGGGACCGGAAGACCTGCGGGGTACGTCCGGGGTAGGAGTGAAATCCTGTAATCCTGGACGGACCACCGGTGGCGAAAGCGCCGCAGGAAGACGGATCCGACGGTGAGGGACGAAAGCTCGGGTCACGAACCGGATTAGATACCCGGGTAGTCCGAGCTGTAAACGATGTCTGCTAGGTGTGACACAGGCTACGAGCCTGTGTTGTGCCGCAGGGAAGCCGTGAAGCAGACCGCCTGGGAAGTACGTCCGCAAGGATGAAACTTAAAGGAATTGGCGGGGGAGCACTACAACCGGAGGAGCCTGCGGTTTAATTGGACTCAACGCCGGACATCTCACCAGCATCGACAGTAGCAATGAACGTCAGTGTGATGAGCTTACTGGAGCTACTGAGAGGAGGTGCATGGCCGCCGTCAGCTCGTACCGTGAGGCGTCCTGTTAAGTCAGGCAACGAGCGAGACCCGCACTCCTAATTGCCAGCAACACCCTTGTGGTGGTTGGGTACATTAGGAGGACTGCCAGTGCCAAACTGGAGGAAGGAACGGGCAACGGTAGGTCAGTATGCCCCGAATGTGCTGGGCGACACGCGGGCTACAATGGCCGAGACAGTGGGACCCTACCCCGAGAGGGGACGGTAATCTCCGAAACTCGGTCGTAGTTCGGATTGCAGGCTGAAACTCGCCTGCATGAAGCTGGATTCGGTAGTAATCGCCGTTCAGAAGACGGCGGTGAATACGTCCCTGCTCCTTGCACACACCGCCCGTCAAAGCACCCGAGTGGGGTCCGGATGAGGCCGCCTTCCGGCGGTCGAATCTGGGCTCCGCAAGGGGGCTTAAGTCGTAACAAGGTAGCCGTA
>NC_019943.1|SP00114 Archaea;Euryarchaeota;Methanomicrobia;Methanomicrobiales;Methanoregulaceae;Methanoregula;formicica SMSP
GGTTGATCCTGCCAGAGGCCACTGCTATCGGAGTTCGATTAAGCCATGCGAGTCGAGAGGTGCAAGACCTCGGCATACTGCTCAGTAACACGTGGACAATCTACCCTATGGAAGGGGATAACCCCGGGAAACTGGGGATAATACCCTATAGACTATGGATGCTGGAATGCTCTGTAGTCGAAAGGTCCGCCGCCATAGGATGGGTCTGCGGCCGATTAGGTTGTTGTTGGGGTAACGGCCCAACAAGCCTGTAATCGGTACGGGTTGTGGGAGCAAGAGCCCGGAGATGGATTCTGAGACACGAATCCAGGCCCTACGGGGCGCAGCAGGCGCGAAAACTTTGCAATGCGGGAAACCGTGACAGGGGAACTCCGAGTGCCCGTTAAATCGGGCTGTCCACCAGTTTAAATAACTGGTGAAGAAAGGGCCGGGCAAGACCGGTGCCAGCCGCCGCGGTAATACCGGCGGCTCGAGTGGTGGCCACTATTACTGGGCTTAAAGCGTTCGTAGCTGGTTTGTTAAGTCTCTGGGGAAATCTTCCGGCTCAACCGGAAGGCGTCTCAGGGATACTGGCAGACTAGGGACCGGGAGAGGTGAGGGGTACTCCAGGGGTAGGAGTGAAATCCTGTAATCCTTGGGGGACCACCTGTGGCGAAGGCGCCTCACCAGAACGGCTCCGACAGTGAGGGACGAAAGCTGGGGGAGCAAACCGGATTAGATACCCGGGTAGTCCCAGCTGTAAACGATGCGCGTTAGGTGTATCGGTGACCACGAGTTACCGAGGTGCCGAAGAGAAATCGTGAAACGTGCCGCCTGGGAAGTACGGTCGCAAGGCTGAAACTTAAAGGAATTGGCGGGGGAGCACCACAACAGGTGGAGCCTGCGGTTTAATCGGACTCAACGCCGGGAAACTCACCAGTTAAGACAGCTGAATGATAGTCGGGCTGAAGACTCTACTTGACTAGCTGAGAGGAGGTGCATGGCCGTCGTCAGTTCGTACTGTGAAGCATCCTGTTAAGTCAGGCAACGAGCGAGACCCACGCCAACAGTTGCCAGCTCGTCCTCCGGGATGGTGGGGACACTGTTGGGACCGCCTCTGCTAAAGAGGAGGAAGGAATGGGCAACGGTAGGTCAGCATGCCCCGAATTAACTGGGCTACACGCGGGCTACAATGGGTGGGACAATGGGTATCGACACCGAAAGGTGAAGGCAATCTCCTAAACCCACCCTTAGTTCGGATTGTGGGTTGCAACTCACCCACATGAAGCTGGAATCTGTAGTAATCGTGTCTCAAAATGGCACGGTGAATATGTCCCTGCTCCTTGCACACACCGCCCGTCAAACCACCCGAGTGAGGTCTTGATGAGGCCGTCGTATCTGCGGCGGTCGAATCTAGGTTTTGCAAGGGGGGTTAAGTCGTAACAAGGTAGCCGTA
>NC_019962.1|SP00115 Archaea;Euryarchaeota;Halobacteria;Natrialbales;Natrialbaceae;Natrinema;pellirubrum DSM 15624
GGTTGATCCTGCCGGAGGTCATTGCTATTGGAGTCCGATTTAGCCATGCTAGTTGCACGAGTTTAGACTCGTAGCAGATAGCTCAGTAACACGTGGCCAAACTACCCTATGGATCCGAATAACCTCGGGAAACTGAGGCTAATTCGGAATACGATTCATCACCTAGAGTGGTGTGAATCCGAAACGCTCCGGCGCCATAGGATGTGGCTGCGGCCGATTAGGTAGACGGTGGGGTAACGGCCCACCGTGCCCATAATCGGTACGGGTTGTGAGAGCAAGAGCCCGGAGACGGTATCTGAGACAAGATACCGGGCCCTACGGGGCGCAGCAGGCGCGAAACCTTTACACTGCACGAAAGTGCGATAAGGGGACTCCAAGTGCGAGGGCATATAGTCCTCGCTTTTTGCGACCGTAAGGTGGTCGCGGAATAAGTGCTGGGCAAGACCGGTGCCAGCCGCCGCGGTAATACCGGCAGCACGAGTGATGACCGCTATTATTGGGCCTAAAGCGTCCGTAGCTGGCCATGCAAGTCCATCGGGAAATCCGCGCGCTTAACGCGCGGGCGTCCGGTGGAAACTGCATGGCTTGGGACCGGAAGACCAGAGGGGTACGTCCGGGGTAGGAGTGAAATCCCGTAATCCTGGACGGACCACCGGTGGCGAAAGCGCCTCTGGAAGACGGATCCGACGGTGAGGGACGAAAGCTCGGGTCACGAACCGGATTAGATACCCGGGTAGTCCGAGCTGTAAACGATGTCTGCTAGGTGTGGCACAGGCTACGAGCCTGTGCTGTGCCGCAGGGAAGCCGTGAAGCAGACCGCCTGGGAAGTACGTCCGCAAGGATGAAACTTAAAGGAATTGGCGGGGGAGCACTACAACCGGAGGAGCCTGCGGTTTAATTGGACTCAACGCCGGACATCTCACCAGCATCGACAATGTGCAGTGAAAGTCAGGTTGATGACCTTACTGGAGCCATTGAGAGGAGGTGCATGGCCGCCGTCAGCTCGTACCGTGAGGCGTCCTGTTAAGTCAGGCAACGAGCGAGACCCGCACTCCTAATTGCCAGCAACACCTAGCGGTGGTTGGGTACATTAGGAGGACTGCCAGTGCCAAACTGGAGGAAGGAACGGGCAACGGTAGGTCAGTATGCCCCGAATGTGCTGGGCGACACGCGGGCTACAATGGCCGAGACAGTGGGATGCAACCCCGAAAGGGGGCGCTAATCTCCGAAACTCGGTCGTAGTTCGGATTGAGGGCTGAAACTCGCCCTCATGAAGCTGGATTCGGTAGTAATCGCGCCTCAGAAGGGCGCGGTGAATACGTCCCTGCTCCTTGCACACACCGCCCGTCAAAGCACCCGAGTGGGGTCCGGATGAGGCCGACGCAACGTCGGTCGAATCTGGGCTCCGCAAGGGGGCTTAAGTCGTAACAAGGTAGCCGTA
>NC_019962.1|SP00115 Archaea;Euryarchaeota;Halobacteria;Natrialbales;Natrialbaceae;Natrinema;pellirubrum DSM 15624
GGTTGATCCTGCCGGAGGTCATTGCTATTGGAGTCCGATTTAGCCATGCTAGTTGCACGAGTTTAGACTCGTAGCAGATAGCTCAGTAACACGTGGCCAAACTACCCTATGGATCCGAATAACCTCGGGAAACTGAGGCTAATTCGGAATACGATTCATCACCTAGAGTGGTGTGAATCCGAAACGCTCCGGCGCCATAGGATGTGGCTGCGGCCGATTAGGTAGACGGTGGGGTAACGGCCCACCGTGCCCATAATCGGTACGGGTTGTGAGAGCAAGAGCCCGGAGACGGTATCTGAGACAAGATACCGGGCCCTACGGGGCGCAGCAGGCGCGAAACCTTTACACTGCACGAAAGTGCGATAAGGGGACTCCAAGTGCGAGGGCATATAGTCCTCGCTTTTTGCGACCGTAAGGTGGTCGCGGAATAAGTGCTGGGCAAGACCGGTGCCAGCCGCCGCGGTAATACCGGCAGCACGAGTGATGACCGCTATTATTGGGCCTAAAGCGTCCGTAGCTGGCCGTGCAAGTCCATCGGGAAATCCGCGCGCTTAACGCGCGGGCGTCCGGTGGAAACTGCATGGCTTGGGACCGGAAGACCAGAGGGGTACGTCCGGGGTAGGAGTGAAATCCCGTAATCCTGGACGGACCACCGGTGGCGAAAGCGCCTCTGGAAGACGGATCCGACGGTGAGGGACGAAAGCTCGGGTCACGAACCGGATTAGATACCCGGGTAGTCCGAGCTGTAAACGATGTCTGCTAGGTGTGGCACAGGCTACGAGCCTGTGCTGTGCCGCAGGGAAGCCGTGAAGCAGACCGCCTGGGAAGTACGTCCGCAAGGATGAAACTTAAAGGAATTGGCGGGGGAGCACTACAACCGGAGGAGCCTGCGGTTTAATTGGACTCAACGCCGGACATCTCACCAGCATCGACAATGTGCAGTGAAAGTCAGGTTGATGACCTTACTGGAGCCATTGAGAGGAGGTGCATGGCCGCCGTCAGCTCGTACCGTGAGGCGTCCTGTTAAGTCAGGCAACGAGCGAGACCCGCACTCCTAATTGCCAGCAACACCTAGCGGTGGTTGGGTACATTAGGAGGACTGCCAGTGCCAAACTGGAGGAAGGAACGGGCAACGGTAGGTCAGTATGCCCCGAATGTGCTGGGCGACACGCGGGCTACAATGGCCGAGACAGTGGGATGCAACCCCGAAAGGGGGCGCTAATCTCCGAAACTCGGTCGTAGTTCGGATTGAGGGCTGAAACTCGCCCTCATGAAGCTGGATTCGGTAGTAATCGCGCCTCAGAAGGGCGCGGTGAATACGTCCCTGCTCCTTGCACACACCGCCCGTCAAAGCACCCGAGTGGGGTCCGGATGAGGCCGACGCAACGTCGGTCGAATCTGGGCTCCGCAAGGGGGCTTAAGTCGTAACAAGGTAGCCGTA
>NC_019962.1|SP00115 Archaea;Euryarchaeota;Halobacteria;Natrialbales;Natrialbaceae;Natrinema;pellirubrum DSM 15624
GGTTGATCCTGCCGGAGGTCATTGCTATTGGAGTCCGATTTAGCCATGCTAGTTGCACGAGTTCAGACTCGTAGCAGATAGCTCAGTAACACGTGGCCAAACTACCCTATGGATCCGAATAACCTCGGGAAACTGAGGCTAATTCGGAATACGATTCATCGCCTGGAGTGGCGTGAATCCGAAACGCTCCGGCGCCATAGGATGTGGCTGCGGCCGATTAGGTAGACGGTGGGGTAACGGCCCACCGTGCCCATAATCGGTACGGGTTGTGAGAGCAAGAGCCCGGAGACGGTATCTGAGACAAGATACCGGGCCCTACGGGGCGCAGCAGGCGCGAAACCTTTACACTGCACGAAAGTGCGATAAGGGGACTCCAAGTGCGAGGGCATATAGTCCTCGCTTTTTGCGACCGTAAGGTGGTCGCGGAATAAGTGCTGGGCAAGACCGGTGCCAGCCGCCGCGGTAATACCGGCAGCACGAGTGATGACCGCTATTATTGGGCCTAAAGCGTCCGTAGCTGGCCATGCAAGTCCATCGGGAAATCCGCGCGCTTAACGCGCGGGCGTCCGGTGGAAACTGCATGGCTTGGGACCGGAAGACCAGAGGGGTACGTCCGGGGTAGGAGTGAAATCCCGTAATCCTGGACGGACCACCGGTGGCGAAAGCGCCTCTGGAAGACGGATCCGACGGTGAGGGACGAAAGCTCGGGTCACGAACCGGATTAGATACCCGGGTAGTCCGAGCTGTAAACGATGTCTGCTAGGTGTGGCACAGGCTACGAGCCTGTGCTGTGCCGCAGGGAAGCCGTGAAGCAGACCGCCTGGGAAGTACGTCCGCAAGGATGAAACTTAAAGGAATTGGCGGGGGAGCACTACAACCGGAGGAGCCTGCGGTTTAATTGGACTCAACGCCGGACATCTCACCAGCATCGACAATGTGCAGTGAAAGTCAGGTTGATGACCTTACTGGAGCCATTGAGAGGAGGTGCATGGCCGCCGTCAGCTCGTACCGTGAGGCGTCCTGTTAAGTCAGGCAACGAGCGAGACCCGCACTCCTAATTGCCAGCAACACCTAGCGGTGGTTGGGTACATTAGGAGGACTGCCAGTGCCAAACTGGAGGAAGGAACGGGCAACGGTAGGTCAGTATGCCCCGAATGTGCTGGGCGACACGCGGGCTACAATGGCCGAGACAGTGGGATGCAACCCCGAAAGGGGGCGCTAATCTCCGAAACTCGGTCGTAGTTCGGATTGAGGGCTGAAACTCGCCCTCATGAAGCTGGATTCGGTAGTAATCGCGCCTCAGAAGGGCGCGGTGAATACGTCCCTGCTCCTTGCACACACCGCCCGTCAAAGCACCCGAGTGGGGTCCGGATGAGGCCGACGCAACGTCGGTCGAATCTGGGCTCCGCAAGGGGGCTTAAGTCGTAACAAGGTAGCCGTA
>NC_019964.1|SP00116 Archaea;Euryarchaeota;Halobacteria;Natrialbales;Natrialbaceae;Halovivax;ruber XH-70
GGTTGATCCTGCCGGAGGTCATTGCTATTGGAGTCCGATTTAGCCATGCTAGTCGCACGAGTTCAGACTCGTGGCAGATAGCTCAGTAACACGTGGCCAAACTACCCTGTCGATCGGGACACCCTCGGGAAACTGAGGCTAATCCCGGATACGGCTCGCTGCCTGGAGTTGGCGCGAGCCCGAAACGTTCAGGCGCGACAGGATGTGGCTGCGGCCGATTAGGTAGACGGTGGGGTAACGGCCCACCGTGCCGATAATCGGTACGGGTTGTGAAAGCAAGAGCCCGGAGACGGAATCTGAGACAAGATTCCGGGCCCTACGGGGCGCAGCAGGCGCGAAACCTTTACACTGCACGCGAGTGCGATAGGGGGACTCCAAGTGCGAGGGCATACAGTCCTCGCTTTTCACCACCGTAAGGAGGTGGTAGAATAAGTGCTGGGCAAGACCGGTGCCAGCCGCCGCGGTAATACCGGCAGCACGAGTGATGACCGCTATTATTGGGCCTAAAGCGTCCGTAGCCGGCTGGGCAAGTCCATCGGGAAATCCGCACGCCTAACGTGCGGGCGTCCGGTGGAAACTGTTCGGCTTGGGACCGGAAGATCCAGAGGGTACGTCTGGGGTAGGAGTGAAATCCTGTAATCCTGGACGGACCACCGGTGGCGAAAGCGCTCTGGAAAGACGGATCCGACGGTGAGGGACGAAAGCTTGGGTCACGAACCGGATTAGATACCCGGGTAGTCCAAGCTGTAAACGATGTCTGCTAGGTGTGGCACAGGCTACGAGCCTGTGCTGTGCCGTAGGGAAGCCGTGAAGCAGACCGCCTGGGAAGTACGTCTGCAAGGATGAAACTTAAAGGAATTGGCGGGGGAGCACTACAACCGGAGGAGCCTGCGGTTTAATTGGACTCAACGCCGGACATCTCACCAGCATCGACAGTAGCTGTGACGGTCAGTGTGATGAGCTTACTAGAGCTACTGAGAGGAGGTGCATGGCCGCCGTCAGCTCGTACCGTGAGGCGTCCTGTTAAGTCAGGCAACGAGCGAGACCCGCACGCCTAATTGCCAGCAACACCCTTGAGGTGGTTGGGTACATTAGGCGGACTGCCAGTGCCAAACTGGAGGAAGGAACGGGCAACGGTAGGTCAGTATGCCCCGAATGTGCTGGGCGACACGCGGGCTACAATGGTCGAGACAGTGGGATGCCACCCCGAGAGGGGGCGCTAATCTCCGAAACTCGATCGTAGTTCGGATTGCGGACTGAAACTCGTCCGCATGAAGCTGGATTCGGTAGTAATCGCGCTTCAGAAGAGCGCGGTGAATACGTCCCTGCTCCTTGCACACACCGCCCGTCAAAGCACCCGAGTGAGGTCCGGATGAGGCTGCCGGTATGGCAGTCGAATCTGGGCTTCGCAAGGGGGCTTAAGTCGTAACAAGGTAGCCGTA
>NC_019974.1|SP00117 Archaea;Euryarchaeota;Halobacteria;Natrialbales;Natrialbaceae;Natronococcus;occultus SP4
GGTTGATCCTGCCGGAGGCCATTGCTATTGGAGTCCGATTTAGCCATGCTAGTTGCACGAGTTCAGACTCGTAGCAGATAGCTCAGTAACACGTGGCCAAACTACCCTCTGGAGGGGACCAACCTCGGGAAACTGAGGCTAATTCCCCATACCGCTCGACGCCTGGAACTGGCGCGAGCCCGAAACGCTCCGGCGCCAGAGGATGTGGCTGCGGCCGATTAGGTAGACGGTGGGGTAACGGCCCACCGTGCCAGTAATCGGTACGGGTTGTGAGAGCAAGAGCCCGGAGACGGTATCTGAGACAAGATACCGGGCCCTACGGGGCGCAGCAGGCGCGAAACCTTTACACTGCACGCCAGTGCGATAAGGGGACTCCAAGTGCGAGGGCATAGAGCCCTCGCTTTTCTGCACCGTAAGGTGGTGCAGGAACAAGTGCTGGGCAAGACCGGTGCCAGCCGCCGCGGTAATACCGGCAGCACGAGTGATGGCCGCTCTTATTGGGCCTAAAGCGTCCGTAGCTGGCCAGGCAAGTCCATCGGGAAATCTCCCCGCCTAACGGGGAGGCGTCCGGTGGAAACTGCCTGGCTTGGGACCGGAAGATCCAGAGGGTACGTCCGGGGTAGGAGTGAAATCCCGTAATCCTGGACGGACCGCCGGTGGCGAAAGCGCTCTGGAAAGACGGATCCGACGGTGAGGGACGAAAGCTCGGGTCACGAACCGGATTAGATACCCGGGTAGTCCGAGCTGTAAACGATGTCTGCTAGGTGTGCCACAGGCTACGAGCCTGTGGTGTGCCGCAGGGAAGCCGTGAAGCAGACCGCCTGGGAAGTACGTCCGCAAGGATGAAACTTAAAGGAATTGGCGGGGGAGCACTACAACCGGAGGAGCCTGCGGTTTAATTGGACTCAACGCCGGACATCTCACCAGCATCGACAGTAGGAGTGACGGTCAGTGTGATGAGCTTACCAGACCTACTGAGAGGAGGTGCATGGCCGCCGTCAGCTCGTACCGTGAGGCGTCCTGTTAAGTCAGGCAACGAGCGAGACCCGCACTCCTAATTGCCAGCAACACCCTTGTGGTGGTTGGGTACATTAGGAGGACTGCCAGTGCCAAACTGGAGGAAGGAACGGGCAACGGTAGGTCAGTATGCCCCGAATGTGCTGGGCAACACGCGGGCTACAATGGTCGAGACAGTGGGATGCAACCCCGAAAGGGGGCGCTAATCTCCGAAACTCGATCGTAGTTCGGATTGCGGACTGAAACTCGTCCGCATGAAGCTGGATTCGGTAGTAATCGCCGTTCAGAAGACGGCGGTGAATACGTCCCTGCTCCTTGCACACACCGCCCGTCAAAGCACCCGAGTGAGGTCCGGATGAGGCCCCTTCTGGGGGTCGAATCTGGGCTTCGCAAGGGGGCTTAAGTCGTAACAAGGTAGCCGTA
>NC_019974.1|SP00117 Archaea;Euryarchaeota;Halobacteria;Natrialbales;Natrialbaceae;Natronococcus;occultus SP4
GGTTGATCCTGCCGGAGGCCATTGCTATTGGAGTCCGATTTAGCCATGCTAGTTGCACGAGTTCAGACTCGTAGCAGATAGCTCAGTAACACGTGGCCAAACTACCCTCTGGAGGGGACCAACCTCGGGAAACTGAGGCTAATTCCCCATACCGCTCGACGCCTGGAACTGGCGCGAGCCCGAAACGCTCCGGCGCCAGAGGATGTGGCTGCGGCCGATTAGGTAGACGGTGGGGTAACGGCCCACCGTGCCAGTAATCGGTACGGGTTGTGAGAGCAAGAGCCCGGAGACGGTATCTGAGACAAGATACCGGGCCCTACGGGGCGCAGCAGGCGCGAACCTTTACACTGCACGCCAGTGCGATAAGGGGACTCCAAGTGCGAGGGCATAGAGCCCTCGCTTTTCTGCACCGTAAGGTGGTGCAGGAACAAGTGCTGGGCAAGACCGGTGCCAGCCGCCGCGGTAATACCGGCAGCACGAGTGATGGCCGCTCTTATTGGGCCTAAAGCGTCCGTAGCTGGCCAGGCAAGTCCATCGGGAAATCTCCCCGCCTAACGGGGAGGCGTCCGGTGGAAACTGCCTGGCTTGGGACCGGAAGATCCAGAGGGTACGTCCGGGGTAGGAGTGAAATCCCGTAATCCTGGACGGACCGCCGGTGGCGAAAGCGCTCTGGAAAGACGGATCCGACGGTGAGGGACGAAAGCTCGGGTCACGAACCGGATTAGATACCCGGGTAGTCCGAGCTGTAAACGATGTCTGCTAGGTGTGCCACAGGCTACGAGCCTGTGGTGTGCCGCAGGGAAGCCGTGAAGCAGACCGCCTGGGAAGTACGTCCGCAAGGATGAAACTTAAAGGAATTGGCGGGGGAGCACTACAACCGGAGGAGCCTGCGGTTTAATTGGACTCAACGCCGGACATCTCACCAGCATCGACAGTAGGAGTGACGGTCAGTGTGATGAGCTTACCAGACCTACTGAGAGGAGGTGCATGGCCGCCGTCAGCTCGTACCGTGAGGCGTCCTGTTAAGTCAGGCAACGAGCGAGACCCGCACTCCTAATTGCCAGCAACACCCTTGTGGTGGTTGGGTACATTAGGAGGACTGCCAGTGCCAAACTGGAGGAAGGAACGGGCAACGGTAGGTCAGTATGCCCCGAATGTGCTGGGCAACACGCGGGCTACAATGGTCGAGACAGTGGGATGCAACCCCGAAAGGGGGCGCTAATCTCCGAAACTCGATCGTAGTTCGGATTGCGGACTGAAACTCGTCCGCATGAAGCTGGATTCGGTAGTAATCGCCGTTCAGAAGACGGCGGTGAATACGTCCCTGCTCCTTGCACACACCGCCCGTCAAAGCACCCGAGTGAGGTCCGGATGAGGCCCCTTCTGGGGGTCGAATCTGGGCTTCGCAAGGGGGCTTAAGTCGTAACAAGGTAGCCGTA
>NC_019977.1|SP00118 Archaea;Euryarchaeota;Methanomicrobia;Methanosarcinales;Methanosarcinaceae;Methanomethylovorans;hollandica DSM 15978
GGTTGATCCTGCCAGAGGTCACTGCTATCGGTGTTCGACTAAGCCATGCGAGTCAAATGTTCTTCGTGAACATGGCGTACTGCTCAGTAACACGTGGATAACCTGCCCTTAGGTCTGGCATAACCCCGGGAAACTGGGGATAATTCCGGATAGATCATGGATGCTGGAATGCACCGTGGTCGAAAGCTTTTGTGCCTAAGGATGGGTCTGCGGTCTATCAGGTTGTAGTGGGTGTAACGTACCTACTAGCCTACGACGGATACGGGTTGTGGGAGCAAGAGCCCGGAGATGGATTCTGAGACATGAATCCAGGCCCTACGGGGCGCAGCAGGCGCGAAAACTTTACAATGCGGGAAACCGCGATAAGGGGACACCGAGTGCCAGCATCCTATGTTGGCTGTCCATATGTATAAATAACATGTGTTAGCAAGGGCCGGGCAAGACCGGTGCCAGCCGCCGCGGTAACACCGGCGGCCCGAGTGGTGGCCACTATTATTGGGTCTAAAGGGTCCGTAGCCGGTTTGGTCAGTCTTCCGGGAAATCTGACGGCTTAACCGTTAGGCTTTCGGGGGATACTGCCAGGCTTGGGACCGGGAGAGGTAAGAGGTACTACGGGGGTAGGAGTGAAATCTTGTAATCCCTGTGGGACCACCAGTGGCGAAGGCGTCTTACCAGAACGGGTCCGACGGTGAGGGACGAAAGCTGGGGGCACGAACCGGATTAGATACCCGGGTAGTCCCAGCCGTAAACTATGCTCGCTAGGTGTCAGGGACGGTGCGACCGTTTCTGGTGCCGTAGGGAAGCCGTGAAGCGAGCCACCTGGGAAGTACGGTCGCAAGGCTGAAACTTAAAGGAATTGGCGGGGGAGCACTACAACGGGTGGAGCCTGCGGTTTAATTGGACTCAACGCCGGAAAACTCACCGGGGGCGACAGCAATATGTAGGTCAAGCTAAAGACTTTACCAGAATCGCTGAGAGGAGGTGCATGGCCGTCGTCAGTTCGTACTGTGAAGCATCCTGTTAAGTCAGGCAACGAGCGAGACCCGTGCCCACTGTTGCCAGCATGTCCTTCGGGATGATGGGTACTCTGTGGGGACCGCCGATGCTAAATCGGAGGAAGGTGCGGGCTACGGTAGGTCAGTATGCCCCGAATCTCCCGGGCTACACGCGGGCTACAATGACTGGGACAATGGGCTCCTACCCCGAAAGGGGATGGTAATCTCATAAACCCAGCCTTAGTTCGGATCGAGGGCTGTAACCCGCCCTCGTGAAGCTGGAATCCGTAGTAATCGCGTTTCAACATAGCGCGGTGAATACGTCCCTGCTCCTTGCACACACCGCCCGTCAAACCACCCGAGTGAGGTATGGGTGAGGGCATAGACATTGTGCTGTGTTCGAACCTAAATTTTGCAAGGGGGGTTAAGTCGTAACAAGGTAGCCGTA
>NC_020246.1|SP00119 Archaea;Crenarchaeota;Thermoprotei;Sulfolobales;Sulfolobaceae;Sulfolobus;acidocaldarius N8
GGTTGATCCTGCCGGACCCGACCGCTATCGGGGTAGGGATAAGCCATGGGAGTCTTACACTCCCGGGTAAGGGAGTGTGGCGGACGGCTGAGTAACACGTGGCTAACCTACCCTCGGGACGGGGATAACCCCGGGAAACTGGGGATAATCCCCGATAGGGAAGGAGTCCTGGAATGGTTCCTTCCCTAAAGGGCTATAGGCTATTTCCCGTTTGTAGCCGCCCGAGGATGGGGCTACGGCCCATCAGGCTGTCGGTGGGGTAAAGGCCCACCGAACCTATAACGGGTAGGGGCCGTGGAAGCGGGAGCCTCCAGTTGGGCACTGAGACAAGGGCCCAGGCCCTACGGGGCGCACCAGGCGCGAAACGTCCCCAATGCGCGAAAGCGTGAGGGCGCTACCCCGAGTGCCTCCGCAAGGAGGCTTTTCCCCGCTCTAAAAAGGCGGGGGAATAAGCGGGGGGCAAGTCTGGTGTCAGCCGCCGCGGTAATACCAGCTCCGCGAGTGGTCGGGGTGATTACTGGGCCTAAAGCGCCTGTAGCCGGCCCACCAAGTCGCCCCTTAAAGTCCCCGGCTCAACCGGGGAACTGGGGGCGATACTGGTGGGCTAGGGGGCGGGAGAGGCGGGGGGTACTCCCGGAGTAGGGGCGAAATCCTTAGATACCGGGAGGACCACCAGTGGCGGAAGCGCCCCGCTAGAACGCGCCCGACGGTGAGAGGCGAAAGCCGGGGCAGCAAACGGGATTAGATACCCCGGTAGTCCCGGCTGTAAACGATGCGGGCTAGGTGTCGAGTAGGCTTAGAGCCTACTCGGTGCCGCAGGGAAGCCGTTAAGCCCGCCGCCTGGGGAGTACGGTCGCAAGACTGAAACTTAAAGGAATTGGCGGGGGAGCACCACAAGGGGTGGAACCTGCGGCTCAATTGGAGTCAACGCCTGGAATCTTACCGGGGGAGACCGCAGTATGACGGCCAGGCTAACGACCTTGCCTGACTCGCGGAGAGGAGGTGCATGGCCGTCGCCAGCTCGTGTTGTGAAATGTCCGGTTAAGTCCGGCAACGAGCGAGACCCCCACCCCTAGTTGGTATTCTGGACTCCGGTCCAGAACCACACTAGGGGGACTGCCGGCGTAAGCCGGAGGAAGGAGGGGGCCACGGCAGGTCAGCATGCCCCGAAACTCCCGGGCCGCACGCGGGTTACAATGGCAGGGACAACGGGATGCTACCTCGAAAGGGGGAGCCAATCCTTAAACCCTGCCGCAGTTGGGATCGAGGGCTGAAACCCGCCCTCGTGAACGAGGAATCCCTAGTAACCGCGGGTCAACAACCCGCGGTGAATACGTCCCTGCTCCTTGCACACACCGCCCGTCGCTCCACCCGAGCGAGAAAGGGGTGAGGTCCCTTGCGATAAGTGGGGGATCGAACTCCTTTCCCGCGAGGGGGGAGAAGTCGTAACAAGGTAGCCGTA
>NC_020247.1|SP00120 Archaea;Crenarchaeota;Thermoprotei;Sulfolobales;Sulfolobaceae;Sulfolobus;acidocaldarius Ron12/I
GGTTGATCCTGCCGGACCCGACCGCTATCGGGGTAGGGATAAGCCATGGGAGTCTTACACTCCCGGGTAAGGGAGTGTGGCGGACGGCTGAGTAACACGTGGCTAACCTACCCTCGGGACGGGGATAACCCCGGGAAACTGGGGATAATCCCCGATAGGGAAGGAGTCCTGGAATGGTTCCTTCCCTAAAGGGCTATAGGCTATTTCCCGTTTGTAGCCGCCCGAGGATGGGGCTACGGCCCATCAGGCTGTCGGTGGGGTAAAGGCCCACCGAACCTATAACGGGTAGGGGCCGTGGAAGCGGGAGCCTCCAGTTGGGCACTGAGACAAGGGCCCAGGCCCTACGGGGCGCACCAGGCGCGAAACGTCCCCAATGCGCGAAAGCGTGAGGGCGCTACCCCGAGTGCCTCCGCAAGGAGGCTTTTCCCCGCTCTAAAAAGGCGGGGGAATAAGCGGGGGGCAAGTCTGGTGTCAGCCGCCGCGGTAATACCAGCTCCGCGAGTGGTCGGGGTGATTACTGGGCCTAAAGCGCCTGTAGCCGGCCCACCAAGTCGCCCCTTAAAGTCCCCGGCTCAACCGGGGAACTGGGGGCGATACTGGTGGGCTAGGGGGCGGGAGAGGCGGGGGGTACTCCCGGAGTAGGGGCGAAATCCTTAGATACCGGGAGGACCACCAGTGGCGGAAGCGCCCCGCTAGAACGCGCCCGACGGTGAGAGGCGAAAGCCGGGGCAGCAAACGGGATTAGATACCCCGGTAGTCCCGGCTGTAAACGATGCGGGCTAGGTGTCGAGTAGGCTTAGAGCCTACTCGGTGCCGCAGGGAAGCCGTTAAGCCCGCCGCCTGGGGAGTACGGTCGCAAGACTGAAACTTAAAGGAATTGGCGGGGGAGCACCACAAGGGGTGGAACCTGCGGCTCAATTGGAGTCAACGCCTGGAATCTTACCGGGGGAGACCGCAGTATGACGGCCAGGCTAACGACCTTGCCTGACTCGCGGAGAGGAGGTGCATGGCCGTCGCCAGCTCGTGTTGTGAAATGTCCGGTTAAGTCCGGCAACGAGCGAGACCCCCACCCCTAGTTGGTATTCTGGACTCCGGTCCAGAACCACACTAGGGGGACTGCCGGCGTAAGCCGGAGGAAGGAGGGGGCCACGGCAGGTCAGCATGCCCCGAAACTCCCGGGCCGCACGCGGGTTACAATGGCAGGGACAACGGGATGCTACCTCGAAAGGGGGAGCCAATCCTTAAACCCTGCCGCAGTTGGGATCGAGGGCTGAAACCCGCCCTCGTGAACGAGGAATCCCTAGTAACCGCGGGTCAACAACCCGCGGTGAATACGTCCCTGCTCCTTGCACACACCGCCCGTCGCTCCACCCGAGCGAGAAAGGGGTGAGGTCCCTTGCGATAAGTGGGGGATCGAACTCCTTTCCCGCGAGGGGGGAGAAGTCGTAACAAGGTAGCCGTA
>NC_020388.1|SP00121 Archaea;Euryarchaeota;Halobacteria;Halobacteriales;Haloarculaceae;Natronomonas;moolapensis 8.8.11
GGTTGATCCTGCCGGAGGCTATTGCTATCGGTGTCCGATTTAGCCATGCGAGTTGCACGTTTAACGTAGCAAACTGCTCAGTAACACGTGGCCAAACTGCCCTATGGATCGGTATAACCTCGGGAAACTGAGGCTAATCCCGAATAGTGCATCCAGCCTGGAACTGGCGGATGCACGAAATGCTCCGGCGCCATAGGATGTGGCTGCGGCCGATTAGGTAGACGGTGGGGTAACGGCCCACCGTGCCGATAATCGGTACGGGTCATGAGAGTGAGAGCCCGGAGACGGACTCTGAGACACGAGTCCGGGCCCTACGGGGCGCAGCAGGCGCGAAACCTTTACACTGCACGACAGTGCGATAGGGGGACACCGAGTGCGAGGGCATAGAGCCCTCGCTTTTGTAGACCGTAAGGAGGTCTACGAATAAGGGCTGGGCAAGACCGGTGCCAGCCGCCGCGGTAACACCGGCAGCCCGAGTGATGGCCGATATTATTGGGCCTAAAGCGTCCGTAGCTGGCCGCGCAAGTTCGTCGGGAAATCCACTCGCTTAACGAGTGGGCGTCCGGCGAAAACTGTGCGGCTTGGGACCGGAAGATCCAAGGGGTACGTCCGGGGTAGGAGTGAAATCCCGTAATCCTGGACGGACCACCGATGGCGAAAGCACCTTGGAAGGACGGATCCGACAGTGAGGGACGAAAGCTAGGGTCTCGAACCGGATTAGATACCCGGGTAGTCCTAGCCGTAAACGATGCTCGCTAGGTGTGGCGCAGGCTACGAGCCTGCGCTGTGCCGTAGGGAAGCCGTGAAGCGAGCCGCCTGGGAAGTACGTCTGCAAGGATGAAACTTAAAGGAATTGGCGGGGGAGCACTACAACCGGAGGAGCCTGCGGTTTAATTGGACTCAACGCCGGACATCTCACCAGCTCCGACAGCAGTAATGACGGTCAGGTTGATGACCTTACCCGACGCTGCTGAGAGGAGGTGCATGGCCGCCGTCAGCTCGTACCGTGAGGCGTCCTGTTAAGTCAGGCAACGAGCGAGACCCGCACCTCTAGTTGCCAGCAGCATCTTGCGATGGCTGGGTACACTAGGGGGACTGCCGTCGCTAAGACGGAGGAAGGAACGGGCAACGGTAGGTCAGTATGCCCCGAATGAGCTGGGCTACACGCGGGCTACAATGGTCGAGACAGTGGGATGCGACACCGAGAGGTGAAGCTAATCTCCTAAACTCGATCGTAGTTCGGATTGCGGACTGAAACTCGTCCGCATGAAGCTGGATTCGGTAGTAATCGCGTGTCAGAAGCGCGCGGTGAATACGTCCCTGCTCCTTGCACACACCGCCCGTCAAAGCACCCGAGTGGGGTCCGGATGAGGCCTGGTTTCCAGGTCGAATCTGGGCTCCGCAAGGGGGCTTAAGTCGTAACAAGGTAGCCGTA
>NC_021058.1|SP00122 Archaea;Crenarchaeota;Thermoprotei;Sulfolobales;Sulfolobaceae;Sulfolobus;islandicus LAL14/1
GGTTGATCCTGCCGGACCCGACCGCTATCGGGGTGGGGCTAAGCCATGGGAGTCGTACGCTCCCGGGCAAGGGAGCGTGGCGGACGGCTGAGTAACACGTGGCTAACCTACCCTGAGGAGGGAGATAACCCCGGGAAACTGGGGATAATCTCCCATAGGCGAGGAGTCCTGGAACGGTTCCTCGCTGAAAGGCTCATGGGCTATTCCCCGCTCATGAGCGCCTCAGGATGGGGCTGCGGCCCATCAGGTAGTTGGGGGGGTAAGGGCCCCCCAAGCCTATAACGGGTAGGGGCCGTGAGAGCGGGAGCCCCCAGTTGGGCACTGAGACAAGGGCCCAGGCCCTACGGGGCGCACCAGGCGCGAAACGTCCCCAATGCGCGGAAGCGTGAGGGCGCCACCCCGAGTGCTCCCGTAAGGGAGCTTTTCCCCGCTCTACAAAGGCGGGGGAATAAGCGGGGGGCAAGTCTGGTGTCAGCCGCCGCGGTAATACCAGCCCCGCGAGTGGTCGGGACTCTTACTGGGCCTAAAGCGCCCGTAGCCGGCCCGACAAGTCACTCCTTAAAGACCCCGGCTCAACCGGGGGAATGGGGGTGATACTGTCGGGCTAGGGGGCGGGAGAGGCCAGCGGTACTCCCGGAGTAGGGGCGAAATCCTCAGATCTCGGGAGGACCACCAGTGGCGAAAGCGGCTGGCTAGAACGCGCCCGACGGTGAGGGGCGAAAGCCGGGGCAGCAAAAGGGATTAGATACCCCTGTAGTCCCGGCTGTAAACAATGCAGGCTAGGTGTCACATGGGCTTAGAGCCCATGTGGTGCCGCAGGGAAGCCGTTAAGCCTGCCGCCTGGGGAGTACGGTCGCAAGACTGAAACTTAAAGGAATTGGCGGGGGAGCACCACAAGGGGTGGAACCTGCGGCTCAATTGGAGTCAACGCCTGGAATCTTACCAGGGGAGACCGCAGGATGACGGCCAGGCTAACGACCTTGCCTGACTCGCGGAGAGGAGGTGCATGGCCGTCGCCAGCTCGTGTTGTGAAATGTCCTGTTAAGTCAGGCAACGAGCGAGACCCCCACCACTAGTTGGTATCCTGGTCTCCGGGCCGGGACCACACTAGTGGGACTGCCGGCGTAAGCCGGAGGAGGGAGGGGGCCACGGCAGGTCAGCATGCCCCGAAACCCCTGGGCCGCACGCGGGTTACAATGGCAGGGACAGCGGGATTCCGACCCCGAAAGGGGAAGGTAATCCCTTAAACCCTGCCGCAGTTGGGATCGAGGGCTGAAACTCGCCCTCGTGAACGAGGAATCCCTAGTAACCGCAGATCAACAATCTGCGGTGAATACGTCCCTGCTCCTTGCACACACCGCCCGTCGCTCCACCCGAGTAGGAGAGGGGTGAGGCCCCTTGCCTTTGGGTGGGGGGTCGAGCTTCTCTCCTGCAAGGGGGGAGAAGTCGTAACAAGGTAGCCGTA
>NC_021169.1|SP00123 Archaea;Euryarchaeota;Archaeoglobi;Archaeoglobales;Archaeoglobaceae;Archaeoglobus;sulfaticallidus PM70-1
GGTTGATCCTGCCAGAGGCCGCTGCTATCTGGCTGGGACTAAGCCATGCTAGTCGAGGGGCTAATTCTCCCTCGGGAGAATTAGCACCGGCGGACGGCTCAGTAACACGTGGACAACCTACCCTCGGGTAGGGGATAACCCCGGGAAACTGGGGCTAATCCCCTATAGGTCATGGTGACTGGAATGTCCCATGACTGAAAGCTCCGGCGCCCGAGGATGGGTCTGCGGCGGATTAGGTAGTTGGTGGGGTAACGGCCCACCAAGCCTAAGATCCGTACGGGCTGTGAGAGCAGGAGCCCGGAGATGGACACTGAGACAAGGGTCCAGGCCCTACGGGGCGCAGCAGGCGCGAAACCTCCGCAATGCGGGAAACCGCGACGGGGCTAGCCAGAGTGCCCACGCATAGCGTGGGCTGTCCGGGTGCCTAAAAAGCACCCGATAGCAAGGGATGGGCAAGGCCGGTGGCAGCCGCCGCGGTAATACCGGCGTCCCGAGTGGCGGCCACTATTATTGGGCCTAAAGCGTCCGTAGCCGGGTTGGTAAGTCCCCCGGGAAATCTGGTCGCTCAACGATCAGACTGCCGGGGGATACTGCCAGCCTAGGGACCGGGAGAGGCCGAGGGTATTCCCGGGGTAGGGGTGAAATCCTGTAATCCCGGGAGGACCACCTGTGGCGAAGGCGCTCGGCTGGAACGGGTCCGACGGTGAGGGACGAAGGCCTGGGGAGCGAACCGGATTAGATACCCGGGTAGTCCAGGCTGTAAACGATGCGGGCTAGGTGTCACTGGAGCTACGAGCTCTGGTGGTGCCGGAGGGAAGCCGTTAAGCCCGCCGCCTGGGAAGTACGGCCGCAAGGCTGAAACTTAAAGGAATTGGCGGGGGAGCACTACAACGGGTGGAGCCTGCGGTTTAATTGGATTCAACGCCGGGAAGCTCACCGGGGGAGACAGCTGGATGAAGGTCGGGCTAAAGACCTTACCAGACTAGCTGAGAGGTGGTGCATGGCCGCCGTCAGTTCGTACTGTGAAGCATCCTGTTAAGTCAGGCAACGAGCGAGACCCGCGCCCTCAGTTGCCAGCGGATCCCTTCGGGGATGCCGGGCACACTGGGGGGACTGCCGGCGCTAAGCCGGAGGAAGGTGCGGGCAACGGCAGGTCCGTATGCCCCGAATCCCCCGGGCTACACGCGGGCTACAATGGCCGGGACAATGGGTACCGACTCCGAAAGGAGTAGGTAATCTCCTAAACCCGGTCTAACCTGGGATCGAGGGCTGCAACTCGCCCTCGTGAACCTGGAATCCGTAGTAATCGCGTCTCAAAATGGCGCGGTGAATACGTCCCTGCTCCTTGCACACACCGCCCGTCAAGCCACCCGAGTGGGCTATGGGTGAGGGGGTGTTCATACGGGCACCCTCGAACCCAGGGTCCGTGAGGGGGGCTAAGTCGTAACAAGGTAGCCGTA
>NC_021353.1|SP00124 Archaea;Euryarchaeota;Thermoplasmata;Methanomassiliicoccales;Methanomassiliicoccaceae;Methanomassiliicoccus;intestinalis Issoire-Mx1
GGTTGATCCTGCCGGCGGCCACCGCTATTGGAATGCGATTAAGACATGCGAGTCGAGAGACATTTGGTCTCGGCGGACCGCTCAGTAACACGTGGACAACATGCCCTAAGGTGGGGGATAATCTCGGGAAACTGAGGATAATACCCCATAGGTCTAATCTGCTGGAATGCTTTTAGGCCGAAAACTCCGGTGCCTTAGGATTGGTCTGCGGTCTATCAGGTTGTAGTGGGTGTAATGGACCCACTAGCCCGTGACGGATATGGGCCTTGAGAGAGGGAGCCCAGAGATGGACTCTGAGACATGAGTCCAGGCCCTACGGGGCGCAGCAGTCGCGAAAACTTCGCAATGGGGGAAACCCCGACGAGGGAATTCCAAGTGCCAGCATTTAATGTTGGCTGTTCTTTTGTCTAAAAAACATGAGAAGTAAGGGGCGGGTAAGACGGGTGCCAGCCGCCGCGGTAATACCCGCGCCCCAAGTGGTGGTCGATATTATTGAGCCTAAAACGTCCGTAGCCGGTTTTCTAAATCCTTGGGTAAATCGGGCAGCTTAACTGTCCGAATTCCGGGGAGACTGGGAGACTTGGGACCGGGAGAGGTCAGAGGTACTTCTGGGGTAGGGGTAAAATCCTGTAATCCTGGAAGGACCACCGGTGGCGAAGGCGTCTGACTAGAACGGATCCGACGGTGAGGGACGAAGCCCTGGGGCGCAAACGGGATTAGATACCCCGGTAGTCCAGGGTGTAAACGCTGCGGGCTTGGTGTTGGGGGTCCTTAGTGGGCGCCCAGTGCCGGAGAGAAGTTGTTAAGCCTGCTGCTTGGGGAGTATGTCCGCAAGGATGAAACTTAAAGGAATTGGCGGGGGAGCACCGCAACGGGAGGAGCGTGCGGTTCAATTGGATTCAACGCCGAAAAACTCACCAGGAGCGACGGATATATGAAGGTCAAGCCGATGACTTTACCTGATTTTCCGAGAGGTGGTGCATGGCCGTCGTCAGTTCGTACCGTAAGGCGTTCTCTTAAGTGAGATAACGAACGAGACCCTCACCATTAATTGCTAATCCTTTCTCCGGAGGGGATGCACATTAATGGGACCGCTGGCGCTAAGTCAGAGGAAGGAGAGGTCAACGGTAGGTCCGTATGCCCCGAATCTCCTGGGCAACACGCGCGCTACAAAGGACGGGACAATGGGCTTCAACACCGAAAGGTGAAGACAATCCTGAAACCCGTCCATAGTTCGGATTGGGGGCTGTAACTCGCCCCCATGAAGCTGGATTCCGTAGTAATCGCTTGTCAACATCAAGCGGTGAATATGCCCCTGCTCCTTGCACACACCGCCCGTCAAACCACCCGAGTTGGGTTTCAGTGAGGATGTTTCTAATTGGGGCTTTCGAACTGAGATTCAGCAAGGAGGGTTAAGTCGTAACAAGGTATCTGTA
>NC_021355.1|SP00125 Archaea;Euryarchaeota;Methanobacteria;Methanobacteriales;Methanobacteriaceae;Methanobrevibacter;sp. AbM4
GTTTGATCCTGGCAGAAGCTACTGCTATTGGGATTCGATTAAGCCATGCAAGTCGAATGAATTTATATTCATGGCGTACGGCTCAGTAACACGTGGATAACCTACCCTTAGGACCGGGATAACTCTGGGAAACTGGGGATAATACTGGATAGGCAATTTTGCCTGTAATGGTTTTTTGTTTAAATGTTTTTTCGCCTAAGGATGGGTCTGCGGCAGATTAGGTAGTTGGTTGGGTAATGGCTTACCAAGCCTATAATCTGTACGGGTTGTGAGAGCAAGAGCCCGGAGATGGAACCTGAGACAAGGTTCCAGGCCCTACGGGGCGCAGCAGGCGCGAAACCTCCACAATGTGAGAAATCGCGATGGGGGGATCCCAAGTGCCATTCTTAACGGGATGGCTTTTCTTAAGTGTAAAGAGCTTTTGGAATAAGAGCTGGGCAAGACCGGTGCCAGCCGCCGCGGTAACACCGGCAGCTCTAGTGGTAGCTGTTTTTATTGGGCCTAAAGCGTTCGTAGCCGGTTTAATAAGTCTCTGGTGAAATCTTACAGCTTAACTGTGGGAATTGCTGGAGATACTATTAGGCTTGAGATCGGGAGAGGTTAGAGGTACTCCTGGGGTAGGGGTGAAATCCTGTAATCCTAGGAGGACCACCTGTGGCGAAGGCGTCTAACTAGAACGAATCTGACGGTGAGGAACGAAAGCTAGGGGCGCGAACCGGATTAGATACCCGGGTAGTCCTAGCCGTAAACTATGCGGACTTGGTGTGAGGGTGGCTTTGAGCCGTCCTGGTGCCGAAGGGAAGCTGTTAAGTCCGCCGCCTGGGAAGTACGGTCGCAAGACTGAAACTTAAAGGAATTGGCGGGGGAGCACCACAACGCGTGGAGCCTGCGGTTTAATTGGATTCAACGCCGGAGATCTCACCAGCGGCGACAGCAGTATGATGACCAGGTTGATGACCTTGTTTGACGCGCTGAGAGGAGGTGCATGGCCGCCGTCAGCTCGTACCGTGAGGCGTCCTGTTAAGTCAGGCAACGAGCGAGACCCACGCCATTAGTTACCAGCACGTTACCTTGTGTAATGGTGGGCACACTAATGGGACCGCCAGTGATAAATTGGAGGAAGGAGTGGACGACGGTAGGTCCGTATGCCCCGAATCCGCTGGGCTACACGCGGGCTACAATGGTGAAGACAATGGGTTCCAACGTTGAAAGGCGAAGGTAATCCTGTAAACTTTATCGTAGTTCGGATTGAGGGCTGTAACTCGTCCTCATGAAGCTGGAATGCGTAGTAATCGCGTGTCACAATCGCGCGGTGAATACGTCCCTGCTCCTTGCACACACCGCCCGTCACGCCACCCAAAAAGGGTTTGGATGAGGCTTTAGCCTTTGGTTAAATTCGAATCTAGATTTTTTGAGGAGGGCGAAGTCGTAACAAGGTAGCCGTA
>NC_021355.1|SP00125 Archaea;Euryarchaeota;Methanobacteria;Methanobacteriales;Methanobacteriaceae;Methanobrevibacter;sp. AbM4
GTTTGATCCTGGCAGAAGCTACTGCTATTGGGATTCGATTAAGCCATGCAAGTCGAATGAATTTATATTCATGGCGTACGGCTCAGTAACACGTGGATAACCTACCCTTAGGACCGGGATAACTCTGGGAAACTGGGGATAATACTGGATAGGCAATTTTGCCTGTAATGGTTTTTTGTTTAAATGTTTTTTCGCCTAAGGATGGGTCTGCGGCAGATTAGGTAGTTGGTTGGGTAATGGCTTACCAAGCCTATAATCTGTACGGGTTGTGAGAGCAAGAGCCCGGAGATGGAACCTGAGACAAGGTTCCAGGCCCTACGGGGCGCAGCAGGCGCGAAACCTCCACAATGTGAGAAATCGCGATGGGGGGATCCCAAGTGCCATTCTTAACGGGATGGCTTTTCTTAAGTGTAAAGAGCTTTTGGAATAAGAGCTGGGCAAGACCGGTGCCAGCCGCCGCGGTAACACCGGCAGCTCTAGTGGTAGCTGTTTTTATTGGGCCTAAAGCGTTCGTAGCCGGTTTAATAAGTCTCTGGTGAAATCTTACAGCTTAACTGTGGGAATTGCTGGAGATACTATTAGGCTTGAGATCGGGAGAGGTTAGAGGTACTCCTGGGGTAGGGGTGAAATCCTGTAATCCTAGGAGGACCACCTGTGGCGAAGGCGTCTAACTAGAACGAATCTGACGGTGAGGAACGAAAGCTAGGGGCGCGAACCGGATTAGATACCCGGGTAGTCTTAGCCGTAAACTATGCGGACTTGGTGTGAGGGTGGCTTTGAGCCGTCCTGGCTGCCTAAGGGAAGCTGTTAAGTCCGCCGCCTGGGAAGTACGGTCGCAAGACTGAAACTTAAAGGAATTGGCGGGGGAGCACCACAACGCGTGGAGCCTGCGGTTTAATTGGATTCAACGCCGGAGATCTCACCAGCGGCGACAGCAGTATGATGACCAGGTTGATGACCTTGTTTGACGCGCTGAGAGGAGGTGCATGGCCGCCGTCAGCTCGTACCGTGAGGCGTCCTGTTAAGTCAGGCAACGAGCGAGACCCACGCCATTAGTTACCAGCACGTTACCTTGTGTAATGGTGGGCACACTAATGGGACCGCCAGTGATAAATTGGAGGAAGGAGTGGACGACGGTAGGTCCGTATGCCCCGAATCCGCTGGGCTACACGCGGGCTACAATGGTGAAGACAATGGGTTCCAACGTTGAAAGGCGAAGGTAATCCTGTAAACTTTATCGTAGTTCGGATTGAGGGCTGTAACTCGTCCTCATGAAGCTGGAATGCGTAGTAATCGCGTGTCACAATCGCGCGGTGAATACGTCCCTGCTCCTTGCACACACCGCCCGTCACGCCACCCAAAAAGGGTTTGGATGAGGCTTTAGCCTTTGGTAAATTCGAATCTAGATTTTTTGAGGAGGGCGAAGTCGTAACAAGGTAGCCGTA
>NC_021355.1|SP00125 Archaea;Euryarchaeota;Methanobacteria;Methanobacteriales;Methanobacteriaceae;Methanobrevibacter;sp. AbM4
GTTTGATCCTGGCAGAAGCTACTGCTATTGGGATTCGATTAAGCCATGCAAGTCGAATGAATTTATATTCATGGCGTACGGCTCAGTAACACGTGGATAACCTACCCTTAGGACCGGGATAACTCTGGGAAACTGGGGATAATACTGGATAGGCAATTTTGCCTGTAATGGTTTTTTGTTTAAATGTTTTTTCGCCTAAGGATGGGTCTGCGGCAGATTAGGTAGTTGGTTGGGTAATGGCTTACCAAGCCTATAATCTGTACGGGTTGTGAGAGCAAGAGCCCGGAGATGGAACCTGAGACAAGGTTCCAGGCCCTACGGGGCGCAGCAGGCGCGAAACCTCCACAATGTGAGAAATCGCGATGGGGGGATCCCAAGTGCCATTCTTAACGGGATGGCTTTTCTTAAGTGTAAAGAGCTTTTGGAATAAGAGCTGGGCAAGACCGGTGCCAGCCGCCGCGGTAACACCGGCAGCTCTAGTGGTAGCTGTTTTTATTGGGCCTAAAGCGTTCGTAGCCGGTTTAATAAGTCTCTGGTGAAATCTTACAGCTTAACTGTGGGAATTGCTGGAGATACTATTGGGCTTGAGATCGGGAGAGGTTAGAGGTACTCCTGGGGTAGGGGTGAAATCCTGTAATCCTAGGAGGACCACCTGTGGCGAAGGCGTCTAACTAGAACGAATCTGACGGTGAGGAACGAAAGCTAGGGGCGCGAACCGGATTAGATACCCGGGTAGTCCTAGCCGTAAACTATGCGGACTTGGTGTGAGGGTGGCTTTGAGCCGTCCTGGTGCCGAAGGGAAGCTGTTAAGTCCGCCGCCTGGGAAGTACGGTCGCAAGACTGAAACTTAAAGGAATTGGCGGGGGAGCACCACAACGCGTGGAGCCTGCGGTTTAATTGGATTCAACGCCGGAGATCTCACCAGCGGCGACAGCAGTATGATGACCAGGTTGATGACCTTGTTTGACGCGCTGAGAGGAGGTGCATGGCCGCCGTCAGCTCGTACCGTGAGGCGTCCTGTTAAGTCAGGCAACGAGCGAGACCCACGCCATTAGTTACCAGCACGTTACCTTGTGTAATGGTGGGCACACTAATGGGACCGCCAGTGATAAATTGGAGGAAGGAGTGGACGACGGTAGGTCCGTATGCCCCGAATCCGCTGGGCTACACGCGGGCTACAATGGTGAAGACAATGGGTTCCAACGTTGAAAGGCGAAGGTAATCCTGTAAACTTTATCGTAGTTCGGATTGAGGGCTGTAACTCGTCCTCATGAAGCTGGAATGCGTAGTAATCGCGTGTCACAATCGCGCGGTGAATACGTCCCTGCTCCTTGCACACACCGCCCGTCACGCCACCCAAAAAGGGTTTGGATGAGGCTTTAGCCTTTGGTTAAATTCGAATCTAGATTTTTTGAGGAGGGCGAAGTCGTAACAAGGTAGCCGTA
>NC_021592.1|SP00126 Archaea;Euryarchaeota;Thermoplasmata;Thermoplasmatales;Ferroplasmaceae;Ferroplasma;acidarmanus fer1
GATTCATGAGGGCGAGTTACAGCCCTCAATCCTAACTATGGACGGGTTTCGCGATTAGCTTCCTCTTTCGAGGTTGCAACGTATTGTCCCGTTCTTTGTAATGCGCGTGTAGCCCGGGAAATTCGGGGCGTACTGACCTGCCGTCGACCACTCCTTCCTCCAGCTTAGCGCTGGCGGTTTCTCTAAAGTGCATGCATATTCTCATATACATTTGCAATTAAAGATGTGGGTCTCGCTCGTTATCACACTTAAGTGAACGCCCTACGGTACGAGCTGACGACGGCCATGCACCACCTCTCCTGCTATCGAGTAAGCTCGTCAGGTTGACTCTCATGCACAGGTCGTTCCCGGTGAGTTTTCCGGCGTTGAATCCAATTAAACCGCACATTCCTCCCGTTGCGGTGCTCCCCCGCCAATTCCTTTAAGTTTCAGTCTTGCGACCATACTTCCCAAGCGGCCCATTTAACACCTTCGCTCCGACACTGCCTTCCCTCAACGGAAAAGCAACATCAAATGGGCAATGTTTACAGCTAGGACTACCCGGGTATCTAATCCGGTTTGCTACCCTAGCCTTCGTTCCTTACCGTCAGATTCGTTCTAGTTAAACGCTTTCGCCACTGGTCGTCCTTCCGGGATTACAGGATTTTACCCCTACCCTGAAAGTACGTTTAACCTCACCCGATCTCAAGTCTTGCAGTCTCTTCAGACTTTCTGGAGTTAAGCTTCAGGCTTTATCTGAAGATTTACAAAACCGGCTACGAACGCTTTAGGCTCAATAAAAGTGACCACTACTCGTGCTGCGGGTGTTACCGCGGCGGCTGGCACCCGTCTTACCCAGCACTTATTCCTCATGCTTTTTAGGAATGAGAAAAGTCTTGGCTATGCCAAGACACTCAAGCTCCCCGTGTCGCGCTTTCGCGCATTGCACAGTGTTCGCGCCTGCTGCGCCCCGTAGGGCCTGGACTTATGTCTCAGAGTCCATCTCCGGGCTACCCCTCCCAGGGCCCGTACCCGTCTGAGGCTAGGTGGTCCATTACACCACCTACTACCTGATAGGTCGCAGACTCATCCTTGAGCGTCGTAACTTTTATTGCAAAAACATTCCAGTTTTAAGCAATTATAAGGTATTACCTTCAGTTTCCCGAAGTTATCCCTTACTCAAGGTTAGATTATCCACGTGTTACTGAGCAGTGTGCCGGCATCTTACGATACCTTGACTCGCATGGCTTAGTCGGAACTTGATAGCAGTG
>NC_021921.1_|SP00127 Archaea;Euryarchaeota;Halobacteria;Halobacteriales;Haloarculaceae;Halorhabdus;tiamatea SARL4B
GGTTGATCCTGCCGGAGGCCATTGCTATCGGAGTCCGATTTAGCCATGCTAGTCGCACGGGTTCAGACCCGTGGCATATAGCTCAGTAACACGTGGCCAAACTACCCTGTGGACGGAGATAACCTCGGGAAACTGAGGCTAATATCCGATACGACTCGCCAGCTGGAGTGCGGCGAGTCGGAAACGTTGCGGCGCCACAGGATGTGGCTGCGGCCGATTAGGTAGACGGTGGGGTAACGGCCCACCGTGCCCATAATCGGTACAGGTCATGAGAGTGAGAGCCTGGAGACGGTATCTGAGACAAGATGCCGGGCCCTACGGGGCGCAGCAGGCGCGAAACCTTTACACTGCACGACAGTGCGATAGGGGGACTCCGAGTGCGAGGGCATATAGTCCTCGCTTTTCTGTACCGTAAGGTGGTACAGGAATAAGGGCTGGGCAAGACCGGTGCCAGCCGCCGCGGTAATACCGGCAGCCCGAGTGATGGCCGCTATTATTGGGCCTAAAGCGTCCGTAGCCGGCCAGACAAGTCCGTTGGGAAATCCACGCGCTTAACGCGTGGACGTCCGGCGGAAACTGTCTGGCTTGGGGCCGGAAGATCTGAGGGGTACGTCCGGGGTAGGAGTGAAATCCCGTAATCCTGGACGGACCGCCGGTGGCGAAAGCGCCTCAGAAAGACGGACCCGACGGTGAGGGACGAAAGCTAGGGTCTCGAACCGGATTAGATACCCGGGTAGTCCTAGCTGTAAACGATGCTCGCTAGGTGTGCCGCAGGCTACGAGCCTGCGCTGTGCCGTAGGGAAGCCGTGAAGCGAGCCGCCTGGGAAGTACGTCTGCAAGGATGAAACTTAAAGGAATTGGCGGGGGAGCACTACAACCGGAGGAGCCTGCGGTTTAATTGGACTCAACGCCGGACATCTCACCAGCACCGACAATGTGCAGTGAAAGTCAGGTTGATGACCTTACTGGAGCCATTGAGAGGAGGTGCATGGCCGCCGTCAGCTCGTACCGTGAGGCGTCCTGTTAAGTCAGGCAACGAGCGAGACCCGCACTCTTAGTTGCCAGCAGCATCTTGCGATGGCTGGGTACACTAGGAGGACTGCCGCTGCCAAAGCGGAGGAAGGAACGGGCAACGGTAGGTCAGTATGCCCCGAATGTGCTGGGCTACACGCGGGCTACAATGGCCGGGACAGTGGGACGCCAGTCCGAGAGGACGCGCTAATCCCCGAAACCCGGTCGTAGTTCGGATTGAGGGCTGAAACCCGCCCTCATGAAGCTGGATTCGGTAGTAATCGCGTGTCAGAAGCGCGCGGTGAATCCGTCCCTGCTCCTTGCACACACCGCCCGTCAAAGCACCCGAGTGGGGTCCGGATGAGGCCGTCATGCGACGGTCGAATCTGGGCTCCGCAAGGGGGCTTAAGTCGTAACAAGGTAGCCGTA
>NC_022084.1|SP00128 Archaea;Euryarchaeota;Thermococci;Thermococcales;Thermococcaceae;Thermococcus;litoralis DSM 5473
GGTTGATCCTGCCGGAGGCCACTGCTATCGGGGTCCGACTAAGCCATGCGAGTCAAGGGGGTGTCCCTCTGGGACACCACCGGCGGACGGCTCAGTAACACGTCGGTAACCTACCCTCGGGAGGGGGATAACCCCGGGAAACTGGGGCTAATCCCCCATAGGCCTGAGGTACTGGAAGGTCCTCAGGCCGAAAGGGGCTCTGCCCGCCCGAGGATGGGCCGGCGGCCGATTAGGTAGTTGGTGGGGTAACGGCCCACCAAGCCGAAGATCGGTACGGGCTGTGAGAGCAGGAGCCCGGAGATGGACACTGAGACACGGGTCCAGGCCCTACGGGGCGCAGCAGGCGCGAAACCTCCGCAATGCGGGAAACCGCGACGGGGGGACCCCGAGTGCCGTGGCATCGCCACGGCTTTTCCGGAGTGTAAAAAGCTCCGGGAATAAGGGCTGGGCAAGGCCGGTGGCAGCCGCCGCGGTAATACCGGCGGCCCGAGTGGTGGCCGCTATTATTGGGCCTAAAGCGTCCGTAGCCGGGCCCGTAAGTCCCTGGCGAAATCCCACGGCTCAACCGTGGGGCTTGCTGGGGATACTGCGGGCCTTGGGACCGGGAGAGGCGGGGGGTACCCCTGGGGTAGGGGTGAAATCCTATAATCCCAGGGGGACCGCCAGTGGCGAAGGCGCCCCGCTGGAACGGGTCCGACGGTGAGGGACGAAGGCCAGGGGAGCAAACCGGATTAGATACCCGGGTAGTCCTGGCTGTAAAGGATGCGGGCTAGGTGTCGGGTGAGCTTCGGGCTCGCCCGGTGCCGTAGGGAAGCCGTTAAGCCCGCCGCCTGGGGAGTACGGCCGCAAGGCTGAAACTTAAAGGAATTGGCGGGGGAGCACTACAAGGGGTGGAGCGTGCGGTTTAATTGGATTCAACGCCGGGAACCTCACCGGGGGCGACGGCAGGATGAAGGCCAGGCTGAAGGTCTTGCCGGACACGCCGAGAGGAGGTGCATGGCCGCCGTCAGCTCGTACCGTGAGGCGTCCACTTAAGTGTGGTAACGAGCGAGACCCGCGCCCCCAGTTGCCAGCCCTTCCCGCTGGGAAGGGGGCACTCTGGGGGGACTGCCGGCGATAAGCCGGAGGAAGGAGCGGGCGACGGTAGGTCAGTATGCCCCGAAACCCCCGGGCTACACGCGCGCTACAATGGGCGGGACAATGGGATCCGACCCCGAAAGGGGAAGGGAATCCCCTAAACCCGCCCCCAGTTCGGATCGCGGGCTGCAACTCGCCCGCGTGAAGCTGGAATCCCTAGTACCCGCGTGTCATCATCGCGCGGCGAATACGTCCCTGCTCCTTGCACACACCGCCCGTCACTCCACCCGAGCGGGGTCTGGATGAGGCTCCGTCCTCTGGGCGGGGTCGAGTCCAGGCTCCGTGAGGGGGGAGAAGTCGTAACAAGGTAGCCGTA
>NC_022521.1|SP00129 Archaea;Crenarchaeota;Thermoprotei;Desulfurococcales;Desulfurococcaceae;Aeropyrum;camini SY1 = JCM 12091
GGTTGATCCTGCCGGACCCGACCGCTATCGGGGTAGGGCTAAGCCATGGGAGTCGAACGCCCCGCCGCTGCGGGGCGTGGCGGACGGCTGAGTAACACGTGGCTAACCTACCCTCGGGACGGGGATAACCCCTCGGGAAACTGGGGCTAATCCCCGATAGGCGGGGGGTGCCTGGAAGGGTCCTCCGCCGAAAGGGGCCGCGGGGGGTTATCGCCCGCGGTCCGCCCGAGGATGGGGCTGCGGCCCATCACGGTAGTTGGCGGGGTAATGGCCCGCCAAGCCTACGACGGGTAGGGGCCGTGAGAGCGGGAGCCCCCAGATGGGCACTGAGACAAGGGCCCAGGCCCTACGGGGCGCACCAGGCGCGAAAACTCCGCAATGCGGGCAACCGTGACGGGGCTACCCCGAGTGCCCCCCTTGGGGGGGCTTTTCCCCGCTGTAAGTAGGCGGGGGAATAAGCGGGGGGCAAGACTGGTGTCAGCCGCCGCGGTAATACCAGCCCCGCGAGCGGTCGGGGTGCTTACTGGGCCTAAAGCGCCCGTAGCCGGCTCGACAAGTCCCCGCCTAAAGCCCCGGGCTCAACCCGGGGAGTGGCGGGGATACTGTCGGGCTAGGGGGCGGGAGAGGCCGAGGGTACTCCCGGGGTAGGGGCGAAATCCATTAATCCCGGGAGGACCACCAGTGGCGAAGGCGCTCGGCTGGAACGCGCCCGACGGTGAGGGGCGAAAGCCGGGGGAGCGAACCGGATTAGATACCCGGGTAGTCCTGGCTGTAAACGATGCGGGCTAGGTGTTGGGCGGGCGTGCGAGCCCGCCCAGTGCCGCAGGGAAGCCGTTAAGCCCGCCGCCTGGGGAGTACGGCCGCAAGGCTGAAAGGTCCGTGGGAGGGGGTTCTCACGTGGTTAAGTAGAATTGTCACCCTCCCCGGGCCCAGCAAACTTAAAGGAATTGGCGGGGGAGCACCACAAGGGGTGGAGCCTGCGGCTTAATTGGAGTCAACGCCGGGAACCTCCACCGGGGGCGACAGCAGGATGACGGCCAGGCTGAAGGCCTTGCCCGACGCGCTGAGGGGAGGTGCATGGCCGTCGCCAGACCGGCTGTAGGCGCCCGCACGGCACGCTGAATATATAAAAATAAAATAGGAAAACAGAAGTATTAGGAAAATCTTAAGTTCCCTTTACTGTTTAAACATGATTAATAAACGCGCCGTGCGGGTGCCTGGGCTGGGGCGAACTCGTGCCGTGAGGTGTCCTGTTAAGTCAGGCAACGAGCGAGACCCCCGCCCCTAGTTGCCATCCCCGGGGCGACCCGGGGGGCACACTAGGGGGACTGCCGCCGCTAAGGCGGAGGAAGGAGGGGGCAACGGCAGGTCAGCATGCCCCTAAACCCCCGGGCTGCACGCGGGCTACAATGGCGGGGACAGCGGGTGCCGACCCCGAAAGGGGGAGGCAATCCCTCAAACCCCGCCTCAGTTGGGATCGAGGGCTGCAACTCGCCCTCGTGAACGTGGAATCCCTAGTAACCGCGCGTCATCATCGCGCGGTGAATACGTCCCTGCCCTTGCACACACTGCCCGTCGCTCCCCCCGAGGGGGGAGAAGTCGTAACAAGGTAGCCGTA
>NC_023013.1|SP00130 Archaea;Euryarchaeota;Halobacteria;Halobacteriales;Haloarculaceae;Haloarcula;hispanica N601
GGTTGATCCTGCCGGAGGCCATTGCTATCGGAGTCCGATTTAGCCATGCTAGTTGCACGAGTTTAGACTCGTAGCATATAGCTCAGTAACACGTGGCCAAACTACCCTACAGACCGCGATAACCTCGGGAAACTGAGGCCAATAGCGGATATAACTCTCAGGCTGGAGTGCCGAGAGTTAGAAACGTTCCGGCGCTGTAGGATGTGGCTGCGGCCGATTAGGTAGATGGTGGGGTAACGGCCCACCATGCCGATAATCGGTACAGGTTGTGAGAGCAAGAGCCTGGAGACGGTATCTGAGACAAGATACCGGGCCCTACGGGGCGCAGCAGGCGCGAAACCTTTACACTGCACGACAGTGCGATAGGGGGACTCCGAGTGTGAGGGCATATAGCCCTCGCTTTTCTGTACCGTAAGGTGGTACAGGAACAAGGACTGGGCAAGACCGGTGCCAGCCGCCGCGGTAATACCGGCAGTCCAAGTGATGGCCGATATTATTGGGCCTAAAGCGTCCGTAGCTTGCTGTGTAAGTCCATTGGGAAATCGACCAGCTCAACTGGTCGGCGTCCGGTGGAAACTACACAGCTTGGGGCCGAGAGACTCAACGGGTACGTCCGGGGTAGGAGTGAAATCCTGTAATCCTGGACGGACCACCAATGGGGAAACCACGTTGAGAGACCGGACCCGACAGTGAGGGACGAAAGCCAGGGTCTCGAACCGGATTAGATACCCGGGTAGTCCTGGCTGTAAACAATGCTCGCTAGGTATGTCACGCGCCATGAGCACGTGATGTGCCGTAGTGAAGACGATAAGCGAGCCGCCTGGGAAGTACGTCCGCAAGGATGAAACTTAAAGGAATTGGCGGGGGAGCACCACAACCGGAGGAGCCTGCGGTTTAATTGGACTCAACGCCGGAAATCTCACCGGTCCCGACAGTAGTAATGACAGTCAGGTTGACGACTTTACTCGACGCTACTGAGAGGAGGTGCATGGCCGCCGTCAGCTCGTACCGTGAGGCGTCCTGTTAAGTCAGGCAACGAGCGAGACCCACACTTCTAGTTGCCAGCAACACCCTTGTGGTGGTTGGGTACACTAGGAGGACTGCCGCTGCTAAAGCGGAGGAAGGAATGGGCAACGGTAGGTCAGTATGCCCCGAATGGACCGGGCAACACGCGGGCTACAATGGCTCTGACAGTGGGATGCGACGCCGAGAGGCGAAGCTAATCTCCAAACGTAGTCGTAGTTCGGATTGCGGGCTGAAACCCGCCCGCATGAAGCTGGATTCGGTAGTAATCGCGTGTCAGAAGCGCGCGGTGAATACGTCCCTGCTCCTTGCACACACCGCCCGTCAAAGCACCCGAGTGGGGTCCGGATGAGGCCGTCATGCGACGGTCGAATCTGGGCTCCGCAAGGGGGCTTAAGTCGTAACAAGGTAGCCGTA
>NC_023013.1|SP00130 Archaea;Euryarchaeota;Halobacteria;Halobacteriales;Haloarculaceae;Haloarcula;hispanica N601
GGTTGATCCTGCCGGAGGCCATTGCTATCGGAGTCCGATTTAGCCATGCTAGTTGCACGAGTTTAGACTCGTAGCATATAGCTCAGTAACACGTGGCCAAACTACCCTACAGACCGCGATAACCTCGGGAAACTGAGGCCAATAGCGGATATAACTCTCAGGCTGGAGTGCCGAGAGTTAGAAACGTTCCGGCGCTGTAGGATGTGGCTGCGGCCGATTAGGTAGATGGTGGGGTAACGGCCCACCATGCCGATAATCGGTACAGGTTGTGAGAGCAAGAGCCTGGAGACGGTATCTGAGACAAGATACCGGGCCCTACGGGGCGCAGCAGGCGCGAAACCTTTACACTGCACGACAGTGCGATAGGGGGACTCCGAGTGTGAGGGCATATAGCCCTCGCTTTTCTGTACCGTAAGGTGGTACAGGAACAAGGACTGGGCAAGACCGGTGCCAGCCGCCGCGGTAATACCGGCAGTCCAAGTGATGGCCGATATTATTGGGCCTAAAGCGTCCGTAGCTTGCTGTGTAAGTCCATTGGGAAATCGACCAGCTCAACTGGTCGGCGTCCGGTGGAAACTACACAGCTTGGGGCCGAGAGACTCAACGGGTACGTCCGGGGTAGGAGTGAAATCCTGTAATCCTGGACGGACCACCAATGGGGAAACCACGTTGAGAGACCGGACCCGACAGTGAGGGACGAAAGCCAGGGTCTCGAACCGGATTAGATACCCGGGTAGTCCTGGCTGTAAACAATGCTCGCTAGGTATGTCACGCGCCATGAGCACGTGATGTGCCGTAGTGAAGACGATAAGCGAGCCGCCTGGGAAGTACGTCCGCAAGGATGAAACTTAAAGGAATTGGCGGGGGAGCACCACAACCGGAGGAGCCTGCGGTTTAATTGGACTCAACGCCGGAAATCTCACCGGTCCCGACAGTAGTAATGACAGTCAGGTTGACGACTTTACTCGACGCTACTGAGAGGAGGTGCATGGCCGCCGTCAGCTCGTACCGTGAGGCGTCCTGTTAAGTCAGGCAACGAGCGAGACCCACACTTCTAGTTGCCAGCAACACCCTTGTGGTGGTTGGGTACACTAGGAGGACTGCCATTGCTAAAATGGAGGAAGGAATGGGCAACGGTAGGTCAGTATGCCCCGAATGGACCGGGCAACACGCGGGCTACAATGGCTCTGACAGTGGGATGCGACGCCGAGAGGCGAAGCTAATCTCCAAACGTAGTCGTAGTTCGGATTGCGGGCTGAAACCCGCCCGCATGAAGCTGGATTCGGTAGTAATCGCGTGTCAGAAGCGCGCGGTGAATACGTCCCTGCTCCTTGCACACACCGCCCGTCAAAGCACCCGAGTGGGGTCCGGATGAGGCCGTCATGCGACGGTCGAATCTGGGCTCCGCAAGGGGGCTTAAGTCGTAACAAGGTAGCCGTA
>NC_023013.1|SP00130 Archaea;Euryarchaeota;Halobacteria;Halobacteriales;Haloarculaceae;Haloarcula;hispanica N601
GGTTGATCCTGCCGGAGGCCATTGCTATCGGAGTCCGATTTAGCCATGCTAGTCGCACGGGCTTAGACCCGTGGCATATAGCTCAGTAACACGTGGCCAAACTACCCTACAGACCGCGATAACCTCGGGAAACTGAGGCCAATAGCGGATATAACTCTCAGGCTGGAGTGCCGAGAGTTAGAAACGTTCCGGCGCTGTAGGATGTGGCTGCGGCCGATTAGGTAGATGGTGGGGTAACGGCCCACCATGCCGATAATCGGTACGGGTTGTGAGAGCAAGAACCCGGAGACGGTATCTGAGACAAGATACCGGGCCCTACGGGGCGCAGCAGGCGCGAAACCTTTACACTGCACGACAGTGCGATAGGGGGACTCCGAGTGCGAGGGCATATAGCCCTCGCTTTTCTGTACCGTAAGGTGGTACAGGAACAAGGACTGGGCAAGACCGGTGCCAGCCGCCGCGGTAATACCGGCAGTCCAAGTGATGGCCGATATTATTGGGCCTAAAGCGTCCGTAGCCGGCCGGACAAGTCCGTTGGGAAATCGACGCGCTCAACGCGTCGGCGTCCAGCGGAAACTGTCCGGCTTGGGGCCGGAAGACCTGGGGGGTACGTCCGGGGTAGGAGTGAAATCCTGTAATCCTGGACGGACCACCAATGGGGAAACCACCTCAGGAAGACGGACCCGACGGTGAGGGACGAAAGCTAGGGTCTCGAACCGGATTAGATACCCGGGTAGTCCTAGCTGTAAACGATGCTCGCTAGGTGTGCCGTAGGCTACGAGCCTGCGCTGCGCCCTAGGGAAGCCGAGAAGCGAGCCGCCTGGGAAGTACGTCTGCAAGGATGAAACTTAAAGGAATTGGCGGGGGAGCACCACAACCGGAGGAGCCTGCGGTTTAATTGGACTCAACGCCGGAAATCTCACCGGTCCCGACAGTAGTAATGACGGTCAGGTTGACGACTTTACCCGACGCTACTGAGAGGAGGTGCATGGCCGCCGTCAGCTCGTACCGTGAGGCGTCCTGTTAAGTCAGGCAACGAGCGAGACCCGCACTTCTAGTTGCCAGCAATACCCTTGAGGTAGTTGGGTACACTAGGAGGACTGCCGCTGCTAAAGCGGAGGAAGGAACGGGCAACGGTAGGTCAGTATGCCCCGAATGGACCGGGCAACACGCGGGCTACAATGGCTCTGACAGTGGGATGCAACGCCGAGAGGCGACGCTAATCTCCAAACGGAGTCGTAGTTCGGATTGCGGGCTGAAACCCGCCCGCATGAAGCTGGATTCGGTAGTAATCGCGTGTCAGAAGCGCGCGGTGAATACGTCCCTGCTCCTTGCACACACCGCCCGTCAAAGCACCCGAGTGGGGTCCGGATGAGGCCGTCATGCGACGGTCGAATCTGGGCTCCGCAAGGGGGCTTAAGTCGTAACAAGGTAGCCGTA
>NR_076534.1|SP00131 Archaea;Crenarchaeota;Thermoprotei;Desulfurococcales;Desulfurococcaceae;Ignicoccus;hospitalis
GCGGGGTAATGGCCCGCCAAGCCGAAGACGGGTAGGGGCCGTGGGAGCGGGAGCCCCCAGATGGGCACTGAGACAAGGGCCCAGGCCCTACGGGGCGCACCAGGCGCGAAAACTCCGCAATGCGGGCAACCGTGACGGGGTTACCCCGAGTGCCCCCTCTCCGGGGGCTTTTCCCCGCTGTAAACAGGCGGGGGTAATAAGCGGGGGGCAAGTCTGGTGTCAGCCGCCGCGGTAATACCAGCCCCGCGAGTGGTCGGGACGATTATTGGGCCTAAAGCGCCCGTAGCCGGCCTGGTGGCCCCCCTCCTAAAGCCCCGGGCTCAACCCGGGGACTGGAGGGGGTAGCGCCAGGCTAGGGGGCGGGAGAGGCCGAGGGTACTCCCGGGGTAGGGGCGAAATCCGATAATCCCGGGAGGACCGCCAGTGGCGAAGGCGCTCGGCTGGAACGCGCCCGACGGTGAGGGGCGAAAGCCGGGGGAGCAAACCGGATTAGATACCCGGGTAGTCCCGGCTGTAAACGATGCGGGCTAGGTGTTGGGCGGGCTTCGAGCCCGCCCAGTGCCGCAGGGAAGCCGTTAAGCCCGCCGCCTGGGGAGTACGGCCGCAAGGCTGAAACTTAAAGGAATTGGCGGGGGAGCACCACAAGGGGTGGAGCCTGCGGCTTAATTGGAGTCAACGCCGGGAACCTTACCGGGGGCGACAGCAGGATGAAGGTCAGGCTGAAGACCTTACCTGACGCGCTGAGAGGAGGTGCATGGCCGTCGCCAGCTCGTGCCGTGAGGTGTCCGGTTAAGTCCGGCAACGAGCGAGACCCCCGTCCCCAGTTGCTACCCGGGGCTCCGGCCCCGGGGCACACTGGGGAGACTGCCGCCGTATAAGGCGGAGGAAGGAGGGGGCTATGGCAGGTCAGCATGCCCCGAAACCCCCGGGCTGCACGCGGGCTACAATGGCGGGGACAGCGGGTTGCGACCCCGAAAGGGGGAGCCAATCCCTGAAACCCCGCCGAGGTTGGGATCGAGGGCTGCAACTCGCCCTCGTGAACGCGGAATCCCTAGTAACCGCGCGTTAGCATCGCGCGGTGAACACGTCCCTGCTCCTTGCACACACCGCCCGTCGCTCCACCCGAGGGGGGAGAAGTCGTAACAAGGTAGCCGTA
>NZ_AP011526.1|SP00132 Archaea;Euryarchaeota;Methanococci;Methanococcales;Methanococcaceae;Methanococcus;maripaludis KA1
GGTTGATCCCGCCGGAGGCCACTGCTATTGGGATTCGACTAAGCCATGCGAGTCTATGGTTTCGGCCATGGCGGACGGCTCATTAACACGTGGTTAACATACCCTCAGGTGGGGGATAACCTTGGGAAACTGAGGATAATACCCCATAGAAAAAGCAGTCTGGAACGATTCTTTTTCGAAAGCATATGCGCCTGAGGATTGGACTGCGCTCGATTAGGTAGTTGGTGGGGTAATGGCCCACCAAGCCTACGATCGGTACGGGCCTTGAGAGAGGAAGCCCGGAGATGGGGACTGAGACACGGCCCCAGGCCCTACGGGGCGCAGCAGGCGCGAAACCTCCGCAATGCACGAAAGTGCGACGGGGGGATCCCAAGTGCTCATGCACAGCATGGGCTTTTATCAAGTGTAAACAGCTTGAGGAATAAGGGCTGGGCAAGTTCGGTGCCAGCAGCCGCGGTAACACCGACGGCCCGAGTGGTGGCCACTTTTATTGGGCCTAAAGCGTCCGTAGCCGGTCCAGTAAGTCCTTGTTTAAATCCTGCGGCTTAACCGCAGGACTGGCAGGGATACTGCTGGACTTGGGACCGGGAGAGGACAAGGGTACTTCAGGGGTAGCGGTGAAATGTGTTGATCCTTGAAGGACCACCTATGGCGAAGGCACTTGTCTGGAACGGGTCCGACGGTGAGGGACGAAAGCCAGGGGCGCGAACCGGATTAGATACCCGGGTAGTCCTGGCCGTAAACTTTGCGAACTAGGTGTTAGGTGGGCCCCGTGCCCATCTAGTGCCGAAGGGAAGCCGTTAAGTTCGCCGCCTGGGGAGTACGGTCGCAAGACTGAAACTTAAAGGAATTGGCGGGGGAGCACCACAACGGGTGGAGCCTGCGGTTTAATTGGATTCAACGCCGGGCATCTCACCAGGAGCGACAGCATGATGACGGCCAGGTTGACGACCTTGCCTGAAGCGCTGAGAGGTGGTGCATGGCCATCGTCAGCTCGTACCGCGAGGCGTCCTGTTAAGTCAGGTAACGAGCGAGACCCGTGCCCTATGTTGCTACTTTTTCCTCCGGGAGAAAGGCACTCATAGGGGACCGCTGGCGCTAAGTCAGAGGAAGGAGCGGGCAACGATAGGTCCGCATGCCCCGAATCTCCTGGGCTACACGCGGGCTACAATGGCTAGGACAATGGGCCGCAACCCTGAAAAGGGACGCAAATCTCCTAAACCTAGTCGTAGTTCGGATCGTGGGCTGTAACTCGCCCACGTGAAGCTGGAATCCGTAGTAATCGCAGTTCATAATACTGCGGTGAATGTGTCCCTGCTCCTTGCACACACCGCCCGTCACACCACCCGAGTTGGGTTGAAGTGAGGCCTTGGCCTTTGGCTAGGGTCGAACTTGGGCTCAGCGAGGGGGGTGAAGTCGTAACAAGGTAGCCGTA
>NZ_AP011528.1|SP00133 Archaea;Euryarchaeota;Methanococci;Methanococcales;Methanococcaceae;Methanococcus;maripaludis OS7
GGTTGATCCCGCCGGAGGCCACTGCTATTGGGATTCGACTAAGCCATGCGAGTCTATGGTTTCGGCCATGGCGGACGGCTCATTAACACGTGGTTAACATACCCTCAGGTGGGGGATAACCTTGGGAAACTGAGGATAATACCCCATAGAAAAAGCAGTCTGGAACGATTCTTTTTCGAAAGCATATGCGCCTGAGGATTGGACTGCGCTCGATTAGGTAGTTGGTGGGGTAATGGCCTACCAAGCCTACGATCGGTACGGGCCTTGAGAGAGGAAGCCCGGAGATGGGGACTGAGACACGGCCCCAGGCCCTACGGGGCGCAGCAGGCGCGAAACCTCCGCAATGCACGAAAGTGCGACGGGGGGATCCCAAGTGCTCATGCACAGCATGGGCTTTTATCAAGTGTAAACAGCTTGAGGAATAAGGGCTGGGCAAGTTCGGTGCCAGCAGCCGCGGTAACACCGACGGCCCGAGTGGTGGCCACTTTTATTGGGCCTAAAGCGTCCGTAGCCGGTCCAGTAAGTCCTTGTTTAAATCCTGCGGCTTAACCGCAGGACTGGCAGGGATACTGCTGGACTTGGGACCGGGAGAGGACAAGGGTACTTCAGGGGTAGCGGTGAAATGTGTTGATCCTTGAAGGACCACCTATGGCGAAGGCACTTGTCTGGAACGGGTCCGACGGTGAGGGACGAAAGCCAGGGGCGCGAACCGGATTAGATACCCGGGTAGTCCTGGCCGTAAACTTTGCGAACTAGGTGTTAGGTGGGCCCCGTGCCCATCTAGTGCCGAAGGGAAGCCGTTAAGTTCGCCGCCTGGGGAGTACGGTCGCAAGACTGAAACTTAAAGGAATTGGCGGGGGAGCACCACAACGGGTGGAGCCTGCGGTTTAATTGGATTCAACGCCGGGCATCTCACCAGGAGCGACAGCATGATGACGGCCAGGTTGACGACCTTGCCTGAAGCGCTGAGAGGTGGTGCATGGCCATCGTCAGCTCGTACCGCGAGGCGTCCTGTTAAGTCAGGTAACGAGCGAGACCCGTGCCCTATGTTGCTACTTTTTCCTCCGGGAGAAAGGCACTCATAGGGGACCGCTGGCGCTAAGTCAGAGGAAGGAGCGGGCAACGATAGGTCCGCATGCCCCGAATCTCCTGGGCTACACGCGGGCTACAATGGCTAGGACAATGGGCCGCAACCCTGAAAAGGGACGCAAATCTCCTAAACCTAGTCGTAGTTCGGATCGTGGGCTGTAACTCGCCCACGTGAAGCTGGAATCCGTAGTAATCGCAGTTCATAATACTGCGGTGAATGTGTCCCTGCTCCTTGCACACACCGCCCGTCACACCACCCGAGTTGGGTTGAAGTGAGGCCTTGGCCTTTGGCTAGGGTCGAACTTGGGCTCAGCGAGGGGGGTGAAGTCGTAACAAGGTAGCCGTA
>NZ_AP011528.1|SP00133 Archaea;Euryarchaeota;Methanococci;Methanococcales;Methanococcaceae;Methanococcus;maripaludis OS7
GGTTGATCCCGCCGGAGGCCACTGCTATTGGGATTCGACTAAGCCATGCGAGTCTATGGTTTCGGCCATGGCGGACGGCTCATTAACACGTGGTTAACATACCCTCAGGTGGGGGATAACCTTGGGAAACTGAGGATAATACCCCATAGAAAAAGCAGTCTGGAACGATTCTTTTTCGAAAGCATATGCGCCTGAGGATTGGACTGCGCTCGATTAGGTAGTTGGTGGGGTAATGGCCCACCAAGCCTACGATCGGTACGGGCCTTGAGAGAGGAAGCCCGGAGATGGGGACTGAGACACGGCCCCAGGCCCTACGGGGCGCAGCAGGCGCGAAACCTCCGCAATGCACGAAAGTGCGACGGGGGGATCCCAAGTGCTCATGCACAGCATGGGCTTTTATCAAGTGTAAACAGCTTGAGGAATAAGGGCTGGGCAAGTTCGGTGCCAGCAGCCGCGGTAACACCGACGGCCCGAGTGGTGGCCACTTTTATTGGGCCTAAAGCGTCCGTAGCCGGTCCAGTAAGTCCTTGTTTAAATCCTGCGGCTTAACCGCAGGACTGGCAGGGATACTGCTGGACTTGGGACCGGGAGAGGACAAGGGTACTTCAGGGGTAGCGGTGAAATGTGTTGATCCTTGAAGGACCACCTATGGCGAAGGCACTTGTCTGGAACGGGTCCGACGGTGAGGGACGAAAGCCAGGGGCGCGAACCGGATTAGATACCCGGGTAGTCCTGGCCGTAAACTTTGCGAACTAGGTGTTAGGTGGGCCCCGTGCCCATCTAGTGCCGAAGGGAAGCCGTTAAGTTCGCCGCCTGGGGAGTACGGTCGCAAGACTGAAACTTAAAGGAATTGGCGGGGGAGCACCACAACGGGTGGAGCCTGCGGTTTAATTGGATTCAACGCCGGGCATCTCACCAGGAGCGACAGCATGATGACGGCCAGGTTGACGACCTTGCCTGAAGCGCTGAGAGGTGGTGCATGGCCATCGTCAGCTCGTACCGCGAGGCGTCCTGTTAAGTCAGGTAACGAGCGAGACCCGTGCCCTATGTTGCTACTTTTTCCTCCGGGAGAAAGGCACTCATAGGGGACCGCTGGCGCTAAGTCAGAGGAAGGAGCGGGCAACGATAGGTCCGCATGCCCCGAATCTCCTGGGCTACACGCGGGCTACAATGGCTAGGACAATGGGCCGCAACCCTGAAAAGGGACGCAAATCTCCTAAACCTAGTCGTAGTTCGGATCGTGGGCTGTAACTCGCCCACGTGAAGCTGGAATCCGTAGTAATCGCAGTTCATAATACTGCGGTGAATGTGTCCCTGCTCCTTGCACACACCGCCCGTCACACCACCCGAGTTGGGTTGAAGTGAGGCCTTGGCCTTTGGCTAGGGTCGAACTTGGGCTCAGCGAGGGGGGTGAAGTCGTAACAAGGTAGCCGTA
>NZ_CP006019.1|SP00134 Archaea;Euryarchaeota;Thermococci;Thermococcales;Thermococcaceae;Palaeococcus;pacificus DY20341
GGTTGATCCTGCCGGAGGCCACTGCTATCGGGGTCCGACTAAGCCATGCGAGTCAAGGGGCGCTTGCGCGCACCGGCGTACGGCTCAGTAACACGTCGGTAACCTACCCTCGGGAGGGGGACAACCCCGGGAAACTGGGGCTAATCCCCCATAGGCTTGGGGTACTGGAAAGTCCCCAAGCCGAAAGCTCCGGCGCCCGAGGATGGGCCGGCGGCCGATTAGGTAGTTGGTGGGGTAACGGCCCACCAAGCCGACAATCGGTACGGGCAGTGAGAGCTGGAGCCCGGAGATGGACACTGAGACACGGGTCCAGGCCCTACGGGGCGCAGCAGGCGCGAAACCTCCGCAATGCGGGAAACCGCGACGGGGGGACCCCGAGTGCCGTGGCACAGCCACGGCTTTTCCGGAGTGCAAGGAGCTCCGGGAATAAGGGCTGGGCAAGGCCGGTGGCAGCCGCCGCGGTAATACCGGCGGCCCAAGTGGTGGCCACTATTATTGGGCCTAAAGCGTCCGTAGCCGGGCCTGTAAGTCCCTGGCGAAATCCCACGGCTCAACCGTGGGGCTTGCTGGGGATACTGCAGGCCTTGGGACCGGGAGAGGCCGGGGGTACCCCTGGGGTAGGGGTGAAATCCTATAATCCCAGGGGGACCGCCAGTGGCGAAGGCGCCCGGCTGGAACGGGTCCGACGGTGAGGGACGAAGGCCAGGGGAGCAAACCGGATTAGATACCCGGGTAGTCCTGGCTGTAAAGGATGCGGGCTAGGTGTCGGGCGAGCCTCGAGCTCACCCGGTGCCGCAGGGAAGCCGTTAAGCCCGCCGCCTGGGGAGTACGGCCGCAAGGCTGAAACTTAAAGGAATTGGCGGGGGAGCACTACAAGGGGTGGAGCGTGCGGTTTAATTGGATTCAACGCCGGGAACCTCACCGGGGGCGACGGCAGGATGAAGGCCAGGCTGAAGGTCTTGCCGGACACGCCGAGAGGAGGTGCATGGCCGCCGTCAGCTCGTACCGTGAGGCGTCCACTTAAGTGTGGTAACGAGCGAGACCCGCGCCCCCAGTTGCCAGCCCCTCCCGTTGGGAGGGAGGCACTCTGGGGGGACTGCCGGCGATAAGCCGGAGGAAGGAGCGGGCGACGGTAGGTCAGTATGCCCCGAAACCCCCGGGCTACACGCGCGCTACAATGGGCGGGACAATGGGAACCGACCCCGAAAGGGGAAGGAAATCCCCTAAACCCGCCCCCAGTTCGGATTGCGGGCTGCAACTCGCCCGCATGAAGCTGGAATCCCTAGTACCCGCGTGTCATCATCGCGCGGCGAATACGTCCCTGCTCCTTGCACACACCGCCCGTCACTCCACCCGAGCGGGGTCTGGATGAGGCCTCGTCCTCTGGGCGGGGTCGAGTCCGGGCTCCGTGAGGGGGGAGAAGTCGTAACAAGGTAGCCGTA
>NZ_CP006933.1|SP00135 Archaea;Euryarchaeota;Methanobacteria;Methanobacteriales;Methanobacteriaceae;Methanobacterium;formicicum
GTTTGATCCTGGCGGAGGCCACTGCTATTGGGTTTCGATTAAGCCATGCAAGTCGAACGATCCTTCGGGGTCGTGGCGTACGGCTCAGTAACACGTGGATAACCTAACCTTAGGACTGGGATAACCCTGGGAAACTGGGGATAATACCGGATATGTAGGGCTGCCTGGAATGGTTCCCTATTGAAATGTTCCGACGCCTAAGGATGGATCTGCGGCAGATTAGGTAGTTGGCGGGGTAAATGCCCACCAAGCCAGTAATCTGTACGGGTTGTGAGAGCAAGAGCCCGGAGATGGAACCTGAGACAAGGTTCCAGGCCCTACGGGGCGCAGCAGGCGCGAAACCTCCGCAATGCACGAAAGTGCGACGGGGGAAACCCAAGTGCCACTCTTAACGGGGTGGCTTTTCTTAAGTGTAAAAAGCTTTTGGAATAAGAGCTGGGCAAGACCGGTGCCAGCCGCCGCGGTAACACCGGCAGCTCAAGTGGTGGCCGTTTTTATTGGGCCTAAAGCGTTCGTAGCCGGCTTGATAAGTCTCTGGTGAAATCTCACGGCTTAACCGTGAGAATTGCTGGAGATACTATTAGGCTTGAGGCCGGGAGAGGTTAGCGGTACTCCCGGGGTAGGGGTGAAATCCTATAATCCCGGGAGGACCACCTGTGGCGAAGGCGGCTAACTGGAACGGACCTGACGGTGAGTAACGAAAGCCAGGGGCGCGAACCGGATTAGATACCCGGGTAGTCCTGGCCGTAAACGATGTGGACTTGGTGTTGGGATGGCTCCGAGCTGCCCCAGTGCCGAAGGGAAGCTGTTAAGTCCACCGCCTGGGAAGTACGGTCGCAAGACTGAAACTTAAAGGAATTGGCGGGGGAGCACCACAACGCGTGGAGCCTGCGGTTTAATTGGATTCAACGCCGGACATCTCACCAGGGGCGACAGCAGAATGATAGCCAGGTTGATGACCTTGCTTGACAAGCTGAGAGGAGGTGCATGGCCGCCGTCAGCTCGTACCGTGAGGCGTCCTGTTAAGTCAGGCAACGAGCGAGACCCACGCCCTTAGTTACCAGCGGATCCTTCGGGATGCCGGGCACACTAAGGGGACCGCCAGTGATAAACTGGAGGAAGGAGTGGACGACGGTAGGTCCGTATGCCCCGAATCCCCTGGGCTACACGCGGGCTACAATGGTTAGGACAATGGGTTCCGACACTGAAAGGTGGAGGTAATCTCCTAAACCTGGCCTTAGTTCGGATTGAGGGCTGTAACTCGCCCTCATGAAGCTGGAATGCGTAGTAATCGCGTGTCATAACCGCGCGGTGAATACGTCCCTGCTCCTTGCACACACCGCCCGTCACGCCACCCAAAAAGGGTTTGGATGAGGCCATAGTCTTTGGTTATGGTCGAATCTAGGTTCTTTGAGGAGGGCGAAGTCGTAACAAGGTAGCCGTA
>NZ_CP006965.1|SP00136 Archaea;Euryarchaeota;Thermococci;Thermococcales;Thermococcaceae;Thermococcus;paralvinellae
GGTTGATCCTGCCGGAGGCCACTGCTATGGGGGTCCGACTAAGCCATGCGAGTCATGGGGGTGTCCCTTCTGGGACACCACCGGCGGACGGCTCAGTAACACGTCGGTAACCTACCCTCGGGAGGGGGATAACCCCGGGAAACTGGGGCTAATCCCCCATAGGTGTGGGGTACTGGAAGGTCCCCACACCGAAAGGGGCTTCGTGCCCGCCCGAGGATGGGCCGGCGGCCGATTAGGTAGTTGGTGGGGTAACGGCCCACCAAGCCGAAGATCGGTACGGGCCATGAGAGTGGGAGCCCGGAGATGGACACTGAGACACGGGTCCAGGCCCTACGGGGCGCAGCAGGCGCGAAACCTCCGCAATGCGGGAAACCGCGACGGGGGGACCCCCAGTGCCGTGGCAACGCCACGGCTTTTCCGGAGTGTAAAAAGCTCCGGGAATAAGGGCTGGGCAAGGCCGGTGGCAGCCGCCGCGGTAATACCGGCGGCCCGAGTGGTGGCCGCTATTATTGGGCCTAAAGCGTCCGTAGCCGGGCCCGTAAGTCCCTGGCGAAATCCCACGGCTCAACCGTGGGGCTTGCTGGGGATACTGCGGGCCTTGGGACCGGGAGAGGCGGGGGGTACCCCTGGGGTAGGGGTGAAATCCTATAATCCCAGGGGGACCGCCAGTGGCGAAGGCGCCCCGCTGGAACGGGTCCGACGGTGAGGGACGAAGGCCAGGGGAGCGAACCGGATTAGATACCCGGGTAGTCCTGGCTGTAAAGGATGCGGGCTAGGTGTCGGGCGAGCTCCGAGCTCGCCCGGTGCCGTAGGGAAGCCGTTAAGCCCGCCGCCTGGGGAGTACGGCCGCAAGGCTGAAACTTAAAGGAATTGGCGGGGGAGCACTACAAGGGGTGGAGCGTGCGGTTTAATTGGATTCAACGCCGGGAACCTCACCGGGGGCGACGGCAGGATGAAGGCCAGGCTGAAGGTCTTGCCGGACACGCCGAGAGGAGGTGCATGGCCGCCGTCAGCTCGTACCGTGAGGCGTCCACTTAAGTGTGGTAACGAGCGAGACCCGCGCCCCCAGTTGCCAGTCCCTCCCGCTGGGAGGGAGGCACTCTGGGGGGACCGCCGGCGATAAGCCGGAGGAAGGAGCGGGCGACGGTAGGTCAGTATGCCCCGAAACCCCCGGGCTACACGCGCGCTACAATGGGCGGGACAATGGGATCCGACCCCGAAAGGGGAAGGAAATCCCCTAAACCCGCCCTCAGTTCGGATCGCGGGCTGCAACTCGCCCGCGTGAAGCTGGAATCCCTAGTACCCGCGTGTCATCATCGCGCGGCGAATACGTCCCTGCTCCTTGCACACACCGCCCGTCACTCCACCCGAGCGGGGTCCGGGTGAGGCTCGGTCTCCCTTCGGGGAGGCCGGGTCGAGCCCGGGCTCCGTGAGGGGGGAGAAGTCGTAACAAGGTAGCCGTA
>NZ_CP007055.1|SP00137 Archaea;Euryarchaeota;Halobacteria;Natrialbales;Natrialbaceae;Halostagnicola;larsenii XH-48
GGTTGATCCTGCCGGAGGTCATTGCTATTGGAGTCCGATTTAGCCATGCTAGTTGTACGAGTTGAGACTCGTAGCAGATAGCTCAGTAACACGTGGCCAAACTACCCTATCGAGCACGATACTCTCGGGAAACTGAGGCTAATAGTGCATACGACTTGGTGCCTGGAGTGGCGCGAGTCAGAAATGCTCAGGCGCGATAGGATGTGGCTGCGGCCGATTAGGTAGACGGTGGGGTAACGGCCCACCGTGCCAATAATCGGTACGGGTTGTGAGAGCAAGAGCCCGGAGACGGTATCTGAGACAAGATACCGGGCCCTACGGGGCGCAGCAGGCGCGAAACCTTTACACTGCACGCGAGTGCGATAAGGGGACTCCAAGTGCGAGGGCATATAGTCCTCGCTTTTTCCGACCGTAGGATGGTCGGCGAATAAGTGCTGGGCAAGACCGGTGCCAGCCGCCGCGGTAATACCGGCAGCACGAGTGATGACCGCTATTATTGGGCCTAAAGCGTCCGTAGCTGGCCACGCAAGTCCATCGGGAAATCTCTCCGCTCAACGGAGAGGCGTCCGGTGGAAACTGTGTGGCTTGGGACCGGAAGATCCAGAGGGTACGTCTGGGGTAGGAGTGAAATCCCGTAATCCGAGACGGACCACCGGTGGCGAAAGCGCTCTGGAAAGACGGATCCGACGGTGAGGGACGAAAGCTCGGGTCACGAACCGGATTAGATACCCGGGTAGTCCGAGCTGTAAACGATGTCTGCTAGGTGTGACACAGGCTACGAGCCTGTGTTGTGCCGTAGGGAAGCCGTGAAGCAGACCGCCTGGGAAGTACGTCTGCAAGGATGAAACTTAAAGGAATTGGCGGGGGAGCACTACAACCGGAGGAGCCTGCGGTTTAATTGGACTCAACGCCGGACATCTCACCAGCATCGACAGTGTGCAGTGAAAGTCAGTGTGATGAGCTTACTGGAGCCACTGAGAGGAGGTGCATGGCCGCCGTCAGCTCGTACCGTGAGGCGTCCTGTTAAGTCAGGCAACGAGCGAGACCCGCACCCTTAATTGCCAGCAACACCCTTGAGGTGGTTGGGTACATTAAGAGGACTGCCAGTGCCAAACTGGAGGAAGGAACGGGCAACGGTAGGTCAGTATGCCCCGAATGTGCTGGGCTACACGCGGGCTACAATGGTCGAGACAGTGGGATGCTACGCCGAGAGGCGACGCTAATCTCCGAAACTCGATCGTAGTTCGGATTGCGGGCTGAAACTCGCCCGCATGAAGCTGGATTCGGTAGTAATCGCGCCTCAGAAGGGCGCGGTGAATACGTCCCTGCTCCTTGCACACACCGCCCGTCAAAGCACCCGAGTGAGGTCCGGATGAGGCCGGCATTCGCCGGTCGAATCTGGGCTTCGCAAGGGGGCTTAAGTCGTAACAAGGTAGCCGTA
>NZ_CP007060.1|SP00138 Archaea;Euryarchaeota;Halobacteria;Halobacteriales;Halobacteriaceae;Halobacterium;sp. DL1
GGTTGATCCTGCCGGAGGCCATTGCTATCGGAGTCCGATTTAGCCATGCTAGTTGTGCGGGTTTAGACCCGCAGCGGAAAGCTCAGTAACACGTGGCCAAGCTACCCTGTGGACGGGAATAATCTCGGGAAACTGAGGCTAATTCCCAATAACGCTTCACCCCTGGAATGGGTGAAGCCGGAAACGCTACGGCGCCACAGGATGCGGCTGCGGTCGATTAGGTAGACGGTGGGGTAACGGCCCACCGTGCCTATAATCGGTACGGGTTGTGAGAGCAAGAGCCCGGAGACGGTATCTGAGACAAGATACCGGGCCCTACGGGGCGCAGCAGGCGCGAAACCTTTACACTGTACGCAAGTGCGATAAGGGGACTCCGAGTGTGAAGGCATAGAGCCTTCACTTTTGTACACCGTAAGGTGGTGTACGAATAAGAGCTGGGCAAGACCGGTGCCAGCCGCCGCGGTAATACCGGCAGCTCGAGTGATGGCCGATTTTATTGGGCCTAAAGCGTCCGTAGCTGGCCAGGCAAGTCTGTTGGGAAATCTGCGCGCTCAACGCGCAGGCGTCCAGCGGAAACTGCTTGGCTTGGGACCGGAAGACCTGAGGGGTACGTCCGGGGTAGGAGTGAAATCCTGTAATCCTGGACGGACCACCGGTGGCGAAAGCGCCTCAGGAGGACGGATCCGACAGTGAGGGACGAAAGCTAGGGTCTCGAACCGGATTAGATACCCGGGTAGTCCTAGCTGTAAACGATGCCCGCTAGGTGTGGCGCAGGCTACGAGCCTGCGCTGTGCCGTAGGGAAGCCGAGAAGCGGGCCGCCTGGGAAGTACGTCTGCAAGGATGAAACTTAAAGGAATTGGCGGGGGAGCACTACAACCGGAGGAGCCTGCGGTTTAATTGGACTCAACGCCGGACATCTCACCAGCTCCGACAGTAGTAATGACGGTCAGGTTGATGACCTTACCCGATGCTACTGAGAGGAGGTGCATGGCCGCCGTCAGCTCGTACCGTGAGGCGTCCTGTTAAGTCAGGCAACGAGCGAGACCCGCACTCCTAATTGCCAGCAGTACCCTTTGGGTAGCTGGGTACATTAGGGGGACTGCCAGTGCCAAACTGGAGGAAGGAACGGGCAACGGTAGGTCAGTATGCCCCGAATGAGCTGGGCAACACGCGGGCTACAATGGTCGAGACAATGGGAAGCCACTCCGAGAGGAGGCGCTAATCTCCTAAACTCGATCGTAGTTCGGATTGAGGGCTGAAACTCGCCCTCATGAAGCTGGATTCGGTAGTAATCGCGTGTCAGCAGCGCGCGGTGAATACGTCCCTGCTCCTTGCACACACCGCCCGTCAAATCACCCGAGTGGGGTTCGGATGAGGCCAGCATCCGCTGGTCGAATCTGGGCTCCGCAAGGGGGATTAAGTCGTAACAAGGTAGCCGTA
>NZ_CP007174.1|SP00139 Archaea;Thaumarchaeota;Nitrososphaeria;Nitrososphaerales;Nitrososphaeraceae;Nitrososphaera;evergladensis SR1
GGTTGATCCTGCCGGACCCGACTGCTATCAGAGTGGGACTAAGCCATGCGAGTTAACGCAGCAATGCGTGGCATACGGCTCAGTAACACGTAGTCAACATACCCAGGGGACGTGGATAACCTCGGGAAACTGAGGATAAACCGCGATAGGCCATGGTTTCTGGAATGGATCATGGCTGAAACCTACATGGCCCCTGGATTGGACTGCGGCCGATCAGGCTGTTGGTGAGGTAATGGCCCACCAAACCTGTAACCGGTACGGGCTCTGAGAGGAGGAGCCCGGAGATGGGCACTGAGACAAGGGCCCAGGCCCTATGGGGCGCAGCAGGCGCGAAACCTCTGCAATAGGCGAAAGCTTGACAGGGTTACTCTGAGTGACGTCCGTTAAGGACGTCTTTTGGCACCTCTAAAAATGGTGCAGAATAAGGGGTGGGCAAGTCTGGTGTCAGCCGCCGCGGTAATACCAGCACCCCGAGTGGTCGGGACGATTATTGGGCCTAAAGCATCCGTAGCCGGTTCTGCAAGTCTTCCGTTAAATCCACCTGCTCAACAGATGGGCTGCGGAGGATACTACAGGGCTAGGAGGCGGGAGAGGCAAGCGGTACTCAGTGGGTAGGGGTAAAATCCTCTGATCCACTGAAGACCACCAGTGGCGAAGGCGGCTTGCCAGAACGCGCTCGACGGTGAGGGATGAAAGCTGGGGGAGCAAACCGGATTAGATACCCGGGTAGTCCCAGCTGTAAACGATGCAGACTCGGTGATGGGTTGGCTTTGGGCCAACCCAGTGCCGCAGGGAAGCCGTTAAGTCTGCCGCCTGGGGAGTACGGTCGCAAGACTGAAACTTAAAGGAATTGGCGGGGGAGCACCACAAGGGGTGAAGCCTGCGGTTCAATTGGAGTCAACGCCGGAAATCTTACCGGGGGCGACAGCAGAGTGAAGGTCAAGCTGAAGACTTTACCAGACAAGCTGAGAGGAGGTGCATGGCCGTCGCCAGCTCGTGCCGTGAGGTGTCCTGTTAAGTCAGGTAACGAGCAAGATCCCTGCCTCTAGTTGCTACTGCTGGTCTCCGGACTAGCAGGGCTAATTAGAGGGACCGCCGCCGCTGAGGCGGAGGAAGGAGGGGGCTACGGCAGGTCAGTATGCCCCGAAACCCTCGGGCCACACGCGGGCTGCAATGGTAAGGACAACGGGCTCCGATTCCGAAAGGAGGAGGCAATCCCACAAACCTTACCTCAGTTATGATTGAGGGCTGAAACTCGCCCTCATGAATCTGGAATCCCTAGTAACCGCGTGTCACTATCGCGCGGTGAATACGTCCCTGCTCCTTGCACACACCGCCCGTCGCTTCACCGAAGCTGGTTCTTGGCGAGGTGGCGCCTAATTGGCGCTATCGAACCTGGGGTCAGCAACGGGGGAGAAGTCGTAACAAGGTAGTCGTA
>NZ_CP007536.1|SP00140 Archaea;Thaumarchaeota;Nitrososphaeria;Nitrososphaerales;Nitrososphaeraceae;Nitrososphaera;viennensis EN76
GGTTGATCCTGCCGGACCCGACTGCTATCAGAGTGGGACTAAGCCATGCGAGTTAACGCAGCAATGCGTGGCATACGGCTCAGTAACACGTAGTCAACATGCCCAGGGGACGTGGATAACCTCGGGAAACTGAGGATAAACCGCGATAGGCCATGATTTCTGGAATGGATCATGGCTGAAACCTACATGGCCCCTGGATTGGACTGCGGCCGATCAGGCTGTTGGTGAGGTAATGGCCCACCAAACCTGTAACCGGTACGGGCTCTGAGAGGAGGAGCCCGGAGATGGGCACTGAGACAAGGGCCCAGGCCCTATGGGGCGCAGCAGGCGCGAAACCTCTGCAATAGGCGAAAGCTTGACAGGGTTACTCTGAGTGACGTCCGTTAAGGACGTCTTTTGGCACCTCTAAAAATGGTGCAGAATAAGGGGTGGGCAAGTCTGGTGTCAGCCGCCGCGGTAATACCAGCACCCCGAGTGGTCGGGACGATTATTGGGCCTAAAGCATCCGTAGCCGGTTCTGCAAGTCTTCCGTTAAATCCACCTGCTCAACAGATGGGCTGCGGAGGATACTACAGGGCTAGGAGGCGGGAGAGGCAAGCGGTACTCAGTGGGTAGGGGTAAAATCCTCTGATCCACTGAAGACCACCAGTGGCGAAGGCGGCTTGCCAGAACGCGCTCGACGGTGAGGGATGAAAGCTGGGGGAGCAAACCGGATTAGATACCCGGGTAGTCCCAGCTGTAAACGATGCAGACTCGGTGATGGGTTGGCTTTGGGCCAACCCAGTGCCGCAGGGAAGCCGTTAAGTCTGCCGCCTGGGGAGTACGGTCGCAAGACTGAAACTTAAAGGAATTGGCGGGGGAGCACCACAAGGGGTGAAGCCTGCGGTTCAATTGGAGTCAACGCCGGAAATCTTACCGGGGGCGACAGCAGAGTGAAGGTCAAGCTGAAGACTTTACCAGACAAGCTGAGAGGAGGTGCATGGCCGTCGCCAGCTCGTGCCGTGAGGTGTCCTGTTAAGTCAGGTAACGAGCAAGATCCCTGCCTCTAGTTGCTACTGCTGGTCTCAGGACTAGAAGGGCTAATTAGAGGGACCGCCGCCGCTGAGGCGGAGGAAGGAGGGGGCTACGGCAGGTCAGTATGCCCCGAAACCCTCGGGCCACACGCGGGCTGCAATGGTAAGGACAACGGGCTCCGATTCCGAAAGGAGGAGGCAATCCCACAAACCTTACCTCAGTTATGATTGAGGGCTGAAACTCGCCCTCATGAATCTGGAATCCCTAGTAACCGCGTGTCACTATCGCGCGGTGAATACGTCCCTGCTCCTTGCACACACCGCCCGTCGCTTCACCGAAGCTGGTTCTTGGCGAGGTGGCGCCTAATTGGCGCTATCGAACCTGGGGTCAGCAACGGGGGAGAAGTCGTAACAAGGTAGTCGTA
>NC_017941.2|SP00141 Archaea;Euryarchaeota;Halobacteria;Haloferacales;Haloferacaceae;Haloferax;mediterranei ATCC 33500
GGTTGATCCTGCCGGAGGTCATTGCTATTGGGGTCCGATTTAGCCATGCTAGTTGCACGAGTTCACACTCGTGGCGAAAAGCTCAGTAACACGTGGCCAAACTACCCTACAGAGAACGATAACCTCGGGAAACTGAGGCTAATAGTTCATACGGGAGTCATGCTTGAATGCCGACTCCCCGAAACGCTCCGGCGCTGTAGGATGTGGCTGCGGCCGATTAGGTAGACGGTGGGGTAACGGCCCACCGTGCCAATAATCGGTACGGGTTGTGAGAGCAAGAACCCGGAGACGGAATCTGAGACAAGATTCCGGGCCCTACGGGGCGCAGCAGGCGCGAAACCTTTACACTGCACGCAAGTGCGATAAGGGGACCCCAAGTGCGAGGGCATATAGTCCTCGCTTTTCACGACTGTAAGGCGGTCGTGGAATAAGAGCTGGGCAAGACCGGTGCCAGCCGCCGCGGTAATACCGGCAGCTCAAGTGATGACCGATATTATTGGGCCTAAAGCGTCCGTAGCCGGCCACGAAGGTTCATCGGGAAATCCGCCAGCTCAACTGGCGGGCGTCCGGTGAAAACCACGTGGCTTGGGACCGGAAGGCTCGAGGGGTACGTCTGGGGTAGGAGTGAAATCCTGTAATCCTGGACGGACCACCGATGGCGAAAGCACCTCGAGAAGACGGATCCGACGGTGAGGGACGAAAGCTAGGGTCTCGAACCGGATTAGATACCCGGGTAGTCCTAGCTGTAAACGATGCTCGCTAGGTGTGGCACAGGCTACGAGCCTGTGCTGTGCCGTAGGGAAGCCGTGAAGCGAGCCGCCTGGGAAGTACGTCCGCAAGGATGAAACTTAAAGGAATTGGCGGGGGAGCACTACAACCGGAGGAGCCTGCGGTTTAATTGGACTCAACGCCGGACATCTCACCAGCTCCGACTACAGTAATGACGGTCAGGTTGATGACCTTACCACGACGCTGTAGAGAGGAGGTGCATGGCCGCCGTCAGCTCGTACCGTGAGGCGTCCTGTTAAGTCAGGCAACGAGCGAGACCCGCACTTCTAATTGCCAGCAACAGTTTCGACTGGTTGGGTACATTAGAAGGACTGCCGCTGCTAAAGCGGAGGAAGGAACGGGCAACGGTAGGTCAGTATGCCCCGAATGAGCTGGGCTACACGCGGGCTACAATGGTCAAGACAATGGGTTGCTATCTCGAAAGAGAACGCTAATCTCCTAAACTTGATCGTAGTTCGGATTGAGGACTGAAACTCGTCCTCATGAAGCTGGATTCGGTAGTAATCGCATTTCACAAGAGTGCGGTGAATACGTCCCTGCTCCTTGCACACACCGCCCGTCAAAGCACCCGAGTGAGGTCCGGATGAGGCCACCACACGGTGGTCGAATCTGGGCTTCGCAAGGGGGCTTAAGTCGTAACAAGGTAGCCGTA
>NC_017941.2|SP00141 Archaea;Euryarchaeota;Halobacteria;Haloferacales;Haloferacaceae;Haloferax;mediterranei ATCC 33500
GGTTGATCCTGCCGGAGGTCATTGCTATTGGGGTCCGATTTAGCCATGCTAGTTGCACGAGTTCACACTCGTGGCGAAAAGCTCAGTAACACGTGGCCAAACTACCCTACAGAGAACGATAACCTCGGGAAACTGAGGCTAATAGTTCATACGGGAGTCATGCTTGAATGCCGACTCCCCGAAACGCTCCGGCGCTGTAGGATGTGGCTGCGGCCGATTAGGTAGACGGTGGGGTAACGGCCCACCGTGCCAATAATCGGTACGGGTTGTGAGAGCAAGAACCCGGAGACGGAATCTGAGACAAGATTCCGGGCCCTACGGGGCGCAGCAGGCGCGAAACCTTTACACTGCACGCAAGTGCGATAAGGGGACCCCAAGTGCGAGGGCATATAGTCCTCGCTTTTCTCGACTGTAAGGCGGTCGAGGAATAAGAGCTGGGCAAGACCGGTGCCAGCCGCCGCGGTAATACCGGCAGCTCAAGTGATGACCGATATTATTGGGCCTAAAGCGTCCGTAGCCGGCCACGAAGGTTCATCGGGAAATCCGCCAGCTCAACTGGCGGGCGTCCGGTGAAAACCACGTGGCTTGGGACCGGAAGGCTCGAGGGGTACGTCTGGGGTAGGAGTGAAATCCTGTAATCCTGGACGGACCACCGATGGCGAAAGCACCTCGAGAAGACGGATCCGACGGTGAGGGACGAAAGCTAGGGTCTCGAACCGGATTAGATACCCGGGTAGTCCTAGCTGTAAACGATGCTCGCTAGGTGTGGCACAGGCTACGAGCCTGTGCTGTGCCGTAGGGAAGCCGTGAAGCGAGCCGCCTGGGAAGTACGTCCGCAAGGATGAAACTTAAAGGAATTGGCGGGGGAGCACTACAACCGGAGGAGCCTGCGGTTTAATTGGACTCAACGCCGGACATCTCACCAGCTCCGACTACAGTAATGACGGTCAGGTTGATGACCTTACCACGACGCTGTAGAGAGGAGGTGCATGGCCGCCGTCAGCTCGTACCGTGAGGCGTCCTGTTAAGTCAGGCAACGAGCGAGACCCGCACTTCTAATTGCCAGCAACAGTTTCGACTGGTTGGGTACATTAGAAGGACTGCCGCTGCTAAAGCGGAGGAAGGAACGGGCAACGGTAGGTCAGTATGCCCCGAATGAGCTGGGCTACACGCGGGCTACAATGGTCAAGACAATGGGTTGCTATCTCGAAAGAGAACGCTAATCTCCTAAACTTGATCGTAGTTCGGATTGAGGACTGAAACTCGTCCTCATGAAGCTGGATTCGGTAGTAATCGCATTTCACAAGAGTGCGGTGAATACGTCCCTGCTCCTTGCACACACCGCCCGTCAAAGCACCCGAGTGAGGTCCGGATGAGGCCACCACACGGTGGTCGAATCTGGGCTTCGCAAGGGGGCTTAAGTCGTAACAAGGTAGCCGTA
>NC_017941.2|SP00141 Archaea;Euryarchaeota;Halobacteria;Haloferacales;Haloferacaceae;Haloferax;mediterranei ATCC 33500
GGTTGATCCTGCCGGAGGTCATTGCTATTGGGGTCCGATTTAGCCATGCTAGTTGCACGAGTTCACACTCGTGGCGAAAAGCTCAGTAACACGTGGCCAAACTACCCTACAGAGAACGATAACCTCGGGAAACTGAGGCTAATAGTTCATACGGGAGTCATGCTTGAATGCCGACTCCCCGAAACGCTCCGGCGCTGTAGGATGTGGCTGCGGCCGATTAGGTAGACGGTGGGGTAACGGCCCACCGTGCCAATAATCGGTACGGGTTGTGAGAGCAAGAACCCGGAGACGGAATCTGAGACAAGATTCCGGGCCCTACGGGGCGCAGCAGGCGCGAAACCTTTACACTGCACGCAAGTGCGATAAGGGGACCCCAAGTGCGAGGGCATATAGTCCTCGCTTTTCTCGACTGTAAGGCGGTCGAGGAATAAGAGCTGGGCAAGACCGGTGCCAGCCGCCGCGGTAATACCGGCAGCTCAAGTGATGACCGATATTATTGGGCCTAAAGCGTCCGTAGCCGGCCATGAAGGTTCATCGGGAAATCCGCCAGCTCAACTGGCGGGCGTCCGGTGAAAACCACATGGCTTGGGACCGGAAGGCTCGAGGGGTACGTCTGGGGTAGGAGTGAAATCCTGTAATCCTGGACGGACCACCGATGGCGAAAGCACCTCGAGAAGACGGATCCGACGGTGAGGGACGAAAGCTAGGGTCTCGAACCGGATTAGATACCCGGGTAGTCCTAGCTGTAAACGATGCTCGCTAGGTGTGGCACAGGCTACGAGCCTGTGCTGTGCCGTAGGGAAGCCGTGAAGCGAGCCGCCTGGGAAGTACGTCCGCAAGGATGAAACTTAAAGGAATTGGCGGGGGAGCACTACAACCGGAGGAGCCTGCGGTTTAATTGGACTCAACGCCGGACATCTCACCAGCTCCGACTACAGTAATGACGGTCAGGTTGATGACCTTACCACGACGCTGTAGAGAGGAGGTGCATGGCCGCCGTCAGCTCGTACCGTGAGGCGTCCTGTTAAGTCAGGCAACGAGCGAGACCCGCACTTCTAATTGCCAGCAACAGTTTCGACTGGTTGGGTACATTAGAAGGACTGCCGCTGCTAAAGCGGAGGAAGGAACGGGCAACGGTAGGTCAGTATGCCCCGAATGAGCTGGGCTACACGCGGGCTACAATGGTCAAGACAATGGGTTGCTATCTCGAAAGAGAACGCTAATCTCCTAAACTTGATCGTAGTTCGGATTGAGGACTGAAACTCGTCCTCATGAAGCTGGATTCGGTAGTAATCGCATTTCACAAGAGTGCGGTGAATACGTCCCTGCTCCTTGCACACACCGCCCGTCAAAGCACCCGAGTGAGGTCCGGATGAGGCCACCACACGGTGGTCGAATCTGGGCTTCGCAAGGGGGCTTAAGTCGTAACAAGGTAGCCGTA
>NC_017941.2|SP00141 Archaea;Euryarchaeota;Halobacteria;Haloferacales;Haloferacaceae;Haloferax;mediterranei ATCC 33500
GGTTGATCCTGCCGGAGGTCATTGCTATTGGGGTCCGATTTAGCCATGCTAGTTGCACGAGTTCACACTCGTGGCGAAAAGCTCAGTAACACGTGGCCAAACTACCCTACAGAGAACGATAACCTCGGGAAACTGAGGCTAATAGTTCATACGGGAGTCATGCTTGAATGCCGACTCCCCGAAACGCTCCGGCGCTGTAGGATGTGGCTGCGGCCGATTAGGTAGACGGTGGGGTAACGGCCCACCGTGCCAATAATCGGTACGGGTTGTGAGAGCAAGAACCCGGAGACGGAATCTGAGACAAGATTCCGGGCCCTACGGGGCGCAGCAGGCGCGAAACCTTTACACTGCACGCAAGTGCGATAAGGGGACCCCAAGTGCGAGGGCATATAGTCCTCGCTTTTCACGACTGTAAGGCGGTCGAGGAATAAGAGCTGGGCAAGACCGGTGCCAGCCGCCGCGGTAATACCGGCAGCTCAAGTGATGACCGATATTATTGGGCCTAAAGCGTCCGTAGCCGGCCACGAAGGTTCATCGGGAAATCCGCCAGCTCAACTGGCGGGCGTCCGGTGAAAACCACGTGGCTTGGGACCGGAAGGCTCGAGGGGTACGTCTGGGGTAGGAGTGAAATCCTGTAATCCTGGACGGACCACCGATGGCGAAAGCACCTCGAGAAGACGGATCCGACGGTGAGGGACGAAAGCTAGGGTCTCGAACCGGATTAGATACCCGGGTAGTCCTAGCTGTAAACGATGCTCGCTAGGTGTGGCACAGGCTACGAGCCTGTGCTGTGCCGTAGGGAAGCCGTGAAGCGAGCCGCCTGGGAAGTACGTCCGCAAGGATGAAACTTAAAGGAATTGGCGGGGGAGCACTACAACCGGAGGAGCCTGCGGTTTAATTGGACTCAACGCCGGACATCTCACCAGCTCCGACTACAGTAATGACGGTCAGGTTGATGACCTTACCACGACGCTGTAGAGAGGAGGTGCATGGCCGCCGTCAGCTCGTACCGTGAGGCGTCCTGTTAAGTCAGGCAACGAGCGAGACCCGCACTTCTAATTGCCAGCAACAGTTTCGACTGGTTGGGTACATTAGAAGGACTGCCGCTGCTAAAGCGGAGGAAGGAACGGGCAACGGTAGGTCAGTATGCCCCGAATGAGCTGGGCTACACGCGGGCTACAATGGTCAAGACAATGGGTTGCTATCTCGAAAGAGAACGCTAATCTCCTAAACTTGATCGTAGTTCGGATTGAGGACTGAAACTCGTCCTCATGAAGCTGGATTCGGTAGTAATCGCATTTCACAAGAGTGCGGTGAATACGTCCCTGCTCCTTGCACACACCGCCCGTCAAAGCACCCGAGTGAGGTCCGGATGAGGCCACCACACGGTGGTCGAATCTGGGCTTCGCAAGGGGGCTTAAGTCGTAACAAGGTAGCCGTA
>NZ_CP008746.1|SP00142 Archaea;Euryarchaeota;Methanomicrobia;Methanosarcinales;Methanosarcinaceae;Methanosarcina;barkeri CM1
GGTTGATCCTGCCAGAGGTTACTGCTATCGGTGTTCGCCTAAGCCATGCGAGTCATATGTTCTTCGTGAACATGGCGTACTGCTCAGTAACACGTGGATAACCTGCCCTTGGGTCTGGCATAACCCCGGGAAACTGGGGATAATTCCGGATAACGCATATATGCTGGAATGCTTTATGCGTAAAATGGATTCGTCCGCCCAAGGATGGGTCTGCGGCCTATCAGGTAGTAGTGGGTGTAATGTACCTACTAGCCTACAACGGGTACGGGTTGTGAGAGCAAGAGCCCGGAGATGGATTCTGAGACATGAATCCAGGCCCTACGGGGCGCAGCAGGCGCGAAAACTTTACAATGCGGGAAACCGTGATAAGGGGACACCGAGTGCTAGCATCATATGCTGGCTGTCCAGGTGTGTAAACTACACCTGTTAGCAAGGGCCGGGCAAGACCGGTGCCAGCCGCCGCGGTAACACCGGCGGCCCGAGTGGTGATCGTGATTATTGGGTCTAAAGGGTCCGTAGCCGGTTTGGTCAGTCCTCCGGGAAATCTGATAGCTCAACTATTAGGCTTTCGGGGGATACTGCCAGACTTGGAACCGGGAGAGGTAAGAGGTACTACAGGGGTAGGAGTGAAATCTTGTAATCCCTGTGGGACCACCTGTGGCGAAGGCGTCTTACCAGAACGGGTTCGACGGTGAGGGACGAAAGCTGGGGGCACGAACCGGATTAGATACCCGGGTAGTCCCAGCCGTAAACGATGCTCGCTAGGTGTCAGGCATGGCGCGACCGTGTCTGGTGCCGCAGGGAAGCCGTGAAGCGAGCCACCTGGGAAGTACGGCCGCAAGGCTGAAACTTAAAGGAATTGGCGGGGGAGCACAACAACGGGTGGAGCCTGCGGTTTAATTGGACTCAACGCCGGACAACTCACCGGGGACGACAGCAATATGTAGGTCAGGCTGAAGACCTTACCTGAATCGCTGAGAGGAGGTGCATGGCCGTCGCCAGTTCGTACTGTGAAGCATCCTGTTAAGTCAGGCAACGAGCGAGACCCGTGCCCACTGTTACCAGCATATCCTCCGGGATGATGGGTACTCTGTGGGGACCGCCGGTGTTAAATCGGAGGAAGGTGCGGGCCACGGTAGGTCAGTATGCCCCGAATTTCCCGGGCTACACGCGGGCTACAATGAATGGGACAATGGGTCCCTCCCCTGAAAAGGGCTGGTAATCTCACAAACCCATCCTTAGTTCGGATCGAGGGCTGTAACTCGCCAATAATGAAGCTGGAATCCGTAGTAATCGCGTTTCAATATAGCGCGGTGAATACGTCCCTGCTCCTTGCACACACCGCCCGTCAAACCACCCGAGTGAGGTATGGGTGAGGGCACGAACATCGTGTCGTGTTCGAACCTGTGCTTTGCAAGGGGGGTTAAGTCGTAACAAGGTAGCCGTA
>NZ_CP008746.1|SP00142 Archaea;Euryarchaeota;Methanomicrobia;Methanosarcinales;Methanosarcinaceae;Methanosarcina;barkeri CM1
GGTTGATCCTGCCAGAGGTTACTGCTATCGGTGTTCGCCTAAGCCATGCGAGTCATATGTTCTTCGTGAACATGGCGTACTGCTCAGTAACACGTGGATAACCTGCCCTTGGGTCTGGCATAACCCCGGGAAACTGGGGATAATTCCGGATAACGCATATATGCTGGAATGCTTTATGCGTAAAATGGATTCGTCCGCCCAAGGATGGGTCTGCGGCCTATCAGGTAGTAGTGGGTGTAATGTACCTACTAGCCTACAACGGGTACGGGTTGTGAGAGCAAGAGCCCGGAGATGGATTCTGAGACATGAATCCAGGCCCTACGGGGCGCAGCAGGCGCGAAAACTTTACAATGCGGGAAACCGTGATAAGGGGACACCGAGTGCTAGCATCATATGCTGGCTGTCCAGGTGTGTAAACTACACCTGTTAGCAAGGGCCGGGCAAGACCGGTGCCAGCCGCCGCGGTAACACCGGCGGCCCGAGTGGTGATCGTGATTATTGGGTCTAAAGGGTCCGTAGCCGGTTTGGTCAGTCCTCCGGGAAATCTGATAGCTCAACTATTAGGCTTTCGGGGGATACTGCCAGACTTGGAACCGGGAGAGGTAAGAGGTACTACAGGGGTAGGAGTGAAATCTTGTAATCCCTGTGGGACCACCTGTGGCGAAGGCGTCTTACCAGAACGGGTTCGACGGTGAGGGACGAAAGCTGGGGGCACGAACCGGATTAGATACCCGGGTAGTCCCAGCCGTAAACGATGCTCGCTAGGTGTCAGGCATGGCGCGACCGTGTCTGGTGCCGCAGGGAAGCCGTGAAGCGAGCCACCTGGGAAGTACGGCCGCAAGGCTGAAACTTAAAGGAATTGGCGGGGGAGCACAACAACGGGTGGAGCCTGCGGTTTAATTGGACTCAACGCCGGACAACTCACCGGGGACGACAGCAATATGTAGGTCAGGCTGAAGACCTTACCTGAATCGCTGAGAGGAGGTGCATGGCCGTCGCCAGTTCGTACTGTGAAGCATCCTGTTAAGTCAGGCAACGAGCGAGACCCGTGCCCACTGTTACCAGCATATCCTCCGGGATGATGGGTACTCTGTGGGGACCGCCGGTGTTAAATCGGAGGAAGGTGCGGGCCACGGTAGGTCAGTATGCCCCGAATTTCCCGGGCTACACGCGGGCTACAATGAATGGGACAATGGGTCCCTCCCCTGAAAAGGGCTGGTAATCTCACAAACCCATCCTTAGTTCGGATCGAGGGCTGTAACTCGCCCTCGTGAAGCTGGAATCCGTAGTAATCGCGTTTCAATATAGCGCGGTGAATACGTCCCTGCTCCTTGCACACACCGCCCGTCAAACCACCCGAGTGAGGTATGGGTGAGGGCACGAACATCGTGTCGTGTTCGAACCTGTGCTTTGCAAGGGGGGTTAAGTCGTAACAAGGTAGCCGTA
>NZ_CP008887.1|SP00143 Archaea;Euryarchaeota;Thermococci;Thermococcales;Thermococcaceae;Thermococcus;eurythermalis
GGTTGATCCTGCCGGAGGCCACTGCTATGGGGGTCCGACTAAGCCATGCGAGTCATGGGGCGCGCTCTGCGCGCACCGGCGGACGGCTCAGTAACACGTCGGTAACCTACCCTCGGGAGGGGGATAACCCCGGGAAACTGGGGCTAATCCCCCATAGGCCTGGGGTACTGGAAGGTCCCCAGGCCGAAAGGGGCTCTGCCCGCCCGAGGATGGGCCGGCGGCCGATTAGGTAGTTGGTGGGGTAACGGCCCACCAAGCCGAAGATCCGTACGGGCCATGAGAGTGGGAGCCCGGAGATGGACACTGAGACACGGGTCCAGGCCCTACGGGGCGCAGCAGGCGCGAAACCTCCGCAATGCGGGAAACCGCGACGGGGGGACCCCCAGTGCCGTGCCTCAGGCATGGCTTTTCCGGAGTGTAAAAAGCTCCGGGAATAAGGGCTGGGCAAGGCCGGTGGCATCCGCCGCGGTAATACCGGCGGCCCAAGTGGTGGCCGCTATTATTGGGCCTAAAGCGTCCGTAGCCGGGCCCGTAAGTCCCTGGCGAAATCCCACGGCTCAACCGTGGGGCTTGCTGGGGATACTGCGGGCCTTGGGACCGGGAGAGGCCGGGGGTACCCCTGGGGTAGGGGTGAAATCCTATAATCCCAGGGGGACCGCCAGTGGCGAAGGCGCCCGGCTGGAACGGGTCCGACGGTGAGGGACGAAGGCCAGGGGAGCGAACCGGATTAGATACCCGGGTAGTCCTGGCTGTAAAGGATGCGGGCTAGGTGTCGGGCGAGCTTCGAGCTCGCCCGGTGCCGGAGGGAAGCCGTTAAGCCCGCCGCCTGGGGAGTACGGCCGCAAGGCTGAAACTTAAAGGAATTGGCGGGGGAGCACTACAAGGGGTGGAGCGTGCGGTTTAATTGGATTCAACGCCGGGAACCTCACCGGGGGCGACGGCAGGATGAAGGCCAGGCTGAAGGTCTTGCCGGACGCGCCGAGAGGAGGTGCATGGCCGCCGTCAGCTCGTACCGTGAGGCGTCCACTTAAGTGTGGTAACGAGCGAGACCCGCGCCCCCAGTTGCCAGTCCTCCCCGCTGGGGAGGAGGCACTCTGGGGGGACCGCCGGCGATAAGCCGGAGGAAGGAGCGGGCGACGGTAGGTCAGTATGCCCCGAAACCCCCGGGCTACACGCGCGCTACAATGGGCGGGACAATGGGATCCGACCCCGAAAGGGGAAGGGAATCCCCTAAACCCGCCCTCAGTTCGGATCGCGGGCTGCAACTCGCCCGCGTGAAGCTGGAATCCCTAGTACCCGCGTGTCATCATCGCGCGGCGAATACGTCCCTGCTCCTTGCACACACCGCCCGTCACTCCACCCGAGCGGGGTCTGGGTGAGGCCTGGTCTCCCTTCGGGGAGGCCGGGTCGAGCCTGGGCTCCGTGAGGGGGGAGAAGTCGTAACAAGGTAGCCGTA
>NZ_CP009149.1|SP00144 Archaea;Euryarchaeota;Methanococci;Methanococcales;Methanocaldococcaceae;Methanocaldococcus;bathoardescens
GGTTGATCCTGCCGGAGGCCACTGCTATCGGGGTCCGACTAAGCCATGCGAGTCAAGGGGCTCCCTTCGGGGAGCACCGGCGCACGGCTCAGTAACACGTGGCTAACCTACCCTCGGGTGGGGGATAACCTCGGGAAACTGAGGCTAATCCCCCATAGGGGAGGAGGTCTGGAATGATCCCTCCCCGAAAGGCGTAAGCCGCCCGAGGATGGGGCTGCGGCGGATTAGGTAGTTGGTGGGGTAACGGCCCACCAAGCCTACGATCCGTACGGGCCCTGAGAGGGGGAGCCCGGAGATGGACACTGAGACACGGGTCCAGGCCCTACGGGGCGCAGCAGGCGCGAAACCTCCGCAATGCGCGAAAGCGCGACGGGGGGACCCCGAGTGCCCACGCTCTGCGTGGGCTTTTCCGGAGTGTAAACAGCTCCGGGAATAAGGGCTGGGCAAGTCCGGTGCCAGCAGCCGCGGTAATACCGGCGGCCCGAGTGGTGGCCACTGTTATTGGGCCTAAAGCGTCCGTAGCCGGCCCGGTAAGTCTCTGCTTAAATCCTGCGGCTCAACCGCAGGGCTGGCAGAGATACTGCCGGGCTTGGGACCGGGAGAGGCCGGGGGTACCCCAGGGGTAGCGGTGAAATGCGTTGATCCCTGGGGGACCACCTGTGGCGAAGGCGCCCGGCTGGAACGGGTCCGACGGTGAGGGACGAAGGCCGGGGGAGCAAACCGGATTAGATACCCGGGTAGTCCCGGCTGTAAACTCTGCGGACTAGGTGTCGCGTCGGCTTCGGGCCGACGCGGTGCCGAAGGGAAGCCGTTAAGTCCGCCGCCTGGGGAGTACGGTCGCAAGACTGAAACTTAAAGGAATTGGCGGGGGAGCACTACAACGGGTGGAGCCTGCGGTTTAATTGGATTCAACGCCGGGCATCTTACCAGGGGCGACGGCAGGATGAAGGCCAGGTTGACGACCTTGCCAGACGCGCCGAGAGGTGGTGCATGGCCGTCGTCAGCTCGTACCGTGAGGCGTCCTGTTAAGTCAGGTAACGAGCGAGACCCGTGCCCCATGTTGCTACCCTCCCCTCCGGGGGAGGGGCACTCATGGGGGACCGCCGGCGCTAAGCCGGAGGAAGGTGCGGGCAACGACAGGTCCGCATGCCCCGAATCCCCTGGGCTACACGCGGGCTACAATGGCCGGGACAATGGGACGCGACCCCGAAAGGGGGAGCGAATCCCCTAAACCCGGTCGTAGTCCGGATCGAGGGCTGTAACTCGCCCTCGTGAAGCCGGAATCCGTAGTAATCGCGCCTCACCATGGCGCGGTGAATGCGTCCCTGCTCCTTGCACACACCGCCCGTCACGCCACCCGAGTTGAGCCCAAGTGAGGCCCTGTCCGTAAGGGCAGGGTCGAACTTGGGTTCAGCGAGGGGGGCGAAGTCGTAACAAGGTAGCCGTA
>NZ_CP009149.1|SP00144 Archaea;Euryarchaeota;Methanococci;Methanococcales;Methanocaldococcaceae;Methanocaldococcus;bathoardescens
GGTTGATCCTGCCGGAGGCCACTGCTATCGGGGTCCGACTAAGCCATGCGAGTCAAGGGGCTCCCTTCGGGGAGCACCGGCGCACGGCTCAGTAACACGTGGCTAACCTACCCTCGGGTGGGGGATAACCTCGGGAAACTGAGGCTAATCCCCCATAGGGGAGGAGGTCTGGAATGATCCCTCCCCGAAAGGCGTAAGCCGCCCGAGGATGGGGCTGCGGCGGATTAGGTAGTTGGTGGGGTAACGGCCCACCAAGCCTACGATCCGTACGGGCCCTGAGAGGGGGAGCCCGGAGATGGACACTGAGACACGGGTCCAGGCCCTACGGGGCGCAGCAGGCGCGAAACCTCCGCAATGCGCGAAAGCGCGACGGGGGGACCCCGAGTGCCCACGCTCTGCGTGGGCTTTTCCGGAGTGTAAACAGCTCCGGGAATAAGGGCTGGGCAAGTCCGGTGCCAGCAGCCGCGGTAATACCGGCGGCCCGAGTGGTGGCCACTGTTATTGGGCCTAAAGCGTCCGTAGCCGGCCCGGTAAGTCTCTGCTTAAATCCTGCGGCTCAACCGCAGGGCTGGCAGAGATACTGCCGGGCTTGGGACCGGGAGAGGCCGGGGGTACCCCAGGGGTAGCGGTGAAATGCGTTGATCCCTGGGGGACCACCTGTGGCGAAGGCGCCCGGCTGGAACGGGTCCGACGGTGAGGGACGAAGGCCGGGGGAGCAAACCGGATTAGATACCCGGGTAGTCCCGGCTGTAAACTCTGCGGACTAGGTGTCGCGTCGGCTTCGGGCCGACGCGGTGCCAAAGGGAAGCCGTTAAGTCCGCCGCCTGGGGAGTACGGTCGCAAGACTGAAACTTAAAGGAATTGGCGGGGGAGCACTACAACGGGTGGAGCCTGCGGTTTAATTGGATTCAACGCCGGGCATCTTACCAGGGGCGACGGCAGGATGAAGGCCAGGTTGACGACCTTGCCAGACGCGCCGAGAGGTGGTGCATGGCCGTCGTCAGCTCGTACCGTGAGGCGTCCTGTTAAGTCAGGTAACGAGCGAGACCCGTGCCCCATGTTGCTACCCTCCCCTCCGGGGGAGGGGCACTCATGGGGGACCGCCGGCGCTAAGCCGGAGGAAGGTGCGGGCAACGACAGGTCCGCATGCCCCGAATCCCCTGGGCTACACGCGGGCTACAATGGCCGGGACAATGGGACGCGACCCCGAAAGGGGGAGCGAATCCCCTAAACCCGGTCGTAGTCCGGATCGAGGGCTGTAACTCGCCCTCGTGAAGCCGGAATCCGTAGTAATCGCGCCTCACCATGGCGCGGTGAATGCGTCCCTGCTCCTTGCACACACCGCCCGTCACGCCACCCGAGTTGAGCCCAAGTGAGGCCCTGTCCGTAAGGGCAGGGTCGAACTTGGGTTCAGCGAGGGGGGCGAAGTCGTAACAAGGTAGCCGTA
>NZ_CP009501.1|SP00145 Archaea;Euryarchaeota;Methanomicrobia;Methanosarcinales;Methanosarcinaceae;Methanosarcina;thermophila TM-1
GGTTGATCCTGCCAGAGGTTACTGCTATCGGTGTTCGCCTAAGCCATGCGAGTCATATGTTCTTCGTGAACATGGCGTACTGCTCAGTAACACGTGGATAACCTGCCCTTGGGACCGGGATAACCCCGGGAAACTGGGGATAATACCGGATAACGCATATCTGCTGGAATGCTTTATGCGTAAAATGGATTTGTCTGCCCAAGGATGGGTCTGCGGCCTATCAGGTAGTAGTGGGTGTAATGTACCTACTAGCCTACGACGGGTACGGGTTGTGAGAGCAAGAGCCCGGAGATGGATTCTGAGACATGAATCCAGGCCCTACGGGGCGCAGCAGGCGCGAAAACTTTACAATGCGGGAAACCGTGATAAGGGGACACCGAGTGCCAGCATCATATGTTGGCTGTCCAGATGTGTAAAATACATCTGTTAGCAAGGGCCGGGCAAGACCGGTGCCAGCCGCCGCGGTAACACCGGCGGCCCGAGTGGTGATCGTGATTATTGGGTCTAAAGGGTCCGTAGCCGGTTTGGTCAGTCCTCCGGGAAATCTGACGGCTCAACCGTTAGGCTTTCGGTGGATACTGCCAGACTTGGAACCGGGAGAGGTAAGAGGTACTACAGGGGTAGGAGTGAAATCTTGTAATCCCTGTGAGACCACCTGTGGCGAAGGCGTCTTACCAGAACGGGTTCGACGGTGAGGGACGAAAGCTGGGGGCACGAACCGGATTAGATACCCGGGTAGTCCCAGCCGTAAACGATGCTCGCTAGGTGTCAGGCATGGCGCGACCGTGTCTGGTGCCGCAGGGAAGCCGTGAAGCGAGCCACCTGGGAAGTACGGCCGCAAGGCTGAAACTTAAAGGAATTGGCGGGGGAGCACAACAACGGGTGGAGCCTGCGGTTTAATTGGACTCAACGCCGGACAACTCACCGGGGACGACAGCAATATGTAGGCCAGGCTAAAGACCTTGCCTGAATCGCTGAGAGGAGGTGCATGGCCGTCGCCAGTTCGTACTGTGAAGCATCCTGTTAAGTCAGGCAACGAGCGAGACCCGTGCCCACTGTTACCAGCATGTCCTCCGGGACGATGGGTACTCTGTGGGGACCGCCGATGTTAAATCGGAGGAAGGTGCGGGCTACGGTAGGTCAGTATGCCCCGAATTTCCCGGGCTACACGCGGGCTACAATGAATGGGACAATGGGTCCCTACCCCGAGAGGGGTTGGTAATCTCCCAAACCCATCCGTAGTTCGGATCGAGGGCTGTAACTCGCCCTCGTGAAGCTGGAATCCGTAGTAATCGCGTTTCAATATAGCGCGGTGAATACGTCCCTGCTCCTTGCACACACCGCCCGTCAAACCACCCGAGTGAGGTATGGGTGAGGGCACGAACTTCGTGTCGTGTTCGAACCTGTGCTTTGCAAGGGGGGTTAAGTCGTAACAAGGTAGCCGTA
>NZ_CP009501.1|SP00145 Archaea;Euryarchaeota;Methanomicrobia;Methanosarcinales;Methanosarcinaceae;Methanosarcina;thermophila TM-1
GGTTGATCCTGCCAGAGGTTACTGCTATCGGTGTTCGCCTAAGCCATGCGAGTCATATGTTCTTCGTGAACATGGCGTACTGCTCAGTAACACGTGGATAACCTGCCCTTGGGTCTGGGATAACCCCGGGAAACTGGGGATAATACCGGATAACGCATATATGCTGGAATGCTTTATGCGTAAAATGGATTCGTCTGCCCAAGGATGGGTCTGCGGCCTATCAGGTAGTAGTGGGTGTAATGTACCTACTAGCCTACAACGGGTACGGGTTGTGAGAGCAAGAGCCCGGAGATGGATTCTGAGACATGAATCCAGGCCCTACGGGGCGCAGCAGGCGCGAAAACTTTACAATGCGGGAAACCGTGATAAGGGGACACCGAGTGCCAGCATCATATGTTGGCTGTCCAGATGTGTAAAATACATCTGTTAGCAAGGGCCGGGCAAGACCGGTGCCAGCCGCCGCGGTAACACCGGCGGCCCGAGTGGTGATCGTGATTATTGGGTCTAAAGGGTCCGTAGCCGGTTTGGTCAGTCCTCCGGGAAATCTGACGGCTCAACCGTTAGGCTTTCGGTGGATACTGCCAGACTTGGAACCGGGAGAGGTAAGAGGTACTACAGGGGTAGGAGTGAAATCTTGTAATCCCTGTGAGACCACCTGTGGCGAAGGCGTCTTACCAGAACGGGTTCGACGGTGAGGGACGAAAGCTGGGGGCACGAACCGGATTAGATACCCGGGTAGTCCCAGCCGTAAACGATGCTCGCTAGGTGTCAGGCATGGCGCGACCGTGTCTGGTGCCGCAGGGAAGCCGTGAAGCGAGCCACCTGGGAAGTACGGCCGCAAGGCTGAAACTTAAAGGAATTGGCGGGGGAGCACAACAACGGGTGGAGCCTGCGGTTTAATTGGACTCAACGCCGGACAACTCACCGGGGACGACAGCAAAATGTAGGCCAGGCTGAAGACCTTGCCTGAATCGCTGAGAGGAGGTGCATGGCCGTCGCCAGTTCGTACTGTGAAGCATCCTGTTAAGTCAGGCAACGAGCGAGACCCGTGCCCACTGTTACCAGCATGTCCTCCGGGACGATGGGTACTCTGTGGGGACCGCCGATGTTAAATCGGAGGAAGGTGCGGGCCACGGTAGGTCAGTATGCCCCGAATTTCCCGGGCTACACGCGGGCTACAATGAATGGGACAATGGGTCCCTCCCCTGAAAAGGGCTGGTAATCTCCCAAACCCATCCGTAGTTCGGATCGAGGGCTGTAACTCGCCCTCGTGAAGCTGGAATCCGTAGTAATCGCGTTTCAATATAGCGCGGTGAATACGTCCCTGCTCCTTGCACACACCGCCCGTCAAACCACCCGAGTGAGGTATGGGTGAGGGCACGAACTCTGTGTCGTGTTCGAACCTGTGCTTTGCAAGGGGGGTTAAGTCGTAACAAGGTAGCCGTA
>NZ_CP009502.1|SP00146 Archaea;Euryarchaeota;Methanomicrobia;Methanosarcinales;Methanosarcinaceae;Methanosarcina;thermophila CHTI-55
GGTTGATCCTGCCAGAGGTTACTGCTATCGGTGTTCGCCTAAGCCATGCGAGTCATATGTTCTTCGTGAACATGGCGTACTGCTCAGTAACACGTGGATAACCTGCCCTTGGGACCGGGATAACCCCGGGAAACTGGGGATAATACCGGATAACGCATATCTGCTGGAATGCTTTATGCGTAAAATGGATTTGTCTGCCCAAGGATGGGTCTGCGGCCTATCAGGTAGTAGTGGGTGTAATGTACCTACTAGCCTACGACGGGTACGGGTTGTGAGAGCAAGAGCCCGGAGATGGATTCTGAGACATGAATCCAGGCCCTACGGGGCGCAGCAGGCTCGAAAACTTTACAATGCGGGAAACCGTGATAAGGGGACACCGAGTGCCAGCATCATATGTTGGCTGTCCAGATGTGTAAAATACATCTGTTAGCAAGGGCCGGGCAAGACCGGTGCCAGCCGCCGCGGTAACACCGGCGGCCCGAGTGGTGATCGTGATTATTGGGTCTAAAGGGTCCGTAGCCGGTTTGGTCAGTCCTCCGGGAAATCTGACGGCTCAACCGTTAGGCTTTCGGTGGATACTGCCAGACTTGGAACCGGGAGAGGTAAGAGGTACTACAGGGGTAGGAGTGAAATCTTGTAATCCCTGTGAGACCACCTGTGGCGAAGGCGTCTTACCAGAACGGGTTCGACGGTGAGGGACGAAAGCTGGGGGCACGAACCGGATTAGATACCCGGGTAGTCCCAGCCGTAAACGATGCTCGCTAGGTGTCAGGCATGGCGCGACCGTGTCTGGTGCCGCAGGGAAGCCGTGAAGCGAGCCACCTGGGAAGTACGGCCGCAAGGCTGAAACTTAAAGGAATTGGCGGGGGAGCACAACAACGGGTGGAGCCTGCGGTTTAATTGGACTCAACGCCGGACAACTCACCGGGGACGACAGCAATATGTAGGCCAGGCTAAAGACCTTGCCTGAATCGCTGAGAGGAGGTGCATGGCCGTCGCCAGTTCGTACTGTGAAGCATCCTGTTAAGTCAGGCAACGAGCGAGACCCGTGCCCACTGTTACCAGCATGTCCTCCGGGACGATGGGTACTCTGTGGGGACCGCCGATGTTAAATCGGAGGAAGGTGCGGGCTACGGTAGGTCAGTATGCCCCGAATTTCCCGGGCTACACGCGGGCTACAATGAATGGGACAATGGGTCCCTACCCCGAGAGGGGTTGGTAATCTCCCAAACCCATCCGTAGTTCGGATCGAGGGCTGTAACTCGCCCTCGTGAAGCTGGAATCCGTAGTAATCGCGTTTCAATATAGCGCGGTGAATACGTCCCTGCTCCTTGCACACACCGCCCGTCAAACCACCCGAGTGAGGTATGGGTGAGGGCACGAACTTCGTGTCGTGTTCGAACCTGTGCTTTGCAAGGGGGGTTAAGTCGTAACAAGGTAGCCGTA
>NZ_CP009502.1|SP00146 Archaea;Euryarchaeota;Methanomicrobia;Methanosarcinales;Methanosarcinaceae;Methanosarcina;thermophila CHTI-55
GGTTGATCCTGCCAGAGGTTACTGCTATCGGTGTTCGCCTAAGCCATGCGAGTCATATGTTCTTCGTGAACATGGCGTACTGCTCAGTAACACGTGGATAACCTGCCCTTGGGACCGGGATAACCCCGGGAAACTGGGGATAATACCGGATAACGCATATCTGCTGGAATGCTTTATGCGTAAAATGGATTTGTCTGCCCAAGGATGGGTCTGCGGCCTATCAGGTAGTAGTGGGTGTAATGTACCTACTAGCCTACGACGGGTACGGGTTGTGAGAGCAAGAGCCCGGAGATGGATTCTGAGACATGAATCCAGGCCCTACGGGGCGCAGCAGGCGCGAAAACTTTACAATGCGGGAAACCGTGATAAGGGGACACCGAGTGCCAGCATCATATGTTGGCTGTCCAGATGTGTAAAATACATCTGTTAGCAAGGGCCGGGCAAGACCGGTGCCAGCCGCCGCGGTAACACCGGCGGCCCGAGTGGTGATCGTGATTATTGGGTCTAAAGGGTCCGTAGCCGGTTTGGTCAGTCCTCCGGGAAATCTGACGGCTCAACCGTTAGGCTTTCGGTGGATACTGCCAGACTTGGAACCGGGAGAGGTAAGAGGTACTACAGGGGTAGGAGTGAAATCTTGTAATCCCTGTGAGACCACCTGTGGCGAAGGCGTCTTACCAGAACGGGTTCGACGGTGAGGGACGAAAGCTGGGGGCACGAACCGGATTAGATACCCGGGTAGTCCCAGCCGTAAACGATGCTCGCTAGGTGTCAGGCATGGCGCGACCGTGTCTGGTGCCGCAGGGAAGCCGTGAAGCGAGCCACCTGGGAAGTACGGCCGCAAGGCTGAAACTTAAAGGAATTGGCGGGGGAGCACAACAACGGGTGGAGCCTGCGGTTTAATTGGACTCAACGCCGGACAACTCACCGGGGACGACAGCAATATGTAGGCCAGGCTAAAGACCTTGCCTGAATCGCTGAGAGGAGGTGCATGGCCGTCGCCAGTTCGTACTGTGAAGCATCCTGTTAAGTCAGGCAACGAGCGAGACCCGTGCCCACTGTTACCAGCATGTCCTCCGGGACGATGGGTACTCTGTGGGGACCGCCGATGTTAAATCGGAGGAAGGTGCGGGCTACGGTAGGTCAGTATGCCCCGAATTTCCCGGGCTACACGCGGGCTACAATGAATGGGACAATGGGTCCCTACCCCGAGAGGGGTTGGTAATCTCCCAAACCCATCCGTAGTTCGGATCGAGGGCTGTAACTCGCCCTCGTGAAGCTGGAATCCGTAGTAATCGCGTTTCAATATAGCGCGGTGAATACGTCCCTGCTCCTTGCACACACCGCCCGTCAAACCACCCGAGTGAGGTATGGGTGAGGGCACGAACTTCGTGTCGTGTTCGAACCTGTGCTTTGCAAGGGGGGTTAAGTCGTAACAAGGTAGCCGTA
>NZ_CP009503.1|SP00147 Archaea;Euryarchaeota;Methanomicrobia;Methanosarcinales;Methanosarcinaceae;Methanosarcina;sp. WWM596
GGTTGATCCTGCCAGAGGTTACTGCTATCGGTGTTCGTCTAAGCCATGCGAGTCATATGTTCTTCGTGAACATGGCGTACTGCTCAGTAACACGTGGATAACCTGCCCTTGGGTCCGGCATAACCCCGGGAAACTGGGGATAATTCCGGATACCGCATATCTGCTGGAATGCTTTATGCGTCAAATGGATTCGTCTGCCCAAGGATGGATCTGCGGCCTATCAGGTAGTAGTGGGTGTAATGTACCTACTAGCCAACGACGGGTACGGGTTGTGAGAGCAAGAGCCCGGAGATGGATTCTGAGACATGAATCCAGGCCCTACGGGGCGCAGCAGGCGCGAAAACTTTACAATGCGGGAAACCGTGATAAGGGGACACCGAGTGCCAGCATCATATGCTGGCTGTCCGGGTGTTTAAACTACACCTGTTAGCAAGGGCCGGGCAAGACCGGTGCCAGCCGCCGCGGTAACACCGGCGGCCCGAGTGGTGATCGTGATTATTGGGTCTAAAGGGTCCGTAGCCGGTTTGGTCAGTCCTCCGGGAAATCTGATAGCTTAACTATTAGGCTTTCGGGGGATACTGCCAGGCTTGGAACCGGGAGAGGTAAGAGGTACTACAGGGGTAGGAGTGAAATCTTGTAATCCCTGTGGGACCACCTGTGGCGAAGGCGTCTTACCAGAACGGGTTCGACGGTGAGGGACGAAAGCTGGGGGCACGAACCGGATTAGATACCCGGGTAGTCCCAGCCGTAAACGATGCTCGCTAGGTGTCAGGCATGGCGCGACCGTGTCTGGTGCCGCAGGGAAGCCGTGAAGCGAGCCACCTGGGAAGTACGGCCGCAAGGCTGAAACTTAAAGGAATTGGCGGGGGAGCACAACAACGGGTGGAGCCTGCGGTTTAATTGGACTCAACGCCGGACAACTCACCGGGGGCGACAGCAATATGTAGGCCAAGCTGAAGACTTTGCCTGAATCGCTGAGAGGAGGTGCATGGCCGTCGCCAGTTCGTACTGTGAAGCATCCTGTTAAGTCAGGCAACGAGCGAGACCCGTGCCCACTGTTACCAGCATGTCCTCCGGGACGATGGGTACTCTGTGGGGACCGCCGGTGTTAAATCGGAGGAAGGTGCGGGCCACGGTAGGTCAGTATGCCCCGAATCTCCCGGGCTACACGCGGGCTACAATGGATGGGACAATGGGTCCCTCCCCCGAAAGGGGCTGGTAATCTCACAAACCCATCCGTAGTTCGGATCGAGGGCTGTAACTCGCCCTCGTGAAGCTGGAATCCGTAGTAATCGCGTTTCAATATAGCGTGGTGAATACGTCCCTGCTCCTTGCACACACCGCCCGTCAAACCACCCGAGTGAGGTATGGGTGAGGGCACGGACTCTGTGCCGTGTTCGAACCTGAATTTTGCAAGGGGGGTTAAGTCGTAACAAGGTAGCCGTA
>NZ_CP009503.1|SP00147 Archaea;Euryarchaeota;Methanomicrobia;Methanosarcinales;Methanosarcinaceae;Methanosarcina;sp. WWM596
GGTTGATCCTGCCAGAGGTTACTGCTATCGGTGTTCGTCTAAGCCATGCGAGTCATATGTTCTTCGTGAACATGGCGTACTGCTCAGTAACACGTGGATAACCTGCCCTTGGGTCCGGCATAACCCCGGGGAACTGGGGATAATTCCGGATACCGCATATCTGCTGGAATGCTTTATGCGTCAAATGGATTCGTCTGCCCAAGGATGGATCTGCGGCCTATCAGGTAGTAGTGGGTGTAATGTACCTACTAGCCAACGACGGGTACGGGTTGTGAGAGCAAGAGCCCGGAGATGGATTCTGAGACATGAATCCAGGCCCTACGGGGCGCAGCAGGCGCGAAAACTTTACAATGCGGGAAACCGTGATAAGGGGACACCGAGTGCCAGCATCATATGCTGGCTGTCCGGGTGTTTAAACTACACCTGTTAGCAAGGGCCGGGCAAGACCGGTGCCAGCCGCCGCGGTAACACCGGCGGCCCGAGTGGTGATCGTGATTATTGGGTCTAAAGGGTCCGTAGCCGGTTTGGTCAGTCCTCCGGGAAATCTGATAGCTTAACTATTAGGCTTTCGGGGGATACTGCCAGGCTTGGAACCGGGAGAGGTAAGAGGTACTACAGGGGTAGGAGTGAAATCTTGTAATCCCTGTGGGACCACCTGTGGCGAAGGCGTCTTACCAGAACGGGTTCGACGGTGAGGGACGAAAGCTGGGGGCACGAACCGGATTAGATACCCGGGTAGTCCCAGCCGTAAACGATGCTCGCTAGGTGTCAGGCATGGCGCGACCGTGTCTGGTGCCGCAGGGAAGCCGTGAAGCGAGCCACCTGGGAAGTACGGCCGCAAGGCTGAAACTTAAAGGAATTGGCGGGGGAGCACAACAACGGGTGGAGCCTGCGGTTTAATTGGACTCAACGCCGGACAACTCACCGGGGGCGACAGCAATATGTAGGCCAAGCTGAAGACTTTGCCTGAATCGCTGAGAGGAGGTGCATGGCCGTCGCCAGTTCGTACTGTGAAGCATCCTGTTAAGTCAGGCAACGAGCGAGACCCGTGCCCACTGTTACCAGCATGTCCTCCGGGACGATGGGTACTCTGTGGGGACCGCCGGTGTTAAATCGGAGGAAGGTGCGGGCCACGGTAGGTCAGTATGCCCCGAATCTCCCGGGCTACACGCGGGCTACAATGGATGGGACAATGGGTCCCTCCCCCGAAAGGGGCTGGTAATCTCACAAACCCATCCGTAGTTCGGATCGAGGGCTGTAACTCGCCCTCGTGAAGCTGGAATCCGTAGTAATCGCGTTTCAATATAGCGCGGTGAATACGTCCCTGCTCCTTGCACACACCGCCCGTCAAACCACCCGAGTGAGGTATGGGTGAGGGCACGGACTCTGTGCCGTGTTCGAACCTGAATTTTGCAAGGGGGGTTAAGTCGTAACAAGGTAGCCGTA
>NZ_CP009503.1|SP00147 Archaea;Euryarchaeota;Methanomicrobia;Methanosarcinales;Methanosarcinaceae;Methanosarcina;sp. WWM596
GGTTGATCCTGCCAGAGGTTACTGCTATCGGTGTTCGTCTAAGCCATGCGAGTCATATGTTCTTCGTGAACATGGCGTACTGCTCAGTAACACGTGGATAACCTGCCCTTGGGTCCGGCATAACCCCGGGAAACTGGGGATAATTCCGGATACCGCATATCTGCTGGAATGCTTTATGCGTCAAATGGATTCGTCTGCCCAAGGATGGATCTGCGGCCTATCAGGTAGTAGTGGGTGTAATGTACCTACTAGCCAACGACGGGTACGGGTTGTGAGAGCAAGAGCCCGGAGATGGATTCTGAGACATGAATCCAGGCCCTACGGGGCGCAGCAGGCGCGAAAACTTTACAATGCGGGAAACCGTGATAAGGGGACACCGAGTGCCAGCATCATATGCTGGCTGTCCAGGTGTTTAAACTACACCTGTTAGCAAGGGCCGGGCAAGACCGGTGCCAGCCGCCGCGGTAACACCGGCGGCCCGAGTGGTGATCGTGATTATTGGGTCTAAAGGGTCCGTAGCCGGTTTGGTCAGTCCTCCGGGAAATCTGATAGCTTAACTATTAGGCTTTCGGGGGATACTGCCAGGCTTGGAACCGGGAGAGGTAAGAGGTACTACAGGGGTAGGAGTGAAATCTTGTAATCCCTGTGGGACCACCTGTGGCGAAGGCGTCTTACCAGAACGGGTTCGACGGTGAGGGACGAAAGCTGGGGGCACGAACCGGATTAGATACCCGGGTAGTCCCAGCCGTAAACGATGCTCGCTAGGTGTCAGGCATGGCGCGACCGTGTCTGGTGCCGCAGGGAAGCCGTGAAGCGAGCCACCTGGGAAGTACGGCCGCAAGGCTGAAACTTAAAGGAATTGGCGGGGGAGCACAACAACGGGTGGAGCCTGCGGTTTAATTGGACTCAACGCCGGACAACTCACCGGGGGCGACAGCAATATGTAGGCCAAGCTGAAGACTTTGCCTGAATCGCTGAGAGGAGGTGCATGGCCGTCGCCAGTTCGTACTGTGAAGCATCCTGTTAAGTCAGGCAACGAGCGAGACCCGTGCCCACTGTTACCAGCATGTCCTCCGGGACGATGGGTACTCTGTGGGGACCGCCGGTGTTAAATCGGAGGAAGGTGCGGGCCACGGTAGGTCAGTATGCCCCGAATCTCCCGGGCTACACGCGGGCTACAATGGATGGGACAATGGGTCCCTCCCCCGAAAGGGGCTGGTAATCTCACAAACCCATCCGTAGTTCGGATCGAGGGCTGTAACTCGCCCTCGTGAAGCTGGAATCCGTAGTAATCGCGTTTCAATATAGCGCGGTGAATACGTCCCTGCTCCTTGCACACACCGCCCGTCAAACCACCCGAGTGAGGTATGGGTGAGGGCACGGACTCTGTGCCGTGTTCGAACCTGAATTTTGCAAGGGGGGTTAAGTCGTAACAAGGTAGCCGTA
>NZ_CP009504.1|SP00148 Archaea;Euryarchaeota;Methanomicrobia;Methanosarcinales;Methanosarcinaceae;Methanosarcina;sp. WH1
GGTTGATCCTGCCAGAGGTTACTGCTATCGGTGTTCGTCTAAGCCATGCGAGTCATATGTTCTTCGTGAACATGGCGTACTGCTCAGTAACACGTGGATAACCTGCCCTTGGGTCCGGCATAACCCCGGGAAACTGGGGATAATTCCGGATACCGCATATCTGCTGGAATGCTTTATGCGTCAAATGGATTCGTCTGCCCAAGGATGGATCTGCGGCCTATCAGGTAGTAGTGGGTGTAATGTACCTACTAGCCAACGACGGGTACGGGTTGTGAGAGCAAGAGCCCGGAGATGGATTCTGAGACATGAATCCAGGCCCTACGGGGCGCAGCAGGCGCGAAAACTTTACAATGCGGGAAACCGTGATAAGGGGACACCGAGTGCCAGCATCATATGCTGGCTGTCCAGGTGTTTAAACTACACCTGTTAGCAAGGGCCGGGCAAGACCGGTGCCAGCCGCCGCGGTAACACCGGCGGCCCGAGTGGTGATCGTGATTATTGGGTCTAAAGGGTCCGTAGCCGGTTTGGTCAGTCCTCCGGGAAATCTGATAGCTTAACTATTAGGCTTTCGGGGGATACTGCCAGGCTTGGAACCGGGAGAGGTAAGAGGTACTACAGGGGTAGGAGTGAAATCTTGTAATCCCTGTGGGACCACCTGTGGCGAAGGCGTCTTACCAGAACGGGTTCGACGGTGAGGGACGAAAGCTGGGGGTACGAACCGGATTAGATACCCGGGTAGTCCCAGCCGTAAACGATGCTCGCTAGGTGTCAGGCATGGCGCGACCGTGTCTGGTGCCGCAGGGAAGCCGTGAAGCGAGCCACCTGGGAAGTACGGCCGCAAGGCTGAAACTTAAAGGAATTGGCGGGGGAGCACAACAACGGGTGGAGCCTGCGGTTTAATTGGACTCAACGCCGGACAACTCACCGGGGGCGACAGCAATATGTAGGCCAAGCTGAAGACTTTGCCTGAATCGCTGAGAGGAGGTGCATGGCCGTCGCCAGTTCGTACTGTGAAGCATCCTGTTAAGTCAGGCAACGAGCGAGACCCGTGCCCACTGTTACCAGCATGTCCTCCGGGACGATGGGTACTCTGTGGGGACCGCCGGTGTTAAATCGGAGGAAGGTGCGGGCCACGGTAGGTCAGTATGCCCCGAATCTCCCGGGCTACACGCGGGCTACAATGGATGGGACAATGGGTCCCTCCCCCGAAAGGGGCTGGTAATCTCACAAACCCATCCGTAGTTCGGATCGAGGGCTGTAACTCGCCCTCGTGAAGCTGGAATCCGTAGTAATCGCGTTTCAATATAGCGCGGTGAATACTTCCCTGCTCCTTGCACACACCGCCCGTCAAACCACCCGAGTGAGGTATGGGTGAGGGCACGGACTCTGTGCCGTGTTCGAACCTGAATTTTGCAAGGGGGGTTAAGTCGTAACAAGGTAGCCGTA
>NZ_CP009504.1|SP00148 Archaea;Euryarchaeota;Methanomicrobia;Methanosarcinales;Methanosarcinaceae;Methanosarcina;sp. WH1
GGTTGATCCTGCCAGAGGTTACTGCTATCGGTGTTCGTCTAAGCCATGCGAGTCATATGTTCTTCGTGAACATGGCGTACTGCTCAGTAACACGTGGATAACCTGCCCTTGGGTCCGGCATAACCCCGGGAAACTGGGGATAATTCCGGATACCGCATATCTGCTGGAATGCTTTATGCGTCAAATGGATTCGTCTGCCCAAGGATGGATCTGCGGCCTATCAGGTAGTAGTGGGTGTAATGTACCTACTAGCCAACGACGGGTACGGGTTGTGAGAGCAAGAGCCCGGAGATGGATTCTGAGACATGAATCCAGGCCCTACGGGGCGCAGCAGGCGCGAAAACTTTACAATGCGGGAAACCGTGATAAGGGGACACCGAGTGCCAGCATCATATGCTGGCTGTCCGGGTGTTTAAACTACACCTGTTAGCAAGGGCCGGGCAAGACCGGTGCCAGCCGCCGCGGTAACACCGGCGGCCCGAGTGGTGATCGTGATTATTGGGTCTAAAGGGTCCGTAGCCGGTTTGGTCAGTCCTCCGGGAAATCTGATAGCTTAACTATTAGGCTTTCGGGGGATACTGCCAGGCTTGGAACCGGGAGAGGTAAGAGGTACTACAGGGGTAGGAGTGAAATCTTGTAATCCCTGTGGGACCACCTGTGGCGAAGGCGTCTTACCAGAACGGGTTCGACGGTGAGGGACGAAAGCTGGGGGCACGAACCGGATTAGATACCCGGGTAGTCCCAGCCGTAAACGATGCTCGCTAGGTGTCAGGCATGGCGCGACCGTGTCTGGTGCCGCAGGGAAGCCGTGAAGCGAGCCACCTGGGAAGTACGGCCGCAAGGCTGAAACTTAAAGGAATTGGCGGGGGAGCACAACAACGGGTGGAGCCTGCGGTTTAATTGGACTCAACGCCGGACAACTCACCGGGGGCGACAGCAATATGTAGGCCAAGCTGAAGACTTTGCCTGAATCGCTGAGAGGAGGTGCATGGCCGTCGCCAGTTCGTACTGTGAAGCATCCTGTTAAGTCAGGCAACGAGCGAGACCCGTGCCCACTGTTACCAGCATGTCCTCCGGGACGATGGGTACTCTGTGGGGACCGCCGGTGTTAAATCGGAGGAAGGTGCGGGCCACGGTAGGTCAGTATGCCCCGAATCTCCCGGGCTACACGCGGGCTACAATGGATGGGACAATGGGTCCCTCCCCCGAAAGGGGCTGGTAATCTCACAAACCCATCCGTAGTTCGGATCGAGGGCTGTAACTCGCCCTCGTGAAGCTGGAATCCGTAGTAATCGCGTTTCAATATAGCGCGGTGAATACGTCCCTGCTCCTTGCACACACCGCCCGTCAAACCACCCGAGTGAGGTATGGGTGAGGGCACGGACTCTGTGCCGTGTTCGAACCTGAATTTTGCAAGGGGGGTTAAGTCGTAACAAGGTAGCCGTA
>NZ_CP009504.1|SP00148 Archaea;Euryarchaeota;Methanomicrobia;Methanosarcinales;Methanosarcinaceae;Methanosarcina;sp. WH1
GGTTGATCCTGCCAGAGGTTACTGCTATCGGTGTTCGTCTAAGCCATGCGAGTCATATGTTCTTCGTGAACATGGCGTACTGCTCAGTAACACGTGGATAACCTGCCCTTGGGTCCGGCATAACCCCGGGAAACTGGGGATAATTCCGGATACCGCATATCTGCTGGAATGCTTTATGCGTCAAATGGATTCGTCTGCCCAAGGATGGATCTGCGGCCTATCAGGTAGTAGTGGGTGTAATGTACCTACTAGCCAACGACGGGTACGGGTTGTGAGAGCAAGAGCCCGGAGATGGATTCTGAGACATGAATCCAGGCCCTACGGGGCGCAGCAGGCGCGAAAACTTTACAATGCGGGAAACCGTGATAAGGGGACACCGAGTGCCAGCATCATATGCTGGCTGTCCAGGTGTTTAAACTACACCTGTTAGCAAGGGCCGGGCAAGACCGGTGCCAGCCGCCGCGGTAACACCGGCGGCCCGAGTGGTGATCGTGATTATTGGGTCTAAAGGGTCCGTAGCCGGTTTGGTCAGTCCTCCGGGAAATCTGATAGCTTAACTATTAGGCTTTCGGGGGATACTGCCAGGCTTGGAACCGGGAGAGGTAAGAGGTACTACAGGGGTAGGAGTGAAATCTTGTAATCCCTGTGGGACCACCTGTGGCGAAGGCGTCTTACCAGAACGGGTTCGACGGTGAGGGACGAAAGCTGGGGGCACGAACCGGATTAGATACCCGGGTAGTCCCAGCCGTAAACGATGCTCGCTAGGTGTCAGGCATGGCGCGACCGTGTCTGGTGCCGCAGGGAAGCCGTGAAGCGAGCCACCTGGGAAGTACGGCCGCAAGGCTGAAACTTAAAGGAATTGGCGGGGGAGCACAACAACGGGTGGAGCCTGCGGTTTAATTGGACTCAACGCCGGACAACTCACCGGGGGCGACAGCAATATGTAGGCCAAGCTGAAGACTTTGCCTGAATCGCTGAGAGGAGGTGCATGGCCGTCGCCAGTTCGTACTGTGAAGCATCCTGTTAAGTCAGGCAACGAGCGAGACCCGTGCCCACTGTTACCAGCATGTCCTCCGGGACGATGGGTACTCTGTGGGGACCGCCGGTGTTAAATCGGAGGAAGGTGCGGGCCACGGTAGGTCAGTATGCCCCGAATCTCCCGGGCTACACGCGGGCTACAATGGATGGGACAATGGGTCCCTCCCCCGAAAGGGGCTGGTAATCTCACAAACCCATCCGTAGTTCGGATCGAGGGCTGTAACTCGCCCTCGTGAAGCTGGAATCCGTAGTAATCGCGTTTCAATATAGCGCGGTGAATACGTCCCTGCTCCTTGCACACACCGCCCGTCAAACCACCCGAGTGAGGTATGGGTGAGGGCACGGACTCTGTGCCGTGTTCGAACCTGAATTTTGCAAGGGGGGTTAAGTCGTAACAAGGTAGCCGTA
>NZ_CP009505.1|SP00149 Archaea;Euryarchaeota;Methanomicrobia;Methanosarcinales;Methanosarcinaceae;Methanosarcina;sp. MTP4
GGTTGATCCTGCCAGAGGTTACTGCTATCGGTGTTTGCCTTAGCCATGCGAGTCAAATGTTCTTCGTGAACATGGCGTACTGCTCAGTAACACGTGGATAACCTGCCCTCAGGTCTGGCATAACCCCGGGAAACTGGGGATAATTCCGGATAACGCATATGTGCTGGAATGCTTTATGCGTCAAAGGTCCTCCGCCTGAGGATGGGTCTGCGGCCTATCAGGTAGTAGCGGGTGTAATGTACCTGCTAGCCGACGACGGGTACGGGTTGTGAGAGCAAGAGCCCGGAGATGGATTCTGAGACATGAATCCAGGCCCTACGGGGCGCAGCAGGCGCGAAAACTTTACAATGCGGGAAACCGTGATAAGGGGACACCGAGTGCCAGCAACATTTGCTGGCTGTCCACGTGCGTAAAATGCACGTGTTAGCAAGGGCCGGGCAAGACCGGTGCCAGCCGCCGCGGTAACACCGGCGGCCCGAGTGGTGATCGTTATTATTGGGTCTAAAGGGTCCGTAGCCGGTTTGGTCAGTCTTCCGGGAAATCTGTCAGCTTAACTGATAGGCTATCGGGGGATACTGCTAGACTTGGAACCGGGAGAGGTAAGAGGTACTACAGGGGTAGGAGTGAAATCTTGTAATCCCTGTGGGACCACCTGTGGCGAAGGCGTCTTACCAGAACGGGTTCGACGGTGAGGGACGAAAGCTGGGGGCACGAACCGGATTAGATACCCGGGTAGTCCCAGCCGTAAACGATGCTCGCTAGGTGTCATGCATGGTGCGACCGTGTATGGTGCCGTAGGGAAGCCGTGAAGCGAGCCACCTGGGAAGTACGGCCGCAAGGCTGAAACTTAAAGGAATTGGCGGGGGAGCACAACAACGGGTGGAGCCTGCGGTTTAATTGGACTCAACGCCGGAAAACTCACCGGGGGCGACAGCAATATGTGGGCCAAGCTAAAGACTTTGCCTGAATCGCTGAGAGGAGGTGCATGGCCGTCGCCAGTTCGTACTGTGAAGCATCCTGTTAAGTCAGGCAACGAGCGAGACCCGTGCCCACTGTTACCAGCATGTTCTCCGGAACGATGGGTACACTGTGGGGACCGCTGATGTCAAATCAGAGGAAGGTGCGGGCTACGGTAGGTCAGTATGCCCCGAATCTCCCGGGCTACACGCGGGCTACAATGGTCGGGACAATGGGTCCCTTCCCCGAAAGGGGTTGGCAATCTCACAAACCCGTTCCTAGTTCGGATCGAGGGCTGTAACTCGCCCTCGTGAAGCTGGAATCCGTAGTAATCGCGTTTCAATATAGCGCGGTGAATACGTCCCTGCTCCTTGCACACACCGCCCGTCAAACCACCCGAGTGAGGTATGGGTGAGGGCACGGACATCGTGCCGTGTTCGAACCTGAATTTCGCAAGGGGGGTTAAGTCGTAACAAGGTAGCCGTA
>NZ_CP009505.1|SP00149 Archaea;Euryarchaeota;Methanomicrobia;Methanosarcinales;Methanosarcinaceae;Methanosarcina;sp. MTP4
GGTTGATCCTGCCAGAGGTTACTGCTATCGGTGTTTGCCTTAGCCATGCGAGTCAAATGTTCTTCGTGAACATGGCGTACTGCTCAGTAACACGTGGATAACCTGCCCTCAGGTCTGGCATAACCCCGGGAAACTGGGGATAATTCCGGATAACGCATATGTGCTGGAATGCTTTATGCGTCAAAGGTCCTCCGCCTGAGGATGGGTCTGCGGCCTATCAGGTAGTAGCGGGTGTAATGTACCTGCTAGCCGACGACGGGTACGGGTTGTGAGAGCAAGAGCCCGGAGATGGATTCTGAGACATGAATCCAGGCCCTACGGGGCGCAGCAGGCGCGAAAACTTTACAATGCGGGAAACCGTGATAAGGGGACACCGAGTGCCAGCAACATTTGTTGGCTGTCCACGTGCGTAAAATGCACGTGTTAGCAAGGGCCGGGCAAGACCGGTGCCAGCCGCCGCGGTAACACCGGCGGCCCGAGTGGTGATCGTTATTATTGGGTCTAAAGGGTCCGTAGCCGGTTTGGTCAGTCTTCCGGGAAATCTGTCAGCTCAACTGATAGGCTATCGGGGGATACTGCTAGACTTGGAACCGGGAGAGGTAAGAGGTACTACAGGGGTAGGAGTGAAATCTTGTAATCCCTGTGGGACCACCTGTGGCGAAGGCGTCTTACCAGAACGGGTTCGACGGTGAGGGACGAAAGCTGGGGGCACGAACCGGATTAGATACCCGGGTAGTCCCAGCCGTAAACGATGCTCGCTAGGTGTCATGCATGGTGCGACCGTGTATGGTGCCGTAGGGAAGCCGTGAAGCGAGCCACCTGGGAAGTACGGCCGCAAGGCTGAAACTTAAAGGAATTGGCGGGGGAGCACAACAACGGGTGGAGCCTGCGGTTTAATTGGACTCAACGCCGGAAAACTCACCGGGGGCGACAGCAATATGTGGGCCAAGCTAAAGACTTTGCCTGAATCGCTGAGAGGAGGTGCATGGCCGTCGCCAGTTCGTACTGTGAAGCATCCTGTTAAGTCAGGCAACGAGCGAGACCCGTGCCCACTGTTACCAGCATGTTCTCCGGAACGATGGGTACACTGTGGGGACCGCTGATGTCAAATCAGAGGAAGGTGCGGGCTACGGTAGGTCAGTATGCCCCGAATCTCCCGGGCTACACGCGGGCTACAATGGTCGGGACAATGGGTCCCTTCCCCGAAAGGGGTTGGCAATCTCACAAACCCGTCCCTAGTTCGGATCGAGGGCTGTAACTCGCCCTCGTGAAGCTGGAATCCGTAGTAATCGCGTTTCAATATAGCGCGGTGAATACGTCCCTGCTCCTTGCACACACCGCCCGTCAAACCACCCGAGTGAGGTATGGGTGAGGGCACGGACATCGTGCCGTGTTCGAACCTGAATTTCGCAAGGGGGGTTAAGTCGTAACAAGGTAGCCGTA
>NZ_CP009505.1|SP00149 Archaea;Euryarchaeota;Methanomicrobia;Methanosarcinales;Methanosarcinaceae;Methanosarcina;sp. MTP4
GGTTGATCCTGCCAGAGGTTACTGCTATCGGTGTTTGCCTTAGCCATGCGAGTCAAATGTTCTTCGTGAACATGGCGTACTGCTCAGTAACACGTGGATAACCTGCCCTCAGGTCTGGCATAACCCCGGGAAACTGGGGATAATTCCGGATAACGCATATGTGCTGGAATGCTTTATGCGTCAAAGGTCCTCCGCCTGAGGATGGGTCTGCGGCCTATCAGGTAGTAGCGGGTGTAATGTACCTGCTAGCCGACGACGGGTACGGGTTGTGAGAGCAAGAGCCCGGAGATGGATTCTGAGACATGAATCCAGGCCCTACGGGGCGCAGCAGGCGCGAAAACTTTACAATGCGGGAAACCGTGATAAGGGGACACCGAGTGCCAGCAACATTTGTTGGCTGTCCACGTGCGTAAAATGCACGTGTTAGCAAGGGCCGGGCAAGACCGGTGCCAGCCGCCGCGGTAACACCGGCGGCCCGAGTGGTGATCGTTATTATTGGGTCTAAAGGGTCCGTAGCCGGTTTGGTCAGTCTTCCGGGAAATCTGTCAGCTTAACTGATAGGCTATCGGGGGATACTGCTAGACTTGGAACCGGGAGAGGTAAGAGGTACTACAGGGGTAGGAGTGAAATCTTGTAATCCCTGTGGGACCACCTGTGGCGAAGGCGTCTTACCAGAACGGGTTCGACGGTGAGGGACGAAAGCTGGGGGCACGAACCGGATTAGATACCCGGGTAGTCCCAGCCGTAAACGATGCTCGCTAGGTGTCATGCATGGTGCGACCGTGTATGGTGCCGTAGGGAAGCCGTGAAGCGAGCCACCTGGGAAGTACGGCCGCAAGGCTGAAACTTAAAGGAATTGGCGGGGGAGCACAACAACGGGTGGAGCCTGCGGTTTAATTGGACTCAACGCCGGAAAACTCACCGGGGGCGACAGCAATATGTGGGCCAAGCTAAAGACTTTGCCTGAATCGCTGAGAGGAGGTGCATGGCCGTCGCCAGTTCGTACTGTGAAGCATCCTGTTAAGTCAGGCAACGAGCGAGACCCGTGCCCACTGTTACCAGCATGTTCTCCGGAACGATGGGTACACTGTGGGGACCGCTGATGTCAAATCAGAGGAAGGTGCGGGCTACGGTAGGTCAGTATGCCCCGAATCTCCCGGGCTACACGCGGGCTACAATGGTCGGGACAATGGGTCCCTTCCCCGAAAGGGGTTGGCAATCTCACAAACCCGTCCCTAGTTCGGATCGAGGGCTGTAACTCGCCCTCGTGAAGCTGGAATCCGTAGTAATCGCGTTTCAATATAGCGCGGTGAATACGTCCCTGCTCCTTGCACACACCGCCCGTCAAACCACCCGAGTGAGGTATGGGTGAGGGCACGGACATCGTGCCGTGTTCGAACCTGAATTTCGCAAGGGGGGTTAAGTCGTAACAAGGTAGCCGTA
>NZ_CP009506.1|SP00150 Archaea;Euryarchaeota;Methanomicrobia;Methanosarcinales;Methanosarcinaceae;Methanosarcina;siciliae T4/M
GGTTGATCCTGCCAGAGGTTACTGCTATCGGTGTTCGCCTAAGCCATGCGAGTCATATGTTCTTCGTGAACATGGCGTACTGCTCAGTAACACGTGGATAACCTGCCCTTGGGTCCGGGATAACCCCGGGAAACTGGGGATAATACCGGATAACGCATATGTGCTGGAATGCTTTATGCGTCAAACGGATTCGTCTGCCCAAGGATGGGTCTGCGGCCTATCAGGTAGTAGTGGGTGTAATGTACCTACTAGCCGACAACGGGTACGGGTTGTGAGAGCAAGAGCCCGGAGATGGATTCTGAGACATGAATCCAGGCCCTACGGGGCGCAGCAGGCGCGAAAACTTTACAATGCGGGAAACCGTGATAAGGGGACACCGAGTGCCAGCATCATATGCTGGCTGTCCGGGTGTGTAAAATACACCTGTTAGCAAGGGCCGGGCAAGACCGGTGCCAGCCGCCGCGGTAACACCGGCGGCCCGAGTGGTGATCGTGATTATTGGGTCTAAAGGGTCCGTAGCCGGTTTGGTCAGTCCTCCGGGAAATCTGATAGCTCAACTATTAGGCTTTCGGGGGATACTGCCAGACTTGGAACCGGGAGAGGTAAGAGGTACTACAGGGGTAGGAGTGAAATCTTGTAATCCCTGTGGGACCACCTGTGGCGAAGGCGTCTTACCAGAACGGGTTCGACGGTGAGGGACGAAAGCTGGGGGCACGAACCGGATTAGATACCCGGGTAGTCCCAGCCGTAAACGATGCTCGCTAGGTGTCAGGCATGGCGCGACCGTGTCTGGTGCCGCAGGGAAGCCGTGAAGCGAGCCACCTGGGAAGTACGGCCGCAAGGCTGAAACTTAAAGGAATTGGCGGGGGAGCACAACAACGGGTGGAGCCTGCGGTTTAATTGGACTCAACGCCGGACAACTCACCGGGGACGACAGCAATATGTAGGCCAGGCTGAAGACCTTGCCTGAATCGCTGAGAGGAGGTGCATGGCCGTCGCCAGTTCGTACTGTGAAGCATCCTGTTAAGTCAGGCAACGAGCGAGACCCGTGCCCACTGTTACCAGCATGTCCTCCGGGACGATGGGTACTCTGTGGGGACCGCCGGTGTTAAATCGGAGGAAGGTGCGGGCCACGGTAGGTCAGTATGCCCCGAATTTCCCGGGCTACACGCGGGCTACAATGAATGGGACAATGGGTCCCTTCCCCGAAAGGGGTTGGTAATCTCACAAACCCATCCGTAGTTCGGATCGAGGGCTGTAACTCGCCCTCGTGAAGCTGGAATCCGTAGTAATCGCGTTTCAATATAGCGCGGTGAATACGTCCCTGCTCCTTGCACACACCGCCCGTCAAACCACCCGAGTGAGGTATGGGTGAGGGCACGGACTCAGTGCCGTGTTCGAACCTGAATTTTGCAAGGGGGGTTAAGTCGTAACAAGGTAGCCGTA
>NZ_CP009507.1|SP00151 Archaea;Euryarchaeota;Methanomicrobia;Methanosarcinales;Methanosarcinaceae;Methanosarcina;siciliae HI350
GGTTGATCCTGCCAGAGGTTACTGCTATCGGTGTTCGCCTAAGCCATGCGAGTCATATGTTCTTCGTGAACATGGCGTACTGCTCAGTAACACGTGGATAACCTGCCCTTGGGTCCGGGATAACCCCGGGAAACTGGGGATAATACCGGATAACGCATATGTGCTGGAATGCTTTATGCGTCAAACGGATTCGTCTGCCCAAGGATGGGTCTGCGGCCTATCAGGTAGTAGTGGGTGTAATGTACCTACTAGCCGACAACGGGTACGGGTTGTGAGAGCAAGAGCCCGGAGATGGATTCTGAGACATGAATCCAGGCCCTACGGGGCGCAGCAGGCGCGAAAACTTTACAATGCGGGAAACCGTGATAAGGGGACACCGAGTGCCAGCATCATATGCTGGCTGTCCGGGTGTGTAAAATACACCTGTTAGCAAGGGCCGGGCAAGACCGGTGCCAGCCGCCGCGGTAACACCGGCGGCCCGAGTGGTGATCGTGATTATTGGGTCTAAAGGGTCCGTAGCCGGTTTGGTCAGTCCTCCGGGAAATCTGATAGCTCAACTATTAGGCTTTCGGGGGATACTGCCAGACTTGGAACCGGGAGAGGTAAGAGGTACTACAGGGGTAGGAGTGAAATCTTGTAATCCCTGTGGGACCACCTGTGGCGAAGGCGTCTTACCAGAACGGGTTCGACGGTGAGGGACGAAAGCTGGGGGCACGAACCGGATTAGATACCCGGGTAGTCCCAGCCGTAAACGATGCTCGCTAGGTGTCAGGCATGGCGCGACCGTGTCTGGTGCCGCAGGGAAGCCGTGAAGCGAGCCACCTGGGAAGTACGGCCGCAAGGCTGAAACTTAAAGGAATTGGCGGGGGAGCACAACAACGGGTGGAGCCTGCGGTTTAATTGGACTCAACGCCGGACAACTCACCGGGGACGACAGCAATATGTAGGCCAGGCTGAAGACCTTGCCTGAATCGCTGAGAGGAGGTGCATGGCCGTCGCCAGTTCGTACTGTGAAGCATCCTGTTAAGTCAGGCAACGAGCGAGACCCGTGCCCACTGTTACCAGCATGTCCTCCGGGACGATGGGTACTCTGTGGGGACCGCCGGTGTTAAATCGGAGGAAGGTGCGGGCCACGGTAGGTCAGTATGCCCCGAATTTCCCGGGCTACACGCGGGCTACAATGAATGGGACAATGGGTCCCTTCCCCGAAAGGGGTTGGTAATCTCACAAACCCATCCGTAGTTCGGATCGAGGGCTGTAACTCGCCCTCGTGAAGCTGGAATCCGTAGTAATCGCGTTTCAATATAGCGCGGTGAATACGTCCCTGCTCCTTGCACACACCGCCCGTCAAACCACCCGAGTGAGGTATGGGTGAGGGCACGGACTCAGTGCCGTGTTCGAACCTGAATTTTGCAAGGGGGGTTAAGTCGTAACAAGGTAGCCGTA
>NZ_CP009507.1|SP00151 Archaea;Euryarchaeota;Methanomicrobia;Methanosarcinales;Methanosarcinaceae;Methanosarcina;siciliae HI350
GGTTGATCCTGCCAGAGGTTACTGCTATCGGTGTTCGCCTAAGCCATGCGAGTCATATGTTCTTCGTGAACATGGCGTACTGCTCAGTAACACGTGGATAACCTGCCCTTGGGTCCGGGATAACCCCGGGAAACTGGGGATAATACCGGATAACGCATATGTGCTGGAATGCTTTATGCGTCAAACGGATTCGTCTGCCCAAGGATGGGTCTGCGGCCTATCAGGTAGTAGTGGGTGTAATGTACCTACTAGCCGACAACGGGTACGGGTTGTGAGAGCAAGAGCCCGGAGATGGATTCTGAGACATGAATCCAGGCCCTACGGGGCGCAGCAGGCGCGAAAACTTTACAATGCGGGAAACCGTGATAAGGGGACACCGAGTGCCAGCATCATATGCTGGCTGTCCGGGTGTGTAAAATACACCTGTTAGCAAGGGCCGGGCAAGACCGGTGCCAGCCGCCGCGGTAACACCGGCGGCCCGAGTGGTGATCGTGATTATTGGGTCTAAAGGGTCCGTAGCCGGTTTGGTCAGTCCTCCGGGAAATCTGATAGCTCAACTATTAGGCTTTCGGGGGATACTGCCAGACTTGGAACCGGGAGAGGTAAGAGGTACTACAGGGGTAGGAGTGAAATCTTGTAATCCCTGTGGGACCACCTGTGGCGAAGGCGTCTTACCAGAACGGGTTCGACGGTGAGGGACGAAAGCTGGGGGCACGAACCGGATTAGATACCCGGGTAGTCCCAGCCGTAAACGATGCTCGCTAGGTGTCAGGCATGGCGCGACCGTGTCTGGTGCCGCAGGGAAGCCGTGAAGCGAGCCACCTGGGAAGTACGGCCGCAAGGCTGAAACTTAAAGGAATTGGCGGGGGAGCACAACAACGGGTGGAGCCTGCGGTTTAATTGGACTCAACGCCGGACAACTCACCGGGGACGACAGCAATATGTAGGCCAGGCTGAAGACCTTGCCTGAATCGCTGAGAGGAGGTGCATGGCCGTCGCCAGTTCGTACTGTGAAGCATCCTGTTAAGTCAGGCAACGAGCGAGACCCGTGCCCACTGTTACCAGCATGTCCTCCGGGACGATGGGTACTCTGTGGGGACCGCCGGTGTTAAATCGGAGGAAGGTGCGGGCCACGGTAGGTCAGTATGCCCCGAATTTCCCGGGCTACACGCGGGCTACAATGAATGGGACAATGGGTCCCTTCCCCGAAAGGGGTTGGTAATCTCACAAACCCATCCGTAGTTCGGATCGAGGGCTGTAACTCGCCCTCGCGAAGCTGGAATCCGTAGTAATCGCGTTTCAATATAGCGCGGTGAATACGTCCCTGCTCCTTGCACACACCGCCCGTCAAACCACCCGAGTGAGGTATGGGTGAGGGCACGGACTCAGTGCCGTGTTCGAACCTGAATTTTGCAAGGGGGGTTAAGTCGTAACAAGGTAGCCGTA
>NZ_CP009508.1|SP00152 Archaea;Euryarchaeota;Methanomicrobia;Methanosarcinales;Methanosarcinaceae;Methanosarcina;siciliae C2J
GGTTGATCCTGCCAGAGGTTACTGCTATCGGTGTTCGCCTAAGCCATGCGAGTCATATGTTCTTCGTGAACATGGCGTACTGCTCAGTAACACGTGGATAACCTGCCCTTGGGTCCGGGATAACCCCGGGAAACTGGGGATAATACCGGATAACGCATATGTGCTGGAATGCTTTATGCGTCAAACGGATTCGTCTGCCCAAGGATGGGTCTGCGGCCTATCAGGTAGTAGTGGGTGTAATGTACCTACTAGCCGACAACGGGTACGGGTTGTGAGAGCAAGAGCCCGGAGATGGATTCTGAGACATGAATCCAGGCCCTACGGGGCGCAGCAGGCGCGAAAACTTTACAATGCGGGAAACCGTGATAAGGGGACACCGAGTGCCAGCATCATATGCTGGCTGTCCGGATGTGTAAAATACATCTGTTAGCAAGGGCCGGGCAAGACCGGTGCCAGCCGCCGCGGTAACACCGGCGGCCCGAGTGGTGATCGTGATTATTGGGTCTAAAGGGTCCGTAGCCGGTTTGGTCAGTCCTCCGGGAAATCTGATAGCTCAACTATTAGGCTTTCGGGGGATACTGCCAGACTTGGAACCGGGAGAGGTAAGAGGTACTACAGGGGTAGGAGTGAAATCTTGTAATCCCTGTGGGACCACCTGTGGCGAAGGCGTCTTACCAGAACGGGTTCGACGGTGAGGGACGAAAGCTGGGGGCACGAACCGGATTAGATACCCGGGTAGTCCCAGCCGTAAACGATGCTCGCTAGGTGTCAGGCATGGCGCGACCGTGTCTGGTGCCGCAGGGAAGCCGTGAAGCGAGCCACCTGGGAAGTACGGCCGCAAGGCTGAAACTTAAAGGAATTGGCGGGGGAGCACAACAACGGGTGGAGCCTGCGGTTTAATTGGACTCAACGCCGGACAACTCACCGGGGACGACAGCAATATGTAGGCCAGGCTGAAGACCTTGCCTGAATCGCTGAGAGGAGGTGCATGGCCGTCGCCAGTTCGTACTGTGAAGCATCCTGTTAAGTCAGGCAACGAGCGAGACCCGTGCCCACTGTTACCAGCATGTCCTCCGGGACGATGGGTACTCTGTGGGGACCGCCGGTGTTAAATCGGAGGAAGGTGCGGGCCACGGTAGGTCAGTATGCCCCGAATTTCCCGGGCTACACGCGGGCTACAATGAATGGGACAATGGGTCCCTTCCCCGAAAGGGGTTGGTAATCTCACAAACCCATCCGTAGTTCGGATCGAGGGCTGTAACTCGCCCTCGTGAAGCTGGAATCCGTAGTAATCGCGTTTCAATATAGCGCGGTGAATACGTCCCTGCTCCTTGCACACACCGCCCGTCAAACCACCCGAGTGAGGTATGGGTGAGGGCACGGACTCAGTGCCGTGTTCGAACCTGAATTTTGCAAGGGGGGTTAAGTCGTAACAAGGTAGCCGTA
>NZ_CP009508.1|SP00152 Archaea;Euryarchaeota;Methanomicrobia;Methanosarcinales;Methanosarcinaceae;Methanosarcina;siciliae C2J
GGTTGATCCTGCCAGAGGTTACTGCTATCGGTGTTCGCCTAAGCCATGCGAGTCATATGTTCTTCGTGAACATGGCGTACTGCTCAGTAACACGTGGATAACCTGCCCTTGGGTCCGGGATAACCCCGGGAAACTGGGGATAATACCGGATAACGCATATGTGCTGGAATGCTTTATGCGTCAAACGGATTCGTCTGCCCAAGGATGGGTCTGCGGCCTATCAGGTAGTAGTGGGTGTAATGTACCTACTAGCCGACAACGGGTACGGGTTGTGAGAGCAAGAGCCCGGAGATGGATTCTGAGACATGAATCCAGGCCCTACGGGGCGCAGCAGGCGCGAAAACTTTACAATGCGGGAAACCGTGATAAGGGGACACCGAGTGCCAGCATCATATGCTGGCTGTCCGGATGTGTAAAATACATCTGTTAGCAAGGGCCGGGCAAGACCGGTGCCAGCCGCCGCGGTAACACCGGCGGCCCGAGTGGTGATCGTGATTATTGGGTCTAAAGGGTCCGTAGCCGGTTTGGTCAGTCCTCCGGGAAATCTGATAGCTCAACTATTAGGCTTTCGGGGGATACTGCCAGACTTGGAACCGGGAGAGGTAAGAGGTACTACAGGGGTAGGAGTGAAATCTTGTAATCCCTGTGGGACCACCTGTGGCGAAGGCGTCTTACCAGAACGGGTTCGACGGTGAGGGACGAAAGCTGGGGGCACGAACCGGATTAGATACCCGGGTAGTCCCAGCCGTAAACGATGCTCGCTAGGTGTCAGGCATGGCGCGACCGTGTCTGGTGCCGCAGGGAAGCCGTGAAGCGAGCCACCTGGGAAGTACGGCCGCAAGGCTGAAACTTAAAGGAATTGGCGGGGGAGCACAACAACGGGTGGAGCCTGCGGTTTAATTGGACTCAACGCCGGACAACTCACCGGGGACGACAGCAATATGTAGGCCAGGCTGAAGACCTTGCCTGAATCGCTGAGAGGAGGTGCATGGCCGTCGCCAGTTCGTACTGTGAAGCATCCTGTTAAGTCAGGCAACGAGCGAGACCCGTGCCCACTGTTACCAGCATGTCCTCCGGGACGATGGGTACTCTGTGGGGACCGCCGGTGTTAAATCGGAGGAAGGTGCGGGCCACGGTAGGTCAGTATGCCCCGAATTTCCCGGGCTACACGCGGGCTACAATGAATGGGACAATGGGTCCCTTCCCCGAAAGGGGTTGGTAATCTCACAAACCCATCCGTAGTTCGGATCGAGGACTGTAACTCGCCCTCGTGAAGCTGGAATCCGTAGTAATCGCGTTTCAATATAGCGCGGTGAATACGTCCCTGCTCCTTGCACACACCGCCCGTCAAACCACCCGAGTGAGGTATGGGTGAGGGCACGGACTCAGTGCCGTGTTCGAACCTGAATTTTGCAAGGGGGGTTAAGTCGTAACAAGGTAGCCGTA
>NZ_CP009509.1|SP00153 Archaea;Euryarchaeota;Methanomicrobia;Methanosarcinales;Methanosarcinaceae;Methanosarcina;mazei WWM610
GGTTGATCCTGCCAGAGGTTACTGCTATCGGTGTTCGCCTAAGCCATGCGAGTCATATGTAGCAATACATGGCGTACTGCTCAGTAACACGTGGATAACCTGCCCTTGGGACCGGAATAACCCCGGGAAACTGGGGATAATTCCGGATAACGCATATTTGCTGGAATGCTTTATGCGTCAAAAGGATTCGTCTGCCCAAGGATGGGTCTGCGGCCTATCAGGTAGTAGTGGGTGTAATGTACCTACTAGCCAGCGACGGGTACGGGTTGTGAGAGCAAGAGCCCGGAGATGGATTCTGAGACATGAATCCAGGCCCTACGGGGCGCAGCAGGCGCGAAAACTTTACAATGCGGGAAACCGTGATAAGGGGACACCGAGTGCCAGCATCATATGCTGGCTGTCCGGATGTGTAAAATACATCCGTTAGCAAGGGCCGGGCAAGACCGGTGCCAGCCGCCGCGGTAACACCGGCGGCCCGAGTGGTGATCGTGATTATTGGGTCTAAAGGGTCCGTAGCCGGTTTGGTCAGTCCTCCGGGAAATCTGATAGCTCAACTATTAGGCTTTCGGGGGATACTGCCAGACTTGGAACCGGGAGAGGTAAGAGGTACTACAGGGGTAGGAGTGAAATCTTGTAATCCCTGTGGGACCACCTGTGGCGAAGGCGTCTTACCAGAACGGGTTCGACGGTGAGGGACGAAAGCTGGGGGCACGAACCGGATTAGATACCCGGGTAGTCCCAGCCGTAAACGATGCTCGCTAGGTGTCAGGCATGGCGCGACCGTGTCTGGTGCCGCAGGGAAGCCGTGAAGCGAGCCACCTGGGAAGTACGGCCGCAAGGCTGAAACTTAAAGGAATTGGCGGGGGAGCACAACAACGGGTGGAGCCTGCGGTTTAATTGGACTCAACGCCGGACAACTCACCGGGGGCGACAGCAATATGTAGGCCAAGCTGAAGACTTTGCCTGAATCGCTGAGAGGAGGTGCATGGCCGTCGCCAGTTCGTACTGTGAAGCATCCTGTTAAGTCAGGCAACGAGCGAGACCCGTGCCCACTGTTACCAGCATGTCCTCCGGGACGATGGGTACTCTGTGGGGACCGCCGATGTTAAATCGGAGGAAGGTGCGGGCCACGGTAGGTCAGTATGCCCCGAATCTCCCGGGCTACACGCGGGCTACAATGGATGGGACAATGGGTCCCTCCCCTGAAAAGGGCTGGTAATCTCACAAACCCATTCGTAGTTCGGATCGAGGGCTGTAACTCGCCCTCGTGAAGCTGGAATCCGTAGTAATCGCGTTTCAATATAGCGCGGTGAATACGTCCCTGCTCCTTGCACACACCGCCCGTCAAACCACCCGAGTGAGGTATGGGTGAGGGCACGGACTTCGTGCCGTGTTCGAACCTGTGCTTTGCAAGGGGGGTTAAGTCGTAACAAGGTAGCCGTA
>NZ_CP009509.1|SP00153 Archaea;Euryarchaeota;Methanomicrobia;Methanosarcinales;Methanosarcinaceae;Methanosarcina;mazei WWM610
GGTTGATCCTGCCAGAGGTTACTGCTATCGGTGTTCGCCTAAGCCATGCGAGTCATATGTAGCAATACATGGCGTACTGCTCAGTAACACGTGGATAACCTGCCCTTGGGACCGGCATAACCCCGGGAAACTGGGGATAATTCCGGATAACGCATATTTGCTGGAATGCTTTATGCGTCAAAAGGATTCGTCTGCCCAAGGATGGGTCTGCGGCCTATCAGGTAGTAGTGGGTGTAATGTACCTACTAGCCAGCGACGGGTACGGGTTGTGAGAGCAAGAGCCCGGAGATGGATTCTGAGACATGAATCCAGGCCCTACGGGGCGCAGCAGGCGCGAAAACTTTACAATGCGGGAAACCGTGATAAGGGGACACCGAGTGCCAGCATCATATGCTGGCTGTCCGGATGTGTAAAATACATCCGTTAGCAAGGGCCGGGCAAGACCGGTGCCAGCCGCCGCGGTAACACCGGCGGCCCGAGTGGTGATCGTGATTATTGGGTCTAAAGGGTCCGTAGCCGGTTTGGTCAGTCCTCCGGGAAATCTGATAGCTCAACTATTAGGCTTTCGGGGGATACTGCCAGACTTGGAACCGGGAGAGGTAAGAGGTACTACAGGGGTAGGAGTGAAATCTTGTAATCCCTGTGGGACCACCTGTGGCGAAAGCGTCTTACCAGAACGGGTTCGACGGTGAGGGACGAAAGCTGGGGGCACGAACCGGATTAGATACCCGGGTAGTCCCAGCCGTAAACGATGCTCGCTAGGTGTCAGGCATGGCGCGACCGTGTCTGGTGCCGCAGGGAAGCCGTGAAGCGAGCCACCTGGGAAGTACGGCCGCAAGGCTGAAACTTAAAGGAATTGGCGGGGGAGCACAACAACGGGTGGAGCCTGCGGTTTAATTGGACTCAACGCCGGACAACTCACCGGGGGCGACAGCAATATGTAGGCCAAGCTGAAGACTTTGCCTGAATCGCTGAGAGGAGGTGCATGGCCGTCGCCAGTTCGTACTGTGAAGCATCCTGTTAAGTCAGGCAACGAGCGAGACCCGTGCCCACTGTTACCAGCATGTCCTCCGGGACGATGGGTACTCTGTGGGGACCGCCGATGTTAAATCGGAGGAAGGTGCGGGCCACGGTAGGTCAGTATGCCCCGAATCTCCCGGGCTACACGCGGGCTACAATGGATGGGACAATGGGTCCCTCCCCTGAAAAGGGCTGGTAATCTCACAAACCCATTCGTAGTTCGGATCGAGGGCTGTAACTCGCCCTCGTGAAGCTGGAATCCGTAGTAATCGCGTTTCAATATAGCGCGGTGAATACGTCCCTGCTCCTTGCACACACCGCCCGTCAAACCACCCGAGTGAGGTATGGGTGAGGGCACGGACTCTGTGCCGTGTTCGAACCTGTGCTTTGCAAGGGGGGTTAAGTCGTAACAAGGTAGCCGTA
>NZ_CP009509.1|SP00153 Archaea;Euryarchaeota;Methanomicrobia;Methanosarcinales;Methanosarcinaceae;Methanosarcina;mazei WWM610
GGTTGATCCTGCCAGAGGTTACTGCTATCGGTGTTCGCCTAAGCCATGCGAGTCATATGTAGCAATACATGGCGTACTGCTCAGTAACACGTGGATAACCTGCCCTTGGGACCGGCATAACCCCGGGAAACTGGGGATAATTCCGGATAACGCATATTTGCTGGAATGCTTTATGCGTCAAAAGGATTCGTCTGCCCAAGGATGGGTCTGCGGCCTATCAGGTAGTAGTGGGTGTAATGTACCTACTAGCCAGCGACGGGTACGGGTTGTGAGAGCAAGAGCCCGGAGATGGATTCTGAGACATGAATCCAGGCCCTACGGGGCGCAGCAGGCGCGAAAACTTTACAATGCGGGAAACCGTGATAAGGGGACACCGAGTGCCAGCATCATATGCTGGCTGTCCGGATGTGTAAAATACATCCGTTAGCAAGGGCCGGGCAAGACCGGTGCCAGCCGCCGCGGTAACACCGGCGGCCCGAGTGGTGATCGTGATTATTGGGTCTAAAGGGTCCGTAGCCGGTTTGGTCAGTCCTCCGGGAAATCTGATAGCTCAACTATTAGGCTTTCGGGGGATACTGCCAGACTTGGAACCGGGAGAGGTAAGAGGTACTACAGGGGTAGGAGTGAAATCTTGTAATCCCTGTGGGACCACCTGTGGCGAAGGCGTCTTACCAGAACGGGTTCGACGGTGAGGGACGAAAGCTGGGGGCACGAACCGGATTAGATACCCGGGTAGTCCCAGCCGTAAACGATGCTCGCTAGGTGTCAGGCATGGCGCGACCGTGTCTGGTGCCGCAGGGAAGCCGTGAAGCGAGCCACCTGGGAAGTACGGCCGCAAGGCTGAAACTTAAAGGAATTGGCGGGGGAGCACAACAACGGGTGGAGCCTGCGGTTTAATTGGACTCAACGCCGGACAACTCACCGGGGGCGACAGCAATATGTAGGCCAAGCTGAAGACTTTGCCTGAATCGCTGAGAGGAGGTGCATGGCCGTCGCCAGTTCGTACTGTGAAGCATCCTGTTAAGTCAGGCAACGAGCGAGACCCGTGCCCACTGTTACCAGCATGTCCTCCGGGACGATGGGTACTCTGTGGGGACCGCCGATGTTAAATCGGAGGAAGGTGCGGGCCACGGTAGGTCAGTATGCCCCGAATCTCCCGGGCTACACGCGGGCTACAATGGATGGGACAATGGGTCCCTCCCCTGAAAAGGGCTGGTAATCTCACAAACCCATTCGTAGTTCGGATCGAGGGCTGTAACTCGCCCTCGTGAAGCTGGAATCCGTAGTAATCGCGTTTCAATATAGCGCGGTGAATACGTCCCTGCTCCTTGCACACACCGCCCGTCAAACCACCCGAGTGAGGTATGGGTGAGGGCACGGACTTCGTGCCGTGTTCGAACCTGTGCTTTGCAAGGGGGGTTAAGTCGTAACAAGGTAGCCGTA
>NZ_CP009511.1|SP00154 Archaea;Euryarchaeota;Methanomicrobia;Methanosarcinales;Methanosarcinaceae;Methanosarcina;mazei SarPi
GGTTGATCCTGCCAGAGGTTACTGCTATCGGTGTTCGCCTAAGCCATGCGAGTCATATGTAGCAATACATGGCGTACTGCTCAGTAACACGTGGATAACCTGCCCTTGGGACCGGCATAACCCCGGGAAACTGGGGATAATTCCGGATAACGCATATTTGCTGGAATGCTTTATGCGTCAAAAGGATTCGTCTGCCCAAGGATGGGTCTGCGGCCTATCAGGTAGTAGTGGGTGTAATGTACCTACTAGCCAGCGACGGGTACGGGTTGTGAGAGCAAGAGCCCGGAGATGGATTCTGAGACATGAATCCAGGCCCTACGGGGCGCAGCAGGCGCGAAAACTTTACAATGCGGGAAACCGTGATAAGGGGACACCGAGTGCCAGCATCATATGCTGGCTGTCCGGATGTGTAAAATACATCCGTTAGCAAGGGCCGGGCAAGACCGGTGCCAGCCGCCGCGGTAACACCGGCGGCCCGAGTGGTGATCGTGATTATTGGGTCTAAAGGGTCCGTAGCCGGTTTGGTCAGTCCTCCGGGAAATCTGATAGCTCAACTATTAGGCTTTCGGGGGATACTGCCAGACTTGGAACCGGGAGAGGTAAGAGGTACTACAGGGGTAGGAGTGAAATCTTGTAATCCCTGTGGGACCACCTGTGGCGAAGGCGTCTTACCAGAACGGGTTCGACGGTGAGGGACGAAAGCTGGGGGCACGAACCGGATTAGATACCCGGGTAGTCCCAGCCGTAAACGATGCTCGCTAGGTGTCAGGCATGGCGCGACCGTGTCTGGTGCCGCAGGGAAGCCGTGAAGCGAGCCACCTGGGAAGTACGGCCGCAAGGCTGAAACTTAAAGGAATTGGCGGGGGAGCACAACAACGGGTGGAGCCTGCGGTTTAATTGGACTCAACGCCGGACAACTCACCGGGGGCGACAGCAATATGTAGGCCAAGCTGAAGACTTTGCCTGAATCGCTGAGAGGAGGTGCATGGCCGTCGCCAGTTCGTACTGTGAAGCATCCTGTTAAGTCAGGCAACGAGCGAGACCCGTGCCCACTGTTACCAGCATGTCCTCCGGGACGATGGGTACTCTGTGGGGACCGCCGATGTTAAATCGGAGGAAGGTGCGGGCCACGGTAGGTCAGTATGCCCCGAATCTCCCGGGCTACACGCGGGCTACAATGGATGGGACAATGGGTCCCTCCCCTGAAAAGGGCTGGTAATCTCACAAACCCATTCGTAGTTCGGATCGAGGGCTGTAACTCGCCCTCGTGAAGCTGGAATCCGTAGTAATCGCGTTTCAATATAGCGCGGTGAATACGTCCCTGCTCCTTGCACACACCGCCCGTCAAACCACCCGAGTGAGGTATGGGTGAGGGCACGGACTTCGTGCCGTGTTCGAACCTGTGCTTTGCAAGGGGGGTTAAGTCGTAACAAGGTAGCCGTA
>NZ_CP009511.1|SP00154 Archaea;Euryarchaeota;Methanomicrobia;Methanosarcinales;Methanosarcinaceae;Methanosarcina;mazei SarPi
GGTTGATCCTGCCAGAGGTTACTGCTATCGGTGTTCGCCTAAGCCATGCGAGTCATATGTAGCAATACATGGCGTACTGCTCAGTAACACGTGGATAACCTGCCCTTGGGACCGGCATAACCCCGGGAAACTGGGGATAATTCCGGATAACGCATATTTGCTGGAATGCTTTATGCGTCAAAAGGATTCGTCTGCCCAAGGATGGGTCTGCGGCCTATCAGGTAGTAGTGGGTGTAATGTACCTACTAGCCAGCGACGGGTACGGGTTGTGAGAGCAAGAGCCCGGAGATGGATTCTGAGACATGAATCCAGGCCCTACGGGGCGCAGCAGGCGCGAAAACTTTACAATGCGGGAAACCGTGATAAGGGGACACCGAGTGCCAGCATCATATGCTGGCTGTCCGGATGTGTAAAATACATCCGTTAGCAAGGGCCGGGCAAGACCGGTGCCAGCCGCCGCGGTAACACCGGCGGCCCGAGTGGTGATCGTGATTATTGGGTCTAAAGGGTCCGTAGCCGGTTTGGTCAGTCCTCCGGGAAATCTGATAGCTCAACTATTAGGCTTTCGGGGGATACTGCCAGACTTGGAACCGGGAGAGGTAAGAGGTACTACAGGGGTAGGAGTGAAATCTTGTAATCCCTGTGGGACCACCTGTGGCGAAGGCGTCTTACCAGAACGGGTTCGACGGTGAGGGACGAAAGCTGGGGGCACGAACCGGATTAGATACCCGGGTAGTCCCAGCCGTAAACGATGCTCGCTAGGTGTCAGGCATGGCGCGACCGTGTCTGGTGCCGCAGGGAAGCCGTGAAGCGAGCCACCTGGGAAGTACGGCCGCAAGGCTGAAACTTAAAGGAATTGGCGGGGGAGCACAACAACGGGTGGAGCCTGCGGTTTAATTGGACTCAACGCCGGACAACTCACCGGGGGCGACAGCAATATGTAGGCCAAGCTGAAGACTTTGCCTGAATCGCTGAGAGGAGGTGCATGGCCGTCGCCAGTTCGTACTGTGAAGCATCCTGTTAAGTCAGGCAACGAGCGAGACCCGTGCCCACTGTTACCAGCATGTCCTCCGGGACGATGGGTACTCTGTGGGGACCGCCGATGTTAAATCGGAGGAAGGTGCGGGCCACGGTAGGTCAGTATGCCCCGAATCTCCCGGGCTACACGCGGGCTACAATGGATGGGACAATGGGTCCCTCCCCTGAAAAGGGCTGGTAATCTCACAAACCCATTCGTAGTTCGGATCGAGGGCTGTAACTCGCCCTCGTGAAGCTGGAATCCGTAGTAATCGCGTTTCAATATAGCGCGGTGAATACGTCCCTGCTCCTTGCACACACCGCCCGTCAAACCACCCGAGTGAGGTATGGGTGAGGGCACGGACTCTGTGCCGTGTTCGAACCTGTGCTTTGCAAGGGGGGTTAAGTCGTAACAAGGTAGCCGTA
>NZ_CP009512.1|SP00155 Archaea;Euryarchaeota;Methanomicrobia;Methanosarcinales;Methanosarcinaceae;Methanosarcina;mazei S-6
GGTTGATCCTGCCAGAGGTTACTGCTATCGGTGTTCGCCTAAGCCATGCGAGTCATATGTAGCAATACATGGCGTACTGCTCAGTAACACGTGGATAACCTGCCCTTGGGACCGGCATAACCCCGGGAAACTGGGGATAATTCCGGATAACGCATATTTGCTGGAATGCTTTATGCGTCAAAAGGATTCGTCTGCCCAAGGATGGGTCTGCGGCCTATCAGGTAGTAGTGGGTGTAATGTACCTACTAGCCAGCGACGGGTACGGGTTGTGAGAGCAAGAGCCCGGAGATGGATTCTGAGACATGAATCCAGGCCCTACGGGGCGCAGCAGGCGCGAAAACTTTACAATGCGGGAAACCGTGATAAGGGGACACCGAGTGCCAGCATCATATGCTGGCTGTCCGGATGTGTAAAATACATCCGTTAGCAAGGGCCGGGCAAGACCGGTGCCAGCCGCCGCGGTAACACCGGCGGCCCGAGTGGTGATCGTGATTATTGGGTCTAAAGGGTCCGTAGCCGGTTTGGTCAGTCCTCCGGGAAATCTGATAGCTCAACTATTAGGCTTTCGGGGGATACTGCCAGACTTGGAACCGGGAGAGGTAAGAGGTACTACAGGGGTAGGAGTGAAATCTTGTAATCCCTGTGGGACCACCTGTGGCGAAGGCGTCTTACCAGAACGGGTTCGACGGTGAGGGACGAAAGCTGGGGGCACGAACCGGATTAGATACCCGGGTAGTCCCAGCCGTAAACGATGCTCGCTAGGTGTCAGGCATGGCGCGACCGTGTCTGGTGCCGCAGGGAAGCCGTGAAGCGAGCCACCTGGGAAGTACGGCCGCAAGGCTGAAACTTAAAGGAATTGGCGGGGGAGCACAACAACGGGTGGAGCCTGCGGTTTAATTGGACTCAACGCCGGACAACTCACCGGGGGCGACAGCAATATGTAGGCCAAGCTGAAGACTTTGCCTGAATCGCTGAGAGGAGGTGCATGGCCGTCGCCAGTTCGTACTGTGAAGCATCCTGTTAAGTCAGGCAACGAGCGAGACCCGTGCCCACTGTTACCAGCATGTCCTCCGGGACGATGGGTACTCTGTGGGGACCGCCGATGTTAAATCGGAGGAAGGTGCGGGCCACGGTAGGTCAGTATGCCCCGAATCTCCCGGGCTACACGCGGGCTACAATGGATGGGACAATGGGTCCCTCCCCTGAAAAGGGCTGGTAATCTCACAAACCCATTCGTAGTTCGGATCGAGGGCTGTAACTCGCCCTCGTGAAGCTGGAATCCGTAGTAATCGCGTTTCAATATAGCGCGGTGAATACGTCCCTGCTCCTTGCACACACCGCCCGTCAAACCACCCGAGTGAGGTATGGGTGAGGGCACGGACTTCGTGCCGTGTTCGAACCTGTGCTTTGCAAGGGGGGTTAAGTCGTAACAAGGTAGCCGTA
>NZ_CP009513.1|SP00156 Archaea;Euryarchaeota;Methanomicrobia;Methanosarcinales;Methanosarcinaceae;Methanosarcina;mazei LYC
GGTTGATCCTGCCAGAGGTTACTGCTATCGGTGTTCGCCTAAGCCATGCGAGTCATATGTAGCAATACATGGCGTACTGCTCAGTAACACGTGGATAACCTGCCCTTGGGATCGGCATAACCCCGGGAAACTGGGGATAATTCCGGATAACGCATATTTGCTGGAATGCTTTATGCGTCAAAAGGATTCGTCTGCCCAAGGATGGGTCTGCGGCCTATCAGGTAGTAGTGGGTGTAATGTACCTACTAGCCAGCGACGGGTACGGGTTGTGAGAGCAAGAGCCCGGAGATGGATTCTGAGACATGAATCCAGGCCCTACGGGGCGCAGCAGGCGCGAAAACTTTACAATGCGGGAAACCGTGATAAGGGGACACCGAGTGCCAGCATCATATGCTGGCTGTCCGGATGTGTAAAATACATCCGTTAGCAAGGGCCGGGCAAGACCGGTGCCAGCCGCCGCGGTAACACCGGCGGCCCGAGTGGTGATCGTGATTATTGGGTCTAAAGGGTCCGTAGCCGGTTTGGTCAGTCCTCCGGGAAATCTGATAGCTCAACTATTAGGCTTTCGGGGGATACTGCCAGACTTGGAACCGGGAGAGGTAAGAGGTACTACAGGGGTAGGAGTGAAATCTTGTAATCCCTGTGGGACCACCTGTGGCGAAGGCGTCTTACCAGAACGGGTTCGACGGTGAGGGACGAAAGCTGGGGGCACGAACCGGATTAGATACCCGGGTAGTCCCAGCCGTAAACGATGCTCGCTAGGTGTCAGGCATGGCGCGACCGTGTCTGGTGCCGCAGGGAAGCCGTGAAGCGAGCCACCTGGGAAGTACGGCCGCAAGGCTGAAACTTAAAGGAATTGGCGGGGGAGCACAACAACGGGTGGAGCCTGCGGTTTAATTGGACTCAACGCCGGACAACTCACCGGGGGCGACAGCAATATGTAGGCCAAGCTGAAGACTTTGCCTGAATCGCTGAGAGGAGGTGCATGGCCGTCGCCAGTTCGTACTGTGAAGCATCCTGTTAAGTCAGGCAACGAGCGAGACCCGTGCCCACTGTTACCAGCATGTCCTCCGGGACGATGGGTACTCTGTGGGGACCGCCGATGTTAAATCGGAGGAAGGTGCGGGCCACGGTAGGTCAGTATGCCCCGAATCTCCCGGGCTACACGCGGGCTACAATGGATGGGACAATGGGTCCCTCCCCTGAAAAGGGCTGGTAATCTCACAAACCCATTCGTAGTTCGGATCGAGGGCTGTAACTCGCCCTCGTGAAGCTGGAATCCGTAGTAATCGCGTTTCAATATAGCGCGGTGAATACGTCCCTGCTCCTTGCACACACCGCCCGTCAAACCACCCGAGTGAGGTATGGGTGAGGGCACGGACTTCGTGCCGTGTTCGAACCTGTGCTTTGCAAGGGGGGTTAAGTCGTAACAAGGTAGCCGTA
>NZ_CP009513.1|SP00156 Archaea;Euryarchaeota;Methanomicrobia;Methanosarcinales;Methanosarcinaceae;Methanosarcina;mazei LYC
GGTTGATCCTGCCAGAGGTTACTGCTATCGGTGTTCGCCTAAGCCATGCGAGTCATATGTAGCAATACATGGCGTACTGCTCAGTAACACGTGGATAACCTGCCCTTGGGACCGGCATAACCCCGGGAAACTGGGGATAATTCCGGATAACGCATATTTGCTGGAATGCTTTATGCGTCAAAAGGATTCGTCTGCCCAAGGATGGGTCTGCGGCCTATCAGGTAGTAGTGGGTGTAATGTACCTACTAGCCAGCGACGGGTACGGGTTGTGAGAGCAAGAGCCCGGAGATGGATTCTGAGACATGAATCCAGGCCCTACGGGGCGCAGCAGGCGCGAAAACTTTACAATGCGGGAAACCGTGATAAGGGGACACCGAGTGCCAGCATCATATGCTGGCTGTCCGGATGTGTAAAATACATCCGTTAGCAAGGGCCGGGCAAGACCGGTGCCAGCCGCCGCGGTAACACCGGCGGCCCGAGTGGTGATCGTGATTATTGGGTCTAAAGGGTCCGTAGCCGGTTTGGTCAGTCCTCCGGGAAATCTGATAGCTCAACTATTAGGCTTTCGGGGGATACTGCCAGACTTGGAACCGGGAGAGGTAAGAGGTACTACAGGGGTAGGAGTGAAATCTTGTAATCCCTGTGGGACCACCTGTGGCGAAGGCGTCTTACCAGAACGGGTTCGACGGTGAGGGACGAAAGCTGGGGGCACGAACCGGATTAGATACCCGGGTAGTCCCAGCCGTAAACGATGCTCGCTAGGTGTCAGGCATGGCGCGACCGTGTCTGGTGCCGCAGGGAAGCCGTGAAGCGAGCCACCTGGGAAGTACGGCCGCAAGGCTGAAACTTAAAGGAATTGGCGGGGGAGCACAACAACGGGTGGAGCCTGCGGTTTAATTGGACTCAACGCCGGACAACTCACCGGGGGCGACAGCAATATGTAGGCCAAGCTGAAGACTTTGCCTGAATCGCTGAGAGGAGGTGCATGGCCGTCGCCAGTTCGTACTGTGAAGCATCCTGTTAAGTCAGGCAACGAGCGAGACCCGTGCCCACTGTTACCAGCATGTCCTCCGGGACGATGGGTACTCTGTGGGGACCGCCGATGTTAAATCGGAGGAAGGTGCGGGCCACGGTAGGTCAGTATGCCCCGAATCTCCCGGGCTACACGCGGGCTACAATGGATGGGACAATGGGTCCCTCCCCTGAAAAGGGCTGGTAATCTCACAAACCCATTCGTAGTTCGGATCGAGGGCTGTAACTCGCCCTCGTGAAGCTGGAATCCGTAGTAATCGCATTTCAATATAGCGCGGTGAATACGTCCCTGCTCCTTGCACACACCGCCCGTCAAACCACCCGAGTGAGGTATGGGTGAGGGCACGGACTTCGTGCCGTGTTCGAACCTGTGCTTTGCAAGGGGGGTTAAGTCGTAACAAGGTAGCCGTA
>NZ_CP009513.1|SP00156 Archaea;Euryarchaeota;Methanomicrobia;Methanosarcinales;Methanosarcinaceae;Methanosarcina;mazei LYC
GGTTGATCCTGCCAGAGGTTACTGCTATCGGTGTTCGCCTAAGCCATGCGAGTCATATGTAGCAATACATGGCGTACTGCTCAGTAACACGTGGATAACCTGCCCTTGGGACCGGCATAACCCCGGGAAACTGGGGATAATTCCGGATAACGCATATTTGCTGGAATGCTTTATGCGTCAAAAGGATTCGTCTGCCCAAGGATGGGTCTGCGGCCTATCAGGTAGTAGTGGGTGTAATGTACCTACTAGCCAGCGACGGGTACGGGTTGTGAGAGCAAGAGCCCGGAGATGGATTCTGAGACATGAATCCAGGCCCTACGGGGCGCAGCAGGCGCGAAAACTTTACAATGCGGGAAACCGTGATAAGGGGACACCGAGTGCCAGCATCATATGCTGGCTGTCCGGATGTGTAAAATACATCCGTTAGCAAGGGCCGGGCAAGACCGGTGCCAGCCGCCGCGGTAACACCGGCGGCCCGAGTGGTGATCGTGATTATTGGGTCTAAAGGGTCCGTAGCCGGTTTGGTCAGTCCTCCGGGAAATCTGATAGCTCAACTATTAGGCTTTCGGGGGATACTGCCAGACTTGGAACCGGGAGAGGTAAGAGGTACTACAGGGGTAGGAGTGAAATCTTGTAATCCCTGTGGGACCACCTGTGGCGAAGGCGTCTTACCAGAACGGGTTCGACGGTGAGGGACGAAAGCTGGGGGCACGAACCGGATTAGATACCCGGGTAGTCCCAGCCGTAAACGATGCTCGCTAGGTGTCAGGCATGGCGCGACCGTGTCTGGTGCCGCAGGGAAGCCGTGAAGCGAGCCACCTGGGAAGTACGGCCGCAAGGCTGAAACTTAAAGGAATTGGCGGGGGAGCACAACAACGGGTGGAGCCTGCGGTTTAATTGGACTCAACGCCGGACAACTCACCGGGGGCGACAGCAATATGTAGGCCAAGCTGAAGACTTTGCCTGAATCGCTGAGAGGAGGTGCATGGCCGTCGCCAGTTCGTACTGTGAAGCATCCTGTTAAGTCAGGCAACGAGCGAGACCCGTGCCCACTGTTACCAGCATGTCCTCCGGGACGATGGGTACTCTGTGGGGACCGCCGATGTTAAATCGGAGGAAGGTGCGGGCCACGGTAGGTCAGTATGCCCCGAATCTCCCGGGCTACACGCGGGCTACAATGGATGGGACAATGGGTCCCTCCCCTGAAAAGGGCTGGTAATCTCACAAACCCATTCGTAGTTCGGATCGAGGGCTGTAACTCGCCCTCGTGAAGCTGGAATCCGTAGTAATCGCGTTTCAATATAGCGCGGTGAATACGTCCCTGCTCCTTGCACACACCGCCCGTCAAACCACCCGAGTGAGGTATGGGTGAGGGCACGGACTTCGTGCCGTGTTCGAACCTGTGCTTTGCAAGGGGGGTTAAGTCGTAACAAGGTAGCCGTA
>NZ_CP009514.1|SP00157 Archaea;Euryarchaeota;Methanomicrobia;Methanosarcinales;Methanosarcinaceae;Methanosarcina;Methanosarcina mazei C16
GGTTGATCCTGCCAGAGGTTACTGCTATCGGTGTTCGCCTAAGCCATGCGAGTCATATGTAGCAATACATGGCGTACTGCTCAGTAACACGTGGATAACCTGCCCTTGGGACCGGCATAACCCCGGGAAACTGGGGATAATTCCGGATAACGCATATTTGCTGGAATGCTTTATGCGTCAAAAGGATTCGTCTGCCCAAGGATGGGTCTGCGGCCTATCAGGTAGTAGTGGGTGTAATGTACCTACTAGCCAGCGACGGGTACGGGTTGTGAGAGCAAGAGCCCGGAGATGGATTCTGAGACATGAATCCAGGCCCTACGGGGCGCAGCAGGCGCGAAAACTTTACAATGCGGGAAACCGTGATAAGGGGACACCGAGTGCCAGCATCATATGCTGGCTGTCCGGATGTGTAAAATACATCCGTTAGCAAGGGCCGGGCAAGACCGGTGCCAGCCGCCGCGGTAACACCGGCGGCCCGAGTGGTGATCGTGATTATTGGGTCTAAAGGGTCCGTAGCCGGTTTGGTCAGTCCTCCGGGAAATCTGATAGCTCAACTATTAGGCTTTCGGGGGATACTGCCAGACTTGGAACCGGGAGAGGTAAGAGGTACTACAGGGGTAGGAGTGAAATCTTGTAATCCCTGTGGGACCACCTGTGGCGAAGGCGTCTTACCAGAACGGGTTCGACGGTGAGGGACGAAAGCTGGGGGCACGAACCGGATTAGATACCCGGGTAGTCCCAGCCGTAAACGATGCTCGCTAGGTGTCAGGCATGGCGCGACCGTGTCTGGTGCCGCAGGGAAGCCGTGAAGCGAGCCACCTGGGAAGTACGGCCGCAAGGCTGAAACTTAAAGGAATTGGCGGGGGAGCACAACAACGGGTGGAGCCTGCGGTTTAATTGGACTCAACGCCGGACAACTCACCGGGGGCGACAGCAATATGTAGGCCAAGCTGAAGACTTTGCCTGAATCGCTGAGAGGAGGTGCATGGCCGTCGCCAGTTCGTACTGTGAAGCATCCTGTTAAGTCAGGCAACGAGCGAGACCCGTGCCCACTGTTACCAGCATGTCCTCCGGGACGATGGGTACTCTGTGGGGACCGCCGATGTTAAATCGGAGGAAGGTGCGGGCCACGGTAGGTCAGTATGCCCCGAATCTCCCGGGCTACACGCGGGCTACAATGGATGGGACAATGGGTCCCTCCCCTGAAAAGGGCTGGTAATCTCACAAACCCATTCGTAGTTCGGATCGAGGGCTGTAACTCGCCCTCGTGAAGCTGGAATCCGTAGTAATCGCGTTTCAATATAGCGCGGTGAATACGTCCCTGCTCCTTGCACACACCGCCCGTCAAACCACCCGAGTGAGGTATGGGTGAGGGCACGGACTTCGTGCCGTGTTCGAACCTGTGCTTTGCAAGGGGGGTTAAGTCGTAACAAGGTAGCCGTA
>NZ_CP009514.1|SP00157 Archaea;Euryarchaeota;Methanomicrobia;Methanosarcinales;Methanosarcinaceae;Methanosarcina;Methanosarcina mazei C16
GGTTGATCCTGCCAGAGGTTACTGCTATCGGTGTTCGCCTAAGCCATGCGAGTCATATGTAGCAATACATGGCGTACTGCTCAGTAACACGTGGATAACCTGCCCTTGGGACCGGCATAACCCCGGGAAACTGGGGATAATTCCGGATAACGCATATTTGCTGGAATGCTTTATGCGTCAAAAGGATTCGTCTGCCCAAGGATGGGTCTGCGGCCTATCAGGTAGTAGTGGGTGTAATGTACCTACTAGCCAGCGACGGGTACGGGTTGTGAGAGCAAGAGCCCGGAGATGGATTCTGAGACATGAATCCAGGCCCTACGGGGCGCAGCAGGCGCGAAAACTTTACAATGCGGGAAACCGTGATAAGGGGACACCGAGTGCCAGCATCATATGCTGGCTGTCCGGATGTGTAAAATACATCCGTTAGCAAGGGCCGGGCAAGACCGGTGCCAGCCGCCGCGGTAACACCGGCGGCCCGAGTGGTGATCGTGATTATTGGGTCTAAAGGGTCCGTAGCCGGTTTGGTCAGTCCTCCGGGAAATCTGATAGCTCAACTATTAGGCTTTCGGGGGATACTGCCAGACTTGGAACCGGGAGAGGTAAGAGGTACTACAGGGGTAGGAGTGAAATCTTGTAATCCCTGTGGGACCACCTGTGGCGAAGGCGTCTTACCAGAACGGGTTCGACGGTGAGGGACGAAAGCTGGGGGCACGAACCGGATTAGATACCCGGGTAGTCCCAGCCGTAAACGATGCTCGCTAGGTGTCAGGCATGGCGCGACCGTGTCTGGTGCCGCAGGGAAGCCGTGAAGCGAGCCACCTGGGAAGTACGGCCGCAAGGCTGAAACTTAAAGGAATTGGCGGGGGAGCACAACAACGGGTGGAGCCTGCGGTTTAATTGGACTCAACGCCGGACAACTCACCGGGGGCGACAGCAATATGTAGGCCAAGCTGAAGACTTTGCCTGAATCGCTGAGAGGAGGTGCATGGCCGTCGCCAGTTCGTACTGTGAAGCATCCTGTTAAGTCAGGCAACGAGCGAGACCCGTGCCCACTGTTACCAGCATGTCCTCCGGGACGATGGGTACTCTGTGGGGACCGCCGATGTTAAATCGGAGGAAGGTGCGGGCCACGGTAGGTCAGTATGCCCCGAATCTCCCGGGCTACACGCGGGCTACAATGGATGGGACAATGGGTCCCTCCCCTGAAAAGGGCTGGTAATCTCACAAACCCATTCGTAGTTCGGATCGAGGGCTGTAACTCGCCCTCGTGAAGCTGGAATCCGTAGTAATCGCGTTTCAATATAGCGCGGTGAATACGTCCCTGCTCCTTGCACACACCGCCCGTCAAACCACCCGAGTGAGGTATGGGTGAGGGCACGGACTCTGTGCCGTGTTCGAACCTGTGCTTTGCAAGGGGGGTTAAGTCGTAACAAGGTAGCCGTA
>NZ_CP009515.1|SP00158 Archaea;Euryarchaeota;Methanomicrobia;Methanosarcinales;Methanosarcinaceae;Methanosarcina;lacustris Z-7289
GGTTGATCCTGCCAGAGGTTACTGCTATCGGTGTTCGCCTAAGCCATGCGAGTCATATGTTCTTCGTGAACATGGCGTACTGCTCAGTAACACGTGGATAACCTGCCCTTGGGACCGGCATAACCCCGGGAAACTGGGGATAATTCCGGATACCGCATATATGCTGGAATGCTTTATGCGTGAAATGGATTCGTCTGCCCAAGGATGGATCTGCGGCCTATCAGGTAGTAGTGGGTGTAATGTACCTACTAGCCTACGACGGGTACGGGTTGTGAGAGCAAGAGCCCGGAGATGGATTCTGAGACATGAATCCAGGCCCTACGGGGCGCAGCAGGCGCGAAAACTTTACAATGCGGGAAACCGTGATAAGGGGACACCGAGTGCCAGCAACATTTGTTGGCTGTCCAGGTGTGTAAACTACACCTGTTAGCAAGGGCCGGGCAAGACCGGTGCCAGCCGCCGCGGTAACACCGGCGGCCCGAGTGGTGATCGTGATTATTGGGTCTAAAGGGTCCGTAGCCGGTTTGGTCAGTCCTCCGGGAAATCTGACGGCTTAACCGTTAGGCTTTCGGGGGATACTGCCAGGCTTGGAACCGGGAGAGGTAAGAGGTACTACAGGGGTAGGAGTGAAATCTTGTAATCCCTGTGGGACCACCTGTGGCGAAGGCGTCTTACCAGAACGGGTTCGACGGTGAGGGACGAAAGCTGGGGGCACGAACCGGATTAGATACCCGGGTAGTCCCAGCCGTAAACGATGCTCGCTAGGTGTCAGGCATGGCGCGACCGTGTCTGGTGCCGCAGGGAAGCCGTGAAGCGAGCCACCTGGGAAGTACGGCCGCAAGGCTGAAACTTAAAGGAATTGGCGGGGGAGCACAACAACGGGTGGAGCCTGCGGTTTAATTGGACTCAACGCCGGACAACTCACCGGGGGCGACAGCAATATGTAGGCCAAGCTGAAGACTTTGCCTGAATCGCTGAGAGGAGGTGCATGGCCGTCGCCAGTTCGTACTGTGAAGCATCCTGTTAAGTCAGGCAACGAGCGAGACCCGTGCCCACTGTTACCAGCATGTCCTCCGGGACGATGGGTACTCTGTGGGGACCGCCGGTGTTAAATCGGAGGAAGGTGCGGGCCACGGTAGGTCAGTATGCCCCGAATCTCCCGGGCTACACGCGGGCTACAATGGATGGGACAATGGGTCCCTACCCCGAAAGGGGTTGGCAATCTCACAAACCCATTCGTAGTTCGGATCGAGGGCTGTAACTCGCCCTCGTGAAGCTGGAATCCGTAGTAATCGCGTTTCAATATAGCGCGGTGAATACGTCCCTGCTCCTTGCACACACCGCCCGTCAAACCACCCGAGTGAGGTATGGGTGAGGGCACGGACTCTGTGCCGTGTTCGAACCTGAATTTTGCAAGGGGGGTTAAGTCGTAACAAGGTAGCCGTA
>NZ_CP009515.1|SP00158 Archaea;Euryarchaeota;Methanomicrobia;Methanosarcinales;Methanosarcinaceae;Methanosarcina;lacustris Z-7289
GGTTGATCCTGCCAGAGGTTACTGCTATCGGTGTTCGCCTAAGCCATGCGAGTCATATGTTCTTCGTGAACATGGCGTACTGCTCAGTAACACGTGGATAACCTGCCCTTGGGACCGGCATAACCCCGGGAAACTGGGGATAATTCCGGATACCGCATATATGCTGGAATGCTTTATGCGTGAAATGGATTCGTCTGCCCAAGGATGGGTCTGCGGCCTATCAGGTAGTAGTGGGTGTAATGTACCTACTAGCCTACGACGGGTACGGGTTGTGAGAGCAAGAGCCCGGAGATGGATTCTGAGACATGAATCCAGGCCCTACGGGGCGCAGCAGGCGCGAAAACTTTACAATGCGGGAAACCGTGATAAGGGGACACCGAGTGCCAGCAACATTTGTTGGCTGTCCAGGTGTGTAAACTACACCTGTTAGCAAGGGCCGGGCAAGACCGGTGCCAGCCGCCGCGGTAACACCGGCGGCCCGAGTGGTGATCGTGATTATTGGGTCTAAAGGGTCCGTAGCCGGTTTGGTCAGTCCTCCGGGAAATCTGACGGCTTAACCGTTAGGCTTTCGGGGGATACTGCCAGGCTTGGAACCGGGAGAGGTAAGAGGTACTACAGGGGTAGGAGTGAAATCTTGTAATCCCTGTGGGACCACCTGTGGCGAAGGCGTCTTACCAGAACGGGTTCGACGGTGAGGGACGAAAGCTGGGGGCACGAACCGGATTAGATACCCGGGTAGTCCCAGCCGTAAACGATGCTCGCTAGGTGTCAGGCATGGCGCGACCGTGTCTGGTGCCGCAGGGAAGCCGTGAAGCGAGCCACCTGGGAAGTACGGCCGCAAGGCTGAAACTTAAAGGAATTGGCGGGGGAGCACAACAACGGGTGGAGCCTGCGGTTTAATTGGACTCAACGCCGGACAACTCACCGGGGGCGACAGCAATATGTAGGCCAAGCTGAAGACTTTGCCTGAATCGCTGAGAGGAGGTGCATGGCCGTCGCCAGTTCGTACTGTGAAGCATCCTGTTAAGTCAGGCAACGAGCGAGACCCGTGCCCACTGTTACCAGCATGTCCTCCGGGACGATGGGTACTCTGTGGGGACCGCCGGTGTTAAATCGGAGGAAGGTGCGGGCCACGGTAGGTCAGTATGCCCCGAATCTCCCGGGCTACACGCGGGCTACAATGGATGGGACAATGGGTCCCTACCCCGAAAGGGGTTGGCAATCTCACAAACCCATTCGTAGTTCGGATCGAGGGCTGTAACTCGCCCTCGTGAAGCTGGAATCCGTAGTAATCGCGTTTCAATATAGCGCGGTGAATACGTCCCTGCTCCTTGCACACACCGCCCGTCAAACCACCCGAGTGAGGTATGGGTGAGGGCACGGACTCTGTGCCGTGTTCGAACCTGAATTTTGCAAGGGGGGTTAAGTCGTAACAAGGTAGCCGTA
>NZ_CP009516.1|SP00159 Archaea;Euryarchaeota;Methanomicrobia;Methanosarcinales;Methanosarcinaceae;Methanosarcina;horonobensis HB-1 = JCM 15518
GGTTGATCCTGCCAGAGGTTACTGCTATCGGTGTTCGCCTAAGCCATGCGAGTCATATGTAGCAATACATGGCGTACTGCTCAGTAACACGTGGATAACCTGCCCTTGGGTCCGGCATAACCCCGGGAAACTGGGGATAATTCCGGATAACGCACATATGCTGGAATGCTTTATGCGTAAAATGGATTCGTCTGCCCAAGGATGGGTCTGCGGCCTATCAGGTAGTAGTGGGTGTAATGTACCTACTAGCCGACAACGGGTACGGGTTGTGAGAGCAAGAGCCCGGAGATGGATTCTGAGACATGAATCCAGGCCCTACGGGGCGCAGCAGGCGCGAAAACTTTACAATGCGGGAAACCGTGATAAGGGGACACCGAGTGCCAGCATCATATGCTGGCTGTCCGGGTGTGTAAAATACACCTGTTAGCAAGGGCCGGGCAAGACCGGTGCCAGCCGCCGCGGTAACACCGGCGGCCCGAGTGGTGATCGTGATTATTGGGTCTAAAGGGTCCGTAGCCGGTTTGGTCAGTCCTCCGGGAAATCTGATAGCTCAACTATTAGGCTTTCGGGGGATACTGCCAGACTTGGAACCGGGAGAGGTAAGAGGTACTACAGGGGTAGGAGTGAAATCTTGTAATCCCTGTGGGACCACCTGTGGCGAAGGCGTCTTACCAGAACGGGTTCGACGGTGAGGGACGAAAGCTGGGGGCACGAACCGGATTAGATACCCGGGTAGTCCCAGCCGTAAACGATGCTCGCTAGGTGTCAGGCATGGCGCGACCGTGTCTGGTGCCGCAGGGAAGCCGTGAAGCGAGCCACCTGGGAAGTACGGCCGCAAGGCTGAAACTTAAAGGAATTGGCGGGGGAGCACAACAACGGGTGGAGCCTGCGGTTTAATTGGACTCAACGCCGGACAACTCACCGGGGACGACAGCAATATGTAGGCCAGGCTGAAGACCTTGCCTGAATCGCTGAGAGGAGGTGCATGGCCGTCGCCAGTTCGTACTGTGAAGCATCCTGTTAAGTCAGGCAACGAGCGAGACCCGTGCCCACTGTTACCAGCATGTCCTCCGGGATGATGGGTACTCTGTGGGGACCGCCGATGTTAAATCGGAGGAAGGTGCGGGCCACGGTAGGTCAGTATGCCCCGAATTTCCCGGGCTACACGCGGGCTACAATGGATGGGACAATGGGTCCCTACCCTGAAAAGGGCTGGTAATCTCACAAACCCATTCGTAGTTCGGATCGAGGGCTGTAACTCGCCCTCGTGAAGCTGGAATCCGTAGTAATCGCGTTTCAATATAGCGCGGTGAATACGTCCCTGCTCCTTGCACACACCGCCCGTCAAACCACCCGAGTGAGGTATGGGTGAGGGCACGGACTCTGTGCCGTGTTCGAACCTGTGCTTTGCAAGGGGGGTTAAGTCGTAACAAGGTAGCCGTA
>NZ_CP009516.1|SP00159 Archaea;Euryarchaeota;Methanomicrobia;Methanosarcinales;Methanosarcinaceae;Methanosarcina;horonobensis HB-1 = JCM 15518
GGTTGATCCTGCCAGAGGTTACTGCTATCGGTGTTCGCCTAAGCCATGCGAGTCATATGTAGCAATACATGGCGTACTGCTCAGTAACACGTGGATAACCTGCCCTTGGGTCCGGCATAACCCCGGGAAACTGGGGATAATACCGGATAACGCACATATGCTGGAATGCTTTATGCGTAAAACGGATTCGTCTGCCCAAGGATGGGTCTGCGGCCTATCAGGTAGTAGTGGGTGTAATGTACCTACTAGCCGACAACGGGTACGGGTTGTGAGAGCAAGAGCCCGGAGATGGATTCTGAGACATGAATCCAGGCCCTACGGGGCGCAGCAGGCGCGAAAACTTTACAATGCGGGAAACCGTGATAAGGGGACACCGAGTGCCAGCATCATATGCTGGCTGTCCGGGTGTGTAAAATACACCTGTTAGCAAGGGCCGGGCAAGACCGGTGCCAGCCGCCGCGGTAACACCGGCGGCCCGAGTGGTGATCGTGATTATTGGGTCTAAAGGGTCCGTAGCCGGTTTGGTCAGTCCTCCGGGAAATCTGATAGCTCAACTATTAGGCTTTCGGGGGATACTGCCAGACTTGGAACCGGGAGAGGTAAGAGGTACTACAGGGGTAGGAGTGAAATCTTGTAATCCCTGTGGGACCACCTGTGGCGAAGGCGTCTTACCAGAACGGGTTCGACGGTGAGGGACGAAAGCTGGGGGCACGAACCGGATTAGATACCCGGGTAGTCCCAGCCGTAAACGATGCTCGCTAGGTGTCAGGCATGGCGCGACCGTGTCTGGTGCCGCAGGGAAGCCGTGAAGCGAGCCACCTGGGAAGTACGGCCGCAAGGCTGAAACTTAAAGGAATTGGCGGGGGAGCACAACAACGGGTGGAGCCTGCGGTTTAATTGGACTCAACGCCGGACAACTCACCGGGGACGACAGCAATATGTAGGCCAGGCTGAAGACCTTGCCTGAATCGCTGAGAGGAGGTGCATGGCCGTCGCCAGTTCGTACTGTGAAGCATCCTGTTAAGTCAGGCAACGAGCGAGACCCGTGCCCACTGTTACCAGCATGTCCTCCGGGATGATGGGTACTCTGTGGGGACCGCCGATGTTAAATCGGAGGAAGGTGCGGGCCACGGTAGGTCAGTATGCCCCGAATTTCCCGGGCTACACGCGGGCTACAATGGATGGGACAATGGGTCCCTACCCTGAAAAGGGCTGGTAATCTCACAAACCCATTCGTAGTTCGGATCGAGGGCTGTAACTCGCCCTCGTGAAGCTGGAATCCGTAGTAATCGCGTTTCAATATAGCGCGGTGAATACGTCCCTGCTCCTTGCACACACCGCCCGTCAAACCACCCGAGTGAGGTATGGGTGAGGGCACGGACTCTGTGCCGTGTTCGAACCTGTGCTTTGCAAGGGGGGTTAAGTCGTAACAAGGTAGCCGTA
>NZ_CP009517.1|SP00160 Archaea;Euryarchaeota;Methanomicrobia;Methanosarcinales;Methanosarcinaceae;Methanosarcina;barkeri 3
GGTTGATCCTGCCAGAGGTTACTGCTATCGGTGTTCGCCTAAGCCATGCGAGTCATATGTTCTTCGTGAACATGGCGTACTGCTCAGTAACACGTGGATAACCTGCCCTTGGGTCCGGCATAACCCCGGGAAACTGGAGATAATTCCGGATAACGCACATATGCTGGAATGCTTTATGCGTAAAATGGATTCGTCTGCCCAAGGATGGGTCTGCGGCCTATCAGGTAGTAGTGGGTGTAATGTACCTACTAGCCAACAACGGGTACGGGTTGTGAGAGCAAGAGCCCGGAGATGGATTCTGAGACATGAATCCAGGCCCTACGGGGCGCAGCAGGCGCGAAAACTTTACAATGCGGGAAACCGTGATAAGGGGACACCGAGTGCCAGCGTCATACGCTGGCTGTCCAGGTGTGTAAAATACACCTGTTAGCAAGGGCCGGGCAAGACCGGTGCCAGCCGCCGCGGTAACACCGGCGGCCCGAGTGGTGATCGTGATTATTGGGTCTAAAGGGTCCGTAGCCGGTTTGGTCAGTCCTCCGGGAAATCTGATAGCTCAACTATTAGGCTTTCGGGGGATACTGCCAGACTTGGAACCGGGAGAGGTAAGAGGTACTACAGGGGTAGGAGTGAAATCTTGTAATCCCTGTGGGACCACCTGTGGCGAAGGCGTCTTACCAGAACGGGTTCGACGGTGAGGGACGAAAGCTGGGGGGCACGAACCGGATTAGATACCCGGGTAGTCCCAGCCGTAAACGATGCTCGCTAGGTGTCAGGCATGGCGCGACCGTGTCTGGTGCCGCAGGGAAGCCGTGAAGCGAGCCACCTGGGAAGTACGGCCGCAAGGCTGAAACTTAAAGGAATTGGCGGGGGAGCACAACAACGGGTGGAGCCTGCGGTTTAATTGGACTCAACGCCGGACAACTCACCGGGGACGACAGCAAAATGTAGGCCAGGCTGAAGACCTTGCCTGAATCGCTGAGAGGAGGTGCATGGCCGTCGCCAGTTCGTACTGTGAAGCATCCTGTTAAGTCAGGCAACGAGCGAGACCCGTGCCCACTGTTACCAGCATATCCTCCGGGATGATGGGTACTCTGTGGGGACCGCCGGTGTTAAATCGGAGGAAGGTGCGGGCCACGGTAGGTCAGTATGCCCCGAATTTCCCGGGCTACACGCGGGCTACAATGAATGGGACAATGGGTCCCTCCCCTGAAAAGGGCTGGTAATCTCACAAACCCATCCTTAGTTCGGATCGAGGGCTGTAACTCGCCCTCGTGAAGCTGGAATCCGTAGTAATCGCGTTTCAATATAGCGCGGTGAATACGTCCCTGCTCCTTGCACACACCGCCCGTCAAACCACCCGAGTGAGGTATGGGTGAGGGCACGAACTTTGTGTCGTGTTCGAACCTGTGCTTTGCAAGGGGGGTTAAGTCGTAACAAGGTAGCCGTA
>NZ_CP009517.1|SP00160 Archaea;Euryarchaeota;Methanomicrobia;Methanosarcinales;Methanosarcinaceae;Methanosarcina;barkeri 3
GGTTGATCCTGCCAGAGGTTACTGCTATCGGTGTTCGCCTAAGCCATGCGAGTCATATGTTCTTCGTGAACATGGCGTACTGCTCAGTAACACGTGGATAACCTGCCCTTGGGTCCGGCATAACCCCGGGAAACTGGAGATAATTCCGGATAACGCACATATGCTGGAATGCTTTATGCGTAAAATGGATTCGTCTGCCCAAGGATGGGTCTGCGGCCTATCAGGTAGTAGTGGGTGTAATGTACCTACTAGCCAACAACGGGTACGGGTTGTGAGAGCAAGAGCCCGGAGATGGATTCTGAGACATGAATCCAGGCCCTACGGGGCGCAGCAGGCGCGAAAACTTTACAATGCGGGAAACCGTGATAAGGGGACACCGAGTGCCAGCGTCATACGCTGGCTGTCCAGGTGTGTAAAATACACCTGTTAGCAAGGGCCGGGCAAGACCGGTGCCAGCCGCCGCGGTAACACCGGCGGCCCGAGTGGTGATCGTGATTATTGGGTCTAAAGGGTCCGTAGCCGGTTTGGTCAGTCCTCCGGGAAATCTGATAGCTCAACTATTAGGCTTTCGGGGGATACTGCCAGACTTGGAACCGGGAGAGGTAAGAGGTACTACAGGGGTAGGAGTGAAATCTTGTAATCCCTGTGGGACCACCTGTGGCGAAGGCGTCTTACCAGAACGGGTTCGACGGTGAGGGACGAAAGCTGGGGGCACGAACCGGATTAGATACCCGGGTAGTCCCAGCCGTAAACGATGCTCGCTAGGTGTCAGGCATGGCGCGACCGTGTCTGGTGCCGCAGGGAAGCCGTGAAGCGAGCCACCTGGGAAGTACGGCCGCAAGGCTGAAACTTAAAGGAATTGGCGGGGGAGCACAACAACGGGTGGAGCCTGCGGTTTAATTGGACTCAACGCCGGACAACTCACCGGGGACGACAGCAAAATGTAGGCCAGGCTGAAGACCTTGCCTGAATCGCTGAGAGGAGGTGCATGGCCGTCGCCAGTTCGTACTGTGAAGCATCCTGTTAAGTCAGGCAACGAGCGAGACCCGTGCCCACTGTTACCAGCATATCCTCCGGGATGATGGGTACTCTGTGGGGACCGCCGGTGTTAAATCGGAGGAAGGTGCGGGCCACGGTAGGTCAGTATGCCCCGAATTTCCCGGGCTACACGCGGGCTACAATGAATGGGACAATGGGTCCCTCCCCTGAAAAGGGCTGGTAATCTCACAAACCCATCCTTAGTTCGGATCGAGGGCTGTAACTCGCCCTCGTGAAGCTGGAATCCGTAGTAATCGCGTTTCAATATAGCGCGGTGAATACGTCCCTGCTCCTTGCACACACCGCCCGTCAAACCACCCGAGTGAGGTATGGGTGAGGGCACGAACTTCGTGTCGTGTTCGAACCTGTGCTTTGCAAGGGGGGTTAAGTCGTAACAAGGTAGCCGTA
>NZ_CP009517.1|SP00160 Archaea;Euryarchaeota;Methanomicrobia;Methanosarcinales;Methanosarcinaceae;Methanosarcina;barkeri 3
GGTTGATCCTGCCAGAGGTTACTGCTATCGGTGTTCGCCTAAGCCATGCGAGTCATATGTTCTTCGTGAACATGGCGTACTGCTCAGTAACACGTGGATAACCTGCCCTTGGGTCCGGCATAACCCCGGGAAACTGGAGATAATTCCGGATAACGCACATATGCTGGAATGCTTTATGCGTAAAATGGATTCGTCTGCCCAAGGATGGGTCTGCGGCCTATCAGGTAGTAGTGGGTGTAATGTACCTACTAGCCAACAACGGGTACGGGTTGTGAGAGCAAGAGCCCGGAGATGGATTCTGAGACATGAATCCAGGCCCTACGGGGCGCAGCAGGCGCGAAAACTTTACAATGCGGGAAACCGTGATAAGGGGACACCGAGTGCCAGCGTCATACGCTGGCTGTCCAGGTGTGTAAAATACACCTGTTAGCAAGGGCCGGGCAAGACCGGTGCCAGCCGCCGCGGTAACACCGGCGGCCCGAGTGGTGATCGTGATTATTGGGTCTAAAGGGTCCGTAGCCGGTTTGGTCAGTCCTCCGGGAAATCTGATAGCTCAACTATTAGGCTTTCGGGGGATACTGCCAGACTTGGAACCGGGAGAGGTAAGAGGTACTACAGGGGTAGGAGTGAAATCTTGTAATCCCTGTGGGACCACCTGTGGCGAAGGCGTCTTACCAGAACGGGTTCGACGGTGAGGGACGAAAGCTGGGGGCACGAACCGGATTAGATACCCGGGTAGTCCCAGCCGTAAACGATGCTCGCTAGGTGTCAGGCATGGCGCGACCGTGTCTGGTGCCGCAGGGAAGCCGTGAAGCGAGCCACCTGGGAAGTACGGCCGCAAGGCTGAAACTTAAAGGAATTGGCGGGGGAGCACAACAACGGGTGGAGCCTGCGGTTTAATTGGACTCAACGCCGGACAACTCACCGGGGACGACAGCAAAATGTAGGCCAGGCTGAAGACCTTGCCTGAATCGCTGAGAGGAGGTGCATGGCCGTCGCCAGTTCGTACTGTGAAGCATCCTGTTAAGTCAGGCAACGAGCGAGACCCGTGCCCACTGTTACCAGCATATCCTCCGGGATGATGGGTACTCTGTGGGGACCGCCGGTGTTAAATCGGAGGAAGGTGCGGGCCACGGTAGGTCAGTATGCCCCGAATTTCCCGGGCTACACGCGGGCTACAATGAATGGGACAATGGGTCCCTCCCCTGAAAAGGGCTGGTAATCTCACAAACCCATCCTTAGTTCGGATCGAGGGCTGTAACTCGCCCTCGTGAAGCTGGAATCCGTAGTAATCGCGTTTCAATATAGCGCGGTGAATACGTCCCTGCTCCTTGCACACACCGCCCGTCAAACCACCCGAGTGAGGTATGGGTGAGGGCACGAACTTTGTGTCGTGTTCGAACCTGTGCTTTGCAAGGGGGGTTAAGTCGTAACAAGGTAGCCGTA
>NZ_CP009518.1|SP00161 Archaea;Euryarchaeota;Methanomicrobia;Methanosarcinales;Methanosarcinaceae;Methanococcoides;methylutens MM1
GGTTGATCCTGCCAGAGGTTACTGCTATCGGTGTTCGACTAAGCCATGCGAGTTAAATGTTCTTCGTGAACATAGCGAACTGCTCAGTAACACGTGGATAACCTGCCCTTAGGTTCGGCATAACTCCGGGAAACTGGTGATAATTCCGAATAAACCATTCATGCTGGAATGCTTTTTGGTTCAAAGACTTCGGTTGCCTAAGGATGGATCTGCGGTCTATCAGGTAGTAGTGGGTGTAATGTACCTACTAGCCTACGACGGATATGGGTTGTGAGAGCAAGAGCCCAGAGATGGATTCTGAGACATGAATCCAGGCCCTACGGGGCGCAGCAGGCGCGAAAACTTTACAATGCGGGAAACCGCGATAAGGGGACACCGAGTGCCAGCATATTATGTTGGCTGTCCACATGTGTAAACGGCATGTGTTAGCAAGGGCCGGGCAAGACCGGTGCCAGCCGCCGCGGTAACACCGGCGGCCCGAGTGGTAATCACTTTTATTGGGTCTAAAGGGTCCGTAGCCGGTTTGATCAGTTCTTCGGGAAATCTGACAGCTTAACTGTTAGGCTTCCGGGGAATACTGTCAGACTTGGGACCGGGAGAGGTAAGAGGTACTACAGGGGTAGGAGTGAAATCTTGTAATCCCTGTGGGACCACCAGTGGCGAAGGCGTCTTACCAGAACGGGTCCGACGGTGAGGGACGAAAGCTGGGGGCACGAACCGGATTAGATACCCGGGTAGTCCCAGCCGTAAACGATGTTCGCTAGGTGTCAGGGACGGTGCGACCGTTTCTGGTGCCGCAGGGAAGCCGTGAAGCGAACCACCTGGGAAGTACGGCCGCAAGGCTGAAACTTAAAGGAATTGGCGGGGGAGCACTACAACGGGTGGAGCCTGCGGTTTAATTGGACTCAACGCCGGAAAACTCACCGGGGGCGACAGCAAGATGTAGGTCAGGCTAAAGACCTTACCTGAATCGCTGAGAGGAGGTGCATGGCCGTCGTCAGTTCGTACTGTGAAGCATCCTGTTAAGTCAGGCAACGAGCGAGACCCGTGCCCACTGTTGCCAGCATGTCCTTCGGGATGATGGGTACTCTGTGGGGACCGCTGGTGCTAAACCAGAGGAAGGTGCGGGCTACGGTAGGTCAGTATGCCCCGAATCTCCCGGGCTACACGCGGGCTACAATGGCTGGGACAATGGGTTCCTACACCGAAAGGTGATGGTAATCTCCCAAACCCAGCCGTAGTTCGAATTGAGGACTGTAACTCGTCCTCATGAAGCTGGAATCCGTAGTAATCGCGTTTCAACATAGCGCGGTGAATACGTCCCTGCTCCTTGCACACACCGCCCGTCAAACCACCCGAGTGAGGTATGGGTGAGGGCACGGATTTGTGCCGTGTTCGAACCTAAATTTCGCAAGGGGGGTTAAGTCGTAACAAGGTAGCCGTA
>NZ_CP009518.1|SP00161 Archaea;Euryarchaeota;Methanomicrobia;Methanosarcinales;Methanosarcinaceae;Methanococcoides;methylutens MM1
GGTTGATCCTGCCAGAGGTTACTGCTATCGGTGTTCGACTAAGCCATGCGAGTTAAATGTTCTTCGTGAACATAGCGAACTGCTCAGTAACACGTGGATAACCTGCCCTTAGGTTCGGCATAACTCCGGGAAACTGGTGATAATTCCGAATAAACCATTCATGCTGGAATGCTTTTTGGTTCAAAGACTTCGGTTGCCTAAGGATGGATCTGCGGTCTATCAGGTAGTAGTGGGTGTAATGTACCTACTAGCCTACGACGGATATGGGTTGTGAGAGCAAGAGCCCAGAGATGGATTCTGAGACATGAATCCAGGCCCTACGGGGCGCAGCAGGCGCGAAAACTTTACAATGCGGGAAACCGCGATAAGGGGACACCGAGTGCCAGCATATTATGTTGGCTGTCCACATGTGTAAACGGCATGTGTTAGCAAGGGCCGGGCAAGACCGGTGCCAGCCGCCGCGGTAACACCGGCGGCCCGAGTGGTAATCACTTTTATTGGGTCTAAAGGGTCCGTAGCCGGTTTGATCAGTTCTTCGGGAAATCTGACAGCTCAACTGTTAGGCTTCCGGGGAATACTGTCAGACTTGGGACCGGGAGAGGTAAGAGGTACTACAGGGGTAGGAGTGAAATCTTGTAATCCCTGTGGGACCACCAGTGGCGAAGGCGTCTTACCAGAACGGGTCCGACGGTGAGGGACGAAAGCTGGGGGCACGAACCGGATTAGATACCCGGGTAGTCCCAGCCGTAAACGATGTTCGCTAGGTGTCAGGGACGGTGCGACCGTTTCTGGTGCCGCAGGGAAGCCGTGAAGCGAACCACCTGGGAAGTACGGCCGCAAGGCTGAAACTTAAAGGAATTGGCGGGGGAGCACTACAACGGGTGGAGCCTGCGGTTTAATTGGACTCAACGCCGGAAAACTCACCGGGGGCGACAGCAAGATGTAGGTCAGGCTAAAGACCTTACCTGAATCGCTGAGAGGAGGTGCATGGCCGTCGTCAGTTCGTACTGTGAAGCATCCTGTTAAGTCAGGCAACGAGCGAGACCCGTGCCCACTGTTGCCAGCATGTCCTTCGGGATGATGGGTACTCTGTGGGGACCGCTGGTGCTAAACCAGAGGAAGGTGCGGGCTACGGTAGGTCAGTATGCCCCGAATCTCCCGGGCTACACGCGGGCTACAATGGCTGGGACAATGGGTTCCTACACCGAAAGGTGATGGTAATCTCCCAAACCCAGCCGTAGTTCGAATTGAGGACTGTAACTCGTCCTCATGAAGCTGGAATCCGTAGTAATCGCGTTTCAACATAGCGCGGTGAATACGTCCCTGCTCCTTGCACACACCGCCCGTCAAACCACCCGAGTGAGGTATGGGTGAGGGCACGGATTTGTGCCGTGTTCGAACCTAAATTTCGCAAGGGGGGTTAAGTCGTAACAAGGTAGCCGTA
>NZ_CP009520.1|SP00162 Archaea;Euryarchaeota;Methanomicrobia;Methanosarcinales;Methanosarcinaceae;Methanosarcina;vacuolata Z-761
GGTTGATCCTGCCAGAGGTTACTGCTATCGGTGTTCGCCTAAGCCATGCGAGTCATATGTTCTTCGTGAACATGGCGTACTGCTCAGTAACACGTGGATAACCTGCCCTTGGGTCCGGCATAACCCCGGGAAACTGGGGATAATTCCGGATAACGCACATATGCTGGAATGCTTTATGCGTAAAATGGATTCGTCTGCCCAAGGATGGGTCTGCGGCCTATCAGGTAGTAGTGGGTGTAATGTACCTACTAGCCTACAACGGGTACGGGTTGTGAGAGCAAGAGCCCGGAGATGGATTCTGAGACATGAATCCAGGCCCTACGGGGCGCAGCAGGCGCGAAAACTTTACAATGCGGGAAACCGTGATAAGGGGACACCGAGTGCTAGCATCATATGCTGGCTGTCCAGGTGTGTAAAATACACCTGTTAGCAAGGGCCGGGCAAGACCGGTGCCAGCCGCCGCGGTAACACCGGCGGCCCGAGTGGTGATCGTGATTATTGGGTCTAAAGGGTCCGTAGCCGGTTTGGTCAGTCCTCCGGGAAATCTGACAGCTCAACTGTTAGGCTTTCGGGGGATACTGCCAGACTTGGAACCGGGAGAGGTAAGAGGTACTACAGGGGTAGGAGTGAAATCTTGTAATCCCTGTGGGACCACCTGTGGCGAAGGCGTCTTACCAGAACGGGTTCGACGGTGAGGGACGAAAGCTGGGGGCACGAACCGGATTAGATACCCGGGTAGTCCCAGCCGTAAACGATGCTCGCTAGGTGTCAGGCATGGCGCGACCGTGTCTGGTGCCGCAGGGAAGCCGTGAAGCGAGCCACCTGGGAAGTACGGCCGCAAGGCTGAAACTTAAAGGAATTGGCGGGGGAGCACAACAACGGGTGGAGCCTGCGGTTTAATTGGACTCAACGCCGGACAACTCACCGGGGACGACAGCAAAATGTAGGCCAGGCTGAAGACCTTGCCTGAATCGCTGAGAGGAGGTGCATGGCCGTCGCCAGTTCGTACTGTGAAGCATCCTGTTAAGTCAGGCAACGAGCGAGACCCGTGCCCACTGTTACCAGCATGTCCTCCGGGATGATGGGTACTCTGTGGGGACCGCCGGTGTTAAATCGGAGGAAGGTGCGGGCTACGGTAGGTCAGTATGCCCCGAATTTCCCGGGCTACACGCGGGCTACAATGAATGGGACAATGGGCCCCTCCCCTGAAAAGGGCTGGTAATCTCACAAACCCATCCTTAGTTCGGATCGAGGGCTGTAACTCGCCCTCGTGAAGCTGGAATCCGTAGTAATCGCGTTTCAATATAGCGCGGTGAATACGTCCCTGCTCCTTGCACACACCGCCCGTCAAACCACCCGAGTGAGGTATGGGTGAGGGCACGAACTCTGTGTCGTGTTCGAACCTGTGCTTTGCAAGGGGGGTTAAGTCGTAACAAGGTAGCCGTA
>NZ_CP009520.1|SP00162 Archaea;Euryarchaeota;Methanomicrobia;Methanosarcinales;Methanosarcinaceae;Methanosarcina;vacuolata Z-761
GGTTGATCCTGCCAGAGGTTACTGCTATCGGTGTTCGCCTAAGCCATGCGAGTCATATGTTCTTCGTGAACATGGCGTACTGCTCAGTAACACGTGGATAACCTGCCCTTGGGTCCGGCATAACCCCGGGAAACTGGGGATAATTCCGGATAACGCACATATGCTGGAATGCTTTATGCGTAAAATGGATTCGTCTGCCCAAGGATGGGTCTGCGGCCTATCAGGTAGTAGTGGGTGTAATGTACCTACTAGCCTACAACGGGTACGGGTTGTGAGAGCAAGAGCCCGGAGATGGATTCTGAGACATGAATCCAGGCCCTACGGGGCGCAGCAGGCGCGAAAACTTTACAATGCGGGAAACCGTGATAAGGGGACACCGAGTGCTAGCATCATATGCTGGCTGTCCAGGTGTGTAAAATACACCTGTTAGCAAGGGCCGGGCAAGACCGGTGCCAGCCGCCGCGGTAACACCGGCGGCCCGAGTGGTGATCGTGATTATTGGGTCTAAAGGGTCCGTAGCCGGTTTGGTCAGTCCTCCGGGAAATCTGACAGCTCAACTGTTAGGCTTTCGGGGGATACTGCCAGACTTGGAACCGGGAGAGGTAAGAGGTACTACAGGGGTAGGAGTGAAATCTTGTAATCCCTGTGGGACCACCTGTGGCGAAGGCGTCTTACCAGAACGGGTTCGACGGTGAGGGACGAAAGCTGGGGGCACGAACCGGATTAGATACCCGGGTAGTCCCAGCCGTAAACGATGCTCGCTAGGTGTCAGGCATGGCGCGACCGTGTCTGGTGCCGCAGGGAAGCCGTGAAGCGAGCCACCTGGGAAGTACGGCCGCAAGGCTGAAACTTAAAGGAATTGGCGGGGGAGCACAACAACGGGTGGAGCCTGCGGTTTAATTGGACTCAACGCCGGACAACTCACCGGGGACGACAGCAATATGTAGGCCAGGCTGAAGACCTTGCCTGAATCGCTGAGAGGAGGTGCATGGCCGTCGCCAGTTCGTACTGTGAAGCATCCTGTTAAGTCAGGCAACGAGCGAGACCCGTGCCCACTGTTACCAGCATGTCCTCCGGGATGATGGGTACTCTGTGGGGACCGCCGGTGTTAAATCGGAGGAAGGTGCGGGCTACGGTAGGTCAGTATGCCCCGAATTTCCCGGGCTACACGCGGGCTACAATGAATGGGACAATGGGCCCCTCCCCTGAAAAGGGCTGGTAATCTCACAAACCCATCCTTAGTTCGGATCGAGGGCTGTAACTCGCCCTCGTGAAGCTGGAATCCGTAGTAATCGCGTTTCAATATAGCGCGGTGAATACGTCCCTGCTCCTTGCACACACCGCCCGTCAAACCACCCGAGTGAGGTATGGGTGAGGGCACGAACTCTGTGTCGTGTTCGAACCTGTGCTTTGCAAGGGGGGTTAAGTCGTAACAAGGTAGCCGTA
>NZ_CP009524.1|SP00163 Archaea;Euryarchaeota;Methanomicrobia;Methanosarcinales;Methanosarcinaceae;Methanosarcina;sp. Kolksee
GGTTGATCCTGCCAGAGGTTACTGCTATCGGTGTTCGCCTAAGCCATGCGAGTCATATGTTCTTCGTGAACATGGCGTACTGCTCAGTAACACGTGGATAACCTGCCCTTGGGTCCGGCATAACCCCGGGAAACTGGGGATAATTCCGGATAACGCACATATGCTGGAATGCTTTATGCGTAAAATGGATTCGTCTGCCCAAGGATGGGTCTGCGGCCTATCAGGTAGTAGTGGGTGTAATGTACCTACTAGCCTACAACGGGTACGGGTTGTGAGAGCAAGAGCCCGGAGATGGATTCTGAGACATGAATCCAGGCCCTACGGGGCGCAGCAGGCGCGAAAACTTTACAATGCGGGAAACCGTGATAAGGGGACACCGAGTGCTAGCATCATATGCTGGCTGTCCAGGTGTGTAAAATACACCTGTTAGCAAGGGCCGGGCAAGACCGGTGCCAGCCGCCGCGGTAACACCGGCGGCCCGAGTGGTGATCGTGATTATTGGGTCTAAAGGGTCCGTAGCCGGTTTGGTCAGTCCTCCGGGAAATCTGACAGCTCAACTGTTAGGCTTTCGGGGGATACTGCCAGACTTGGAACCGGGAGAGGTAAGAGGTACTACAGGGGTAGGAGTGAAATCTTGTAATCCCTGTGGGACCACCTGTGGCGAAGGCGTCTTACCAGAACGGGTTCGACGGTGAGGGACGAAAGCTGGGGGCACGAACCGGATTAGATACCCGGGTAGTCCCAGCCGTAAACGATGCTCGCTAGGTGTCAGGCATGGCGCGACCGTGTCTGGTGCCGCAGGGAAGCCGTGAAGCGAGCCACCTGGGAAGTACGGCCGCAAGGCTGAAACTTAAAGGAATTGGCGGGGGAGCACAACAACGGGTGGAGCCTGCGGTTTAATTGGACTCAACGCCGGACAACTCACCGGGGACGACAGCAATATGTAGGCCAGGCTGAAGACCTTGCCTGAATCGCTGAGAGGAGGTGCATGGCCGTCGCCAGTTCGTACTGTGAAGCATCCTGTTAAGTCAGGCAACGAGCGAGACCCGTGCCCACTGTTACCAGCATGTCCTCCGGGATGATGGGTACTCTGTGGGGACCGCCGGTGTTAAATCGGAGGAAGGTGCGGGCTACGGTAGGTCAGTATGCCCCGAATTTCCCGGGCTACACGCGGGCTACAATGAATGGGACAATGGGCCCCTCCCCTGAAAAGGGCTGGTAATCTCACAAACCCATCCTTAGTTCGGATCGAGGGCTGTAACTCGCCCTCGTGAAGCTGGAATCCGTAGTAATCGCGTTTCAATATAGCGCGGTGAATACGTCCCTGCTCCTTGCACACACCGCCCGTCAAACCACCCGAGTGAGGTATGGGTGAGGGCACGAACTCTGTGTCGTGTTCGAACCTGTGCTTTGCAAGGGGGGTTAAGTCGTAACAAGGTAGCCGTA
>NZ_CP009526.1|SP00164 Archaea;Euryarchaeota;Methanomicrobia;Methanosarcinales;Methanosarcinaceae;Methanosarcina;barkeri str. Wiesmoor
GGTTGATCCTGCCAGAGGTTACTGCTATCGGTGTTCGTCTAAGCCATGCGAGTTATATGTTCTTCGTGAACATGGCGTACTGCTCAGTAACACGTGGATAACCTGCCCTTGGGTCCGGCATAACCCCGGGAAACTGGGGATAATTCCGGATAACGCACATATGCTGGAATGCTTTATGCGTAAAATGGATTCGTCTGCCCAAGGATGGGTCTGCGGCCTATCAGGTAGTAGTGGGTGTAATGTACCTACTAGCCTACAACGGGTACGGGTTGTGAGAGCAAGAGCCCGGAGATGGATTCTGAGACATGAATCCAGGCCCTACGGGGCGCAGCAGGCGCGAAAACTTTACAATGCGGGAAACCGTGATAAGGGGACACCGAGTGCTAGCATCATATGCTGGCTGTCCAGGTGTGTAAAATACACCTGTTAGCAAGGGCCGGGCAAGACCGGTGCCAGCCGCCGCGGTAACACCGGCGGCCCGAGTGGTGATCGTGATTATTGGGTCTAAAGGGTCCGTAGCCGGTTTGGTCAGTCCTCCGGGAAATCTGATAGCTCAACTATTAGGCTTTCGGGGGATACTGCCAGACTTGGAACCGGGAGAGGTAAGAGGTACTACAGGGGTAGGAGTGAAATCTTGTAATCCCTGTGGGACCACCTGTGGCGAAGGCGTCTTACCAGAACGGGTTCGACGGTGAGGGACGAAAGCTGGGGGCACGAACCGGATTAGATACCCGGGTAGTCCCAGCCGTAAACGATGCTCGCTAGGTGTCAGGCATGGCGCGACCGTGTCTGGTGCCGCAGGGAAGCCGTGAAGCGAGCCACCTGGGAAGTACGGCCGCAAGGCTGAAACTTAAAGGAATTGGCGGGGGAGCACAACAACGGGTGGAGCCTGCGGTTTAATTGGACTCAACGCCGGACAACTCACCGGGAACGACAGCAATATGTAGGTCAGGCCGAAGACCTTACCTGAATCGCTGAGAGGAGGTGCATGGCCGTCGCCAGTTCGTACTGTGAAGCATCCTGTTAAGTCAGGCAACGAGCGAGACCCGTGCCCACTGTTACCAGCATATCCTCCGGGATGATGGGTACTCTGTGGGGACCGCCGGTGTTAAATCGGAGGAAGGTGCGGGCTACGGTAGGTCAGTATGCCCCGAATTTCCCGGGCTACACGCGGGCTACAATGAATGGGACAATGGGCCCCTCCCCTGAAAAGGGCTGGTAATCTCACAAACCCATCCTTAGTTCGGATCGAGGGCTGTAACTCGCCCTCGTGAAGCTGGAATCCGTAGTAATCGCGTTTCAATATAGCGCGGTGAATACGTCCCTGCTCCTTGCACACACCGCCCGTCAAACCACCCGAGTGAGGTATGGGTGAGGGCACGAACATCGTGTCGTGTTCGAACCTGTGCTTTGCAAGGGGGGTTAAGTCGTAACAAGGTAGCCGTA
>NZ_CP009526.1|SP00164 Archaea;Euryarchaeota;Methanomicrobia;Methanosarcinales;Methanosarcinaceae;Methanosarcina;barkeri str. Wiesmoor
GGTTGATCCTGCCAGAGGTTACTGCTATCGGTGTTCGTCTAAGCCATGCGAGTTATATGTTCTTCGTGAACATGGCGTACTGCTCAGTAACACGTGGATAACCTGCCCTTGGGTCCGGCATAACCCCGGGAAACTGGGGATAATTCCGGATAACGCACATATGCTGGAATGCTTTATGCGTAAAATGGATTCGTCTGCCCAAGGATGGGTCTGCGGCCTATCAGGTAGTAGTGGGTGTAATGTACCTACTAGCCTACAACGGGTACGGGTTGTGAGAGCAAGAGCCCGGAGATGGATTCTGAGACATGAATCCAGGCCCTACGGGGCGCAGCAGGCGCGAAAACTTTACAATGCGGGAAACCGTGATAAGGGGACACCGAGTGCTAGCATCATATGCTGGCTGTCCAGGTGTGTAAAATACACTTGTTAGCAAGGGCCGGGCAAGACCGGTGCCAGCCGCCGCGGTAACACCGGCGGCCCGAGTGGTGATCGTGATTATTGGGTCTAAAGGGTCCGTAGCCGGTTTGGTCAGTCCTCCGGGAAATCTGATAGCTCAACTATTAGGCTTTCGGGGGATACTGCCAGACTTGGAACCGGGAGAGGTAAGAGGTACTACAGGGGTAGGAGTGAAATCTTGTAATCCCTGTGGGACCACCTGTGGCGAAGGCGTCTTACCAGAACGGGTTCGACGGTGAGGGACGAAAGCTGGGGGCACGAACCGGATTAGATACCCGGGTAGTCCCAGCCGTAAACGATGCTCGCTAGGTGTCAGGCATGGCGCGACCGTGTCTGGTGCCGCAGGGAAGCCGTGAAGCGAGCCACCTGGGAAGTACGGCCGCAAGGCTGAAACTTAAAGGAATTGGCGGGGGAGCACAACAACGGGTGGAGCCTGCGGTTTAATTGGACTCAACGCCGGACAACTCACCGGGAACGACAGCAATATGTAGGTCAGGCCGAAGACCTTACCTGAATCGCTGAGAGGAGGTGCATGGCCGTCGCCAGTTCGTACTGTGAAGCATCCTGTTAAGTCAGGCAACGAGCGAGACCCGTGCCCACTGTTACCAGCATATCCTCCGGGATGATGGGTACTCTGTGGGGACCGCCGGTGTTAAATCGGAGGAAGGTGCGGGCTACGGTAGGTCAGTATGCCCCGAATTTCCCGGGCTACACGCGGGCTACAATGAATGGGACAATGGGCCCCTCCCCTGAAAAGGGCTGGTAATCTCACAAACCCATCCTTAGTTCGGATCGAGGGCTGTAACTCGCCCTCGTGAAGCTGGAATCCGTAGTAATCGCGTTTCAATATAGCGCGGTGAATACGTCCCTGCTCCTTGCACACACCGCCCGTCAAACCACCCGAGTGAGGTATGGGTGAGGGCACGAACATCGTGTCGTGTTCGAACCTGTGCTTTGCAAGGGGGGTTAAGTCGTAACAAGGTAGCCGTA
>NZ_CP009526.1|SP00164 Archaea;Euryarchaeota;Methanomicrobia;Methanosarcinales;Methanosarcinaceae;Methanosarcina;barkeri str. Wiesmoor
GGTTGATCCTGCCAGAGGTTACTGCTATCGGTGTTCGTCTAAGCCATGCGAGTTATATGTTCTTCGTGAACATGGCGTACTGCTCAGTAACACGTGGATAACCTGCCCTTGGGTCCGGCATAACCCCGGGAAACTGGGGATAATACCGGATAACGCACATATGCTGGAATGCTTTATGCGTAAAATGGATTCGTCTGCCCAAGGATGGGTCTGCGGCCTATCAGGTAGTAGTGGGTGTAATGTACCTACTAGCCTACAACGGGTACGGGTTGTGAGAGCAAGAGCCCGGAGATGGATTCTGAGACATGAATCCAGGCCCTACGGGGCGCAGCAGGCGCGAAAACTTTACAATGCGGGAAACCGTGATAAGGGGACACCGAGTGCTAGCATCATATGCTGGCTGTCCAGGTGTGTAAAATACACCTGTTAGCAAGGGCCGGGCAAGACCGGTGCCAGCCGCCGCGGTAACACCGGCGGCCCGAGTGGTGATCGTGATTATTGGGTCTAAAGGGTCCGTAGCCGGTTTGGTCAGTCCTCCGGGAAATCTGATAGCTCAACTATTAGGCTTTCGGGGGATACTGCCAGACTTGGAACCGGGAGAGGTAAGAGGTACTACAGGGGTAGGAGTGAAATCTTGTAATCCCTGTGGGACCACCTGTGGCGAAGGCGTCTTACCAGAACGGGTTCGACGGTGAGGGACGAAAGCTGGGGGCACGAACCGGATTAGATACCCGGGTAGTCCCAGCCGTAAACGATGCTCGCTAGGTGTCAGGCATGGCGCGACCGTGTCTGGTGCCGCAGGGAAGCCGTGAAGCGAGCCACCTGGGAAGTACGGCCGCAAGGCTGAAACTTAAAGGAATTGGCGGGGGAGCACAACAACGGGTGGAGCCTGCGGTTTAATTGGACTCAACGCCGGACAACTCACCGGGAACGACAGCAATATGTAGGTCAGGCCGAAGACCTTACCTGAATCGCTGAGAGGAGGTGCATGGCCGTCGCCAGTTCGTACTGTGAAGCATCCTGTTAAGTCAGGCAACGAGCGAGACCCGTGCCCACTGTTACCAGCATATCCTCCGGGATGATGGGTACTCTGTGGGGACCGCCGGTGTTAAATCGGAGGAAGGTGCGGGCCACGGTAGGTCAGTATGCCCCGAATTTCCCGGGCTACACGCGGGCTACAATGAATGGGACAATGGGTCCCTCCCCTGAAAAGGGCTGGTAATCTCACAAACCCATCCTTAGTTCGGATCGAGGGCTGTAACTCGCCCTCGTGAAGCTGGAATCCGTAGTAATCGCGTTTCAATATAGCGCGGTGAATACGTCCCTGCTCCTTGCACACACCGCCCGTCAAACCACCCGAGTGAGGTATGGGTGAGGGCACGAACATCGTGTCGTGTTCGAACCTGTGCTTTGCAAGGGGGGTTAAGTCGTAACAAGGTAGCCGTA
>NZ_CP009528.1|SP00165 Archaea;Euryarchaeota;Methanomicrobia;Methanosarcinales;Methanosarcinaceae;Methanosarcina;barkeri MS
GGTTGATCCTGCCAGAGGTTACTGCTATCGGTGTTCGCCTAAGCCATGCGAGTCATATGTTCTTCGTGAACATGGCGTACTGCTCAGTAACACGTGGATAACCTGCCCTTGGGTCTGGCATAACCCCGGGAAACTGGGGATAATTCCGGATAACGCATATATGCTGGAATGCTTTATGCGTAAAATGGATTCGTCCGCCCAAGGATGGGTCTGCGGCCTATCAGGTAGTAGTGGGTGTAATGTACCTACTAGCCTACAACGGGTACGGGTTGTGAGAGCAAGAGCCCGGAGATGGATTCTGAGACATGAATCCAGGCCCTACGGGGCGCAGCAGGCGCGAAAACTTTACAATGCGGGAAACCGTGATAAGGGGACACCGAGTGCTAGCATCATATGCTGGCTGTCCAGGTGTGTAAACTACACCTGTTAGCAAGGGCCGGGCAAGACCGGTGCCAGCCGCCGCGGTAACACCGGCGGCCCGAGTGGTGATCGTGATTATTGGGTCTAAAGGGTCCGTAGCCGGTTTGGTCAGTCCTCCGGGAAATCTGATAGCTCAACTATTAGGCTTTCGGGGGATACTGCCAGACTTGGAACCGGGAGAGGTAAGAGGTACTACAGGGGTAGGAGTGAAATCTTGTAATCCCTGTGGGACCACCTGTGGCGAAGGCGTCTTACCAGAACGGGTTCGACGGTGAGGGACGAAAGCTGGGGGCACGAACCGGATTAGATACCCGGGTAGTCCCAGCCGTAAACGATGCTCGCTAGGTGTCAGGCATGGCGCGACCGTGTCTGGTGCCGCAGGGAAGCCGTGAAGCGAGCCACCTGGGAAGTACGGCCGCAAGGCTGAAACTTAAAGGAATTGGCGGGGGAGCACAACAACGGGTGGAGCCTGCGGTTTAATTGGACTCAACGCCGGACAACTCACCGGGGACGACAGCAATATGTAGGTCAGGCTGAAGACCTTACCTGAATCGCTGAGAGGAGGTGCATGGCCGTCGCCAGTTCGTACTGTGAAGCATCCTGTTAAGTCAGGCAACGAGCGAGACCCGTGCCCACTGTTACCAGCATATCCTCCGGGATGATGGGTACTCTGTGGGGACCGCCGGTGTTAAATCGGAGGAAGGTGCGGGCCACGGTAGGTCAGTATGCCCCGAATTTCCCGGGCTACACGCGGGCTACAATGAATGGGACAATGGGTCCCTCCCCTGAAAAGGGCTGGTAATCTCACAAACCCATCCTTAGTTCGGATCGAGGGCTGTAACTCGCCCTCGTGAAGCTGGAATCCGTAGTAATCGCGTTTCAATATAGCGCGGTGAATACGTCCCTGCTCCTTGCACACACCGCCCGTCAAACCACCCGAGTGAGGTATGGGTGAGGGCACGAACATCGTGTCGTGTTCGAACCTGTGCTTTGCAAGGGGGGTTAAGTCGTAACAAGGTAGCCGTA
>NZ_CP009528.1|SP00165 Archaea;Euryarchaeota;Methanomicrobia;Methanosarcinales;Methanosarcinaceae;Methanosarcina;barkeri MS
GGTTGATCCTGCCAGAGGTTACTGCTATCGGTGTTCGCCTAAGCCATGCGAGTCATATGTTCTTCGTGAACATGGCGTACTGCTCAGTAACACGTGGATAACCTGCCCTTGGGTCCGGCATAACCCCGGGAAACTGGGGATAATTCCGGATAACGCATATATGCTGGAATGCTTTATGTGTAAAATGGATTCGTCCGCCCAAGGATGGGTCTGCGGCCTATCAGGTAGTAGTGGGTGTAATGTACCTACTAGCCTACAACGGGTACGGGTTGTGAGAGCAAGAGCCCGGAGATGGATTCTGAGACATGAATCCAGGCCCTACGGGGCGCAGCAGGCGCGAAAACTTTACAATGCGGGAAACCGTGATAAGGGGACACCGAGTGCTAGCATCATATGCTGGCTGTCCAGGTGTGTAAACTACACCTGTTAGCAAGGGCCGGGCAAGACCGGTGCCAGCCGCCGCGGTAACACCGGCGGCCCGAGTGGTGATCGTGATTATTGGGTCTAAAGGGTCCGTAGCCGGTTTGGTCAGTCCTCCGGGAAATCTAATAGCTCAACTATTAGGCTTTCGGGGGATACTGCCAGACTTGGAACCGGGAGAGGTAAGAGGTACTACAGGGGTAGGAGTGAAATCTTGTAATCCCTGTGGGACCACCTGTGGCGAAGGCGTCTTACCAGAACGGGTTCGACGGTGAGGGACGAAAGCTGGGGGCACGAACCGGATTAGATACCCGGGTAGTCCCAGCCGTAAACGATGCTCGCTAGGTGTCAGGCATGGCGCGACCGTGTCTGGTGCCGCAGGGAAGCCGTGAAGCGAGCCACCTGGGAAGTACGGCCGCAAGGCTGAAACTTAAAGGAATTGGCGGGGGAGCACAACAACGGGTGGAGCCTGCGGTTTAATTGGACTCAACGCCGGACAACTCACCGGGGACGACAGCAATATGTAGGTCAGGCTGAAGACCTTACCTGAATCGCTGAGAGGAGGTGCATGGCCGTCGCCAGTTCGTACTGTGAAGCATCCTGTTAAGTCAGGCAACGAGCGAGACCCGTGCCCACTGTTACCAGCATATCCTCCGGGATGATGGGTACTCTGTGGGGACCGCCGGTGTTAAATCGGAGGAAGGTGCGGGCCACGGTAGGTCAGTATGCCCCGAATTTCCCGGGCTACACGCGGGCTACAATGAATGGGACAATGGGTCCCTCCCCTGAAAAGGGCTGGTAATCTCACAAACCCATCCTTAGTTCGGATCGAGGGCTGTAACTCGCCCTCGTGAAGCTGGAATCCGTAGTAATCGCGTTTCAATATAGCGCGGTGAATACGTCCCTGCTCCTTGCACACACCGCCCGTCAAACCACCCGAGTGAGGTATGGGTGAGGGCACGAACATCGTGTCGTGTTCGAACCTGTGCTTTGCAAGGGGGGTTAAGTCGTAACAAGGTAGCCGTA
>NZ_CP009530.1|SP00166 Archaea;Euryarchaeota;Methanomicrobia;Methanosarcinales;Methanosarcinaceae;Methanosarcina;barkeri 227
GGTTGATCCTGCCAGAGGTTACTGCTATCGGTGTTCGCCTAAGCCATGCGAGTCATATGTTCTTCGTGAACATGGCGTACTGCTCAGTAACACGTGGATAACCTGCCCTTGGGTCTGGCATAACCCCGGGAAACTGGGGATAATTCCGGATAACGCATATATGCTGGAATGCTTTATGCGTAAAATGGATTCGTCCGCCCAAGGATGGGTCTGCGGCCTATCAGGTAGTAGTGGGTGTAATGTACCTACTAGCCTACAACGGGTACGGGTTGTGAGAGCAAGAGCCCGGAGATGGATTCTGAGACATGAATCCAGGCCCTACGGGGCGCAGCAGGCGCGAAAACTTTACAATGCGGGAAACCGTGATAAGGGGACACCGAGTGCTAGCATCATATGCTGGCTGTCCAGGTGTGTAAACTACACCTGTTAGCAAGGGCCGGGCAAGACCGGTGCCAGCCGCCGCGGTAACACCGGCGGCCCGAGTGGTGATCGTGATTATTGGGTCTAAAGGGTCCGTAGCCGGTTTGGTCAGTCCTCCGGGAAATCTGATAGCTCAACTATTAGGCTTTCGGGGGATACTGCCAGACTTGGAACCGGGAGAGGTAAGAGGTACTACAGGGGTAGGAGTGAAATCTTGTAATCCCTGTGGGACCACCTGTGGCGAAGGCGTCTTACCAGAACGGGTTCGACGGTGAGGGACGAAAGCTGGGGGCACGAACCGGATTAGATACCCGGGTAGTCCCAGCCGTAAACGATGCTCGCTAGGTGTCAGGCATGGCGCGACCGTGTCTGGTGCCGCAGGGAAGCCGTGAAGCGAGCCACCTGGGAAGTACGGCCGCAAGGCTGAAACTTAAAGGAATTGGCGGGGGAGCACAACAACGGGTGGAGCCTGCGGTTTAATTGGACTCAACGCCGGACAACTCACCGGGGACGACAGCAATATGTAGGTCAGGCTGAAGACCTTACCTGAATCGCTGAGAGGAGGTGCATGGCCGTCGCCAGTTCGTACTGTGAAGCATCCTGTTAAGTCAGGCAACGAGCGAGACCCGTGCCCACTGTTACCAGCATATCCTCCGGGATGATGGGTACTCTGTGGGGACCGCCGGTGTTAAATCGGAGGAAGGTGCGGGCCACGGTAGGTCAGTATGCCCCGAATTTCCCGGGCTACACGCGGGCTACAATGAATGGGACAATGGGTCCCTCCCCTGAAAAGGGCTGGTAATCTCACAAACCCATCCTTAGTTCGGATCGAGGGCTGTAACTCGCCCTCGTGAAGCTGGAATCCGTAGTAATCGCGTTTCAATATAGCGCGGTGAATACGTCCCTGCTCCTTGCACACACCGCCCGTCAAACCACCCGAGTGAGGTATGGGTGAGGGCACGAACATCGTGTCGTGTTCGAACCTGTGCTTTGCAAGGGGGGTTAAGTCGTAACAAGGTAGCCGTA
>NZ_CP009530.1|SP00166 Archaea;Euryarchaeota;Methanomicrobia;Methanosarcinales;Methanosarcinaceae;Methanosarcina;barkeri 227
GGTTGATCCTGCCAGAGGTTACTGCTATCGGTGTTCGCCTAAGCCATGCGAGTCATATGTTCTTCGTGAACATGGCGTACTGCTCAGTAACACGTGGATAACCTGCCCTTGGGTCCGGCATAACCCCGGGAAACTGGGGATAATTCCGGATAACGCATATATGCTGGAATGCTTTATGTGTAAAATGGATTCGTCCGCCCAAGGATGGGTCTGCGGCCTATCAGGTAGTAGTGGGTGTAATGTACCTACTAGCCTACAACGGGTACGGGTTGTGAGAGCAAGAGCCCGGAGATGGATTCTGAGACATGAATCCAGGCCCTACGGGGCGCAGCAGGCGCGAAAACTTTACAATGCGGGAAACCGTGATAAGGGGACACCGAGTGCTAGCATCATATGCTGGCTGTCCAGGTGTGTAAACTACACCTGTTAGCAAGGGCCGGGCAAGACCGGTGCCAGCCGCCGCGGTAACACCGGCGGCCCGAGTGGTGATCGTGATTATTGGGTCTAAAGGGTCCGTAGCCGGTTTGGTCAGTCCTCCGGGAAATCTGATAGCTCAACTATTAGGCTTTCGGGGGATACTGCCAGACTTGGAACCGGGAGAGGTAAGAGGTACTACAGGGGTAGGAGTGAAATCTTGTAATCCCTGTGGGACCACCTGTGGCGAAGGCGTCTTACCAGAACGGGTTCGACGGTGAGGGACGAAAGCTGGGGGCACGAACCGGATTAGATACCCGGGTAGTCCCAGCCGTAAACGATGCTCGCTAGGTGTCAGGCATGGCGCGACCGTGTCTGGTGCCGCAGGGAAGCCGTGAAGCGAGCCACCTGGGAAGTACGGCCGCAAGGCTGAAACTTAAAGGAATTGGCGGGGGAGCACAACAACGGGTGGAGCCTGCGGTTTAATTGGACTCAACGCCGGACAACTCACCGGGGACGACAGCAATATGTAGGTCAGGCTGAAGACCTTACCTGAATCGCTGAGAGGAGGTGCATGGCCGTCGCCAGTTCGTACTGTGAAGCATCCTGTTAAGTCAGGCAACGAGCGAGACCCGTGCCCACTGTTACCAGCATATCCTCCGGGATGATGGGTACTCTGTGGGGACCGCCGGTGTTAAATCGGAGGAAGGTGCGGGCCACGGTAGGTCAGTATGCCCCGAATTTCCCGGGCTACACGCGGGCTACAATGAATGGGACAATGGGTCCCTCCCCTGAAAAGGGCTGGTAATCTCACAAACCCATCCTTAGTTCGGATCGAGGGCTGTAACTCGCCCTCGTGAAGCTGGAATCCGTAGTAATCGCGTTTCAATATAGCGCGGTGAATACGTCCCTGCTCCTTGCACACACCGCCCGTCAAACCACCCGAGTGAGGTATGGGTGAGGGCACGAACATCGTGTCGTGTTCGAACCTGTGCTTTGCAAGGGGGGTTAAGTCGTAACAAGGTAGCCGTA
>NZ_CP010070.1|SP00167 Archaea;Euryarchaeota;Thermoplasmata;Methanomassiliicoccales;Methanomassiliicoccaceae;Candidatus Methanoplasma;termitum
GTGTTAGCTTTTCTTCAGCATAGATAACTGGAGGAATAAGGGCTGGGTAAGACGGGTGCCAGCCGCCGCGGTAATACCTGCAGCCCAAGTGGTGGTCGATATTATTGAGTCTAAAACGTTCGTAGCCGGTTTAATAAATCCTTGGGTAAATCGGGGGGCTTAACCTTCCGAATTCCGAGGAGACTGTTAAACTTGGGACCGGGAGAGGCAAGAGGTACTTCTGGGGTAGGGGTAAAATCCTGTAATCCTAGAAGGACCACCGGTGGCGAAGGCGTCTTGCTAGAACGGATCCGACGGTGAGGGACGAAGCCCTGGGGCGCAAACGGGATTAGATACCCCGGTAGTCCAGGGTGTAAACGCTGCAGACTTGGTGTTGGAGGCCCTTCGGGGGCATTCAGTGCCGGAGAGAAGTTGTTAAGTCTGCTACTTGGGGAGTACGTCCGCAAGGATGAAACTTAAAGGAATTGGCGGGGGAGCACCGCAACGGGAGGAGCGTGCGGTTTAATTGGATTCAACACCGGAAAACTCACCAGGGGAGACTGTTACATGAAAGCCAGGCTAATGACTTTGCTAGATTTTCAGAGAGGTGGTGCATGGCCGTCGTCAGTTCGTACCGTAAGGCGTTCTCTTAAGTGAGATAACGAACGAGACCCTCACCAATAGTTGCTACTTTACCCTCCGGGGTGGAGGCACACTATTGGGACCGCTGGCGCTAAGTCAGAGGAAGGAGAGGTCAACGGTAGGTCAGTATGCCCCGAATCTCCTGGGCTACACGCGCGCTACAAAGGGCGGGACAATGGGCTCCGACACCGAAAGGTGAAGGCAATCTCGAAACCCGTCCGTAGTTCGGATTGAGGGTTGTAACTCACCCTCATGAAGCTGGATTCCGTAGTAATCGCGAATCAACAACTCGCGGTGAATATGCCCCTGCTCCTTGCACACACCGCCCGTCAAACCATCCGAGTTGGGTTTCAGTGAGGCTGCCTTTAATTGGGGTTGTCGAACTGAGATTTAGCAAGGAAGGTTAAGTCGTAACAAGGTATCTGTA
>NZ_CP010529.1|SP00168 Archaea;Euryarchaeota;Halobacteria;Halobacteriales;Haloarculaceae;Haloarcula;sp. CBA1115
GGTTGATCCTGCCGGAGGCCATTGCTATCGGAGTCCGATTTAGCCATGCTAGTTGCACGAGTTCAGACTCGTAGCATATAGCTCAGTAACACGTGGCCAAACTACCCTACAGACCGCAATAACCTCGGGAAACTGAGGCCAATAGCGGATATAACTCTCAGACTGGAGTGTCGAGAGTTAGAAACGTTCCGGCGCTGTAGGATGTGGCTGCGGCCGATTAGGTAGATGGTGGGGTAACGGCCCACCATGCCGATAATCGGTACAGGTTGTGAGAGCAAGAGCCTGGAGACGGTATCTGAGACAAGATACCGGGCCCTACGGGGCGCAGCAGGCGCGAAACCTTTACACTGCACGACAGTGCGATAGGGGGACTCCGAGTGTGAGGGCATATAGCCCTCGCTTTTCTGTACCGTAAGGTGGTACAGGAACAAGGACTGGGCAAGACCGGTGCCAGCCGCCGCGGTAATACCGGCAGTCCAAGTGATGGCCGATATTATTGGGCCTAAAGCGTCCGTAGCTTGCTGTGTAAGTCCATTGGGAAATCGACCAGCTCAACTGGTCGGCGTCCGGTGGAAACTACACAGCTTGGGGCCGAGAGACTCAACGGGTACGTCCGGGGTAGGAGTGAAATCCTGTAATCCTGGACGGACCACCAATGGGGAAACCACGTTGAGAGACCGGACCCGACAGTGAGGGACGAAAGCCAGGGTCTCGAACCGGATTAGATACCCGGGTAGTCCTGGCTGTAAACAATGCTCGCTAGGTATGTCACGCGCCATGAGCACGTGATGTGCCGTAGTGAAGACGATAAGCGAGCCGCCTGGGAAGTACGTCCGCAAGGATGAAACTTAAAGGAATTGGCGGGGGAGCACCACAACCGGAGGAGCCTGCGGTTTAATTGGACTCAACGCCGGAAATCTCACCGGTCCCGACAGTAGTAATGACAGTCAGGTTGACGACTTTACTCGACGCTACTGAGAGGAGGTGCATGGCCGCCGTCAGCTCGTACCGTGAGGCGTCCTGTTAAGTCAGGCAACGAGCGAGACCCACACTTCTAGTTGCCAGCAACACCCTTGTGGTGGTTGGGTACACTAGGAGGACTGCCGCTGCTAAAGCGGAGGAAGGAATGGGCAACGGTAGGTCAGTATGCCCCGAATGGACCGGGCAACACGCGGGCTACAATGGCTATGACAGTGGGATGCGACGCCGAGAGGCGAAGCTAATCTCCAAACGTAGTCGTAGTTCGGATTGCGGGCTGAAACCCGCCCGCATGAAGCTGGATTCGGTAGTAATCGCGTGTCAGAAGCGCGCGGTGAATACGTCCCTGCTCCTTGCACACACCGCCCGTCAAAGCACCCGAGTGGGGTCCGGATGAGGCCGTCATGCGACGGTCGAATCTGGGCTCCGCAAGGGGGCTTAAGTCGTAACAAGGTAGCCGTA
>NZ_CP010529.1|SP00168 Archaea;Euryarchaeota;Halobacteria;Halobacteriales;Haloarculaceae;Haloarcula;sp. CBA1115
GGTTGATCCTGCCGGAGGCCATTGCTATCGGAGTCCGATTTAGCCATGCTAGTCGCACGGGCTTAGACCCGTGGCATATAGCTCAGTAACACGTGGCCAAACTACCCTACAGACCGCGATAACCTCGGGAAACTGAGGCCAATAGCGGATATAACTCTCAGGCTGGAGTGCCGAGAGTTAGAAACGTTCCGGCGCTGTAGGATGTGGCTGCGGCCGATTAGGTAGATGGTGGGGTAACGGCCCACCATGCCGATAATCGGTACGGGTTGTGAGAGCAAGAACCCGGAGACGGTATCTGAGACAAGATACCGGGCCCTACGGGGCGCAGCAGGCGCGAAACCTTTACACTGCACGACAGTGCGATAGGGGGACTCCGAGTGCGAGGGCATATAGCCCTCGCTTTTCTGTACCGTAAGGTGGTACAGGAACAAGGACTGGGCAAGACCGGTGCCAGCCGCCGCGGTAATACCGGCAGTCCAAGTGATGGCCGATATTATTGGGCCTAAAGCGTCCGTAGCCGGCCGGACAAGTCCGTTGGGAAATCGACGCGCTCAACGCGTCGGCGTCCAGCGGAAACTGTCCGGCTTGGGGCCGGAAGACCTGGGGGGTACGTCCGGGGTAGGAGTGAAATCCCGTAATCCTGGACGGACCACCAATGGGGAAACCACCTCAGGAAGACGGACCCGACGGTGAGGGACGAAAGCTAGGGTCTCGAACCGGATTAGATACCCGGGTAGTCCTAGCTGTAAACGATGCTCGCTAGGTGTGCCGTAGGCTACGAGCCTGCGCTGCGCCCTAGGGAAGCCGAGAAGCGAGCCGCCTGGGAAGTACGTCTGCAAGGATGAAACTTAAAGGAATTGGCGGGGGAGCACCACAACCGGAGGAGCCTGCGGTTTAATTGGACTCAACGCCGGAAATCTCACCGGTCCCGACAGTAGTAATGACGGTCAGGTTGACGACTTTACCCGACGCTACTGAGAGGAGGTGCATGGCCGCCGTCAGCTCGTACCGTGAGGCGTCCTGTTAAGTCAGGCAACGAGCGAGACCCGCACTTCTAGTTGCCAGCAATACCCTTGAGGTAGTTGGGTACACTAGGAGGACTGCCGCTGCTAAAGCGGAGGAAGGAACGGGCAACGGTAGGTCAGTATGCCCCGAATGGACCGGGCAACACGCGGGCTACAATGGCTCTGACAGTGGGATGCAACGCCGAGAGGCGACGCTAATCTCCAAACGGAGTCGTAGTTCGGATTGCGGGCTGAAACCCGCCCGCATGAAGCTGGATTCGGTAGTAATCGCGTGTCAGAAGCGCGCGGTGAATACGTCCCTGCTCCTTGCACACACCGCCCGTCAAAGCACCCGAGTGGGGTCCGGATGAGGCCGTCATGCGACGGTCGAATCTGGGCTCCGCAAGGGGGCTTAAGTCGTAACAAGGTAGCCGTA
>NZ_CP010529.1|SP00168 Archaea;Euryarchaeota;Halobacteria;Halobacteriales;Haloarculaceae;Haloarcula;sp. CBA1115
GGTTGATCCTGCCGGAGGCCATTGCTATCGGAGTCCGATTTAGCCATGCTAGTTGCACGAGTTTAGACTCGTAGCATATAGCTCAGTAACACGTGGCCAAACTACCCTACAGACCGCAATAACCTCGGGAAACTGAGGCCAATAGCGGATATAACTCTCAGACTGGAGTGTCGAGAGTTAGAAACGTTCCGGCGCTGTAGGATGTGGCTGCGGCCGATTAGGTAGATGGTGGGGTAACGGCCCACCATGCCGATAATCGGTACAGGTTGTGAGAGCAAGAGCCTGGAGACGGTATCTGAGACAAGATACCGGGCCCTACGGGGCGCAGCAGGCGCGAAACCTTTACACTGCACGACAGTGCGATAGGGGGACTCCGAGTGTGAGGGCATATAGCCCTCGCTTTTCTGTACCGTAAGGTGGTACAGGAACAAGGACTGGGCAAGACCGGTGCCAGCCGCCGCGGTAATACCGGCAGTCCAAGTGATGGCCGATATTATTGGGCCTAAAGCGTCCGTAGCTTGCTGTGTAAGTCCATTGGGAAATCGACCAGCTCAACTGGTCGGCGTCCGGTGGAAACTACACAGCTTGGGGCCGAGAGACTCAACGGGTACGTCCGGGGTAGGAGTGAAATCCTGTAATCCTGGACGGACCACCAATGGGGAAACCACGTTGAGAGACCGGACCCGACAGTGAGGGACGAAAGCCAGGGTCTCGAACCGGATTAGATACCCGGGTAGTCCTGGCTGTAAACAATGCTCGCTAGGTATGTCACGCGCCATGAGCACGTGATGTGCCGTAGTGAAGACGATAAGCGAGCCGCCTGGGAAGTACGTCCGCAAGGATGAAACTTAAAGGAATTGGCGGGGGAGCACCACAACCGGAGGAGCCTGCGGTTTAATTGGACTCAACGCCGGAAATCTCACCGGTCCCGACAGTAGTAATGACAGTCAGGTTGACGACTTTACTCGACGCTACTGAGAGGAGGTGCATGGCCGCCGTCAGCTCGTACCGTGAGGCGTCCTGTTAAGTCAGGCAACGAGCGAGACCCACACTTCTAGTTGCCAGCAACACCCTTGTGGTGGTTGGGTACACTAGGAGGACTGCCGCTGCTAAAGCGGAGGAAGGAATGGGCAACGGTAGGTCAGTATGCCCCGAATGGACCGGGCAACACGCGGGCTACAATGGCTCTGACAGTGGGATGCGACGCCGAGAGGCGAAGCTAATCTCCAAACGGAGTCGTAGTTCGGATTGCGGGCTGAAACCCGCCCGCATGAAGCTGGATTCGGTAGTAATCGCGTGTCAGAAGCGCGCGGTGAATACGTCCCTGCTCCTTGCACACACCGCCCGTCAAAGCACCCGAGTGGGGTCCGGATGAGGCCGTCATGCGACGGTCGAATCTGGGCTCCGCAAGGGGGCTTAAGTCGTAACAAGGTAGCCGTA
>NZ_CP010868.1|SP00169 Archaea;Thaumarchaeota;Nitrosopumilales;Nitrosopumilaceae;Nitrosopumilus;piranensis
GGTTGATCCTGCCGGACCTGACTGCTATCGGATTGATACTAAGCCATGCGAGTCATTGTAGTAATACAAGGCAGACGGCTCAGTAACGCGTAGTCAACCTACCCTATGGACGGGAATAACCTCGGGAAACTGAGTATAATGCCCGATAGAACACTATATCTGGAATGGTTTGTGTTCCAAATGATTTATCGCCGTAGGATGGGACTGCGGCCTATCAGTTTGTTGGTGAGGTAATGGCCCACCAAGACTATTACAGGTACGGGCTCTGAGAGGAGTAGCCCGGAGATGGGTACTGAGACACGGACCCAGGCCCTATGGGGCGCAGCAGGCGAGAAAACTTTGCAATGTGCGAAAGCACGACAAGGTTAATCCGAGTGGTTTGTGCTAAACGAACCTTTTGACAGTCCTAGAAACACTGTTGAATAAGGGGTGGGCAAGTTCTGGTGTCAGCCGCCGCGGTAAAACCAGCACCTCAAGTGGTCAGGATGATTATTGGGCCTAAAGCATCCGTAGCCGGCTCTGTAAGTTTTCGGTTAAATCTATACGCTCAACGTATAGGCTGCCGGGAATACTGCAGAGCTAGGGAGTGGGAGAGGTAGACGGTACTCGGTAGGAAGGGGTAAAATCCTTTGATCTATTGATGACCACCTGTGGCGAAGGCGGTCTACCAGAACACGTCCGACGGTGAGGGATGAAAGCTGGGGGAGCAAACCGGATTAGATACCCGGGTAGTCCCAGCTGTAAACTATGCAAACTCAGTGATGCATTGGCTTGTGGCCAATGCAGTGCTGCAGGGAAGCCGTTAAGTTTGCCGCCTGGGAAGTACGTACGCAAGTATGAAACTTAAAGGAATTGGCGGGGGAGCACCACAAGGGGTGAAGCCTGCGGTTCAATTGGAGTCAACGCCAGAAATCTTACCCGGAGAGACAGCAGAATGAAGGTCAAGCTGAAGACTTTACCAGACAAGCTGAGAGGTGGTGCATGGCCGTCGCCAGCTCGTGCCGTGAGATGTCCTGTTAAGTCAGGTAACGAGCGAGATCCCTGCCTCTAGTTGCCACCATTACTCTCAGGAGTAGTGGGGCGAATTAGCGGGACCGCCGCAGTTAATGCGGAGGAAGGAAGGGGCCACGGCAGGTCAGTATGCCCCGAAACTCTGGGGCCACACGCGGGCTGCAATGGTAACGACAATGGGTTTCGAATCCGAAAGGATGAGGTAATCCTCAAACGTTACCACAGTTATGACTGAGGGCTGCAACTCGCCCTCACGAATATGGAATCCCTAGTAACTGCGTGTCATTATCGCGCGGTGAATACGTCCCTGCTCCTTGCACACACCGCCCGTCGTTTCATTGAAGTGAGCTTTTAGCGAGGTGACGTCTGATTGGCGTTATCGAACTTGAGGTTCGTGACAAGGGAAAAGTCGTAACAAGGTGACCGTA
>NZ_CP011266.1|SP00170 Archaea;Euryarchaeota;Methanobacteria;Methanobacteriales;Methanobacteriaceae;Methanobrevibacter;millerae
GTTTGATCCTGGCAGATGCTACTGCTATTGGGATTCGATTAAGCCATGCAAGTCGAACGAGTTTAGGCTCGTGGCGTACGGCTCAGTAACACGTGGATAACCTACCCTTAGGACCGGGATAACCTTGGGAAACTGAGGATAATACTGGATAGGCAATTATTCCTGCAATGGTTTTTTGTTTAAATGTTTTTTCGCCTAAGGATGGGTCTGCGGCCGATTAGGTAGTTGGTTAGGTAATGGCTTACCAAGCCGTTGATCGGTACGGGTTGTGAGAGCAAGAGCCCGGAGATGGAACCTGAGACAAGGTTCCAGGCCCTACGGGGTGCAGCAGGCGCGAAACCTCCGCAATGTGAGAAATCGCGACGGGGGGATCCCAAGTGCCATTCTTAACGGGATGGCTTTTCATTAGTGTAAAGAGCTTTTGGAATAAGGGCTGGGCAAGACCGGTGCCAGCCGCCGCGGTAACACCGGCAGCTCTAGTGGTAGCAGTTTTTATTGGGCCTAAAGCGTCCGTAGCCGGTTTAATAAGTCTCTGGTGAAATCCTGTAGCTTAACTGTGGGAATAGCTGGAGATACTATTAGACTTGAGACCGGGAGAGGTTAGAGGTACTCCCAGGGTAGAGGTGAAATTCTGTAATCCTGGGAGGACCGCCTGTTGCGAAGGCGTCTAACTGGAACGGTTCTGACGGTGAGGGACGAAAGTTAGGGGCGCGAACCGGATTAGATACCCGGGTAGTCCTAACTGTAAACGATGCGGACTTGGTGTTGGGGTGGCTTTGAGCTGCTCCAGTGCCGAAGGGAAGCTGTTAAGTCCGCCGCCTGGGAAGTACGGTCGCAAGACTGAAACTTAAAGGAATTGGCGGGGGAGCACCACAACGCGTGGAGCCTGCGGTTTAATTGGATTCAACGCCGGACATCTCACCAGAGGCGACAGCTGTATGATAGCCAGGCTGATGACTTTGCTTGACTAGCTGAGAGGAGGTGCATGGCCGCCGTCAGCTCGTACCGTGAGGCGTCCTGTTAAGTCAGGCAACGAGCGAGACCCACGCCCTTAGTTACCAGCGGATCCTTTTGGATGCCGGGCACACTAAGGGGACCGCCTATGATAAATAGGAGGAAGGAGTGGACGACGGTAGGTCCGTATGCCCCGAATCCTCTGGGCAACACGCGGGCTACAATGGCTAAGACAATGGGTTCCGACACCGAAAGGTGGAGGTAATCCTCTAAACTTAGTCGTAGTTCGGATTGAGGACTGTAACTCGTTCTCATGAAGCTGGAATGCGTAGTAATCGCGTATCACTATTGCGCGGTGAATACGTCCCTGCTCCTTGCACACACCGCCCGTCACACCACCCAAAAAGGGCTTGGATGAGGATGTAATGTTTTTGTTATATTCGAATCTAGGTTTTTTAAGGAGGGTGAAGTCGTAACAAGGTAGCCGTA
>NZ_CP013050.1|SP00171 Archaea;Euryarchaeota;Thermococci;Thermococcales;Thermococcaceae;Thermococcus;barophilus
GGTTGATCCTGCCGGAGGCCACTGCTATGGGGGTCCGACTAAGCCATGCGAGTCATGGGGGTGTCCCTTCTGGGACACCACCGGCGGACGGCTCAGTAACACGTCGGTAACCTACCCTCGGGAGGGGGATAACCCCGGGAAACTGGGGCTAATCCCCCATAGGTGTGGGGTACTGGAAGGTCCCCACACCGAAAGGGGCCTCGTGCCCGCCCGAGGATGGGCCGGCGGCCGATTAGGTAGTTGGTGGGGTAACGGCCCACCAAGCCGAAGATCGGTACGGGCCATGAGAGTGGGAGCCCGGAGATGGACACTGAGACACGGGTCCAGGCCCTACGGGGCGCAGCAGGCGCGAAACCTCCGCAATGCGGGAAACCGCGACGGGGGGACCCCCAGTGCCGTGGCAACGCCACGGCTTTTCCGGAGTGTAAAAAGCTCCGGGAATAAGGGCTGGGCAAGGCCGGTGGCAGCCGCCGCGGTAATACCGGCGGCCCGAGTGGTGGCCGCTATTATTGGGCCTAAAGCGTCCGTAGCCGGGCCCGTAAGTCCCTGGCGAAATCCCACGGCTCAACCGTGGGGCTTGCTGGGGATACTGCGGGCCTTGGGACCGGGAGAGGCGGGGGGTACCCCTGGGGTAGGGGTGAAATCCTATAATCCCAGGGGGACCGCCAGTGGCGAAGGCGCCCCGCTGGAACGGGTCCGACGGTGAGGGACGAAGGCCAGGGGAGCGAACCGGATTAGATACCCGGGTAGTCCTGGCTGTAAAGGATGCGGGCTAGGTGTCGGGCGAGCTCCGAGCTCGCCCGGTGCCGTAGGGAAGCCGTTAAGCCCGCCGCCTGGGGAGTACGGCCGCAAGGCTGAAACTTAAAGGAATTGGCGGGGGAGCACTACAAGGGGTGGAGCGTGCGGTTTAATTGGATTCAACGCCGGGAACCTCACCGGGGGCGACGGCAGGATGAAGGCCAGGCTGAAGGTCTTGCCGGACACGCCGAGAGGAGGTGCATGGCCGCCGTCAGCTCGTACCGTGAGGCGTCCACTTAAGTGTGGTAACGAGCGAGACCCGCGCCCCCAGTTGCCAGTCCCTCCCGATGGGAGGGAGGCACTCTGGGGGGACCGCCGGCGATAAGCCGGAGGAAGGAGCGGGCGACGGTAGGTCAGTATGCCCCGAAACCCCCGGGCTACACGCGCGCTACAATGGGCGGGACAATGGGATCCGACCCCGAAAGGGGAAGGGAATCCCCTAAACCCGCCCTCAGTTCGGATCGCGGGCTGCAACTCGCCCGCGTGAAGCTGGAATCCCTAGTACCCGCGTGTCATCATCGCGCGGCGAATACGTCCCTGCTCCTTGCACACACCGCCCGTCACTCCACCCGAGCGGGGTCCGGATGAGGCCCCGTCGCCGGCTCTGACCGGATGGCGGGGTCGAGTCCGGGCTCCGTGAGGGGGGAGAAGTCGTAACAAGGTAGCCGTA
>NZ_CP017803.1|SP00172 Archaea;Euryarchaeota;Methanobacteria;Methanobacteriales;Methanobacteriaceae;Methanobrevibacter;smithii
GTTTGATCCTGGCAGATGCTACTGCTATTGGGATTCGATTAAGCCATGCAAGTCGAACGAGTTTAGACTCGTGGCGTACGGCTCAGTAACACGTGGATAACCTACCCTTAGGACTGGGATAACCCTGGGAAACTGGGGATAATACTGGATAGGCAATTATTCCTGTAATGGTTTTTTGTTTAAATGTTTTTTCGCCTAAGGATGGGTCTGCGGCCGATTAGGTAGTTGGTTAGGTAATGGCTTACCAAGCCTTTGATCGGTACGGGTTGTGAGAGCAAGAGCCCGGAGATGGAACCTGAGACAAGGTTCCAGGCCCTACGGGGTGCAGCAGGCGCGAAACCTCCGCAATGTGAGAAATCGCGACGGGGGGATCCCAAGTGCCATTCTTAACGGGATGGCTTTTCATTAGTGTAAAGAGCTTTTGGAATAAGAGCTGGGCAAGACCGGTGCCAGCCGCCGCGGTAACACCGGCAGCTCTAGTGGTAGCAGTTTTTATTGGGCCTAAAGCGTCCGTAGCCGGTTTAATAAGTCTCTGGTGAAATCCTGCAGCTTAACTGTGGGAATTGCTGGAGATACTATTAGACTTGAGATCGGGAGAGGTTAGAGGTACTCCCAGGGTAGAGGTGAAATTCTGTAATCCTGGGAGGACCGCCTGTTGCGAAGGCGTCTGACTGGAACGATTCTGACGGTGAGGGACGAAAGCTAGGGGCGCGAACCGGATTAGATACCCGGGTAGTCCTAGCTGTAAACGATGCGGACTTGGTGTTGGGGTGGCTTTGAGCTGTCCCAGTGCCGAAGGGAAGCTGTTAAGTCCGCCGCCTGGGAAGTACGGTCGCAAGACTGAAACTTAAAGGAATTGGCGGGGGAGCACCACAACGCGTGGAGCCTGCGGTTTAATTGGATTCAACGCCGGACATCTCACCAGAGGCGACAGCTGTATGATAGCCAGGTTGATGACTTTGCTTGACTAGCTGAGAGGAGGTGCATGGCCGCCGTCAGCTCGTACCGTGAGGCGTCCTGTTAAGTCAGGCAACGAGCGAGACCCACGCTCTTAGTTACCAGCGGATCCTTTTTTGGATGCCGGGCACACTAAGGGGACCGCCTATGATAAATAGGAGGAAGGAGTGGACGACGGTAGGTCCGTATGCCCCGAATCCTCTGGGCAACACGCGGGCTACAATGGCTGAGACAATGGGTTCCGACGCCGAAAGGCGGAGGTAATCCTCTAAACTTAGTCGTAGTTCGGATTGAGGACTGTAACTCGTTCTCATGAAGCTGGAATGCGTAGTAATCGCGTGTCACAATCGCGCGGTGAATACGTCCCTGCTCCTTGCACACACCGCCCGTCACGCCACCCAAAAAGGGATTGGATGAGGATGTAATGTTTTGTTATATTCGAATCTAGTTTTTTTAAGGAGGGCGAAGTCGTAACAAGGTAGCCGTA
>NZ_CP017803.1|SP00172 Archaea;Euryarchaeota;Methanobacteria;Methanobacteriales;Methanobacteriaceae;Methanobrevibacter;smithii
GTTTGATCCTGGCAGATGCTACTGCTATTGGGATTCGATTAAGCCATGCAAGTCGAACGAGTTTAGGCTCGTGGCGTACGGCTCAGTAACACGTGGATAACCTACCCTTAGGACTGGGATAACCCTGGGAAACTGGGGATAATACTGGATAGGCAATTATTCCTGTAATGGTTTTTTGTTTAAATGTTTTTTCGCCTAAGGATGGGTCTGCGGCCGATTAGGTAGTTGGTTAGGTAATGGCTTACCAAGCCTTTGATCGGTACGGGTTGTGAGAGCAAGAGCCCGGAGATGGAACCTGAGACAAGGTTCCAGGCCCTACGGGGTGCAGCAGGCGCGAAACCTCCGCAATGTGAGAAATCGCGACGGGGGGATCCCAAGTGCCATTCTTAACGGGATGGCTTTTCATTAGTGTAAAGAGCTTTTGGAATAAGAGCTGGGCAAGACCGGTGCCAGCCGCCGCGGTAACACCGGCAGCTCTAGTGGTAGCAGTTTTTATTGGGCCTAAAGCGTCCGTAGCCGGTTTAATAAGTCTCTGGTGAAATCCTGCAGCTTAACTGTGGGAATTGCTGGAGATACTATTAGACTTGAGATCGGGAGAGGTTAGAGGTACTCCCAGGGTAGAGGTGAAATTCTGTAATCCTGGGAGGACCGCCTGTTGCGAAGGCGTCTGACTGGAACGATTCTGACGGTGAGGGACGAAAGCTAGGGGCGCGAACCGGATTAGATACCCGGGTAGTCCTAGCTGTAAACGATGCGGACTTGGTGTTGGGGTGGCTTTGAGCTGTCCCAGTGCCGAAGGGAAGCTGTTAAGTCCGCCGCCTGGGAAGTACGGTCGCAAGACTGAAACTTAAAGGAATTGGCGGGGGAGCACCACAACGCGTGGAGCCTGCGGTTTAATTGGATTCAACGCCGGACATCTCACCAGAGGCGACAGCTGTATGATAGCCAGGTTGATGACTTTGCTTGACTAGCTGAGAGGAGGTGCATGGCCGCCGTCAGCTCGTACCGTGAGGCGTCCTGTTAAGTCAGGCAACGAGCGAGACCCACGCTCTTAGTTACCAGCGGATCCTTTTTTGGATGCCGGGCACACTAAGGGGACCGCCTATGATAAATAGGAGGAAGGAGTGGACGACGGTAGGTCCGTATGCCCCGAATCCTCTGGGCAACACGCGGGCTACAATGGCTGAGACAATGGGTTCCGACGCCGAAAGGCGGAGGTAATCCTCTAAACTTAGTCGTAGTTCGGATTGAGGACTGTAACTCGTTCTCATGAAGCTGGAATGCGTAGTAATCGCGTGTCACAATCGCGCGGTGAATACGTCCCTGCTCCTTGCACACACCGCCCGTCACGCCACCCAAAAAGGGATTGGATGAGGATGTAATGTTTTGTTATATTCGAATCTAGTTTTTTTAAGGAGGGCGAAGTCGTAACAAGGTAGCCGTA
>NZ_CP020120.1|SP00173 Archaea;Euryarchaeota;Methanococci;Methanococcales;Methanococcaceae;Methanococcus;maripaludis
GGTTGATCCCGCCGGAGGCCACTGCTATTGGGATTCGACTAAGCCATGCGAGTCTATGGTTTCGGCCATGGCGGACGGCTCATTAACACGTGGTTAACATACCCTCAGGTGGGGGATAACCTTGGGAAACTGAGGATAATACCCCATAGAAAAAGCAGTCTGGAACGATTCTTTTTCGAAAGCATATGCGCCTGAGGATTGGACTGCGCTCGATTAGGTAGTTGGTGGGGTAATGGCCCACCAAGCCTACGATCGGTACGGGCCTTGAGAGAGGAAGCCCGGAGATGGGGACTGAGACACGGCCCCAGGCCCTACGGGGCGCAGCAGGCGCGAAACCTCCGCAATGCACGAAAGTGCGACGGGGGGATCCCAAGTGCTCATGCACAGCATGGGCTTTTATCAAGTGTAAACAGCTTGAGGAATAAGGGCTGGGCAAGTTCGGTGCCAGCAGCCGCGGTAACACCGACGGCCCGAGTGGTGGCCACTTTTATTGGGCCTAAAGCGTCCGTAGCCGGTCCAGTAAGTCCTTGTTTAAATCCTGCGGCTTAACCGCAGGACTGGCAGGGATACTGCTGGACTTGGGACCGGGAGAGGACAAGGGTACTTCAGGGGTAGCGGTGAAATGTGTTGATCCTTGAAGGACCACCTATGGCGAAGGCACTTGTCTGGAACGGGTCCGACGGTGAGGGACGAAAGCCAGGGGCGCGAACCGGATTAGATACCCGGGTAGTCCTGGCCGTAAACTTTGCGAACTAGGTGTTAGGTGGGCCCCGTGCCCATCTAGTGCCGAAGGGAAGCCGTTAAGTTCGCCGCCTGGGGAGTACGGTCGCAAGACTGAAACTTAAAGGAATTGGCGGGGGAGCACCACAACGGGTGGAGCCTGCGGTTTAATTGGATTCAACGCCGGGCATCTCACCAGGAGCGACAGCATGATGACGGCCAGGTTGACGACCTTGCCTGAAGCGCTGAGAGGTGGTGCATGGCCATCGTCAGCTCGTACCGCGAGGCGTCCTGTTAAGTCAGGTAACGAGCGAGACCCGTGCCCTATGTTGCTACTTTTTCCTCAGGGAGAAAGGCACTCATAGGGGACCGCTGGCGCTAAGTCAGAGGAAGGAGCGGGCAACGATAGGTCCGCATGCCCCGAATCTCCTGGGCTACACGCGGGCTACAATGGCTAGGACAATGGGCCGCAACCCTGAAAAGGGACGCAAATCTCCTAAACCTAGTCGTAGTTCGGATCGTGGGCTGTAACTCGCCCACGTGAAGCTGGAATCCGTAGTAATCGCAGTTCATAATACTGCGGTGAATGTGTCCCTGCTCCTTGCACACACCGCCCGTCACACCACCCGAGTTGGGTTGAAGTGAGGCCTTGGCCTTTGGCTAGGGTCGAACTTGGGCTCAGCGAGGGGGGTGAAGTCGTAACAAGGTAGCCGTA
>NZ_CP020120.1|SP00173 Archaea;Euryarchaeota;Methanococci;Methanococcales;Methanococcaceae;Methanococcus;maripaludis
GGTTGATCCCGCCGGAGGCCACTGCTATTGGGATTCGACTAAGCCATGCGAGTCTATGGTTTCGGCCATGGCGGACGGCTCATTAACACGTGGTTAACATACCCTCAGGTGGGGGATAACCTTGGGAAACTGAGGATAATACCCCATAGAAAAAGCAGTCTGGAACGATTCTTTTTCGAAAGCATATGCGCCTGAGGATTGGACTGCGCTCGATTAGGTAGTTGGTGGGGTAATGGCCTACCAAGCCTACGATCGGTACGGGCCTTGAGAGAGGAAGCCCGGAGATGGGGACTGAGACACGGCCCCAGGCCCTACGGGGCGCAGCAGGCGCGAAACCTCCGCAATGCACGAAAGTGCGACGGGGGGATCCCAAGTGCTCATGCACAGCATGGGCTTTTATCAAGTGTAAACAGCTTGAGGAATAAGGGCTGGGCAAGTTCGGTGCCAGCAGCCGCGGTAACACCGACGGCCCGAGTGGTGGCCACTTTTATTGGGCCTAAAGCGTCCGTAGCCGGTCCAGTAAGTCCTTGTTTAAATCCTGCGGCTTAACCGCAGGACTGGCAGGGATACTGCTGGACTTGGGACCGGGAGAGGACAAGGGTACTTCAGGGGTAGCGGTGAAATGTGTTGATCCTTGAAGGACCACCTATGGCGAAGGCACTTGTCTGGAACGGGTCCGACGGTGAGGGACGAAAGCCAGGGGCGCGAACCGGATTAGATACCCGGGTAGTCCTGGCCGTAAACTTTGCGAACTAGGTGTTAGGTGGGCCCCGTGCCCATCTAGTGCCGAAGGGAAGCCGTTAAGTTCGCCGCCTGGGGAGTACGGTCGCAAGACTGAAACTTAAAGGAATTGGCGGGGGAGCACCACAACGGGTGGAGCCTGCGGTTTAATTGGATTCAACGCCGGGCATCTCACCAGGAGCGACAGCATGATGACGGCCAGGTTGACGACCTTGCCTGAAGCGCTGAGAGGTGGTGCATGGCCATCGTCAGCTCGTACCGCGAGGCGTCCTGTTAAGTCAGGTAACGAGCGAGACCCGTGCCCTATGTTGCTACTTTTTCCTCCGGGAGAAAGGCACTCATAGGGGACCGCTGGCGCTAAGTCAGAGGAAGGAGCGGGCAACGATAGGTCCGCATGCCCCGAATCTCCTGGGCTACACGCGGGCTACAATGGCTAGGACAATGGGCCGCAACCCTGAAAAGGGACGCAAATCTCCTAAACCTAGTCGTAGTTCGGATCGTGGGCTGTAACTCGCCCACGTGAAGCTGGAATCCGTAGTAATCGCAGTTCATAATACTGCGGTGAATGTGTCCCTGCTCCTTGCACACACCGCCCGTCACACCACCCGAGTTGGGTTGAAGTGAGGCCTTGGCCTTTGGCTAGGGTCGAACTTGGGCTCAGCGAGGGGGGTGAAGTCGTAACAAGGTAGCCGTA
>NZ_CP020120.1|SP00173 Archaea;Euryarchaeota;Methanococci;Methanococcales;Methanococcaceae;Methanococcus;maripaludis
GGTTGATCCCGCCGGAGGCCACTGCTATTGGGATTCGACTAAGCCATGCGAGTCTATGGTTTCGGCCATGGCGGACGGCTCATTAACACGTGGTTAACATACCCTCAGGTGGGGGATAACCTTGGGAAACTGAGGATAATACCCCATAGAAAAAGCAGTCTGGAACGATTCTTTTTCGAAAGCATATGCGCCTGAGGATTGGACTGCGCTCGATTAGGTAGTTGGTGGGGTAATGGCCCACCAAGCCTACGATCGGTACGGGCCTTGAGAGAGGAAGCCCGGAGATGGGGACTGAGACACGGCCCCAGGCCCTACGGGGCGCAGCAGGCGCGAAACCTCCGCAATGCACGAAAGTGCGACGGGGGGATCCCAAGTGCTCATGCACAGCATGGGCTTTTATCAAGTGTAAACAGCTTGAGGAATAAGGGCTGGGCAAGTTCGGTGCCAGCAGCCGCGGTAACACCGACGGCCCGAGTGGTGGCCACTTTTATTGGGCCTAAAGCGTCCGTAGCCGGTCCAGTAAGTCCTTGTTTAAATCCTGCGGCTTAACCGCAGGACTGGCAGGGATACTGCTGGACTTGGGACCGGGAGAGGACAAGGGTACTTCAGGGGTAGCGGTGAAATGTGTTGATCCTTGAAGGACCACCTATGGCGAAGGCACTTGTCTGGAACGGGTCCGACGGTGAGGGACGAAAGCCAGGGGCGCGAACCGGATTAGATACCCGGGTAGTCCTGGCCGTAAACTTTGCGAACTAGGTGTTAGGTGGGCCCCGTGCCCATCTAGTGCCGAAGGGAAGCCGTTAAGTTCGCCGCCTGGGGAGTACGGTCGCAAGACTGAAACTTAAAGGAATTGGCGGGGGAGCACCACAACGGGTGGAGCCTGCGGTTTAATTGGATTCAACGCCGGGCATCTCACCAGGAGCGACAGCATGATGACGGCCAGGTTGACGACCTTGCCTGAAGCGCTGAGAGGTGGTGCATGGCCATCGTCAGCTCGTACCGCGAGGCGTCCTGTTAAGTCAGGTAACGAGCGAGACCCGTGCCCTATGTTGCTACTTTTTCCTCCGGGAGAAAGGCACTCATAGGGGACCGCTGGCGCTAAGTCAGAGGAAGGAGCGGGCAACGATAGGTCCGCATGCCCCGAATCTCCTGGGCTACACGCGGGCTACAATGGCTAGGACAATGGGCCGCAACCCTGAAAAGGGACGCAAATCTCCTAAACCTAGTCGTAGTTCGGATCGTGGGCTGTAACTCGCCCACGTGAAGCTGGAATCCGTAGTAATCGCAGTTCATAATACTGCGGTGAATGTGTCCCTGCTCCTTGCACACACCGCCCGTCACACCACCCGAGTTGGGTTGAAGTGAGGCCTTGGCCTTTGGCTAGGGTCGAACTTGGGCTCAGCGAGGGGGGTGAAGTCGTAACAAGGTAGCCGTA
>NZ_CP020360.1|SP00174 Archaea;Crenarchaeota;Thermoprotei;Sulfolobales;Sulfolobaceae;Sulfolobus;acidocaldarius
GGTTGATCCTGCCGGACCCGACCGCTATCGGGGTAGGGATAAGCCATGGGAGTCTTACACTCCCGGGTAAGGGAGTGTGGCGGACGGCTGAGTAACACGTGGCTAACCTACCCTCGGGACGGGGATAACCCCGGGAAACTGGGGATAATCCCCGATAGGGAAGGAGTCCTGGAATGGTTCCTTCCCTAAAGGGCTATAGGCTATTTCCCGTTTGTAGCCGCCCGAGGATGGGGCTACGGCCCATCAGGCTGTCGGTGGGGTAAAGGCCCACCGAACCTATAACGGGTAGGGGCCGTGGAAGCGGGAGCCTCCAGTTGGGCACTGAGACAAGGGCCCAGGCCCTACGGGGCGCACCAGGCGCGAAACGTCCCCAATGCGCGAAAGCGTGAGGGCGCTACCCCGAGTGCCTCCGCAAGGAGGCTTTTCCCCGCTCTAAAAAGGCGGGGGAATAAGCGGGGGGCAAGTCTGGTGTCAGCCGCCGCGGTAATACCAGCTCCGCGAGTGGTCGGGGTGATTACTGGGCCTAAAGCGCCTGTAGCCGGCCCACCAAGTCGCCCCTTAAAGTCCCCGGCTCAACCGGGGAACTGGGGGCGATACTGGTGGGCTAGGGGGCGGGAGAGGCGGGGGGTACTCCCGGAGTAGGGGCGAAATCCTTAGATACCGGGAGGACCACCAGTGGCGGAAGCGCCCCGCTAGAACGCGCCCGACGGTGAGAGGCGAAAGCCGGGGCAGCAAACGGGATTAGATACCCCGGTAGTCCCGGCTGTAAACGATGCGGGCTAGGTGTCGAGTAGGCTTAGAGCCTACTCGGTGCCGCAGGGAAGCCGTTAAGCCCGCCGCCTGGGGAGTACGGTCGCAAGACTGAAACTTAAAGGAATTGGCGGGGGAGCACCACAAGGGGTGGAACCTGCGGCTCAATTGGAGTCAACGCCTGGAATCTTACCGGGGGAGACCGCAGTATGACGGCCAGGCTAACGACCTTGCCTGACTCGCGGAGAGGAGGTGCATGGCCGTCGCCAGCTCGTGTTGTGAAATGTCCGGTTAAGTCCGGCAACGAGCGAGACCCCCACCCCTAGTTGGTATTCTGGACTCCGGTCCAGAACCACACTAGGGGGACTGCCGGCGTAAGCCGGAGGAAGGAGGGGGCCACGGCAGGTCAGCATGCCCCGAAACTCCCGGGCCGCACGCGGGTTACAATGGCAGGGACAACGGGATGCTACCTCGAAAGGGGGAGCCAATCCTTAAACCCTGCCGCAGTTGGGATCGAGGGCTGAAACCCGCCCTCGTGAACGAGGAATCCCTAGTAACCGCGGGTCAACAACCCGCGGTGAATACGTCCCTGCTCCTTGCACACACCGCCCGTCGCTCCACCCGAGCGAGAAAGGGGTGAGGTCCCTTGCGATAAGTGGGGGATCGAACTCCTTTCCCGCGAGGGGGGAGAAGTCGTAACAAGGTAGCCGTA
>NZ_CP029709.1|SP00175 Archaea;Euryarchaeota;Methanomicrobia;Methanosarcinales;Methanosarcinaceae;Methanosarcina;mazei
[truncated: 46,672 more chars]
