# Supplementary material for: In silico evaluation and selection of the best 16S rRNA gene primers for use in next-generation sequencing to detect oral bacteria and archaea
Source: Microbiome. 2023 Mar 23;11:58. doi: 10.1186/s40168-023-01481-6 (PMC10035280; doi:10.1186/s40168-023-01481-6)
Supplement: Supplementary file 9 — Additional file 8: Oral-archaea database of the 16S rRNA gene sequences constructed by our group before alignment. [file 40168_2023_1481_MOESM8_ESM.fa]

>AS000001|BA000002.3|SP00001 Archaea;Crenarchaeota;Thermoprotei;Desulfurococcales;Desulfurococcaceae;Aeropyrum;pernix
TACGGCTACCTTGTTACGACTTCTCCCCCCTCGGGGGGAGGGGGTTCGACCCCCTCCCGGCGGAGAGGGCCTCACCCCCTCCCCCCTCGGGTGGAGCGACGGGCAGTGTGTGCAAGGAGCAGGGACGTATTCACCGCGCGATGATGACGCGCGGTTACTAGGGATTCCACGTTCACGAGGGCGAGTTGCAGCCCTCGATCCCAACTGAGGCGGGGTTTGAGGGATTGCCTCCCCCTTTCGGGGTCGGCACCCGCTGTCCCCGCCATTGTAGCCCGCGTGCAGCCCGGGGGTTTAGGGGCATGCTGACCTGCCGTTGCCCCCTCCTTCCTCCGCCTTAGCGGCGGCAGTCCCCCTAGTGTGCCCCCCGGGTCGCCCCGGGGATGGCAACTAGGGGCGGGGGTCTCGCTCGTTGCCTGACTTAACAGGACACCTCACGGCACGAGCTGGCGACGGCCATGCATCTCCCCTCAGCGCGTCGGGCAAGGCCTTCAGCCTGGCCGTCATCCTGCTGTCGCCCCCGGTGGAGGTTCCCGGCGTTGACTCCAATTAAGCCGCAGGCTCCACCCCTTGTGGTGCTCCCCCGCCAATTCCTTTAAGTTTGCTGGGCCCGGGGAGGGGTCTTCCAAGAAGCTCATTTAACTTCTTACTTTTACAAGGATGTCTAAACCCTATGTAATGTGCAAAGCGTCTCAGGGAGGCGAGTGACGCTATCCTCAACCTCCAAACTCCATCACTACCAAGGTAAATGCCGGTTACTTTAACTCCGACTTTCTCTAACACCTGAGCCAGAAATTTTAGCGGCTCCATAATTTGTTGCGAAACATCGACCTGAACTCCTTTGCTAGATTTTATCACACTACCTTCTGCGTCAACAAAACCCTTTACATATTCTATTTGAAGTGCTAGAGGTCCATCTTTCACCCTTTGAGGCGTAGGCCACGGAGTTTTCCTGGAGCTTGTGCTTAGAGGGTGCTCAAACTGATTTACTAGTATGTGAAAGAGCTGCTTAGAACTTATCCGCACTCTATAGGCTCCCCGTTTATATTGGTAAACTCTTACATTATGGAAACCTAGAATTCTGAGTTTTGAGACTATAACTCTCTCCAGATAGTCTTTATTCGACGAGTACCATATCACATAGTAATTCCTCGAGTACCTATATACAGAGCCGTCCCTGAGAGCACCAACCAAGTAAAATAAAGCATACCCATCCATTTGAAGCCCCAAACTATCAAGAGTTTGTAATACTATATCACAACCATTCATGCCATTACGAGAAGACCCCTCCCGCGGACCTTTCAGCCTTGCGGCCGTACTCCCCAGGCGGCGGGCTTAACGGCTTCCCTGCGGCACTGGGCGGGCTCGCACGCCCGCCCAACACCTAGCCCGCATCGTTTACAGCCGGGACTACCCGGGTATCTAATCCGGTTCGCTCCCCCGGCTTTCGCCCCTCACCGTCGGGCGCGTTCCAGCCGAGCGCCTTCGCCACTGGTGGTCCTCCCGGGATTAATGGATTTCGCCCCTACCCCGGGAGTACCCTCGGCCTCTCCCGCCCCCTAGCCCGACAGTATCCCCGCCACTCCCCGGGTTGAGCCCGGGGCTTTAGGCGGGGACTTGTCGAGCCGGCTACGGGCGCTTTAGGCCCAGTAAGCACCCCGACCGCTCGCGGGGCTGGTATTACCGCGGCGGCTGACACCAGTCTTGCCCCCCGCTTATTCCCCCGCCTACTTACAGCGGGGAAAAGCCCCCCCAAGGGGGGCACTCGGGGTAGCCCCGTCACGGTTGCCCGCATTGCGGAGTTTTCGCGCCTGGTGCGCCCCGTAGGGCCTGGGCCCTTGTCTCAGTGCCCATCTGGGGGCTCCCGCTCTCACGGCCCCTACCCGTCGTAGGCTTGGCGGGCCATTACCCCGCCAACTACCGTGATGGGCCGCAGCCCCATCCTCGGGCGGACCGCGGGCGATAACCCCCCGCGGCCCCTTTCGGCGGAGGACCCTTCCAGGCACCCCCCGCCTATCGGGGATTAGCCCCAGTTTCCCGAGGGGTTATCCCCGTCCCGAGGGTAGGTTAGCCACGTGTTACTCAGCCGTCCGCCACGCCCCGCAGCGGCGGGGCGTTCGACTCCCATGGCTTAGCCCTACCCCGATAGCGGTCGGGTCCGGCAGGATCAACC
>AS000002|NG_042068.1|SP00001 Archaea;Crenarchaeota;Thermoprotei;Desulfurococcales;Desulfurococcaceae;Aeropyrum;pernix
TCCGGTTGATCCTGCCGGACCCGACCGCTATCGGGGTAGGGCTAAGCCATGGGAGTCGAACGCCCCGCCGCTGCGGGGCGTGGCGGACGGCTGAGTAACACGTGGCTAACCTACCCTCGGGACGGGGATAACCCCTCGGGAAACTGGGGCTAATCCCCGATAGGCGGGGGGTGCCTGGAAGGGTCCTCCGCCGAAAGGGGCCGCGGGGGGTTATCGCCCGCGGTCCGCCCGAGGATGGGGCTGCGGCCCATCACGGTAGTTGGCGGGGTAATGGCCCGCCAAGCCTACGACGGGTAGGGGCCGTGAGAGCGGGAGCCCCCAGATGGGCACTGAGACAAGGGCCCAGGCCCTACGGGGCGCACCAGGCGCGAAAACTCCGCAATGCGGGCAACCGTGACGGGGCTACCCCGAGTGCCCCCCTTGGGGGGGCTTTTCCCCGCTGTAAGTAGGCGGGGGAATAAGCGGGGGGCAAGACTGGTGTCAGCCGCCGCGGTAATACCAGCCCCGCGAGCGGTCGGGGTGCTTACTGGGCCTAAAGCGCCCGTAGCCGGCTCGACAAGTCCCCGCCTAAAGCCCCGGGCTCAACCCGGGGAGTGGCGGGGATACTGTCGGGCTAGGGGGCGGGAGAGGCCGAGGGTACTCCCGGGGTAGGGGCGAAATCCATTAATCCCGGGAGGACCACCAGTGGCGAAGGCGCTCGGCTGGAACGCGCCCGACGGTGAGGGGCGAAAGCCGGGGGAGCGAACCGGATTAGATACCCGGGTAGTCCCGGCTGTAAACGATGCGGGCTAGGTGTTGGGCGGGCGTGCGAGCCCGCCCAGTGCCGCAGGGAAGCCGTTAAGCCCGCCGCCTGGGGAGTACGGCCGCAAGGCTGAAAGGTCCGCGGGAGGGGTCTTCTCGTAATGGCATGAATGGTTGTGATATAGTATTACAAACTCTTGATAGTTTGGGGCTTCAAATGGATGGGTATGCTTTATTTTACTTGGTTGGTGCTCTCAGGGACGGCTCTGTATATAGGTACTCGAGGAATTACTATGTGATATGGTACTCGTCGAATAAAGACTATCTGGAGAGAGTTATAGTCTCAAAACTCAGAATTCTAGGTTTCCATAATGTAAGAGTTTACCAATATAAACGGGGAGCCTATAGAGTGCGGATAAGTTCTAAGCAGCTCTTTCACATACTAGTAAATCAGTTTGAGCACCCTCTAAGCACAAGCTCCAGGAAAACTCCGTGGCCTACGCCTCAAAGGGTGAAAGATGGACCTCTAGCACTTCAAATAGAATATGTAAAGGGTTTTGTTGACGCAGAAGGTAGTGTGATAAAATCTAGCAAAGGAGTTCAGGTCGATGTTTCGCAACAAATTATGGAGCCGCTAAAATTTCTGGCTCAGGTGTTAGAGAAAGTCGGAGTTAAAGTAACCGGCATTTACCTTGGTAGTGATGGAGTTTGGAGGTTGAGGATAGCGTCACTCGCCTCCCTGAGACGCTTTGCACATTACATAGGGTTTAGACATCCTTGTAAAAGTAAGAAGTTAAATGAGCTTCTTGGAAGACCCCTCCCCGGGCCCAGCAAACTTAAAGGAATTGGCGGGGGAGCACCACAAGGGGTGGAGCCTGCGGCTTAATTGGAGTCAACGCCGGGAACCTCCACCGGGGGCGACAGCAGGATGACGGCCAGGCTGAAGGCCTTGCCCGACGCGCTGAGGGGAGATGCATGGCCGTCGCCAGCTCGTGCCGTGAGGTGTCCTGTTAAGTCAGGCAACGAGCGAGACCCCCGCCCCTAGTTGCCATCCCCGGGGCGACCCGGGGGGCACACTAGGGGGACTGCCGCCGCTAAGGCGGAGGAAGGAGGGGGCAACGGCAGGTCAGCATGCCCCTAAACCCCCGGGCTGCACGCGGGCTACAATGGCGGGGACAGCGGGTGCCGACCCCGAAAGGGGGAGGCAATCCCTCAAACCCCGCCTCAGTTGGGATCGAGGGCTGCAACTCGCCCTCGTGAACGTGGAATCCCTAGTAACCGCGCGTCATCATCGCGCGGTGAATACGTCCCTGCTCCTTGCACACACTGCCCGTCGCTCCACCCGAGGGGGGAGGGGGTGAGGCCCTCTCCGCCGGGAGGGGGTCGAACCCCCTCCCCCCGAGGGGGGAGAAGTCGTAACAAGGTAGCCGTAGGGGAACCTGCGGCTGGATCACCT
>AS000003|NC_000854.2|SP00001 Archaea;Crenarchaeota;Thermoprotei;Desulfurococcales;Desulfurococcaceae;Aeropyrum;pernix
GGTTGATCCTGCCGGACCCGACCGCTATCGGGGTAGGGCTAAGCCATGGGAGTCGAACGCCCCGCCGCTGCGGGGCGTGGCGGACGGCTGAGTAACACGTGGCTAACCTACCCTCGGGACGGGGATAACCCCTCGGGAAACTGGGGCTAATCCCCGATAGGCGGGGGGTGCCTGGAAGGGTCCTCCGCCGAAAGGGGCCGCGGGGGGTTATCGCCCGCGGTCCGCCCGAGGATGGGGCTGCGGCCCATCACGGTAGTTGGCGGGGTAATGGCCCGCCAAGCCTACGACGGGTAGGGGCCGTGAGAGCGGGAGCCCCCAGATGGGCACTGAGACAAGGGCCCAGGCCCTACGGGGCGCACCAGGCGCGAAAACTCCGCAATGCGGGCAACCGTGACGGGGCTACCCCGAGTGCCCCCCTTGGGGGGGCTTTTCCCCGCTGTAAGTAGGCGGGGGAATAAGCGGGGGGCAAGACTGGTGTCAGCCGCCGCGGTAATACCAGCCCCGCGAGCGGTCGGGGTGCTTACTGGGCCTAAAGCGCCCGTAGCCGGCTCGACAAGTCCCCGCCTAAAGCCCCGGGCTCAACCCGGGGAGTGGCGGGGATACTGTCGGGCTAGGGGGCGGGAGAGGCCGAGGGTACTCCCGGGGTAGGGGCGAAATCCATTAATCCCGGGAGGACCACCAGTGGCGAAGGCGCTCGGCTGGAACGCGCCCGACGGTGAGGGGCGAAAGCCGGGGGAGCGAACCGGATTAGATACCCGGGTAGTCCCGGCTGTAAACGATGCGGGCTAGGTGTTGGGCGGGCGTGCGAGCCCGCCCAGTGCCGCAGGGAAGCCGTTAAGCCCGCCGCCTGGGGAGTACGGCCGCAAGGCTGAAAGGTCCGCGGGAGGGGTCTTCTCGTAATGGCATGAATGGTTGTGATATAGTATTACAAACTCTTGATAGTTTGGGGCTTCAAATGGATGGGTATGCTTTATTTTACTTGGTTGGTGCTCTCAGGGACGGCTCTGTATATAGGTACTCGAGGAATTACTATGTGATATGGTACTCGTCGAATAAAGACTATCTGGAGAGAGTTATAGTCTCAAAACTCAGAATTCTAGGTTTCCATAATGTAAGAGTTTACCAATATAAACGGGGAGCCTATAGAGTGCGGATAAGTTCTAAGCAGCTCTTTCACATACTAGTAAATCAGTTTGAGCACCCTCTAAGCACAAGCTCCAGGAAAACTCCGTGGCCTACGCCTCAAAGGGTGAAAGATGGACCTCTAGCACTTCAAATAGAATATGTAAAGGGTTTTGTTGACGCAGAAGGTAGTGTGATAAAATCTAGCAAAGGAGTTCAGGTCGATGTTTCGCAACAAATTATGGAGCCGCTAAAATTTCTGGCTCAGGTGTTAGAGAAAGTCGGAGTTAAAGTAACCGGCATTTACCTTGGTAGTGATGGAGTTTGGAGGTTGAGGATAGCGTCACTCGCCTCCCTGAGACGCTTTGCACATTACATAGGGTTTAGACATCCTTGTAAAAGTAAGAAGTTAAATGAGCTTCTTGGAAGACCCCTCCCCGGGCCCAGCAAACTTAAAGGAATTGGCGGGGGAGCACCACAAGGGGTGGAGCCTGCGGCTTAATTGGAGTCAACGCCGGGAACCTCCACCGGGGGCGACAGCAGGATGACGGCCAGGCTGAAGGCCTTGCCCGACGCGCTGAGGGGAGATGCATGGCCGTCGCCAGCTCGTGCCGTGAGGTGTCCTGTTAAGTCAGGCAACGAGCGAGACCCCCGCCCCTAGTTGCCATCCCCGGGGCGACCCGGGGGGCACACTAGGGGGACTGCCGCCGCTAAGGCGGAGGAAGGAGGGGGCAACGGCAGGTCAGCATGCCCCTAAACCCCCGGGCTGCACGCGGGCTACAATGGCGGGGACAGCGGGTGCCGACCCCGAAAGGGGGAGGCAATCCCTCAAACCCCGCCTCAGTTGGGATCGAGGGCTGCAACTCGCCCTCGTGAACGTGGAATCCCTAGTAACCGCGCGTCATCATCGCGCGGTGAATACGTCCCTGCTCCTTGCACACACTGCCCGTCGCTCCACCCGAGGGGGGAGGGGGTGAGGCCCTCTCCGCCGGGAGGGGGTCGAACCCCCTCCCCCCGAGGGGGGAGAAGTCGTAACAAGGTAGCCGTA
>AS000004|NR_134838.1|SP00002 Archaea;Euryarchaeota;Methanococci;Methanococcales;Methanocaldococcaceae;Methanocaldococcus;jannaschii DSM 2661
ATTCCGGTTGATCCTGCCGGAGGCCACTGCTATCGGGGTCCGACTAAGCCATGCGAGTCAAGGGGCTCCCTTCGGGGAGCACCGGCGCACGGCTCAGTAACACGTGGCTAACCTACCCTCGGGTGGGGGATAACCTCGGGAAACTGAGGCTAATCCCCCATAGGGGAGGAGGTCTGGAATGATCCCTCCCCGAAAGGCGTAAGCCGCCCGAGGATGGGGCTGCGGCGGATTAGGTAGTTGGTGGGGTAACGGCCCACCAAGCCTACGATCCGTACGGGCCCTGAGAGGGGGAGCCCGGAGATGGACACTGAGACACGGGTCCAGGCCCTACGGGGCGCAGCAGGCGCGAAACCTCCGCAATGCGCGAAAGCGCGACGGGGGGACCCCGAGTGCCCACGCTCTGCGTGGGCTTTTCCGGAGTGTAAACAGCTCCGGGAATAAGGGCTGGGCAAGTCCGGTGCCAGCAGCCGCGGTAATACCGGCGGCCCGAGTGGTGGCCACTGTTATTGGGCCTAAAGCGTCCGTAGCCGGCCCGGTAAGTCTCTGCTTAAATCCTGCGGCTCAACCGCAGGGCTGGCAGAGATACTGCCGGGCTTGGGACCGGGAGAGGCCGGGGGTACCCCAGGGGTAGCGGTGAAATGCGTTGATCCCTGGGGGACCACCTGTGGCGAAGGCGCCCGGCTGGAACGGGTCCGACGGTGAGGGACGAAGGCCGGGGGAGCAAACCGGATTAGATACCCGGGTAGTCCCGGCTGTAAACTCTGCGGACTAGGTGTCGCGTCGGCTTCGGGCCGACGCGGTGCCAAAGGGAAGCCGTTAAGTCCGCCGCCTGGGGAGTACGGTCGCAAGACTGAAACTTAAAGGAATTGGCGGGGGAGCACTACAACGGGTGGAGCCTGCGGTTTAATTGGATTCAACGCCGGGCATCTTACCAGGGGCGACGGCAGGATGAAGGCCAGGTTGACGACCTTGCCAGACGCGCCGAGAGGTGGTGCATGGCCGTCGTCAGCTCGTACCGTGAGGCGTCCTGTTAAGTCAGGTAACGAGCGAGACCCGTGCCCCATGTTGCTACCCTCCCCTCCGGGGGAGGGGCACTCATGGGGGACCGCCGGCGCTAAGCCGGAGGAAGGTGCGGGCAACGACAGGTCCGCATGCCCCGAATCCCCTGGGCTACACGCGGGCTACAATGGCCGGGACAATGGGACGCGACCCCGAAAGGGGGAGCGAATCCCCTAAACCCGGTCGTAGTCCGGATCGAGGGCTGTAACTCGCCCTCGTGAAGCCGGAATCCGTAGTAATCGCGCCTCACCATGGCGCGGTGAATGCGTCCCTGCTCCTTGCACACACCGCCCGTCACGCCACCCGAGTTGAGCCCAAGTGAGGCCCTGTCCGTAAGGGCAGGGTCGAACTTGGGTTCAGCGAGGGGGGCGAAGTCGTAACAAGGTAGCCGTAGGGGAACCTGCGGCTGGATCACCTCCT
>AS000005|CP001696.1|SP00002 Archaea;Euryarchaeota;Methanococci;Methanococcales;Methanocaldococcaceae;Methanocaldococcus;jannaschii DSM 2661
TACGGCTACCTTGTTACGACTTCGCCCCCCTCGCTGAACCCAAGTTCGACCCTGCCCTCGCGGACAGGGCCTCACTTGGGCTCAACTCGGGTGGCGTGACGGGCGGTGTGTGCAAGGAGCAGGGACGCATTCACCGCGCCATGGTGAGGCGCGATTACTACGGATTCCGGCTTCACGAGGGCGAGTTACAGCCCTCGATCCGGACTACGACCGGGTTTAGGGGATTCGCTCCCCCTTTCGGGGTCGCGTCCCATTGTCCCGGCCATTGTAGCCCGCGTGTAGCCCAGGGGATTCGGGGCATGCGGACCTGTCGTTGCCCGCACCTTCCTCCGGCTTAGCGCCGGCGGTCCCCCATGAGTGCCCTCCTCCCGGAGGAGGAGGTAGCAACATGGGGCGCGGGTCTCGCTCGTTACCTGACTTAACAGGACGCCTCACGGTACGAGCTGACGACGGCCATGCACCACCTCTCGGCGCGTCTGGCAAGGTCGTCAACCTGGCCTTCATCCTGCCGTCGCCCCTGGTAAGATGCCCGGCGTTGAATCCAATTAAACCGCAGGCTCCACCCGTTGTAGTGCTCCCCCGCCAATTCCTTTAAGTTTCAGTCTTGCGACCGTACTCCCCAGGCGGCGGACTTAACGGCTTCCCTTCGGCACCGCGTCGGCCCGAAGCCGACGCGACACCTAGTCCGCAGAGTTTACAGCCGGGACTACCCGGGTATCTAATCCGGTTTGCTCCCCCGGCCTTCGTCCCTCACCGTCGGACCCGTTCCAGCCGGGCGCCTTCGCCACAGGTGGTCCCCCAGGGATCAACGCATTTCACCGCTACCCCTGGGGTACCCCCGGCCTCTCCCGGTCCCAAGCCCGGCAGTATCTCTGCCAGCCCTGCGGTTGAGCCGCAGGATTTAAGCAGAGACTTACCGGGCCGGCTACGGACGCTTTAGGCCCAATAACAGTGGCCACCACTCGGGCCGCCGGTATTACCGCGGCTGCTGGCACCGGACTTGCCCAGCCCTTATTCCCGGAGCTGTTTACACTCCGGAAAAGCCCACGCGGAGCGTGGGCACTCGGGGTCCCCCCGTCGCGCTTTCGCGCATTGCGGAGGTTTCGCGCCTGCTGCGCCCCGTAGGGCCTGGACCCGTGTCTCAGTGTCCATCTCCGGGCTCCCCCTCTCAGGGCCCGTACGGATCGTAGGCTTGGTGGGCCGTTACCCCACCAACTACCTAATCCGCCGCAGCCCCATCCTCGGGCGGCTTGCGCCTTTCGGGGAGGGATCATTCCAGACCTCCTCCCCTATGGGGGATTAGCCTCAGTTTCCCGAGGTTATCCCCCACCCGAGGGTAGGTTAGCCACGTGTTACTGAGCCGTGCGCCGGTGCTCCCGAAGGAGCCCCTTGACTCGCATGGCTTAGTCGGACCCCGATAGCAGTGGCCTCCGGCAGGATCAACC
>AS000006|CP001901.1|SP00002 Archaea;Euryarchaeota;Methanococci;Methanococcales;Methanocaldococcaceae;Methanocaldococcus;jannaschii DSM 2661
GGTTGATCCTGCCGGAGGCCACTGCTATCGGGGTCCGACTAAGCCATGCGAGTCAAGGGGCTCCCTTCGGGGAGCACCGGCGCACGGCTCAGTAACACGTGGCTAACCTACCCTCGGGTGGGGGATAACCTCGGGAAACTGAGGCTAATCCCCCATAGGGGAGGAGGTCTGGAATGATCCCTCCCCGAAAGGCGTAAGCCGCCCGAGGATGGGGCTGCGGCGGATTAGGTAGTTGGTGGGGTAACGGCCCACCAAGCCTACGATCCGTACGGGCCCTGAGAGGGGGAGCCCGGAGATGGACACTGAGACACGGGTCCAGGCCCTACGGGGCGCAGCAGGCGCGAAACCTCCGCAATGCGCGAAAGCGCGACGGGGGGACCCCGAGTGCCCACGCTCTGCGTGGGCTTTTCCGGAGTGTAAACAGCTCCGGGAATAAGGGCTGGGCAAGTCCGGTGCCAGCAGCCGCGGTAATACCGGCGGCCCAAGTGGTGGCCACTGTTATTGGGCCTAAAGCGTCCGTAGCCGGCCCGGTAAGTCTCTGCTTAAATCCTGCGGCTCAACCGCAGGGCTGGCAGAGATACTGCCGGGCTTGGGACCGGGAGAGGCCGGGGGTACCCCAGGGGTAGCGGTGAAATGCGTTGATCCCTGGGGGACCACCTGTGGCGAAGGCGCCCGGCTGGAACGGGTCCGACGGTGAGGGACGAAGGCCAGGGGAGCAAACCGGATTAGATACCCGGGTAGTCCTGGCTGTAAACTCTGCGGACTAGGTGTCGCGTCGGCTTCGGGCCGACGCGGTGCCGAAGGGAAGCCGTTAAGTCCGCCGCCTGGGGAGTACGGTCGCAAGACTGAAACTTAAAGGAATTGGCGGGGGAGCACTACAACGGGTGGAGCCTGCGGTTTAATTGGATTCAACGCCGGGCATCTTACCAGGGGCGACGGCAGGATGAAGGCCAGGTTGACGACCTTGCCAGACGCGCCGAGAGGTGGTGCATGGCCGTCGTCAGCTCGTACCGTGAGGCGTCCTGTTAAGTCAGGTAACGAGCGAGACCCGTGCCCCATGTTGCTACCCTCCCCTCCGGGGGAGGGGCACTCATGGGGGACCGCCGGCGCTAAGCCGGAGGAAGGTGCGGGCAACGACAGGTCCGCATGCCCCGAATCCCCTGGGCTACACGCGGGCTACAATGGCCGGGACAATGGGACGCGACCCCGAAAGGGGGAGCGAATCCCCTAAACCCGGTCGTAGTCCGGATCGAGGGCTGTAACTCGCCCTCGTGAAGCCGGAATCCGTAGTAATCGCGCCTCACCATGGCGCGGTGAATGCGTCCCTGCTCCTTGCACACACCGCCCGTCACGCCACCCGAGTTGAGCCCAAGTGAGGCCCTGTCCGCAAGGGCAGGGTCGAACTTGGGTTCAGCGAGGGGGGCGAAGTCGTAACAAGGTAGCCGTA
>AS000007|CP009149.1|SP00002 Archaea;Euryarchaeota;Methanococci;Methanococcales;Methanocaldococcaceae;Methanocaldococcus;jannaschii DSM 2661
TACGGCTACCTTGTTACGACTTCGCCCCCCTCGCTGAACCCAAGTTCGACCCTGCCCTTACGGACAGGGCCTCACTTGGGCTCAACTCGGGTGGCGTGACGGGCGGTGTGTGCAAGGAGCAGGGACGCATTCACCGCGCCATGGTGAGGCGCGATTACTACGGATTCCGGCTTCACGAGGGCGAGTTACAGCCCTCGATCCGGACTACGACCGGGTTTAGGGGATTCGCTCCCCCTTTCGGGGTCGCGTCCCATTGTCCCGGCCATTGTAGCCCGCGTGTAGCCCAGGGGATTCGGGGCATGCGGACCTGTCGTTGCCCGCACCTTCCTCCGGCTTAGCGCCGGCGGTCCCCCATGAGTGCCCCTCCCCCGGAGGGGAGGGTAGCAACATGGGGCACGGGTCTCGCTCGTTACCTGACTTAACAGGACGCCTCACGGTACGAGCTGACGACGGCCATGCACCACCTCTCGGCGCGTCTGGCAAGGTCGTCAACCTGGCCTTCATCCTGCCGTCGCCCCTGGTAAGATGCCCGGCGTTGAATCCAATTAAACCGCAGGCTCCACCCGTTGTAGTGCTCCCCCGCCAATTCCTTTAAGTTTCAGTCTTGCGACCGTACTCCCCAGGCGGCGGACTTAACGGCTTCCCTTCGGCACCGCGTCGGCCCGAAGCCGACGCGACACCTAGTCCGCAGAGTTTACAGCCGGGACTACCCGGGTATCTAATCCGGTTTGCTCCCCCGGCCTTCGTCCCTCACCGTCGGACCCGTTCCAGCCGGGCGCCTTCGCCACAGGTGGTCCCCCAGGGATCAACGCATTTCACCGCTACCCCTGGGGTACCCCCGGCCTCTCCCGGTCCCAAGCCCGGCAGTATCTCTGCCAGCCCTGCGGTTGAGCCGCAGGATTTAAGCAGAGACTTACCGGGCCGGCTACGGACGCTTTAGGCCCAATAACAGTGGCCACCACTCGGGCCGCCGGTATTACCGCGGCTGCTGGCACCGGACTTGCCCAGCCCTTATTCCCGGAGCTGTTTACACTCCGGAAAAGCCCACGCAGAGCGTGGGCACTCGGGGTCCCCCCGTCGCGCTTTCGCGCATTGCGGAGGTTTCGCGCCTGCTGCGCCCCGTAGGGCCTGGACCCGTGTCTCAGTGTCCATCTCCGGGCTCCCCCTCTCAGGGCCCGTACGGATCGTAGGCTTGGTGGGCCGTTACCCCACCAACTACCTAATCCGCCGCAGCCCCATCCTCGGGCGGCTTACGCCTTTCGGGGAGGGATCATTCCAGACCTCCTCCCCTATGGGGGATTAGCCTCAGTTTCCCGAGGTTATCCCCCACCCGAGGGTAGGTTAGCCACGTGTTACTGAGCCGTGCGCCGGTGCTCCCCGAAGGGAGCCCCTTGACTCGCATGGCTTAGTCGGACCCCGATAGCAGTGGCCTCCGGCAGGATCAACC
>AS000008|NR_074233.1|SP00002 Archaea;Euryarchaeota;Methanococci;Methanococcales;Methanocaldococcaceae;Methanocaldococcus;jannaschii DSM 2661
ATTCCGGTTGATCCTGCCGGAGGCCACTGCTATCGGGGTCCGACTAAGCCATGCGAGTCAAGGGGCTCCCTTCGGGGAGCACCGGCGCACGGCTCAGTAACACGTGGCTAACCTACCCTCGGGTGGGGGATAACCTCGGGAAACTGAGGCTAATCCCCCATAGGGGAGGAGGTCTGGAATGATCCCTCCCCGAAAGGCGTAAGCTGCCCGAGGATGGGGCTGCGGCGGATTAGGTAGTTGGTGGGGTAACGGCCCACCAAGCCTACGATCCGTACGGGCCCTGAGAGGGGGAGCCCGGAGATGGACACTGAGACACGGGTCCAGGCCTACGGGGCGCAGCAGGCGCGAAACCTCCGCAATGCGCGAAAGCGCGACGGGGGGACCCCGAGTGCCCACGCCCTGCGTGGGCTTTTCCGGAGTGTAAACAGCTCCGGGAATAAGGGCTGGGCAAGTCCGGTGCCAGCAGCCGCGGTAATACCGGCGGCCCAAGTGGTGGCCACTGTTATTGGGCCTAAAGCGTCCGTAGCCGGCCCGGTAAGTCTCTGCTTAAATCTGCGGCTCAACCGCAGGGCTGGCAGAGATACTGCCGGGCTTGGGACCGGGAGAGGCCGGGGGTACCCCAGGGGTAGCGGTGAAATGCGTTGATCCCTGGGGGACCACCTGTGGCGAAGGCGCCCGGCTGGAACGGGTCCGACGGTGAGGGACGAAGGCCAGGGGAGCAAACCGGATTAGATACCCGGGTAGTCCTGGCTGTAAACTCTGCGGACTAGGTGTCGCGTCGGCTTCGGGCCGACGCGGTGCCGAAGGGAAGCCGTTAAGTCCGCCGCCTGGGGAGTACGGTCGCAAGACTGAAACTTAAAGGAATTGGCGGGGGAGCACTACAACGGGTGGAGCCTGCGGTTTAATTGGATTCAACGCCGGGCATCTTACCAGGGGCGACGGCAGGATGAAGGCCAGGTTGACGACCTTGCCAGACGCGCCGAGAGGTGGTGCATGGCCGTCGTCAGCTCGTACCGTGAGGCGTCCTGTTAAGTCAGGTAACGAGCGAGACCCGTGCCCCATGTTGCTACCTCCTCCTCCGGGAGGAGGGCACTCATGGGGGACCGCCGGCGCTAAGCCGGAGGAAGGTGCGGGCAACGACAGGTCCGCATGCCCCGAATCCCCTGGGCTACACGCGGGCTACAATGGCCGGGACAATGGGACGCGACCCCGAAAGGGGGAGCGAATCCCCTAAACCCGGTCGTAGTCCGGATCGAGGGCTGTAACTCGCCCTCGTGAAGCCGGAATCCGTAGTAATCGCGCCTCACCATGGCGCGGTGAATGCGTCCCTGCTCCTTGCACACACCGCCCGTCACGCCACCCGAGTTGAGCCCAAGTGAGGCCCTGTCCGCAAGGGCAGGGTCGAACTTGGGTTCAGCGAGGGGGGCGAAGTCGTAACAAGGTAGCCGTAGGGGAACTGCGGCTGGATCACCTCC
>AS000009|CP001901.1|SP00002 Archaea;Euryarchaeota;Methanococci;Methanococcales;Methanocaldococcaceae;Methanocaldococcus;jannaschii DSM 2661
TACGGCTACCTTGTTACGACTTCGCCCCCCTCGCTGAACCCAAGTTCGACCCTGCCCTTGCGGACAGGGCCTCACTTGGGCTCAACTCGGGTGGCGTGACGGGCGGTGTGTGCAAGGAGCAGGGACGCATTCACCGCGCCATGGTGAGGCGCGATTACTACGGATTCCGGCTTCACGAGGGCGAGTTACAGCCCTCGATCCGGACTACGACCGGGTTTAGGGGATTCGCTCCCCCTTTCGGGGTCGCGTCCCATTGTCCCGGCCATTGTAGCCCGCGTGTAGCCCAGGGGATTCGGGGCATGCGGACCTGTCGTTGCCCGCACCTTCCTCCGGCTTAGCGCCGGCGGTCCCCCATGAGTGCCCCTCCCCCGGAGGGGAGGGTAGCAACATGGGGCACGGGTCTCGCTCGTTACCTGACTTAACAGGACGCCTCACGGTACGAGCTGACGACGGCCATGCACCACCTCTCGGCGCGTCTGGCAAGGTCGTCAACCTGGCCTTCATCCTGCCGTCGCCCCTGGTAAGATGCCCGGCGTTGAATCCAATTAAACCGCAGGCTCCACCCGTTGTAGTGCTCCCCCGCCAATTCCTTTAAGTTTCAGTCTTGCGACCGTACTCCCCAGGCGGCGGACTTAACGGCTTCCCTTCGGCACCGCGTCGGCCCGAAGCCGACGCGACACCTAGTCCGCAGAGTTTACAGCCAGGACTACCCGGGTATCTAATCCGGTTTGCTCCCCTGGCCTTCGTCCCTCACCGTCGGACCCGTTCCAGCCGGGCGCCTTCGCCACAGGTGGTCCCCCAGGGATCAACGCATTTCACCGCTACCCCTGGGGTACCCCCGGCCTCTCCCGGTCCCAAGCCCGGCAGTATCTCTGCCAGCCCTGCGGTTGAGCCGCAGGATTTAAGCAGAGACTTACCGGGCCGGCTACGGACGCTTTAGGCCCAATAACAGTGGCCACCACTTGGGCCGCCGGTATTACCGCGGCTGCTGGCACCGGACTTGCCCAGCCCTTATTCCCGGAGCTGTTTACACTCCGGAAAAGCCCACGCAGAGCGTGGGCACTCGGGGTCCCCCCGTCGCGCTTTCGCGCATTGCGGAGGTTTCGCGCCTGCTGCGCCCCGTAGGGCCTGGACCCGTGTCTCAGTGTCCATCTCCGGGCTCCCCCTCTCAGGGCCCGTACGGATCGTAGGCTTGGTGGGCCGTTACCCCACCAACTACCTAATCCGCCGCAGCCCCATCCTCGGGCGGCTTACGCCTTTCGGGGAGGGATCATTCCAGACCTCCTCCCCTATGGGGGATTAGCCTCAGTTTCCCGAGGTTATCCCCCACCCGAGGGTAGGTTAGCCACGTGTTACTGAGCCGTGCGCCGGTGCTCCCCGAAGGGAGCCCCTTGACTCGCATGGCTTAGTCGGACCCCGATAGCAGTGGCCTCCGGCAGGATCAACC
>AS000010|NR_074207.1|SP00002 Archaea;Euryarchaeota;Methanococci;Methanococcales;Methanocaldococcaceae;Methanocaldococcus;jannaschii DSM 2661
TCCGGTTGATCCTGCCGGAGGCCACTGCTATCGGGGTCCGACTAAGCCATGCGAGTCAAGGGGCTCCTTCGGGAGCACCGGCGCACGGCTCAGTAACACGTGGCTAACCTACCCTCGGGTGGGGGATAACCTCGGGAAACTGAGGCTAATCCCCCATAGGGGAGGAGGTCTGGAATGATCCCTCCCCGAAAGGCGCAAGCCGCCCGAGGATGGGGCTGCGGCGGATTAGGTAGTTGGTGGGGTAACGGCCCACCAAGCCTACGATCCGTACGGGCCCTGAGAGGGGGAGCCCGGAGATGGACACTGAGACACGGGTCCAGGCCCTACGGGGCGCAGCAGGCGCGAAACCTCCGCAATGCGCGAAAGCGCGACGGGGGGACCCCGAGTGCCCACGCTCCGCGTGGGCTTTTCCGGAGTGTAAACAGCTCCGGGAATAAGGGCTGGGCAAGTCCGGTGCCAGCAGCCGCGGTAATACCGGCGGCCCGAGTGGTGGCCACTGTTATTGGGCCTAAAGCGTCCGTAGCCGGCCCGGTAAGTCTCTGCTTAAATCCTGCGGCTCAACCGCAGGGCTGGCAGAGATACTGCCGGGCTTGGGACCGGGAGAGGCCGGGGGTACCCCAGGGGTAGCGGTGAAATGCGTTGATCCCTGGGGGACCACCTGTGGCGAAGGCGCCCGGCTGGAACGGGTCCGACGGTGAGGGACGAAGGCCGGGGGAGCAAACCGGATTAGATACCCGGGTAGTCCCGGCTGTAAACTCTGCGGACTAGGTGTCGCGTCGGCTTCGGGCCGACGCGGTGCCGAAGGGAAGCCGTTAAGTCCGCCGCCTGGGGAGTACGGTCGCAAGACTGAAACTTAAAGGAATTGGCGGGGGAGCACTACAACGGGTGGAGCCTGCGGTTTAATTGGATTCAACGCCGGGCATCTTACCAGGGGCGACGGCAGGATGAAGGCCAGGTTGACGACCTTGCCAGACGCGCCGAGAGGTGGTGCATGGCCGTCGTCAGCTCGTACCGTGAGGCGTCCTGTTAAGTCAGGTAACGAGCGAGACCCGCGCCCCATGTTGCTACCTCCTCCTCCGGGAGGAGGGCACTCATGGGGGACCGCCGGCGCTAAGCCGGAGGAAGGTGCGGGCAACGACAGGTCCGCATGCCCCGAATCCCCTGGGCTACACGCGGGCTACAATGGCCGGGACAATGGGACGCGACCCCGAAAGGGGGAGCGAATCCCCTAAACCCGGTCGTAGTCCGGATCGAGGGCTGTAACTCGCCCTCGTGAAGCCGGAATCCGTAGTAATCGCGCCTCACCATGGCGCGGTGAATGCGTCCCTGCTCCTTGCACACACCGCCCGTCACGCCACCCGAGTTGAGCCCAAGTGAGGCCCTGTCCGCGAGGGCAGGGTCGAACTTGGGTTCAGCGAGGGGGGCGAAGTCGTAACAAGGTAGCCGTAGGGGAACCTGCGGCTGGATCACCT
>AS000011|L77117.1|SP00002 Archaea;Euryarchaeota;Methanococci;Methanococcales;Methanocaldococcaceae;Methanocaldococcus;jannaschii DSM 2661
TACGGCTACCTTGTTACGACTTCGCCCCCCTCGCTGAACCCAAGTTCGACCCTGCCCTTGCGGACAGGGCCTCACTTGGGCTCAACTCGGGTGGCGTGACGGGCGGTGTGTGCAAGGAGCAGGGACGCATTCACCGCGCCATGGTGAGGCGCGATTACTACGGATTCCGGCTTCACGAGGGCGAGTTACAGCCCTCGATCCGGACTACGACCGGGTTTAGGGGATTCGCTCCCCCTTTCGGGGTCGCGTCCCATTGTCCCGGCCATTGTAGCCCGCGTGTAGCCCAGGGGATTCGGGGCATGCGGACCTGTCGTTGCCCGCACCTTCCTCCGGCTTAGCGCCGGCGGTCCCCCATGAGTGCCCTCCTCCCGGAGGAGGAGGTAGCAACATGGGGCACGGGTCTCGCTCGTTACCTGACTTAACAGGACGCCTCACGGTACGAGCTGACGACGGCCATGCACCACCTCTCGGCGCGTCTGGCAAGGTCGTCAACCTGGCCTTCATCCTGCCGTCGCCCCTGGTAAGATGCCCGGCGTTGAATCCAATTAAACCGCAGGCTCCACCCGTTGTAGTGCTCCCCCGCCAATTCCTTTAAGTTTCAGTCTTGCGACCGTACTCCCCAGGCGGCGGACTTAACGGCTTCCCTTCGGCACCGCGTCGGCCCGAAGCCGACGCGACACCTAGTCCGCAGAGTTTACAGCCAGGACTACCCGGGTATCTAATCCGGTTTGCTCCCCTGGCCTTCGTCCCTCACCGTCGGACCCGTTCCAGCCGGGCGCCTTCGCCACAGGTGGTCCCCCAGGGATCAACGCATTTCACCGCTACCCCTGGGGTACCCCCGGCCTCTCCCGGTCCCAAGCCCGGCAGTATCTCTGCCAGCCCTGCGGTTGAGCCGCAGATTTAAGCAGAGACTTACCGGGCCGGCTACGGACGCTTTAGGCCCAATAACAGTGGCCACCACTTGGGCCGCCGGTATTACCGCGGCTGCTGGCACCGGACTTGCCCAGCCCTTATTCCCGGAGCTGTTTACACTCCGGAAAAGCCCACGCAGGGCGTGGGCACTCGGGGTCCCCCCGTCGCGCTTTCGCGCATTGCGGAGGTTTCGCGCCTGCTGCGCCCCGTAGGCCTGGACCCGTGTCTCAGTGTCCATCTCCGGGCTCCCCCTCTCAGGGCCCGTACGGATCGTAGGCTTGGTGGGCCGTTACCCCACCAACTACCTAATCCGCCGCAGCCCCATCCTCGGGCAGCTTACGCCTTTCGGGGAGGGATCATTCCAGACCTCCTCCCCTATGGGGGATTAGCCTCAGTTTCCCGAGGTTATCCCCCACCCGAGGGTAGGTTAGCCACGTGTTACTGAGCCGTGCGCCGGTGCTCCCCGAAGGGAGCCCCTTGACTCGCATGGCTTAGTCGGACCCCGATAGCAGTGGCCTCCGGCAGGATCAACC
>AS000012|CP009149.1|SP00002 Archaea;Euryarchaeota;Methanococci;Methanococcales;Methanocaldococcaceae;Methanocaldococcus;jannaschii DSM 2661
GGTTGATCCTGCCGGAGGCCACTGCTATCGGGGTCCGACTAAGCCATGCGAGTCAAGGGGCTCCCTTCGGGGAGCACCGGCGCACGGCTCAGTAACACGTGGCTAACCTACCCTCGGGTGGGGGATAACCTCGGGAAACTGAGGCTAATCCCCCATAGGGGAGGAGGTCTGGAATGATCCCTCCCCGAAAGGCGTAAGCCGCCCGAGGATGGGGCTGCGGCGGATTAGGTAGTTGGTGGGGTAACGGCCCACCAAGCCTACGATCCGTACGGGCCCTGAGAGGGGGAGCCCGGAGATGGACACTGAGACACGGGTCCAGGCCCTACGGGGCGCAGCAGGCGCGAAACCTCCGCAATGCGCGAAAGCGCGACGGGGGGACCCCGAGTGCCCACGCTCTGCGTGGGCTTTTCCGGAGTGTAAACAGCTCCGGGAATAAGGGCTGGGCAAGTCCGGTGCCAGCAGCCGCGGTAATACCGGCGGCCCGAGTGGTGGCCACTGTTATTGGGCCTAAAGCGTCCGTAGCCGGCCCGGTAAGTCTCTGCTTAAATCCTGCGGCTCAACCGCAGGGCTGGCAGAGATACTGCCGGGCTTGGGACCGGGAGAGGCCGGGGGTACCCCAGGGGTAGCGGTGAAATGCGTTGATCCCTGGGGGACCACCTGTGGCGAAGGCGCCCGGCTGGAACGGGTCCGACGGTGAGGGACGAAGGCCGGGGGAGCAAACCGGATTAGATACCCGGGTAGTCCCGGCTGTAAACTCTGCGGACTAGGTGTCGCGTCGGCTTCGGGCCGACGCGGTGCCAAAGGGAAGCCGTTAAGTCCGCCGCCTGGGGAGTACGGTCGCAAGACTGAAACTTAAAGGAATTGGCGGGGGAGCACTACAACGGGTGGAGCCTGCGGTTTAATTGGATTCAACGCCGGGCATCTTACCAGGGGCGACGGCAGGATGAAGGCCAGGTTGACGACCTTGCCAGACGCGCCGAGAGGTGGTGCATGGCCGTCGTCAGCTCGTACCGTGAGGCGTCCTGTTAAGTCAGGTAACGAGCGAGACCCGTGCCCCATGTTGCTACCCTCCCCTCCGGGGGAGGGGCACTCATGGGGGACCGCCGGCGCTAAGCCGGAGGAAGGTGCGGGCAACGACAGGTCCGCATGCCCCGAATCCCCTGGGCTACACGCGGGCTACAATGGCCGGGACAATGGGACGCGACCCCGAAAGGGGGAGCGAATCCCCTAAACCCGGTCGTAGTCCGGATCGAGGGCTGTAACTCGCCCTCGTGAAGCCGGAATCCGTAGTAATCGCGCCTCACCATGGCGCGGTGAATGCGTCCCTGCTCCTTGCACACACCGCCCGTCACGCCACCCGAGTTGAGCCCAAGTGAGGCCCTGTCCGTAAGGGCAGGGTCGAACTTGGGTTCAGCGAGGGGGGCGAAGTCGTAACAAGGTAGCCGTA
>AS000013|NR_113292.1|SP00002 Archaea;Euryarchaeota;Methanococci;Methanococcales;Methanocaldococcaceae;Methanocaldococcus;jannaschii DSM 2661
GTCCTGCCGGAGGCCACTGCTATCGGGGTCCGACTAAGCCATGCGAGTCAAGGGGCTCCCTTCGGGGAGCACCGGCGCACGGCTCAGTAACACGTGGCTAACCTACCCTCGGGTGGGGGATAACCTCGGGAAACTGAGGCTAATCCCCCATAGGGGAGGAGGTCTGGAATGATCCCTCCCCGAAAGGCGTAAGCYGCCCGAGGATGGGGCTGCGGCGGATTAGGTAGTTGGTGGGGTAACGGCCCACCAAGCCTACGATCCGTACGGGCCCTGAGAGGGGGAGCCCGGAGATGGACACTGAGACACGGGTCCAGGCCCTACGGGGCGCAGCAGGCGCGAAACCTCCGCAATGCGCGAAAGCGCGACGGGGGGACCCCGAGTGCCCACGCCCTGCGTGGGCTTTTCCGGAGTGTAAACAGCTCCGGGAATAAGGGCTGGGCAAGTCCGGTGCCAGCAGCCGCGGTAATACCGGCGGCCCAAGTGGTGGCCACTGTTATTGGGCCTAAAGCGTCCGTAGCCGGCCCGGTAAGTCTCTGCTTAAATCCTGCGGCTCAACCGCAGGGCTGGCAGAGATACTGCCGGGCTTGGGACCGGGAGAGGCCGGGGGTACCCCAGGGGTAGCGGTGAAATGCGTTGATCCCTGGGGGACCACCTGTGGCGAAGGCGCCCGGCTGGAACGGGTCCGACGGTGAGGGACGAAGGCCAGGGGAGCAAACCGGATTAGATACCCGGGTAGTCCTGGCTGTAAACTCTGCGGACTAGGTGTCGCGTCGGCTTCGGGCCGACGCGGTGCCGAAGGGAAGCCGTTAAGTCCGCCGCCTGGGGAGTACGGTCGCAAGACTGAAACTTAAAGGAATTGGCGGGGGAGCACTACAACGGGTGGAGCCTGCGGTTTAATTGGATTCAACGCCGGGCATCTTACCAGGGGCGACGGCAGGATGAAGGCCAGGTTGACGACCTTGCCAGACGCGCCGAGAGGTGGTGCATGGCCGTCGTCAGCTCGTACCGTGAGGCGTCCTGTTAAGTCAGGTAACGAGCGAGACCCGTGCCCCATGTTGCTACCTCCTCCTCCGGGAGGAGGGCACTCATGGGGGACCGCCGGCGCTAAGCCGGAGGAAGGTGCGGGCAACGACAGGTCCGCATGCCCCGAATCCCCTGGGCTACACGCGGGCTACAATGGCCGGGACAATGGGACGCGACCCCGAAAGGGGGAGCGAATCCCCTAAACCCGGTCGTAGTCCGGATCGAGGGCTGTAACTCGCCCTCGTGAAGCCGGAATCCGTAGTAATCGCGCCTCACCATGGCGCGGTGAATGCGTCCCTGCTCCTTGCACACACCGCCCGTCACGCCACCCGAGTTGAGCCCAAGTGAGGCCCTGTCCGCAAGGGCAGGGTCGAACTTGGGTTCAGCGAGGGGGGCGAAGTCGTAACAAGGTAGCCGTAGGGGAACCTGCGGCTG
>AS000014|NR_134839.1|SP00002 Archaea;Euryarchaeota;Methanococci;Methanococcales;Methanocaldococcaceae;Methanocaldococcus;jannaschii DSM 2661
ATTCCGGTTGATCCTGCCGGAGGCCACTGCTATCGGGGTCCGACTAAGCCATGCGAGTCAAGGGGCTCCCTTCGGGGAGCACCGGCGCACGGCTCAGTAACACGTGGCTAACCTACCCTCGGGTGGGGGATAACCTCGGGAAACTGAGGCTAATCCCCCATAGGGGAGGAGGTCTGGAATGATCCCTCCCCGAAAGGCGTAAGCCGCCCGAGGATGGGGCTGCGGCGGATTAGGTAGTTGGTGGGGTAACGGCCCACCAAGCCTACGATCCGTACGGGCCCTGAGAGGGGGAGCCCGGAGATGGACACTGAGACACGGGTCCAGGCCCTACGGGGCGCAGCAGGCGCGAAACCTCCGCAATGCGCGAAAGCGCGACGGGGGGACCCCGAGTGCCCACGCTCTGCGTGGGCTTTTCCGGAGTGTAAACAGCTCCGGGAATAAGGGCTGGGCAAGTCCGGTGCCAGCAGCCGCGGTAATACCGGCGGCCCGAGTGGTGGCCACTGTTATTGGGCCTAAAGCGTCCGTAGCCGGCCCGGTAAGTCTCTGCTTAAATCCTGCGGCTCAACCGCAGGGCTGGCAGAGATACTGCCGGGCTTGGGACCGGGAGAGGCCGGGGGTACCCCAGGGGTAGCGGTGAAATGCGTTGATCCCTGGGGGACCACCTGTGGCGAAGGCGCCCGGCTGGAACGGGTCCGACGGTGAGGGACGAAGGCCGGGGGAGCAAACCGGATTAGATACCCGGGTAGTCCCGGCTGTAAACTCTGCGGACTAGGTGTCGCGTCGGCTTCGGGCCGACGCGGTGCCGAAGGGAAGCCGTTAAGTCCGCCGCCTGGGGAGTACGGTCGCAAGACTGAAACTTAAAGGAATTGGCGGGGGAGCACTACAACGGGTGGAGCCTGCGGTTTAATTGGATTCAACGCCGGGCATCTTACCAGGGGCGACGGCAGGATGAAGGCCAGGTTGACGACCTTGCCAGACGCGCCGAGAGGTGGTGCATGGCCGTCGTCAGCTCGTACCGTGAGGCGTCCTGTTAAGTCAGGTAACGAGCGAGACCCGTGCCCCATGTTGCTACCCTCCCCTCCGGGGGAGGGGCACTCATGGGGGACCGCCGGCGCTAAGCCGGAGGAAGGTGCGGGCAACGACAGGTCCGCATGCCCCGAATCCCCTGGGCTACACGCGGGCTACAATGGCCGGGACAATGGGACGCGACCCCGAAAGGGGGAGCGAATCCCCTAAACCCGGTCGTAGTCCGGATCGAGGGCTGTAACTCGCCCTCGTGAAGCCGGAATCCGTAGTAATCGCGCCTCACCATGGCGCGGTGAATGCGTCCCTGCTCCTTGCACACACCGCCCGTCACGCCACCCGAGTTGAGCCCAAGTGAGGCCCTGTCCGTAAGGGCAGGGTCGAACTTGGGTTCAGCGAGGGGGGCGAAGTCGTAACAAGGTAGCCGTAGGGGAACCTGCGGCTGGATCACCTCCT
>AS000015|CP001696.1|SP00002 Archaea;Euryarchaeota;Methanococci;Methanococcales;Methanocaldococcaceae;Methanocaldococcus;jannaschii DSM 2661
GGTTGATCCTGCCGGAGGCCACTGCTATCGGGGTCCGACTAAGCCATGCGAGTCAAGGGGCTCCTTCGGGAGCACCGGCGCACGGCTCAGTAACACGTGGCTAACCTACCCTCGGGTGGGGGATAACCTCGGGAAACTGAGGCTAATCCCCCATAGGGGAGGAGGTCTGGAATGATCCCTCCCCGAAAGGCGCAAGCCGCCCGAGGATGGGGCTGCGGCGGATTAGGTAGTTGGTGGGGTAACGGCCCACCAAGCCTACGATCCGTACGGGCCCTGAGAGGGGGAGCCCGGAGATGGACACTGAGACACGGGTCCAGGCCCTACGGGGCGCAGCAGGCGCGAAACCTCCGCAATGCGCGAAAGCGCGACGGGGGGACCCCGAGTGCCCACGCTCCGCGTGGGCTTTTCCGGAGTGTAAACAGCTCCGGGAATAAGGGCTGGGCAAGTCCGGTGCCAGCAGCCGCGGTAATACCGGCGGCCCGAGTGGTGGCCACTGTTATTGGGCCTAAAGCGTCCGTAGCCGGCCCGGTAAGTCTCTGCTTAAATCCTGCGGCTCAACCGCAGGGCTGGCAGAGATACTGCCGGGCTTGGGACCGGGAGAGGCCGGGGGTACCCCAGGGGTAGCGGTGAAATGCGTTGATCCCTGGGGGACCACCTGTGGCGAAGGCGCCCGGCTGGAACGGGTCCGACGGTGAGGGACGAAGGCCGGGGGAGCAAACCGGATTAGATACCCGGGTAGTCCCGGCTGTAAACTCTGCGGACTAGGTGTCGCGTCGGCTTCGGGCCGACGCGGTGCCGAAGGGAAGCCGTTAAGTCCGCCGCCTGGGGAGTACGGTCGCAAGACTGAAACTTAAAGGAATTGGCGGGGGAGCACTACAACGGGTGGAGCCTGCGGTTTAATTGGATTCAACGCCGGGCATCTTACCAGGGGCGACGGCAGGATGAAGGCCAGGTTGACGACCTTGCCAGACGCGCCGAGAGGTGGTGCATGGCCGTCGTCAGCTCGTACCGTGAGGCGTCCTGTTAAGTCAGGTAACGAGCGAGACCCGCGCCCCATGTTGCTACCTCCTCCTCCGGGAGGAGGGCACTCATGGGGGACCGCCGGCGCTAAGCCGGAGGAAGGTGCGGGCAACGACAGGTCCGCATGCCCCGAATCCCCTGGGCTACACGCGGGCTACAATGGCCGGGACAATGGGACGCGACCCCGAAAGGGGGAGCGAATCCCCTAAACCCGGTCGTAGTCCGGATCGAGGGCTGTAACTCGCCCTCGTGAAGCCGGAATCCGTAGTAATCGCGCCTCACCATGGCGCGGTGAATGCGTCCCTGCTCCTTGCACACACCGCCCGTCACGCCACCCGAGTTGAGCCCAAGTGAGGCCCTGTCCGCGAGGGCAGGGTCGAACTTGGGTTCAGCGAGGGGGGCGAAGTCGTAACAAGGTAGCCGTA
>AS000016|KC261588.1|SP00002 Archaea;Euryarchaeota;Methanococci;Methanococcales;Methanocaldococcaceae;Methanocaldococcus;jannaschii DSM 2661
GGTTGATCCTGCCGGAGGCCACTGCTATCGGGGTCCGACTAAGCCATGCGAGTCAAGGGGCTCCCTTCGGGGAGCACCGGCGCACGGCTCAGTAACACGTGGCTAACCTACCCTCGGGTGGGGGATAACCTCGGGAAACTGAGGCTAATCCCCCATAGGGGAGGAGGTCTGGAATGATCCCTCCCCGAAAGGCGTAAGCCGCCCGAGGATGGGGCTGCGGCGGATTAGGTAGTTGGTGGGGTAACGGCCCACCAAGCCTACGATCCGTACGGGCCCTGAGAGGGGGAGCCCGGAGATGGACACTGAGACACGGGTCCAGGCCCTACGGGGCGCAGCAGGCGCGAAACCTCCGCAATGCGCGAAAGCGCGACGGGGGGACCCCGAGTGCCCACGCTCTGCGTGGGCTTTTCCGGAGTGTAAACAGCTCCGGGAATAAGGGCTGGGCAAGTCCGGTGCCAGCAGCCGCGGTAATACCGGCGGCCCGAGTGGTGGCCACTGTTATTGGGCCTAAAGCGTCCGTAGCCGGCCCGGTAAGTCTCTGCTTAAATCCTGCGGCTCAACCGCAGGGCTGGCAGAGATACTGCCGGGCTTGGGACCGGGAGAGGCCGGGGGTACCCCAGGGGTAGCGGTGAAATGCGTTGATCCCTGGGGGACCACCTGTGGCGAAGGCGCCCGGCTGGAACGGGTCCGACGGTGAGGGACGAAGGCCGGGGGAGCAAACCGGATTAGATACCCGGGTAGTCCCGGCTGTAAACTCTGCGGACTAGGTGTCGCGTCGGCTTCGGGCCGACGCGGTGCCGAAGGGAAGCCGTTAAGTCCGCCGCCTGGGGAGTACGGTCGCAAGACTGAAACTTAAAGGAATTGGCGGGGGAGCACTACAACGGGTGGAGCCTGCGGTTTAATTGGATTCAACGCCGGGCATCTTACCAGGGGCGACGGCAGGATGAAGGCCAGGTTGACGACCTTGCCAGACGCGCCGAGAGGTGGTGCATGGCCGTCGTCAGCTCGTACCGTGAGGCGTCCTGTTAAGTCAGGTAACGAGCGAGACCCGTGCCCCATGTTGCTACCCTCCCCTCCGGGGGAGGGGCACTCATGGGGGACCGCCGGCGCTAAGCCGGAGGAAGGTGCGGGCAACGACAGGTCCGCATGCCCCGAATCCCCTGGGCTACACGCGGGCTACAATGGCCGGGACAATGGGACGCGACCCCGAAAGGGGGAGCGAATCCCCTAAACCCGGTCGTAGTCCGGATCGAGGGCTGTAACTCGCCCTCGTGAAGCCGGAATCCGTAGTAATCGCGCCTCACCATGGCGCGGTGAATGCGTCCCTGCTCCTTGCACACACCGCCCGTCACGCCACCCGAGTTGAGCCCAAGTGAGGCCCTGTCCGTAAGGGCAGGGTCGAACTTGGGTTCAGCGAGGGGGGCGAAGTCGTAACAAGGTAGCCGTAGGGGAACCTGCGGCTGGATCACCTCCTGAGAAAAAAGCGCTGGTTGCTGTGGGGCACCAAACCAGTCGTGGGCTTGCCTCATAGGGAAAGTGGGCCCGTAGCTCAGCTGGGAGAGCGCCGGCCTTGCAAGCCGGAGGCCGTGGGTTCAAATCCCACCGGGTCCACTATATATGCAACCTGCAACTCTAAAGAGTTGCAGGTGAAGGGCCTGAAAAACATGAGGGCCATGCATAGGCTTCCACATCCCGGTGAAATCTGGATACTCTGCCGGGCCACCAGCCCACCTGGTGGATGGCTCGGCTCGGGGCGCCGAGGAAGGGCGTG
>AS000017|NC_000909.1|SP00002 Archaea;Euryarchaeota;Methanococci;Methanococcales;Methanocaldococcaceae;Methanocaldococcus;jannaschii DSM 2661
GGTTGATCCTGCCGGAGGCCACTGCTATCGGGGTCCGACTAAGCCATGCGAGTCAAGGGGCTCCCTTCGGGGAGCACCGGCGCACGGCTCAGTAACACGTGGCTAACCTACCCTCGGGTGGGGGATAACCTCGGGAAACTGAGGCTAATCCCCCATAGGGGAGGAGGTCTGGAATGATCCCTCCCCGAAAGGCGTAAGCCGCCCGAGGATGGGGCTGCGGCGGATTAGGTAGTTGGTGGGGTAACGGCCCACCAAGCCTACGATCCGTACGGGCCCTGAGAGGGGGAGCCCGGAGATGGACACTGAGACACGGGTCCAGGCCCTACGGGGCGCAGCAGGCGCGAAACCTCCGCAATGCGCGAAAGCGCGACGGGGGGACCCCGAGTGCCCACGCCCTGCGTGGGCTTTTCCGGAGTGTAAACAGCTCCGGGAATAAGGGCTGGGCAAGTCCGGTGCCAGCAGCCGCGGTAATACCGGCGGCCCAAGTGGTGGCCACTGTTATTGGGCCTAAAGCGTCCGTAGCCGGCCCGGTAAGTCTCTGCTTAAATCCTGCGGCTCAACCGCAGGGCTGGCAGAGATACTGCCGGGCTTGGGACCGGGAGAGGCCGGGGGTACCCCAGGGGTAGCGGTGAAATGCGTTGATCCCTGGGGGACCACCTGTGGCGAAGGCGCCCGGCTGGAACGGGTCCGACGGTGAGGGACGAAGGCCAGGGGAGCAAACCGGATTAGATACCCGGGTAGTCCTGGCTGTAAACTCTGCGGACTAGGTGTCGCGTCGGCTTCGGGCCGACGCGGTGCCGAAGGGAAGCCGTTAAGTCCGCCGCCTGGGGAGTACGGTCGCAAGACTGAAACTTAAAGGAATTGGCGGGGGAGCACTACAACGGGTGGAGCCTGCGGTTTAATTGGATTCAACGCCGGGCATCTTACCAGGGGCGACGGCAGGATGAAGGCCAGGTTGACGACCTTGCCAGACGCGCCGAGAGGTGGTGCATGGCCGTCGTCAGCTCGTACCGTGAGGCGTCCTGTTAAGTCAGGTAACGAGCGAGACCCGTGCCCCATGTTGCTACCTCCTCCTCCGGGAGGAGGGCACTCATGGGGGACCGCCGGCGCTAAGCCGGAGGAAGGTGCGGGCAACGACAGGTCCGCATGCCCCGAATCCCCTGGGCTACACGCGGGCTACAATGGCCGGGACAATGGGACGCGACCCCGAAAGGGGGAGCGAATCCCCTAAACCCGGTCGTAGTCCGGATCGAGGGCTGTAACTCGCCCTCGTGAAGCCGGAATCCGTAGTAATCGCGCCTCACCATGGCGCGGTGAATGCGTCCCTGCTCCTTGCACACACCGCCCGTCACGCCACCCGAGTTGAGCCCAAGTGAGGCCCTGTCCGCAAGGGCAGGGTCGAACTTGGGTTCAGCGAGGGGGGCGAAGTCGTAACAAGGTAGCCGTA
>AS000018|NC_000909.1|SP00002 Archaea;Euryarchaeota;Methanococci;Methanococcales;Methanocaldococcaceae;Methanocaldococcus;jannaschii DSM 2661
GGTTGATCCTGCCGGAGGCCACTGCTATCGGGGTCCGACTAAGCCATGCGAGTCAAGGGGCTCCCTTCGGGGAGCACCGGCGCACGGCTCAGTAACACGTGGCTAACCTACCCTCGGGTGGGGGATAACCTCGGGAAACTGAGGCTAATCCCCCATAGGGGAGGAGGTCTGGAATGATCCCTCCCCGAAAGGCGTAAGCTGCCCGAGGATGGGGCTGCGGCGGATTAGGTAGTTGGTGGGGTAACGGCCCACCAAGCCTACGATCCGTACGGGCCCTGAGAGGGGGAGCCCGGAGATGGACACTGAGACACGGGTCCAGGCCTACGGGGCGCAGCAGGCGCGAAACCTCCGCAATGCGCGAAAGCGCGACGGGGGGACCCCGAGTGCCCACGCCCTGCGTGGGCTTTTCCGGAGTGTAAACAGCTCCGGGAATAAGGGCTGGGCAAGTCCGGTGCCAGCAGCCGCGGTAATACCGGCGGCCCAAGTGGTGGCCACTGTTATTGGGCCTAAAGCGTCCGTAGCCGGCCCGGTAAGTCTCTGCTTAAATCTGCGGCTCAACCGCAGGGCTGGCAGAGATACTGCCGGGCTTGGGACCGGGAGAGGCCGGGGGTACCCCAGGGGTAGCGGTGAAATGCGTTGATCCCTGGGGGACCACCTGTGGCGAAGGCGCCCGGCTGGAACGGGTCCGACGGTGAGGGACGAAGGCCAGGGGAGCAAACCGGATTAGATACCCGGGTAGTCCTGGCTGTAAACTCTGCGGACTAGGTGTCGCGTCGGCTTCGGGCCGACGCGGTGCCGAAGGGAAGCCGTTAAGTCCGCCGCCTGGGGAGTACGGTCGCAAGACTGAAACTTAAAGGAATTGGCGGGGGAGCACTACAACGGGTGGAGCCTGCGGTTTAATTGGATTCAACGCCGGGCATCTTACCAGGGGCGACGGCAGGATGAAGGCCAGGTTGACGACCTTGCCAGACGCGCCGAGAGGTGGTGCATGGCCGTCGTCAGCTCGTACCGTGAGGCGTCCTGTTAAGTCAGGTAACGAGCGAGACCCGTGCCCCATGTTGCTACCTCCTCCTCCGGGAGGAGGGCACTCATGGGGGACCGCCGGCGCTAAGCCGGAGGAAGGTGCGGGCAACGACAGGTCCGCATGCCCCGAATCCCCTGGGCTACACGCGGGCTACAATGGCCGGGACAATGGGACGCGACCCCGAAAGGGGGAGCGAATCCCCTAAACCCGGTCGTAGTCCGGATCGAGGGCTGTAACTCGCCCTCGTGAAGCCGGAATCCGTAGTAATCGCGCCTCACCATGGCGCGGTGAATGCGTCCCTGCTCCTTGCACACACCGCCCGTCACGCCACCCGAGTTGAGCCCAAGTGAGGCCCTGTCCGCAAGGGCAGGGTCGAACTTGGGTTCAGCGAGGGGGGCGAAGTCGTAACAAGGTAGCCGTA
>AS000019|NR_028250.1|SP00003 Archaea;Euryarchaeota;Methanobacteria;Methanobacteriales;Methanobacteriaceae;Methanothermobacter;thermautotrophicus str. Delta H
TATTGGGTTCAGATTAAGCCATGCAAGTCGAACGAACCTTGTGTTCGTGGCGAACGGCTCAGTAACACGTGGATAACCTGCCCTTGGGACCGGGATAACCCCGGGAAACTGGGGATAAACCCGGATAGGTGATGCTGCCTGGAATGGTTCTTCACCGAAACACCTTCGGGTGCCCAAGGATGGGTCTGCGGCCGATTAGGTTGTTGGTAGGGTAACGGCCTACCAAGCCGATCATCGGTACGGGTTGTGAGAGCAAGAGCCCGGAGATGGAACCTGAGACAAGGTTCCAAGGCTACGGGGCAGCAGGCGCGAAACCTCCGCAATGCACGCAAGTGCGACGGGGAACCCCAAGTGCCACTCTTAACGGGTGGCTTTTCAGAAGTGTAAAAAGCTTCTGGAATAAGGGCTGGGCAAGACCGGTGCCAGCCGCCGCGGTAACACCGGCAGCTCAAGTGGTAGCCGCTTTTATTGGGCCTAAAGCGTCCGTAGCCGGTCTGATAAGTCTCTGGTGAAATCCCACAGCTTAACTGTGGGAATTGCTGGAGATACTATCATGACTCGAGGTCGGGAGAGGCTGGAGGTACTCCCAGGGTAGGGGTGAAATCCTGTAATCCTGGGAGGACCACCTGTGGCGAAGGCGTCCAGCTGGAACGAACCTGACGGTGAGGGACGAAAGCCAGGGGCGCGAACCGGATTAGATACCCGGGTAGTCCTGGCCGTAAACGATGTGGACTTGGTGTTGGGATGGCTTCGAGCTGCCCCAGTGCCGAAGGGAAGCTGTTAAGTCCACCGCCTGGGAAGTACGGCCGCAAGGCTGAAACTTAAAGGAATTGGCGGGGGAGCACCACAACGCGTGGAGCTGCGGTTTAATTGGATTCAACGCCGGACATCTCACCAGGGGCGACAGCAGTATGATGGCCAGGTTGATGACCTTGCCTGACGAGCTGAGAGGAGGTGCATGGCCGCCGTCAGCTCGTACCGTGAGCGTCCTGTTAAGTCAGGCAACGAGCGAGACCCACGCCCTTAGTTACCAGCGGAACCCTTATGGGTTGCCGGGCACACTAAGGGGACCGCCAGTGATAAACTGGAGGAAGGAGTGGACGACGGTAGGTCCGTATGCCCCGAATCCCCTGGGCAACACGCGGGCTACAATGGCCTGGACAATGGGTTCCGACACCGAAAGGTGGAGGTAATCCCCTAAACCAGGTCGTAGTTCGGATCGAGGGCTGTAACCCGCCCTCGTGAAGCTGGAATGCGTAGTAATCGCGTGTCACTATCGCGCGGTGAATACGTCCCTGCTCCTTGCACACACCGCCCGTCACGCCACCCAAAAAGGGCTTGGATGAGGCCACAACATTCTGTTGTGGTCGAATCTGGGTTCTTTGAGGAGGGCGAAGTCGTAACAAGGTAGCCGTAGGGAACCTGCGGCTGG
>AS000020|NR_028249.1|SP00003 Archaea;Euryarchaeota;Methanobacteria;Methanobacteriales;Methanobacteriaceae;Methanothermobacter;thermautotrophicus str. Delta H
TCCTGGCGGAGGCTACTGCTATTGGGGTTCGATTAAGCCATGCAAGTCGAACGAACCTTGTGTTCGTDGCGAACGGCTCAGTAACACGTGGATAACCTGCCCTTGGGACGGGATAACCCCGGGAAACTGGGGATAAACCCGGATAGGTGATGCTGCCTGGAATGGTTCTTCACCGAAACACTCCGGGTGCCCAAGGATGGGTCTGCGGCCGATTAGGTTGTTGGTAGGGTAACGGCCTACCAAGCCGATCATCGGTACGGGTTGTGAGAGCAAGAGCCCGGAGATGGAACCTGAGACAAGGTTCCAGGCTACGGGGCGCAGCAGGCGCGAAACCTCCGCAATGCACGCAAGTGCGACGGGAACCCCAAGTGCCACTCTTAACGGGGTGGCTTTTCAGAAGTGTAAAAAGCTTCTGGAATAAGGGBTGGGCAAGACCGGTGCCAGCCGCCGCGGTAACACCGGCAGCTCAAGTGGTAGCCGCTTTTATTGGGCCTAAAGCGTCCGTAGCCGGTCTGATAAGTCTCTGGTGAAATCCCACAGCTTAACTGTGGGAATTGCTGGAGATACTATCATGACTCGAGGTCGGGAGAGGCTGGAGGTACTCCCAGGGTAGGGGTGAAATCCTGTAATCCTGGGAGGACCACCTGTGGCGAAGGCGTCCAGCTGGAACGAACCTGACGGTGAGGGACGAAAGCCAGGGGCGCGAACCGGATTAGATACCCGGGTAGTCCTGGCCGTAAACGATGTGGACTTGGTGTTGGGATGGCTTCGAGCTGCCCCAGTGCCGAAGGAAGCTGTTAAGTCCACCGCCTGGGAAGTACGGCCGCAAGGCTGAAACTTAAAGGAATTGGCGGGGGAGCACCACAACGCGTGGAGCCTGCGGTTTAATTGGATTCAACGCCGGACATCTCACCAGGGGCGACAGCAGTATGATGGCCAGGTTGATGACCTTGCCTGACGAGCTGAGAGGAGGTGCATGGCCGCCGTCAGCTCGTACCGTGAGCGTCCTGTTAAGTCAGGCAACGAGCGAGACCCACGCCCTTAGTTACCAGCGGAACCCTTATGGGTTGCCGGGCACACTAAGGGGACCGCCAGTGATAAACTGGAGGAAGGAGTGGACGACGGTAGGTCCGTATGCCCCGAATCCCCTGGGCAACACGCGGGCTACAATGGCCTGGACAATGGGTTCCGACACCGAAAGGGAGGTAAATCCCCTAAACCAGGTCGTAGTTCGGATCGAGGGCTGTAACCCGCCCTCGTGAAGCTGGAATGCGTAGTAATCGCGTGTCACTATCGCGCGGTGAATACGTCCCTGCTCCTTGCACACACCGCCCGTCACGCCACCCAAAAAGGGCTTGGATGAGGCCACAACATTCTGTTGTGGTCGAATCTGGGTTCTTTGAGGAGGGCGAAGTCGTAACAAGGTAGCCGTAGGGGAACCTGCGGCTGGATCA
>AS000021|NR_028248.1|SP00003 Archaea;Euryarchaeota;Methanobacteria;Methanobacteriales;Methanobacteriaceae;Methanothermobacter;thermautotrophicus str. Delta H
TCCTGGCGGAGGCTACTGCTAATTGGGGTTCGATTAAGCCATGCAAGTCGAACGAACCTTGTGTTCGTGGCGAACGGCTCAGTAACACGTGGATAACCTGCCCTTGGGACCGGGATAACCCCGGGAAACTGGGGATAAACCTGGATAGGTGATGCTGCCTGGAATGGTTCTTCACCGAAACACTTCGGGTGCCCAAGGATGGGTCTGCGGCCGATTAGGTTGTTGGTAGGGTAACGGCCTACCAAGCCGATCATCGGTACGGGTTGTGAGAGCAAGAGCCCGGAGATGGAACCTGAGACAAGGTTCCCAGGCCTACGGGGCGCAGCAGGCGCGAAACCTCCGCAATGCACGCAAGTGCGACGGGGGAACCCCAAGTGCCACTCTTAACGGGGTGGCTTTTCAGAAGTGTAAAAAGCTTCTGGAATAAGGGBTGGGCAAGACCGGTGCCAGCCGCCGCGGTAACACCGGCAGCTCAAGTGGTAGCCGCTTTTATTGGGCCTAAAGCGTCCGTAGCCGGTCTGATAAGTCTCTGGTGAAATCCCACAGCTTAACTGTGGGAATTGCTGGAGATACTATCATGACTCGAGGTCGGGAGAGGCTGGAGGTACTCCCAGGGTAGGGGTGAAATCCTGTAATCCTGGGAGGACCACCTGTGGCGAAGGCGTCCAGCTGGAACGAACCTGACGGTGAGGGACGAAAGCCAGGGGCGCGAACCGGATTAGATACCCGGGTAGTCCTGGCCGTAAACGATGTGGACTTGGTGTTGGGATGGCTTCGAGCTGCCCCAGTGCCGAAGGGAAGCTGTTAAGTCCACCGCCTGGGAAGTACGGCCGCAAGGCTGAAACTTAAAGGAATTGGCGGGGGAGCACCACAACGCGTGGAGCCTGCGGTTTAATTGGATTCAACGCCGGACATCTCACCAGGGGCGACAGCAGTATGATGGCCAGGTTGATGACCTTGCCTGACGAGCTGAGAGGAGGTGCATGGCCGCCGTCAGCTCGTACCGTGAGGCGTCCTGTTAAGTCAGGCAACGAGCGAGACCCACGCCCTTAGTTACCAGCGGAACCCTTATGGTTGCCGGGCACACTAAGGGGACCGCCAGTGATAAACTGGAGGAAGGAGTGGACGACGGTAGGTCCGTATGCCCCGAATCCCCTGGGCAACACGCGGGCTACAATGGCCTGGACAATGGGTTCCGACACCGAAAGGTGGAGGTAATCCCCTAAACCAGGTCGTAGTTCGGATCGAGGGCTGTAACCCGCCCTCGTGAAGCTGGAATGCGTAGTAATCGCGTGTCACTATCGCGCGGTGAATACGTCCCTGCTCCTTGCACACACCGCCCGTCACGCCACCCAAAAAGGGCTTGGATGACGGACACAACACTTCTGTTGTGGATCGAATCTGGGTTCTTTGACGGACGGGCGAACGTCGTAACAAGGTAGCCG
>AS000022|AP011952.1|SP00003 Archaea;Euryarchaeota;Methanobacteria;Methanobacteriales;Methanobacteriaceae;Methanothermobacter;thermautotrophicus str. Delta H
GTTTGATCCTGGCGGAGGCTACTGCTATTGGGGTTCGATTAAGCCATGCAAGTCGAACGAACCTTGTGTTCGTGGCGAACGGCTCAGTAACACGTGGATAACCTGCCCTTGGGACCGGGATAACCCCGGGAAACTGGGGATAAACCTGGATAGGTGATGCTGCCTGGAATGGTTCTTCACCGAAACACCTTCGGGTGCCCAAGGATGGGTCTGCGGCCGATTAGGTTGTTGGTAGGGTAACGGCCTACCAAGCCGATCATCGGTACGGGTTGTGAGAGCAAGAGCCCGGAGATGGAACCTGAGACAAGGTTCCAGGCCCTACGGGGCGCAGCAGGCGCGAAACCTCCGCAATGCACGCAAGTGCGACGGGGGAACCCCAAGTGCCACTCTTAACGGGGTGGCTTTTCAGAAGTGTAAAAAGCTTCTGGAATAAGGGCTGGGCAAGACCGGTGCCAGCCGCCGCGGTAACACCGGCAGCTCAAGTGGTAGCCGCTTTTATTGGGCCTAAAGCGTCCGTAGCCGGTCTGATAAGTCTCTGGTGAAATCCCACAGCTTAACTGTGGGAATTGCTGGAGATACTATCATGACTCGAGGTCGGGAGAGGCTGGAGGTACTCCCAGGGTAGGGGTGAAATCCTGTAATCCTGGGAGGACCACCTGTGGCGAAGGCGTCCAGCTGGAACGAACCTGACGGTGAGGGACGAAAGCCAGGGGCGCGAACCGGATTAGATACCCGGGTAGTCCTGGCCGTAAACGATGTGGACTTGGTGTTGGGATGGCTTCGAGCTGCCCCAGTGCCGAAGGGAAGCTGTTAAGTCCACCGCCTGGGAAGTACGGCCGCAAGGCTGAAACTTAAAGGAATTGGCGGGGGAGCACCACAACGCGTGGAGCCTGCGGTTTAATTGGATTCAACGCCGGACATCTCACCAGGGGCGACAGCAGTATGATGGCCAGGTTGATGACCTTGCCTGACGAGCTGAGAGGAGGTGCATGGCCGCCGTCAGCTCGTACCGTGAGGCGTCCTGTTAAGTCAGGCAACGAGCGAGACCCACGCCCTTAGTTACCAGCGGAACCCTTTGGGGTTGCCGGGCACACTAAGGGGACCGCCAGTGATAAACTGGAGGAAGGAGTGGACGACGGTAGGTCCGTATGCCCCGAATCCCCTGGGCAACACGCGGGCTACAATGGCCTGGACAATGGGTTCCGACACTGAAAGGTGGAGGTAATCCCCTAAACCAGGTCGTAGTTCGGATCGAGGGCTGTAACTCGCCCTCGTGAAGCTGGAATGCGTAGTAATCGCGTGTCATTATCGCGCGGTGAATACGTCCCTGCTCCTTGCACACACCGCCCGTCACGCCACCCAAAAAGGGCTTGGATGAGGCCACAGTATTTTGCTGTGGTCGAATCTGGGTTCTTTGAGGAGGGCGAAGTCGTAACAAGGTAGCCGTA
>AS000023|HM041914.1|SP00003 Archaea;Euryarchaeota;Methanobacteria;Methanobacteriales;Methanobacteriaceae;Methanothermobacter;thermautotrophicus str. Delta H
TCCGGTTGATCCCGCCGGAGGCTACTGCTATTGGGGTTCGATTAAGCCATGCAAGTCGAACGAACCTTGTGTTCGTGGCGAACGGCTCAGTAACACGTGGATAACCTGCCCTTGGGACCGGGATAACCCCGGGAAACTGGGGATAAACCCGGATAGGTGATGCTGCCTGGAATGGTTCTTCACCGAAACACCTTCGGGTGCCCAAGGATGGGTCTGCGGCCGATTAGGTTGTTGGTAGGGTAACGGCCTACCAAGCCGATCATCGGTACGGGTTGTGAGAGCAAGAGCCCGGAGATGGAACCTGAGACAAGGTTCCAGGCCCTACGGGGCGCAGCAGGCGCGAAACCTCCGCAATGCACGCAAGTGCGACGGGGGAACCCCAAGTGCCACTCTTAACGGGGTGGCTTTTCAGAAGTGTAAAAAGCTTCTGGAATAAGGGCTGGGCAAGACCGGTGCCAGCCGCCGCGGTAACACCGGCAGCTCAAGTGGTAGCCGCTTTTATTGGGCCTAAAGCGTCCGTAGCCGGTCTGATAAGTCTCTGGTGAAATCCCACAGCTTAACTGTGGGAATTGCTGGAGATACTATCATGACTCGAGGTCGGGAGAGGCTGGAGGTACTCCCAGGGTAGGGGTGAAATCCTGTAATCCTGGGAGGACCACCTGTGGCGAAGGCGTCCAGCTGGAACGAACCTGACGGTGAGGGACGAAAGCCAGGGGCGCGAACCGGATTAGATACCCGGGTAGTCCTGGCCGTAAACGATGTGGACTTGGTGTTGGGATGGCTTCGAGCTGCCCCAGTGCCGAAGGGAAGCTGTTAAGTCCACCGCCTGGGAAGTACGGCCGCAAGGCTGAAACTTAAAGGAATTGGCGGGGGAGCACCACAACGCGTGGAGCCTGCGGTTTAATTGGATTCAACGCCGGACATCTCACCAGGGGCGACAGCAGTATGATGGCCAGGTTGATGACCTTGCCTGACGAGCTGAGAGGAGGTGCATGGCCGCCGTCAGCTCGTACCGTGAGGCGTCCTGTTAAGTCAGGCAACGAGCGAGACCCACGCCCTTAGTTACCAGCGGAACCCTTATGGGTTGCCGGGCACACTAAGGGGACCGCCAGTGATAAACTGGAGGAAGGAGTGGACGACGGTAGGTCCGTATGCCCCGAATCCCCTGGGCAACACGCGGGCTACAATGGCCTGGACAATGGGTTCCGACACCGAAAGGTGGAGGTAATCCCCTAAACCAGGTCGTAGTTCGGATCGAGGGCTGTAACCCGCCCTCGTGAAGCTGGAATGCGTAGTAATCGCGTGTCATAATCGCGCGGTGAATACGTCCCTGCTCCTTGCACACACCGCCCGTCACGCCACCCAAAAAGGGCTTGGATGAGGCCACAACATTCTGTTGTGGTCGAATCTGGGTTCTTTGAGGAGGGCGAAGTCGTAACAAGGTAGCCG
>AS000024|NC_000916.1|SP00003 Archaea;Euryarchaeota;Methanobacteria;Methanobacteriales;Methanobacteriaceae;Methanothermobacter;thermautotrophicus str. Delta H
GTTTGATCCTGGCGGAGGCTACTGCTATTGGGGTTCGATTAAGCCATGCAAGTCGAACGAACCTTGTGTTCGTGGCGAACGGCTCAGTAACACGTGGATAACCTGCCCTTGGGACCGGGATAACCCCGGGAAACTGGGGATAAACCCGGATAGGTGATGCTGCCTGGAATGGTTCTTCACCGAAACACCTTCGGGTGCCCAAGGATGGGTCTGCGGCCGATTAGGTTGTTGGTAGGGTAACGGCCTACCAAGCCGATCATCGGTACGGGTTGTGAGAGCAAGAGCCCGGAGATGGAACCTGAGACAAGGTTCCAGGCCCTACGGGGCGCAGCAGGCGCGAAACCTCCGCAATGCACGCAAGTGCGACGGGGGAACCCCAAGTGCCACTCTTAACGGGGTGGCTTTTCAGAAGTGTAAAAAGCTTCTGGAATAAGGGCTGGGCAAGACCGGTGCCAGCCGCCGCGGTAACACCGGCAGCTCAAGTGGTAGCCGCTTTTATTGGGCCTAAAGCGTCCGTAGCCGGTCTGATAAGTCTCTGGTGAAATCCCACAGCTTAACTGTGGGAATTGCTGGAGATACTATCATGACTCGAGGTCGGGAGAGGCTGGAGGTACTCCCAGGGTAGGGGTGAAATCCTGTAATCCTGGGAGGACCACCTGTGGCGAAGGCGTCCAGCTGGAACGAACCTGACGGTGAGGGACGAAAGCCAGGGGCGCGAACCGGATTAGATACCCGGGTAGTCCTGGCCGTAAACGATGTGGACTTGGTGTTGGGATGGCTTCGAGCTGCCCCAGTGCCGAAGGGAAGCTGTTAAGTCCACCGCCTGGGAAGTACGGCCGCAAGGCTGAAACTTAAAGGAATTGGCGGGGGAGCACCACAACGCGTGGAGCCTGCGGTTTAATTGGATTCAACGCCGGACATCTCACCAGGGGCGACAGCAGTATGATGGCCAGGTTGATGACCTTGCCTGACGAGCTGAGAGGAGGTGCATGGCCGCCGTCAGCTCGTACCGTGAGGCGTCCTGTTAAGTCAGGCAACGAGCGAGACCCACGCCCTTAGTTACCAGCGGAACCCTTATGGGTTGCCGGGCACACTAAGGGGACCGCCAGTGATAAACTGGAGGAAGGAGTGGACGACGGTAGGTCCGTATGCCCCGAATCCCCTGGGCAACACGCGGGCTACAATGGCCTGGACAATGGGTTCCGACACCGAAAGGTGGAGGTAATCCCCTAAACCAGGTCGTAGTTCGGATCGAGGGCTGTAACCCGCCCTCGTGAAGCTGGAATGCGTAGTAATCGCGTGTCACTATCGCGCGGTGAATACGTCCCTGCTCCTTGCACACACCGCCCGTCACGCCACCCAAAAAGGGCTTGGATGAGGCCACAACATTCTGTTGTGGTCGAATCTGGGTTCTTTGAGGAGGGCGAAGTCGTAACAAGGTAGCCGTA
>AS000025|NR_074260.1|SP00003 Archaea;Euryarchaeota;Methanobacteria;Methanobacteriales;Methanobacteriaceae;Methanothermobacter;thermautotrophicus str. Delta H
GTCCGTTTGATCCTGGCGGAGGCTACTGCTATTGGGGTTCGATTAAGCCATGCAAGTCGAACGAACCTTGTGTTCGTGGCGAACGGCTCAGTAACACGTGGATAACCTGCCCTTGGGACCGGGATAACCCCGGGAAACTGGGGATAAACCCGGATAGGTGATGCTGCCTGGAATGGTTCTTCACCGAAACACCTTCGGGTGCCCAAGGATGGGTCTGCGGCCGATTAGGTTGTTGGTAGGGTAACGGCCTACCAAGCCGATCATCGGTACGGGTTGTGAGAGCAAGAGCCCGGAGATGGAACCTGAGACAAGGTTCCAGGCCCTACGGGGCGCAGCAGGCGCGAAACCTCCGCAATGCACGCAAGTGCGACGGGGGAACCCCAAGTGCCACTCTTAACGGGGTGGCTTTTCAGAAGTGTAAAAAGCTTCTGGAATAAGGGCTGGGCAAGACCGGTGCCAGCCGCCGCGGTAACACCGGCAGCTCAAGTGGTAGCCGCTTTTATTGGGCCTAAAGCGTCCGTAGCCGGTCTGATAAGTCTCTGGTGAAATCCCACAGCTTAACTGTGGGAATTGCTGGAGATACTATCATGACTCGAGGTCGGGAGAGGCTGGAGGTACTCCCAGGGTAGGGGTGAAATCCTGTAATCCTGGGAGGACCACCTGTGGCGAAGGCGTCCAGCTGGAACGAACCTGACGGTGAGGGACGAAAGCCAGGGGCGCGAACCGGATTAGATACCCGGGTAGTCCTGGCCGTAAACGATGTGGACTTGGTGTTGGGATGGCTTCGAGCTGCCCCAGTGCCGAAGGGAAGCTGTTAAGTCCACCGCCTGGGAAGTACGGCCGCAAGGCTGAAACTTAAAGGAATTGGCGGGGGAGCACCACAACGCGTGGAGCCTGCGGTTTAATTGGATTCAACGCCGGACATCTCACCAGGGGCGACAGCAGTATGATGGCCAGGTTGATGACCTTGCCTGACGAGCTGAGAGGAGGTGCATGGCCGCCGTCAGCTCGTACCGTGAGGCGTCCTGTTAAGTCAGGCAACGAGCGAGACCCACGCCCTTAGTTACCAGCGGAACCCTTATGGGTTGCCGGGCACACTAAGGGGACCGCCAGTGATAAACTGGAGGAAGGAGTGGACGACGGTAGGTCCGTATGCCCCGAATCCCCTGGGCAACACGCGGGCTACAATGGCCTGGACAATGGGTTCCGACACCGAAAGGTGGAGGTAATCCCCTAAACCAGGTCGTAGTTCGGATCGAGGGCTGTAACCCGCCCTCGTGAAGCTGGAATGCGTAGTAATCGCGTGTCACTATCGCGCGGTGAATACGTCCCTGCTCCTTGCACACACCGCCCGTCACGCCACCCAAAAAGGGCTTGGATGAGGCCACAACATTCTGTTGTGGTCGAATCTGGGTTCTTTGAGGAGGGCGAAGTCGTAACAAGGTAGCCGTAGGGGAACCTGCGGCTGGATCACCTCCT
>AS000026|JF808022.1|SP00003 Archaea;Euryarchaeota;Methanobacteria;Methanobacteriales;Methanobacteriaceae;Methanothermobacter;thermautotrophicus str. Delta H
TCCGGTTGATCCTGCCGGAGGCTACTGCTATTGGGGTTCGATTAAGCCATGCAAGTCGAACGAACCTTGTGTTCGTGGCGAACGGCTCAGTAACACGTGGATAACCTGCCCTTGGGACCGGGATAACCCCGGGAAACTGGGGATAAACCTGGATAGGTGATGCTGCCTGGAATGGTTCTTCACCGAAACACCTTCGGGTGCCCAAGGATGGGTCTGCGGCCGATTAGGTTGTTGGTAGGGTAACGGCCTACCAAGCCGATCATCGGTACGGGTTGTGAGAGCAAGAGCCCGGAGATGGAACCTGGGACAAGGTTCCAGGCCCTACGGGGCGCAGCAGGCGCGAAACCTCCGCAATGCACGCAAGTGCGACGGGGGAACCCCAAGTGCCACTCTTAACGGGGTGGCTTTTCAGAAGTGTAAAAAGCTTCTGGAATAAGGGCTGGGCAAGACCGGTGCCAGCCGCCGCGGTAACACCGGCAGCTCAAGTGGTAGCCGCTTTTATTGGGCCTAAAGCGTCCGTAGCCGGTCTGATAAGTCTCTGGTGAAATCCCACAGCTTAACTGTGGGAATTGCTGGAGATACTATCATGACTCGAGGTCGGGAGAGGCTGGAGGTACTCCCAGGGTAGGGGTGAAATCCTGTAATCCTGGGAGGACCACCTGTGGCGAAGGCGTCCAGCTGGAACGAACCTGACGGTGAGGGACGAAAGCCAGGGGCGCGAACCGGATTAGATACCCGGGTAGTCCTGGCCGTAAACGATGTGGACTTGGTGTTGGGATGGCTTCGAGCTGCCCCAGTGCCGAAGGGAAGCTGTTAAGTCCACCGCCTGGGAAGTACGGCCGCAAGGCTGAAACTTAAAGGAATTGGCGGGGGAGCACCACAACGCGTGGAGCCTGCGGTTTAATTGGATTCAACGCCGGACATCTCACCAGGGGCGACAGCAGTATGATGGCCAGGTTGATGACCTTGCCTGACGAGCTGAGAGGAGGTGCATGGCCGCCGTCAGCTCGTACCGTGAGGCGTCCTGTTAAGTCAGGCAACGAGCGAGACCCACGCCCTTAGTTACCAGCGGAACCCTTATGGGTTGCCGGGCACACTAAGGGGACCGCCAGTGATAAACTGGAGGAAGGAGTGGACGACGGTAGGTCCGTATGCCCCGAATCCCCTGGGCAACACGCGGGCTACAATGGCCTGGACAATGGGTTCCGACACCGAAAGGTGGAGGTAATCCCCTAAACCAGGTCGTAGTTCGGATCGAGGGCTGTAACCCGCCCTCGTGAAGCTGGAATGCGTAGTAATCGCGTGTCACTATCGCGCGGTGAATACGTCCCTGCTCCTTGCACACACCGCCCGTCACGCCACCCAAAAAGGGCTTGGATGAGGCCACAACATTCTGTTGTGGTCGAATCTGGGTTCTTTGAGGAGGGCGAAGTCGTAACAAGGTAACCG
>AS000027|NC_000916.1|SP00003 Archaea;Euryarchaeota;Methanobacteria;Methanobacteriales;Methanobacteriaceae;Methanothermobacter;thermautotrophicus str. Delta H
GTTTGATCCTGGCGGAGGCTACTGCTATTGGGGTTCGATTAAGCCATGCAAGTCGAACGAACCTTGTGTTCGTGGCGAACGGCTCAGTAACACGTGGATAACCTGCCCTTGGGACCGGGATAACCCCGGGAAACTGGGGATAAACCCGGATAGGTGATGCTGCCTGGAATGGTTCTTCACCGAAACACCTTCGGGTGCCCAAGGATGGGTCTGCGGCCGATTAGGTTGTTGGTAGGGTAACGGCCTACCAAGCCGATCATCGGTACGGGTTGTGAGAGCAAGAGCCCGGAGATGGAACCTGAGACAAGGTTCCAGGCCCTACGGGGCGCAGCAGGCGCGAAACCTCCGCAATGCACGCAAGTGCGACGGGGGAACCCCAAGTGCCACTCTTAACGGGGTGGCTTTTCAGAAGTGTAAAAAGCTTCTGGAATAAGGGCTGGGCAAGACCGGTGCCAGCCGCCGCGGTAACACCGGCAGCTCAAGTGGTAGCCGCTTTTATTGGGCCTAAAGCGTCCGTAGCCGGTCTGATAAGTCTCTGGTGAAATCCCACAGCTTAACTGTGGGAATTGCTGGAGATACTATCATGACTCGAGGTCGGGAGAGGCTGGAGGTACTCCCAGGGTAGGGGTGAAATCCTGTAATCCTGGGAGGACCACCTGTGGCGAAGGCGTCCAGCTGGAACGAACCTGACGGTGAGGGACGAAAGCCAGGGGCGCGAACCGGATTAGATACTCGGGTAGTCCTGGCCGTAAACGATGTGGACTTGGTGTTGGGATGGCTTCGAGCTGCCCCAGTGCCGAAGGGAAGCTGTTAAGTCCACCGCCTGGGAAGTACGGCCGCAAGGCTGAAACTTAAAGGAATTGGCGGGGGAGCACCACAACGCGTGGAGCCTGCGGTTTAATTGGATTCAACGCCGGACATCTCACCAGGGGCGACAGCAGTATGATGGCCAGGTTGATGACCTTGCCTGACGAGCTGAGAGGAGGTGCATGGCCGCCGTCAGCTCGTACCGTGAGGCGTCCTGTTAAGTCAGGCAACGAGCGAGACCCACGCCCTTAGTTACCAGCGGAACCCTTATGGGTTGCCGGGCACACTAAGGGGACCGCCAGTGATAAACTGGAGGAAGGAGTGGACGACGGTAGGTCCGTATGCCCCGAATCCCCTGGGCAACACGCGGGCTACAATGGCCTGGACAATGGGTTCCGACACCGAAAGGTGGAGGTAATCCCCTAAACCAGGTCGTAGTTCGGATCGAGGGCTGTAACCCGCCCTCGTGAAGCTGGAATGCGTAGTAATCGCGTGTCACTATCGCGCGGTGAATACGTCCCTGCTCCTTGCACACACCGCCCGTCACGCCACCCAAAAAGGGCTTGGATGAGGCCACAACATTCTGTTGTGGTCGAATCTGGGTTCTTTGAGGAGGGCGAAGTCGTAACAAGGTAGCCGTA
>AS000028|AP011952.1|SP00003 Archaea;Euryarchaeota;Methanobacteria;Methanobacteriales;Methanobacteriaceae;Methanothermobacter;thermautotrophicus str. Delta H
GTTTGATCCTGGCGGAGGCTACTGCTATTGGGGTTCGATTAAGCCATGCAAGTCGAACGAACCTTGTGTTCGTGGCGAACGGCTCAGTAACACGTGGATAACCTGCCCTTGGGACCGGGATAACCCCGGGAAACTGGGGATAAACCCGGATAGGTGATGCTGCCTGGAATGGTTCTTCACCGAAACACCTTCGGGTGCCCAAGGATGGGTCTGCGGCCGATTAGGTTGTTGGTAGGGTAACGGCCTACCAAGCCGATCATCGGTACGGGTTGTGAGAGCAAGAGCCCGGAGATGGAACCTGAGACAAGGTTCCAGGCCCTACGGGGCGCAGCAGGCGCGAAACCTCCGCAATGCACGCAAGTGCGACGGGGGAACCCCAAGTGCCACTCTTAACGGGGTGGCTTTTCAGAAGTGTAAAAAGCTTCTGGAATAAGGGCTGGGCAAGACCGGTGCCAGCCGCCGCGGTAACACCGGCAGCTCAAGTGGTAGCCGCTTTTATTGGGCCTAAAGCGTCCGTAGCCGGTCTGATAAGTCTCTGGTGAAATCCCACAGCTTAACTGTGGGAATTGCTGGAGATACTATCATGACTCGAGGTCGGGAGAGGCTGGAGGTACTCCCAGGGTAGGGGTGAAATCCTGTAATCCTGGGAGGACCACCTGTGGCGAAGGCGTCCAGCTGGAACGAACCTGACGGTGAGGGACGAAAGCCAGGGGCGCGAACCGGATTAGATACCCGGGTAGTCCTGGCCGTAAACGATGTGGACTTGGTGTTGGGATGGCTTCGAGCTGCCCCAGTGCCGAAGGGAAGCTGTTAAGTCCACCGCCTGGGAAGTACGGCCGCAAGGCTGAAACTTAAAGGAATTGGCGGGGGAGCACCACAACGCGTGGAGCCTGCGGTTTAATTGGATTCAACGCCGGACATCTCACCAGGGGCGACAGCAGTATGATGGCCAGGTTGATGACCTTGCCTGACGAGCTGAGAGGAGGTGCATGGCCGCCGTCAGCTCGTACCGTGAGGCGTCCTGTTAAGTCAGGCAACGAGCGAGACCCACGCCCTTAGTTACCAGCGGGACCCTTTGGGGTTGCCGGGCACACTAAGGGGACCGCCAGTGATAAACTGGAGGAAGGAGTGGACGACGGTAGGTCCGTATGCCCCGAATCCCCTGGGCAACACGCGGGCTACAATGGCCTGGACAATGGGTTCCGACACTGAAAGGTGGAGGTAATCCCCTAAACCAGGTCGTAGTTCGGATCGAGGGCTGTAACTCGCCCTCGTGAAGCTGGAATGCGTAGTAATCGCGTGTCATTATCGCGCGGTGAATACGTCCCTGCTCCTTGCACACACCGCCCGTCACGCCACCCAAAAAGGGCTTGGATGAGGCCACAGTATTTTGCTGTGGTCGAATCTGGGTTCTTTGAGGAGGGCGAAGTCGTAACAAGGTAGCCGTA
>AS000029|KM819498.1|SP00003 Archaea;Euryarchaeota;Methanobacteria;Methanobacteriales;Methanobacteriaceae;Methanothermobacter;thermautotrophicus str. Delta H
GGTTGATCCTGCCGGAGGCTACTGCTATTGGGGGTTCGATTAAGCCATGCAAGTCGAACGAACCTTGTGTTCGTGGCGAACGGCTCAGTAACACGTGGATAACCTGCCCTTGGGACCGGGATAACCCCGGGAAACTGGGGATAAACCCGGATAGGTGATGCTGCCTGGAATGGTTCTTCACCGAAACACCTTCGGGTGCCCAAGGATGGGTCTGCGGCCGATTAGGTTGTTGGTAGGGTAACGGCCTACCAAGCCGATCATCGGTACGGGTTGTGAGAGCAAGAGCCCGGAGATGGAACCTGAGACAAGGTTCCAGGCCCTACGGGGCGCAGCAGGCGCGAAACCTCCGCAATGCACGCAAGTGCGACGGGGGAACCCCAAGTGCCACTCTTAACGGGGTGGCTTTTCAGAAGTGTAAAAAGCTTCTGGAATAAGGGCTGGGCAAGACCGGTGCCAGCCGCCGCGGTAACACCGGCAGCTCAAGTGGTAGCCGCTTTTATTGGGCCTAAAGCGTCCGTAGCCGGTCTGATAAGTCTCTGGTGAAATCCCACAGCTTAACTGTGGGAATTGCTGGAGATACTATCATGACTCGAGGTCGGGAGAGGCTGGAGGTACTCCCAGGGTAGGGGTGAAATCCTGTAATCCTGGGAGGACCACCTGTGGCGAAGGCGTCCAGCTGGAACGAACCTGACGGTGAGGGACGAAAGCCAGGGGCGCGAACCGGATTAGATACCCGGGTAGTCCTGGCCGTAAACGATGTGGACTTGGTGTTGGGATGGCTTCGAGCTGCCCCAGTGCCGAAGGGAAGCTGTTAAGTCCACCGCCTGGGAAGTACGGCTGCAAGGCTGAAACTTAAAGGAATTGGCGGGGGAGCACCACAACGCGTGGAGCCTGCGGTTTAATTGGATTCAACGCCGGACATCTCACCAGGGGCGACAGCAGTATGATGGCCAGGTTGATGACCTTGCCTGACGAGCTGAGAGGAGGTGCATGGCCGCCGTCAGCTCGTACCGTGAGGCGTCCTGTTAAGTCAGGCAACGAGCGAGACCCACGCCCTTAGTTACCAGCGGAACCCTTATGGGTTGCCGGGCACACTAAGGGGACCGCCAGTGATAAACTGGAGGAAGGAGTGGACGACGGTAGGTCCGTATGCCCCGAATCCCCTGGGCAACACGCGGGCTACAATGGCCTGGACAATGGGTTCCGACACCGAAAGGTGGAGGTAATCCCCTAAACCAGGTCGTAGTTCGGATCGAGGGCTGTAACCCGCCCTCGTGAAGCTGGAATGCGTAGTAATCGCGTGTCACTATCGCGCGGTGAATACGTCCCTGCTCCTTGCACACACCGCCCGTCACGCCACCCAAAAAGGGCCTGGATGAGGCCACAACATTCTGTTGTGGTCGAATCTGGGTTCTTTGAGGAGGGCGAAGTCGTAACAAGGTAACCG
>AS000030|AP018336.1|SP00003 Archaea;Euryarchaeota;Methanobacteria;Methanobacteriales;Methanobacteriaceae;Methanothermobacter;thermautotrophicus str. Delta H
GTTTGATCCTGGCGGAGGCTACTGCTATTGGGGTTCGATTAAGCCATGCAAGTCGAACGAACCTTGTGTTCGTGGCGAACGGCTCAGTAACACGTGGATAACCTGCCCTTGGGACCGGGATAACCCCGGGAAACTGGGGATAAACCTGGATAGGTGATGCTGCCTGGAATGGTTCTTCACCGAAACACCTTCGGGTGCCCAAGGATGGGTCTGCGGCCGATTAGGTTGTTGGTAGGGTAACGGCCTACCAAGCCGATCATCGGTACGGGTTGTGAGAGCAAGAGCCCGGAGATGGAACCTGAGACAAGGTTCCAGGCCCTACGGGGCGCAGCAGGCGCGAAACCTCCGCAATGCACGCAAGTGCGACGGGGGAACCCCAAGTGCCACTCTTAACGGGGTGGCTTTTCAGAAGTGTAAAAAGCTTCTGGAATAAGGGCTGGGCAAGACCGGTGCCAGCCGCCGCGGTAACACCGGCAGCTCAAGTGGTAGCCGCTTTTATTGGGCCTAAAGCGTCCGTAGCCGGTCTGATAAGTCTCTGGTGAAATCCCACAGCTTAACTGTGGGAATTGCTGGAGATACTATCATGACTCGAGGTCGGGAGAGGCTGGAGGTACTCCCAGGGTAGGGGTGAAATCCTGTAATCCTGGGAGGACCACCTGTGGCGAAGGCGTCCAGCTGGAACGAACCTGACGGTGAGGGACGAAAGCCAGGGGCGCGAACCGGATTAGATACCCGGGTAGTCCTGGCCGTAAACGATGTGGACTTGGTGTTGGGATGGCTTCGAGCTGCCCCAGTGCCGAAGGGAAGCTGTTAAGTCCACCGCCTGGGAAGTACGGCCGCAAGGCTGAAACTTAAAGGAATTGGCGGGGGAGCACCACAACGCGTGGAGCCTGCGGTTTAATTGGATTCAACGCCGGACATCTCACCAGGGGCGACAGCAGTATGATGGCCAGGTTGATGACCTTGCCTGACGAGCTGAGAGGAGGTGCATGGCCGCCGTCAGCTCGTACCGTGAGGCGTCCTGTTAAGTCAGGCAACGAGCGAGACCCACGCCCTTAGTTACCAGCGGAACCCTTATGGGTTGCCGGGCACACTAAGGGGACCGCCAGTGATAAACTGGAGGAAGGAGTGGACGACGGTAGGTCCGTATGCCCCGAATCCCCTGGGCAACACGCGGGCTACAATGGCCTGGACAATGGGTTCCGACACCGAAAGGTGGAGGTAATCCCCTAAACCAGGTCGTAGTTCGGATCGAGGGCTGTAACCCGCCCTCGTGAAGCTGGAATGCGTAGTAATCGCGTGTCACTATCGCGCGGTGAATACGTCCCTGCTCCTTGCACACACCGCCCGTCACGCCACCCAAAAAGGGCTTGGATGAGGCCACAACATTCTGTTGTGGTCGAATCTGGGTTCTTTGAGGAGGGCGAAGTCGTAACAAGGTAGCCGTA
>AS000031|DQ657903.1|SP00003 Archaea;Euryarchaeota;Methanobacteria;Methanobacteriales;Methanobacteriaceae;Methanothermobacter;thermautotrophicus str. Delta H
TCCGGTTGATCCTGCCGGAGGCTACTGCTATTGGGGTTCGATTAAGCCATGCAAGTCGAACGAACCTTGTGTTCGTGGCGAACGGCTCAGTAACACGTGGATAACCTGCCCTTGGGACCGGGATAACCCCGGGAAACTGGGGATAAACCTGGATAGGTGATGCTGCCTGGAATGGTTCTTCACCGAAACACCTTCGGGTGCCCAAGGATGGGTCTGCGGCCGATTAGGTTGTTGGTAGGGTAACGGCCTACCAAGCCGATCATCGGTACGGGTTGTGAGAGCAAGAGCCCGGAGATGGAACCTGAGACAAGGTTCCAGGCCCTACGGGGCGCAGCAGGCGCGAAACCTCCGCAATGCACGCAAGTGCGACGGGGGAACCCCAAGTGCCACTCTTAACGGGGTGGCTTTTCAGAAGTGTAAAAAGCTTCTGGAATAAGGGCTGGGCAAGACCGGTGCCAGCCGCCGCGGTAACACCGGCAGCTCAAGTGGTAGCCGCTTTTATTGGGCCTAAAGCGTCCGTAGCCGGTCTGATAAGTCTCTGGTGAAATCCCACAGCTTAACTGTGGGAATTGCTGGAGATACTATCATGACTCGAGGTCGGGAGAGGCTGGAGGTACTCCCAGGGTAGGGGTGAAATCCTGTAATCCTGGGAGGACCACCTGTGGCGAAGGCGTCCAGCTGGAACGAACCTGACGGTGAGGGACGAAAGCCAGGGGCGCGAACCGGATTAGATACCCGGGTAGTCCTGGCCGTAAACGATGTGGACTTGGTGTTGGGATGGCTTCGAGCTGCCCCAGTGCCGAAGGGAAGCTGTTAAGTCCACCGCCTGGGAAGTACGGCCGCAAGGCTGAAACTTAAAGGAATTGGCGGGGGAGCACCACAACGCGTGGAGCCTGCGGTTTAATTGGATTCAACGCCGGACATCTCACCAGGGGCGACAGCAGTATGATGGCCAGGTTGATGACCTTGCCTGACGAGCTGAGAGGAGGTGCATGGCCGCCGTCAGCTCGTACCGTGAGGCGTCCTGTTAAGTCAGGCAACGAGCGAGACCCACGCCCTTAGTTACCAGCGGAACCCTTATGGGTTGCCGGGCACACTAAGGGGACCGCCAGTGATAAACTGGAGGAAGGAGTGGACGACGGTAGGTCCGTATGCCCCGAATCCCCTGGGCAACACGCGGGCTACAATGGCCTGGACAATGGGTTCCGACACCGAAAGGTGGAGGTAATCCCCTAAACCAGGTCGTAGTTCGGATCGAGGGCTGTAACCCGCCCTCGTGAAGCTGGAATGCGTAGTAATCGCGTGTCACTATCGCGCGGTGAATACGTCCCTGCTCCTTGCACACACCGCCCGTCACGCCACCCAAAAAGGGCTTGGATGAGGCCACAACATTCTGTTGTGGTCGAATCTGGGTTCTTTGAGGAGGGCGAA
>AS000032|DQ167233.1|SP00004 Archaea;Euryarchaeota;Thermococci;Thermococcales;Thermococcaceae;Pyrococcus;horikoshii OT3
TTCCGGTTGATCCCGCCGGAGGCCACTGCTATGGGGGTCCGACTAAGCCATGCGAGTCGAGGGGGCGTCCCCTCTGGGGACGCCACCGGCGGACGGCTCAGTAACACGTCGGTAACCTACCCTCGGGAGGGGGATAACCCCGGGAAACTGGGGCTAATCCCCCATAGGCCTGGGGTACTGGAAGGTCCCCAGGCCGAAAGGGAGCCGTAAGGCTCCGCCCGAGGATGGGCCGGCGGCCGATTAGGTAGTTGGTGGGGTAACGGCCCACCAAGCCGAAGATCGGTACGGGCCGTGAGAGCGGGAGCCCGGAGATGGACACTGAGACACGGGTCCAGGCCCTACGGGGCGCAGCAGGCGCGAAACCTCCGCAATGCGGGAAACCGCGACGGGGGGACCCCCAGTGCCGTGCCTCTGGCACGGCTTTTCCGGAGTGTAAAAAGCTCCGGGAATAAGGGCTGGGCAAGGCCGGTGGCAGCCGCCGCGGTAATACCGGCGGCCCGAGTGGTGGCCACTATTATTGGGCCTAAAGCGGCCGTAGCCGGGCCCGTAAGTCCCTGGCGAAATCCCACGGCTCAACCGTGGGGCTCGCTGGGGATACTGCGGGCCTTGGGACCGGGAGAGGCCGGGGGTACCCCCGGGGTAGGGGTGAAATCCTATAATCCCGGGGGGACCGCCAGTGGCGAAGGCGCCCGGCTGGAACGGGTCCGACGGTGAGGGCCGAAGGCCAGGGGAGCGAACCGGATTAGATACCCGGGTAGTCCTGGCTGTAAAGGATGCGGGCTAGGTGTCGGGCGAGCTTCGAGCTCGCCCGGTGCCGTAGGGAAGCCGTTAAGCCCGCCGCCTGGGGAGTACGGCCGCAAGGCTGAAACTTAAAGGAATTGGCGGGGGAGCACTACAAGGGGTGGAGCGTGCGGTTTAATTGGATTCAACCCGGGAACCTTACCGGGGGCGACGGCAGGATGAAGGCCAGGCTGAAGGTCTTGCCGGACGCGCCGAGAGGAGGTGCATGGCCGCCGTCAGCTCGTACCGTGAGGCGTCCACTTAAGTGTGGTAACGAGCGAGACCCGCGCCCCCAGTTGCCAGTCCCTCCCGCTCGGGAGGGAGGCACTCTGGGGGGACTGCCGGCGATAAGCCGGAGGAAGGGGCGGGCGACGGTAGGTCAGTATGCCCCGAAACCCCCGGGCTACACGCGCGCTACAATGGGCGGGACAATGGGTGCCGACCCCGAAAGGGGGAGGTAATCCCCTAAACCCGCCCTCAGTTCGGATCGCGGGCTGCAACTCGCCCGCGTGAAGCTGGAATCCCTAGTACCCGCGCGTCATCATCGCGCGGCGAATACGTCCCTGCTCCTTGCACACACCGCCCGTCACTCCACCCGAGCGGGGCCTAGGTGAGGCCCGATCTTCCTTACGGGAGGTCGGGTCGAGCCTAGGCTCCGTGAGGGGGGAGAAGTCGTAACAAGGTAACCA
>AS000033|LN999010.1|SP00004 Archaea;Euryarchaeota;Thermococci;Thermococcales;Thermococcaceae;Pyrococcus;horikoshii OT3
GGTTGATCCTGCCGGAGGCCACTGCTATGGGGGTCCGACTAAGCCATGCGAGTCAAGGGGGCGTCCCTTCTGGGACGCCACCGGCGGACGGCTCAGTAACACGTCGGTAACCTACCCTCGGGAGGGGGATAACCCCGGGAAACTGGGGCTAATCCCCCATAGGCCTGGGGTACTGGAAGGTCCCCAGGCCGAAAGGGGACCGTAAGGTCCCGCCCGAGGATGGGCCGGCGGCCGATTAGGTAGTTGGTGGGGTAACGGCCCACCAAGCCGAAGATCGGTACGGGCCGTGAGAGCGGGAGCCCGGAGATGGACACTGAGACACGGGTCCAGGCCCTACGGGGCGCAGCAGGCGCGAAACCTCCGCAATGCGGGAAACCGCGACGGGGGGACCCCCAGTGCCGTGCCTCTGGCACGGCTTTTCCGGAGTGTAAAAAGCTCCGGGAATAAGGGCTGGGCAAGGCCGGTGGCAGCCGCCGCGGTAATACCGGCGGCCCGAGTGGTGGCCACTATTATTGGGCCTAAAGCGGCCGTAGCCGGGCCCGTAAGTCCCTGGCGAAATCCCACGGCTCAACCGTGGGGCTCGCTGGGGATACTGCGGGCCTTGGGACCGGGAGAGGCCGGGGGTACCCCCGGGGTAGGGGTGAAATCCTATAATCCCGGGGGGACCGCCAGTGGCGAAGGCGCCCGGCTGGAACGGGTCCGACGGTGAGGGCCGAAGGCCAGGGGAGCGAACCGGATTAGATACCCGGGTAGTCCTGGCTGTAAAGGATGCGGGCTAGGTGTCGGGCGAGCTTCGAGCTCGCCCGGTGCCGTAGGGAAGCCGTTAAGCCCGCCGCCTGGGGAGTACGGCCGCAAGGCTGAAACTTAAAGGAATTGGCGGGGGAGCACTACAAGGGGTGGAGCGTGCGGTTTAATTGGATTCAACGCCGGGAACCTCACCGGGGGCGACGGCAGGATGAAGGCCAGGCTGAAGGTCTTGCCGGACGCGCCGAGAGGAGGTGCATGGCCGCCGTCAGCTCGTACCGTGAGGCGTCCACTTAAGTGTGGTAACGAGCGAGACCCGCGCCCCCAGTTGCCAGTCCCTCCCGCTGGGAGGGAGGCACTCTGGGGGGACTGCCGGCGATAAGCCGGAGGAAGGGGCGGGCGACGGTAGGTCAGTATGCCCCGAAACCCCCGGGCTACACGCGCGCTACAATGGGCGGGACAATGGGACCCGACCCCGAAAGGGGAAGGGAATCCCCTAAACCCGCCCTCAGTTCGGATCGCGGGCTGCAACTCGCCCGCGTGAAGCTGGAATCCCTAGTACCCGCGCGTCATCATCGCGCGGCGAATACGTCCCTGCTCCTTGCACACACCGCCCGTCACTCCACCCGAGCGGGGCCCGGGTGAGGCCCGATCTCCTTCGGGAGGTCGGGTCGAGCCTGGGCTCCGTGAGGGGGGAGAAGTCGTAACAAGGTAGCCGTA
>AS000034|CP003685.1|SP00004 Archaea;Euryarchaeota;Thermococci;Thermococcales;Thermococcaceae;Pyrococcus;horikoshii OT3
TACGGCTACCTTGTTACGACTTCTCCCCCCTCACGGAGCCCGGGCTCGACCTGACCTCCCGAAGGAGATCAGGCCTCACCCGGACTCCGCTCGGGTGGAGTGACGGGCGGTGTGTGCAAGGAGCAGGGACGTATTCGCCGCGCGATGATGACACGCGGGTACTAGGGATTCCAGCTTCACGCGGGCGAGTTGCAGCCCGCGATCCGAACTGAGGGCGGGTTTAGGGGATTCCCTTCCCCTTTCGGGGTCGGGTCCCATTGTCCCGCCCATTGTAGCGCGCGTGTAGCCCGGGGGTTTCGGGGCATACTGACCTACCGTCGCCCGCCCCTTCCTCCGGCTTATCGCCGGCAGTCCCCCCAGAGTGCCTCCCTCCCGAGCGGGAGGGACTGGCAACTGGGGGCGCGGGTCTCGCTCGTTACCACACTTAAGTGGACGCCTCACGGTACGAGCTGACGGCGGCCATGCACCTCCTCTCGGCGCGTCCGGCAAGACCTTCAGCCTGGCCTTCATCCTGCCGTCGCCCCCGGTGAGGTTCCCGGCGTTGAATCCAATTAAACCGCACGCTCCACCCCTTGTAGTGCTCCCCCGCCAATTCCTTTAAGTTTCAGCCTTGCGGCCGTACTCCCCAGGCGGCGGGCTTAACGGCTTCCCTACGGCACCGGGCGAGCTCGAAGCTCGCCCGACACCTAGCCCGCATCCTTTACAGCCAGGACTACCCGGGTATCTAATCCGGTTCGCTCCCCTGGCCTTCGGCCCTCACCGTCGGACCCGTTCCAGCCGGGCGCCTTCGCCACTGGCGGTCCCCCCGGGATTATAGGATTTCACCCCTACCCCGGGGGTACCCCCGGCCTCTCCCGGTCCCAAGGCCCGCAGTATCCCCAGCGAGCCCCACGGTTGAGCCGTGGGATTTCGCCAGGGACTTACGGGCCCGGCTACGGCCGCTTTAGGCCCAATAATAGTGGCCACCACTCGGGCCGCCGGTATTACCGCGGCGGCTGCCACCGGCCTTGCCCAGCCCTTATTCCCGGAGCTTTTTACACTCCGGAAAAGCCGTGCCAGAGGCACGGCACTGGGGGTCCCCCCGTCGCGGTTTCCCGCATTGCGGAGGTTTCGCGCCTGCTGCGCCCCGTAGGGCCTGGACCCGTGTCTCAGTGTCCATCTCCGGGCTCCCGCTCTCACGGCCCGTACCGATCTTCGGCTTGGTGGGCCGTTACCCCACCAACTACCTAATCGGCCGCCGGCCCATCCTCGGGCGGAGCCTTACGGCTCCCTTTCGGCCTGGGGACCTTCCAGTACCCCAGGCCTATGGGGGATTAGCCCCAGTTTCCCGGGGTTATCCCCCTCCCGAGGGTAGGTTACCGACGTGTTACTGAGCCGTCCGCCGGTGGCGTCCCAGAAGGGACGCCCCCTTGACTCGCATGGCTTAGTCGGACCCCCATAGCAGTGGCCTCCGGCAGGATCAACC
>AS000035|NR_115145.1|SP00004 Archaea;Euryarchaeota;Thermococci;Thermococcales;Thermococcaceae;Pyrococcus;horikoshii OT3
TGCCGGAGGCCACTGCTATGGGGGTCCGACTAAGCCATGCGAGTCAAGGGGGCGTCCCTTCTGGGACGCCACCGGCGGACGGCTCAGTAACACGTCGGTAACCTACCCTCGGGAGGGGGATAACCCCGGGAAACTGGGGCTAATCCCCCATAGGCCTGGGGTACTGGAAGGTCCCCAGGCCGAAAGGGAGCCGTAAGGCTCCGCCCGAGGATGGGCCGGCGGCCGATTAGGTAGTTGGTGGGGTAACGGCCCACCAAGCCGAAGATCGGTACGGGCCGTGAGAGCGGGAGCCCGGAGATGGACACTGAGACACGGGTCCAGGCCCTACGGGGCGCAGCAGGCGCGAAACCTCCGCAATGCGGGAAACCGCGACGGGGGGACCCCCAGTGCCGTGCCTCTGGCACGGCTTTTCCGGAGTGTAAAAAGCTCCGGGAATAAGGGCTGGGCAAGGCCGGTGGCAGCCGCCGCGGTAATACCGGCGGCCCGAGTGGTGGCCACTATTATTGGGCCTAAAGCGGCCGTAGCCGGGCCCGTAAGTCCCTGGCGAAATCCCACGGCTCAACCGTGGGGCTCGCTGGGGATACTGCGGGCCTTGGGACCGGGAGAGGCCGGGGGTACCCCCGGGGTAGGGGTGAAATCCTATAATCCCGGGGGGACCGCCAGTGGCGAAGGCGCCCGGCTGGAACGGGTCCGACGGTGAGGGCCGAAGGCCAGGGGAGCGAACCGGATTAGATACCCGGGTAGTCCTGGCTGTAAAGGATGCGGGCTAGGTGTCGGGCGAGCTTCGAGCTCGCCCGGTGCCGTAGGGAAGCCGTTAAGCCCGCCGCCTGGGGAGTACGGCCGCAAGGCTGAAACTTAAAGGAATTGGCGGGGGAGCACTACAAGGGGTGGAGCGTGCGGTTTAATTGGATTCAACGCCGGGAACCTCACCGGGGGCGACGGCAGGATGAAGGCCAGGCTGAAGGTCTTGCCGGACGCGCCGAGAGGAGGTGCATGGCCGCCGTCAGCTCGTACCGTGAGGCGTCCACTTAAGTGTGGTAACGAGCGAGACCCGCGCCCCCAGTTGCCAGTCCCTCCCGCTCGGGAGGGAGGCACTCTGGGGGGACTGCCGGCGATAAGCCGGAGGAAGGGGCGGGCGACGGTAGGTCAGTATGCCCCGAAACCCCCGGGCTACACGCGCGCTACAATGGGCGGGACAATGGGTGCCGACCCCGAAAGGGGGAGGTAATCCCCTAAACCCGCCCTCAGTTCGGATCGCGGGCTGCAACTCGCCCGCGTGAAGCTGGAATCCCTAGTACCCGCGCGTCATCATCGCGCGGCGAATACGTCCCTGCTCCTTGCACACACCGCCCGTCACTCCACCCGAGCGGGGCCTAGGTGAGGCCCGATCTCCTTCGGGAGGTCGGGTCGAGCCTAGGCTCCGTGAGGGGGAGAAGTCGTAACAAGGTAGC
>AS000036|NR_115653.1|SP00004 Archaea;Euryarchaeota;Thermococci;Thermococcales;Thermococcaceae;Pyrococcus;horikoshii OT3
CCGGTTGATCCCGCCGGAGGCCACTGCTATGGGGGTCCGACTAAGCCATGCGAGTCAAGGGGGCGTCCCTTCTGGGACGCCACCGGCGGACGGCTCAGTAACACGTCGGTAACCTACCCTCGGGAGGGGGATAACCCCGGGAAACTGGGGCTAATCCCCATAGGCCTGGGGTACTGGAAGGTCCCCAGGCCGAAAGGGAGCCGTAAGGCTCCGCCCGAGGATGGGCCGGCGGCCGATTAGGTAGTTGGTGGGGTAACGGCCCACCAAGCCGAAGATCGGTACGGGCCGTGAGAGCGGGAGCCCGGAGATGGACACTGAGACACGGGTCCAGGCCCTACGGGGCGCAGCAGGCGCGAAACCTCCGCAATGCGGGAAACCGCGACGGGGGGACCCCCAGTGCCGTGCCTCTGGCACGGCTTTTCCGGAGTGTAAAAAGCTCCGGGAATAAGGGCTGGGCAAGGCCGGTGGCAGCCGCCGCGGTAATACCGGCGGCCCGAGTGGTGGCCACTATTATTGGGCCTAAAGCGGCCGTAGCCGGGCCCGTAAGTCCCTGGCGAAATCCCACGGCTCAACCGTGGGGCTCGCTGGGGATACTGCGGGCCTCGGGACCGGGAGAGGCCGGGGGTACCCCCGGGGTACGGGTGAAATCCTATAATCCCGGGGGGACCGCCAGTGGCGAAGGCGCCCGGCTGGAACGGGTCCGACGGTGAGGGCCGAAGGCCAGGGGAGCGAACCGGATTAGATACCCGGGTAGTCCTGGCTGTAAAGGATGCGGGCTAGGTGTCGGGCGAGCTTCGAGCTCGCCCGGTGCCGTAGGGAAGCCGTTAAGCCCGCCGCCTGGGGGGTACGGCCGCAAGGCTGAAACTTAAAGGAATTGGCGGGGGAGCACTACAAGGGGTGGAGCGTGCGGTTTAATTGGATTCAACGCCGGGAACCTCACCGGGGGCGACGGCAGGATGAAGGCCAGGCTGAAGGTCTTGCCGGACGCGCCGAGAGGAGGTGCATGGCCGCCGTCAGCTCGTACCGTGAGGCGTCCACTTAAGTGTGGTAACGAGCGAGACCCGCGCCCCCAGTTGCCAGTCCCTCCCGCTCGGGAGGGAGGCACTCTGGGGGGACTGCCGGCGATAAGCCGGAGGAAGGGGCGGGCGACGGTAGGTCAGTATGCCCCGAAACCCCCGGGCTACACGCGCGCTACAATGGGCGGGACAATGGGACCCGACCCCGAAAGGGGGAGGTAATCCCCTAAACCCGCCCTCAGTTCGGATCGCGGGCTGCAACTCGCCCGCGTGAAGCTGGAATCCCTAGTACCCGCGCGTCATCATCGCGCGGCGAATACGTCCCTGCTCCTTGCACACACCGCCCGTCACTCCATCCGAGCGGGGCCTAGGTGAGGCCCGATCTCCTTCGGGAGGTCGGGTCGAGCCTAGGCTCCGTGAGGGGGAAGAAGTCGTAACAAGGTAACC
>AS000037|CP002670.1|SP00004 Archaea;Euryarchaeota;Thermococci;Thermococcales;Thermococcaceae;Pyrococcus;horikoshii OT3
GGTTGATCCTGCCGGAGGCCACTGCTATGGGGGTCCGACTAAGCCATGCGAGTCGAGGGGGCGTCCCCTCTGGGGACGCCACCGGCGGACGGCTCAGTAACACGTCGGTAACCTACCCTCGGGAGGGGGATAACCCCGGGAAACTGGGGCTAATCCCCCATAGGCCTGGGGTACTGGAAGGTCCCCAGGCCGAAAGGGAGCCGTAAGGCTCCGCCCGAGGATGGGCCGGCGGCCGATTAGGTAGTTGGTGGGGTAACGGCCCACCAAGCCGAAGATCGGTACGGGCCGTGAGAGCGGGAGCCCGGAGATGGACACTGAGACACGGGTCCAGGCCCTACGGGGCGCAGCAGGCGCGAAACCTCCGCAATGCGGGAAACCGCGACGGGGGGACCCCCAGTGCCGTGCCTCTGGCACGGCTTTTCCGGAGTGTAAAAAGCTCCGGGAATAAGGGCTGGGCAAGGCCGGTGGCAGCCGCCGCGGTAATACCGGCGGCCCGAGTGGTGGCCACTATTATTGGGCCTAAAGCGGCCGTAGCCGGGCCCGTAAGTCCCTGGCGAAATCCCACGGCTCAACCGTGGGGCTCGCTGGGGATACTGCGGGCCTTGGGACCGGGAGAGGCCGGGGGTACCCCCGGGGTAGGGGTGAAATCCTATAATCCCGGGGGGACCGCCAGTGGCGAAGGCGCCCGGCTGGAACGGGTCCGACGGTGAGGGCCGAAGGCCAGGGGAGCGAACCGGATTAGATACCCGGGTAGTCCTGGCTGTAAAGGATGCGGGCTAGGTGTCGGGCGAGCTTCGAGCTCGCCCGGTGCCGTAGGGAAGCCGTTAAGCCCGCCGCCTGGGGAGTACGGCCGCAAGGCTGAAACTTAAAGGAATTGGCGGGGGAGCACTACAAGGGGTGGAGCGTGCGGTTTAATTGGATTCAACGCCGGGAACCTTACCGGGGGCGACGGCAGGATGAAGGCCAGGCTGAAGGTCTTGCCGGACGCGCCGAGAGGAGGTGCATGGCCGCCGTCAGCTCGTACCGTGAGGCGTCCACTTAAGTGTGGTAACGAGCGAGACCCGCGCCCCCAGTTGCCAGTCCCTCCCGCTCGGGAGGGAGGCACTCTGGGGGGACTGCCGGCGATAAGCCGGAGGAAGGGGCGGGCGACGGTAGGTCAGTATGCCCCGAAACCCCCGGGCTACACGCGCGCTACAATGGGCGGGACAATGGGTGCCGACCCCGAAAGGGGGAGGTAATCCCCTAAACCCGCCCTCAGTTCGGATCGCGGGCTGCAACTCGCCCGCGTGAAGCTGGAATCCCTAGTACCCGCGCGTCATCATCGCGCGGCGAATACGTCCCTGCTCCTTGCACACACCGCCCGTCACTCCACCCGAGCGGGGCCTAGGTGAGGCCCGATCTCCTTCGGGAGGTCGGGTCGAGCCTAGGCTCCGTGAGGGGGGAGAAGTCGTAACAAGGTAGCCGTA
>AS000038|AJ585956.2|SP00004 Archaea;Euryarchaeota;Thermococci;Thermococcales;Thermococcaceae;Pyrococcus;horikoshii OT3
TTCCGGTTGATCCTGCCGGAGGCCACTGCTATGGGGGTCCGACTAAGCCATGCGAGTCAAGGGGGCGTCCCTTCTGGGACGCCACCGGCGGACGGCTCAGCAACACGTCGGTAACCTACCCTCGGGAGGGGGATAACCCCGGGAAACTGGGGCTAATCCCCCATAGGCCTGGGGTACTGGAAGGTCCCCAGGCCGAAAGGGAGCCGTAAGGCTCCGCCCGAGGATGGGCCGGCGGCCGATTAGGTAGTTGGTGGGGTAACGGCCCACCAAGCCGAAGATCGGTACGGGCCGTGAGAGCGGGAGCCCGGAGATGGACACTGAGACACGGGTCCAGGCCCTACGGGGCGCAGCAGGCGCGAAACCTCCGCAATGCGGGAAACCGCGACGGGGGGACCCCCAGTGCCGTGCCTCTGGCACGGCTTTTCCGGAGTGTAAAAAGCTCCGGGAATAAGGGCTGGGCAAGGCCGGTGGCAGCCGCCGCGGTAATACCGGCGGCCCGAGTGGTGGCCACTATTATTGGGCCTAAAGCGGCCGTAGCCGGGCCCGTAAGTCCCTGGCGAAATCCCACGGCTCAACCGTGGGGCTCGCTGGGGATACTGCGGGCCTTGGGCACCGGGAGAGGCCGGGGGTACCCCCGGGGTAGGGGTGAAATCCTATAATCCCGGGGGGACCGCCAGTGGCGAAGGCGCCCGGCTGGAACGGGTCCGACGGTGAGGGCCGAAGGCCAGGGGAGCGAACCGGATTAGATACCCGGGTAGTCCTGGCTGTAAAGGATGCGGGCTAGGTGTCGGGCGAGCTTCGAGCTCGCCCGGTGCCGTAGGGAAGCCGTTAAGCCCGCCGCCTGGGGAGTACGGCCGCAAGGCTGAAACTTAAAGGAATTGGCGGGGGAGCACTACAAGGGGTGGAGCGTGCGGTTTAATTGGATTCAACGCCGGGAACCTCACCGGGGGCGACGGCAGGATGAAGGCCAGGCTGAAGGTCTTGCCGGACGCGCCGAGAGGAGGTGCATGGCCGCCGTCAGCTCGTACCGTGAGGCGTCCACTTAAGTGTGGTAACGAGCGAGACCCGCGCCCCCAGTTGCCAGTCCCTCCCGCTCGGGAGGGAGGCACTCTGGGGGGACTGCCGGCGATAAGCCGGAGGAAGGGGCGGGCGACGGTAGGTCAGTATGCCCCGAAACCCCCGGGCTACACGCGCGCTACAATGGGCGGGACAATGGGACCCGACCCCGAAAGGGGAAGGGAATCCCCTAAACCCGCCCTCAGTTCGGATCGCGGGCTGCAACTCGCCCGCGTGAAGCTGGAATCCCTAGTACCCGCGCGTCATCATCGCGCGGCGAATACGTCCCTGCTCCTTGCACACACCGCCCGTCACTCCACCCGAGCGGGGCCCAGGTGAGGCCCGATCTCCTTCGGGAGGTCGGGTCGAGCCTGGGCTCCGTGAGGGGGGAGAAGTCGTAACAAGGTAGCCGTAGGGGAACCTACGGCTCGATCACCTCCTATCGCCGGAAACCCCGTCCGGGGGAACTAAAGGGGTGCCGGGCCTGCCTTTTTCTGTGGGCCGGTAGCTCAGCCTGGAAGAGCGCCGCCCTTGCAAGGCGGAGGCCCCGGGTTCAAATCCCGGCCGGTCCACCACGAAGAGTGATGCACGTCCCGAGCAAGGCTCGGGGCGGAAGGGCCCTAGGCCCCCTAATAGGGGGTCGCGATGAGGGCCACGCATAGGCGGGTGGCCCAAGAAGTGCCTGGCCCCTCCGGTAGGGGGGCTGGACGCCAAGCCGCCCGGTGGATGGCTCGGCTCGGGGCGCCGACGAAGGGCGTGGCAAGCTGCGATAAGCCCCGGCGAGGCGCAGGCAGCCGTCGAACCGGGGATTCCCGAATGGGACCTCCCGCGGCTTATGCCGCACTCCGGGGCTTATGCCCCGGAGGGGGAACGCGGGGAATTGAAACATCTTAGTACCCGCAGGAAAAGAAAGCAAAAGCGATGCCGTGAGTAGGGGCGACCGAAAG
>AS000039|NR_074358.1|SP00004 Archaea;Euryarchaeota;Thermococci;Thermococcales;Thermococcaceae;Pyrococcus;horikoshii OT3
ATTCCGGTTGATCCTGCCGGAGGCCACTGCTATGGGGGTCCGACTAAGCCATGCGAGTCAAGGGGGCGTCCCTTCTGGGACGCCACCGGCGGACGGCTCAGTAACACGTCGGTAACCTACCCTCGGGAGGGGGATAACCCCGGGAAACTGGGGCTAATCCCCCATAGGCCTGGGGTACTGGAAGGTCCCCAGGCCGAAAGGGAGCCGTAAGGCTCCGCCCGAGGATGGGCCGGCGGCCGATTAGGTAGTTGGTGGGGTAACGGCCCACCAAGCCGAAGATCGGTACGGGCCGTGAGAGCGGGAGCCCGGAGATGGACACTGAGACACGGGTCCAGGCCCTACGGGGCGCAGCAGGCGCGAAACCTCCGCAATGCGGGAAACCGCGACGGGGGGACCCCCAGTGCCGTGCCTCTGGCACGGCTTTTCCGGAGTGTAAAAAGCTCCGGGAATAAGGGCTGGGCAAGGCCGGTGGCAGCCGCCGCGGTAATACCGGCGGCCCGAGTGGTGGCCACTATTATTGGGCCTAAAGCGGCCGTAGCCGGGCCCGTAAGTCCCTGGCGAAATCCCACGGCTCAACCGTGGGGCTCGCTGGGGATACTGCGGGCCTTGGGACCGGGAGAGGCCGGGGGTACCCCCGGGGTAGGGGTGAAATCCTATAATCCCGGGGGGACCGCCAGTGGCGAAGGCGCCCGGCTGGAACGGGTCCGACGGTGAGGGCCGAAGGCCAGGGGAGCGAACCGGATTAGATACCCGGGTAGTCCTGGCTGTAAAGGATGCGGGCTAGGTGTCGGGCGAGCTTCGAGCTCGCCCGGTGCCGTAGGGAAGCCGTTAAGCCCGCCGCCTGGGGAGTACGGCCGCAAGGCTGAAACTTAAAGGAATTGGCGGGGGAGCACTACAAGGGGTGGAGCGTGCGGTTTAATTGGATTCAACGCCGGGAACCTCACCGGGGGCGACGGCAGGATGAAGGCCAGGCTGAAGGTCTTGCCGGACGCGCCGAGAGGAGGTGCATGGCCGCCGTCAGCTCGTACCGTGAGGCGTCCACTTAAGTGTGGTAACGAGCGAGACCCGCGCCCCCAGTTGCCAGTCCCTCCCGCTCGGGAGGGAGGCACTCTGGGGGGACTGCCGGCGATAAGCCGGAGGAAGGGGCGGGCGACGGTAGGTCAGTATGCCCCGAAACCCCCGGGCTACACGCGCGCTACAATGGGCGGGACAATGGGTGCCGACCCCGAAAGGGGGAGGTAATCCCCTAAACCCGCCCTCAGTTCGGATCGCGGGCTGCAACTCGCCCGCGTGAAGCTGGAATCCCTAGTACCCGCGCGTCATCATCGCGCGGCGAATACGTCCCTGCTCCTTGCACACACCGCCCGTCACTCCACCCGAGCGGGGCCTAGGTGAGGCCCGATCTCCTTCGGGAGGTCGGGTCGAGCCTAGGCTCCGTGAGGGGGGAGAAGTCGTAACAAGGTAGCCGTAGGGGAACCTACGGCTCGATCACCTC
>AS000040|D45214.1|SP00004 Archaea;Euryarchaeota;Thermococci;Thermococcales;Thermococcaceae;Pyrococcus;horikoshii OT3
GCCGGAGGCCACTGCTATGGGGGTCCGACTAAGCCATGCGAGTCAAGGGGGCGTCCCTTGCGGGACGCCACCGGCGGACGGCTCAGTAACACGTCGGTAACCTACCCTCGGGAGGGGGATAACCCCGGGAAACTGGGGCTAATCCCCCATAGGCCTGGGGTACTGGAAGGTCCCCAGGCCGAAAGGAGCCGTAAGCTCCGCCCGAGGATGGGCCGGCGGCCGATTAGGTAGTTGGTGGGGTAACGGCCCACCAAGCCGAACATCGGTACGGGCCGTGAGAGCGGGAGCCCGGAGATGGACACTGAGACACGGGTCCAGGCCCTACGGGGCGCAGCAGGCGCGAAACCTCCGCAATGCGGGAAACCGCGACGGGGGGACCCCCAGTGCCGTGCCTCTGGCACGGGCTTTTCCGGAGTGTAAAAAGCTCCGGGAATAAGGGCTGGGCAAGGCCGGTGGCAGCCGCCGCGGTAATACCGGCGGCCCGAGTGGTGGCCGCTATTATTGGGCCTAAAGCGTCCGTAGCCGGGCCCGTAAGTCCCTGGCGAAATCCCACGGCTCAACCGTGGGGCTCGCTGGGGATACTGCGGGCCTTGGGACCGGGAGAGGCCGGGGGTACCCCCGGGGTAGGGGTGAAATCCTATAATCCCGGGGGGACCGCCAGTGGCGAAGGCGCCCGGCTGGAACGGGTCCGACGGTGAGGGACGAAGGCCAGGGGAGCGAACCGGATTAGATACCCGGGTAGTCCTGGCTGTAAAGGATGCGGGCTAGGTGTCGGGCGAGCTTCGAGCTCGCCCGGTGCCGTAGGGAAGCCGTTAAGCCCGCCGCCTGGGGAGTACGGCCGCAAGGCTGAAACTTAAAGGAATTGGCGGGGGAGCACTACAAGGGGTGGAGCGTTCGGTTTAATTGGATTCAACGCCGGGAACCTCACCGGGGGCGACGGCAGGATGAAGGCCAGGCTGAAGGTCTTGCCGGACGCGCCGAGAGGAGGTGCATGGCCGCCGTCAGCTCGTACCGTGAGGCGTCCACTTAAGTGTGGTAACGAGCGAGACCCGCGCCCCCAGTTGCCAGTCCCTCCCGCTCGGGAGGGAGGCACTCTGGGGCGACTGCCGGCGATAAGCCGGAGGAAGCGGCGGGCGACGGTAGGTCAGTATGCCCCGAAACCCCCGGGCTACACGCGCGCTACAATGGGCGGGACAATGGGTGCCGACCCCGAAAGGGGGAGGTAATCCCCTAAACCCGCCTCAGTTCGGATCGCGGGCTGCAACTCGCCCGCGTGAAGCTGGAATCCCTAGTACCCGCGCGTCATCATCGCGCGGCGAATACGTCCCTGCTCCTTGCACACACCGCCCGTCACTCCACCCGAGCGGGGCCTAGGTGAGGCCCGATCTCCTTCGGGAGGTCGGGTCGAGCCTAGGCTCCGTGAGGGGGGAGAAGTCGTAACAAGGTAGCC
>AS000041|NR_029054.1|SP00004 Archaea;Euryarchaeota;Thermococci;Thermococcales;Thermococcaceae;Pyrococcus;horikoshii OT3
CCGGAGGCCACTGCTATGGGGGTCCGACTAAGCCATGCGAGTCAAGGGGGCGTCCCTTCTGGGACGCCACCGGCGGACGGCTCAGTAACACGTCGGTAACCTACCCTCGGGAGGGGGATAACCCCGGGAAACTGGGGCTAATCCCCCATAGGCCTGGGGTACTGGAAGGTCCCCAGGCCGAAAGGGAGCCGTAAGGCTCCGCCCGAGGATGGGCCGGCGGCCGATTAGGTAGTTGGTGGGGTAACGGCCCACCAAGCCGAAGATCGGTACGGGCCGTGAGAGCGGGAGCCCGGAGATGGACACTGAGACACGGGTCCAGGCCCTACGGGGCGCAGCAGGCGCGAAACCTCCGCAATGCGGGAAACCGCGACGGGGGGACCCCCAGTGCCGTGCCTCTGGCACGGCTTTTCCGGAGTGTAAAAAGCTCCGGGAATAAGGGCTGGGCAAGGCCGGTGGCAGCCGCCGCGGTAATACCGGCGGCCCGAGTGGTGGCCACTATTATTGGGCCTAAAGCGGCCGTAGCCGGGCCCGTAAGTCCCTGGCGAAATCCCACGGCTCAACCGTGGGGCTCGCTGGGGATACTGCGGGCCTTGGGACCGGGAGAGGCCGGGGGTACCCCCGGGGTAGGGGTGAAATCCTATAATCCCGGGGGGACCGCCAGTGGCGAAGGCGCCCGGCTGGAACGGGTCCGACGGTGAGGGCCGAAGGCCAGGGGAGCGAACCGGATTAGATACCCGGGTAGTCCTGGCTGTAAAGGATGCGGGCTAGGTGTCGGGCGAGCTTCGAGCTCGCCCGGTGCCGTAGGGAAGCCGTTAAGCCCGCCGCCTGGGGAGTACGGCCGCAAGGCTGAAACTTAAAGGAATTGGCGGGGGAGCACTACAAGGGGTGGAGCGTGCGGTTTAATTGGATTCAACGCCGGGAACCTCACCGGGGGCGACGGCAGGATGAAGGCCAGGCTGAAGGTCTTGCCGGACGCGCCGAGAGGAGGTGCATGGCCGCCGTCAGCTCGTACCGTGAGGCGTCCACTTAAGTGTGGTAACGAGCGAGACCCGCGCCCCCAGTTGCCAGTCCCTCCCGCTCGGGAGGGAGGCACTCTGGGGGGACTGCCGGCGATAAGCCGGAGGAAGGGGCGGGCGACGGTAGGTCAGTATGCCCCGAAACCCCCGGGCTACACGCGCGCTACAATGGGCGGGACAATGGGACCCGACCCCGAAAGGGGAAGGGAATCCCCTAAACCCGCCCTCAGTTCGGATCGCGGGCTGCAACTCGCCCGCGTGAAGCTGGAATCCCTAGTACCCGCGTGTCATCATCGCGCGGCGAATACGTCCCTGCTCCTTGCACACACCGCCCGTCACTCCACCCGAGCGGAGTCCGGGTGAGGCCTGATCTCCTTCGGGAGGTCAGGTCGAGCCCGGGCTCCGTGAGGGGGAGAAGTCGTAACAAGGTAGCCGTAG
>AS000042|NR_151878.1|SP00004 Archaea;Euryarchaeota;Thermococci;Thermococcales;Thermococcaceae;Pyrococcus;horikoshii OT3
GTACTCCCTTAATTCCGGTTGATCCTGCCGGAGGCCACTGCTATGGGGGTCCGACTAAGCCATGCGAGTCAAGGGGGCGTCCCTTCTGGGACGCCACCGGCGGACGGCTCAGTAACACGTCGGTAACCTACCCTCGGGAGGGGGATAACCCCGGGAAACTGGGGCTAATCCCCCATAGGCCTGGGGTACTGGAAGGTCCCCAGGCCGAAAGGGGACCGTAAGGTCCCGCCCGAGGATGGGCCGGCGGCCGATTAGGTAGTTGGTGGGGTAACGGCCCACCAAGCCGAAGATCGGTACGGGCCGTGAGAGCGGGAGCCCGGAGATGGACACTGAGACACGGGTCCAGGCCCTACGGGGCGCAGCAGGCGCGAAACCTCCGCAATGCGGGAAACCGCGACGGGGGGACCCCCAGTGCCGTGCCTCTGGCACGGCTTTTCCGGAGTGTAAAAAGCTCCGGGAATAAGGGCTGGGCAAGGCCGGTGGCAGCCGCCGCGGTAATACCGGCGGCCCGAGTGGTGGCCACTATTATTGGGCCTAAAGCGGCCGTAGCCGGGCCCGTAAGTCCCTGGCGAAATCCCACGGCTCAACCGTGGGGCTCGCTGGGGATACTGCGGGCCTTGGGACCGGGAGAGGCCGGGGGTACCCCCGGGGTAGGGGTGAAATCCTATAATCCCGGGGGGACCGCCAGTGGCGAAGGCGCCCGGCTGGAACGGGTCCGACGGTGAGGGCCGAAGGCCAGGGGAGCGAACCGGATTAGATACCCGGGTAGTCCTGGCTGTAAAGGATGCGGGCTAGGTGTCGGGCGAGCTTCGAGCTCGCCCGGTGCCGTAGGGAAGCCGTTAAGCCCGCCGCCTGGGGAGTACGGCCGCAAGGCTGAAACTTAAAGGAATTGGCGGGGGAGCACTACAAGGGGTGGAGCGTGCGGTTTAATTGGATTCAACGCCGGGAACCTCACCGGGGGCGACGGCAGGATGAAGGCCAGGCTGAAGGTCTTGCCGGACGCGCCGAGAGGAGGTGCATGGCCGCCGTCAGCTCGTACCGTGAGGCGTCCACTTAAGTGTGGTAACGAGCGAGACCCGCGCCCCCAGTTGCCAGTCCCTCCCGCTTGGGAGGGAGGCACTCTGGGGGGACTGCCGGCGATAAGCCGGAGGAAGGGGCGGGCGACGGTAGGTCAGTATGCCCCGAAACCCCCGGGCTACACGCGCGCTACAATGGGCGGGACAATGGGACCCGACCCCGAAAGGGGAAGGGAATCCCCTAAACCCGCCCTCAGTTCGGATCGCGGGCTGCAACTCGCCCGCGTGAAGCTGGAATCCCTAGTACCCGCGCGTCATCATCGCGCGGCGAATACGTCCCTGCTCCTTGCACACACCGCCCGTCACTCCACCCGAGCGGGGCCCGGGTGAGGCTCGATCTCCTTCGGGAGGTCGGGTCGAGCCCGGGCTCCGTGAGGGGGGAGAAGTCGTAACAAGGTAGCCGTAGGGGAACCTACGGCTCGATCACCTCCTATCGCCGGGAACCCCGTCCGGGGGACTAAAGGGGTGCCGGGCCTGCCTT
>AS000043|NR_102853.1|SP00004 Archaea;Euryarchaeota;Thermococci;Thermococcales;Thermococcaceae;Pyrococcus;horikoshii OT3
GTACTCCCTTAATTCCGGTTGATCCTGCCGGAGGCCACTGCTATGGGGGTCCGACTAAGCCATGCGAGTCAAGGGGGCGTCCCTTCTGGGACGCCACCGGCGGACGGCTCAGTAACACGTCGGTAACCTACCCTCGGGAGGGGGATAACCCCGGGAAACTGGGGCTAATCCCCCATAGGCCTGGGGTACTGGAAGGTCCCCAGGCCGAAAGGGAGCCGTAAGGCTCCGCCCGAGGATGGGCCGGCGGCCGATTAGGTAGTTGGTGGGGTAACGGCCCACCAAGCCGAAGATCGGTACGGGCCGTGAGAGCGGGAGCCCGGAGATGGACACTGAGACACGGGTCCAGGCCCTACGGGGCGCAGCAGGCGCGAAACCTCCGCAATGCGGGAAACCGCGACGGGGGGACCCCCAGTGCCGTGCCTCTGGCACGGCTTTTCCGGAGTGTAAAAAGCTCCGGGAATAAGGGCTGGGCAAGGCCGGTGGCAGCCGCCGCGGTAATACCGGCGGCCCGAGTGGTGGCCACTATTATTGGGCCTAAAGCGGCCGTAGCCGGGCCCGTAAGTCCCTGGCGAAATCCCACGGCTCAACCGTGGGGCTCGCTGGGGATACTGCGGGCCTTGGGACCGGGAGAGGCCGGGGGTACCCCCGGGGTAGGGGTGAAATCCTATAATCCCGGGGGGACCGCCAGTGGCGAAGGCGCCCGGCTGGAACGGGTCCGACGGTGAGGGCCGAAGGCCAGGGGAGCGAACCGGATTAGATACCCGGGTAGTCCTGGCTGTAAAGGATGCGGGCTAGGTGTCGGGCGAGCTTCGAGCTCGCCCGGTGCCGTAGGGAAGCCGTTAAGCCCGCCGCCTGGGGAGTACGGCCGCAAGGCTGAAACTTAAAGGAATTGGCGGGGGAGCACTACAAGGGGTGGAGCGTGCGGTTTAATTGGATTCAACGCCGGGAACCTCACCGGGGGCGACGGCAGGATGAAGGCCAGGCTGAAGGTCTTGCCGGACGCGCCGAGAGGAGGTGCATGGCCGCCGTCAGCTCGTACCGTGAGGCGTCCACTTAAGTGTGGTAACGAGCGAGACCCGCGCCCCCAGTTGCCAGTCCCTCCCGCTCGGGAGGGAGGCACTCTGGGGGGACTGCCGGCGATAAGCCGGAGGAAGGGGCGGGCGACGGTAGGTCAGTATGCCCCGAAACCCCCGGGCTACACGCGCGCTACAATGGGCGGGACAATGGGACCCGACCCCGAAAGGGGAAGGGAATCCCCTAAACCCGCCCTCAGTTCGGATCGCGGGCTGCAACTCGCCCGCGTGAAGCTGGAATCCCTAGTACCCGCGCGTCATCATCGCGCGGCGAATACGTCCCTGCTCCTTGCACACACCGCCCGTCACTCCACCCGAGCGGGGTCCGGGTGAGGCCCAGTCTCCTTCGGGAGGCTGGGTCGAGCCCGGGCTCCGTGAGGGGGGAGAAGTCGTAACAAGGTAGCCGTAGGGGAACCTACGGCTCGATCACCTCCTATCGCCGGAA
>AS000044|CP010835.1|SP00004 Archaea;Euryarchaeota;Thermococci;Thermococcales;Thermococcaceae;Pyrococcus;horikoshii OT3
GGTTGATCCTGCCGGAGGCCACTGCTATGGGGGTCCGACTAAGCCATGCGAGTCAAGGGGGCGTCCCTTCTGGGACGCCACCGGCGGACGGCTCAGTAACACGTCGGTAACCTACCCTCGGGAGGGGGATAACCCCGGGAAACTGGGGCTAATCCCCCATAGGCCTGGGGTACTGGAAGGTCCCCAGGCCGAAAGGGGACCGTAAGGTCCCGCCCGAGGATGGGCCGGCGGCCGATTAGGTAGTTGGTGGGGTAACGGCCCACCAAGCCGAAGATCGGTACGGGCCGTGAGAGCGGGAGCCCGGAGATGGACACTGAGACACGGGTCCAGGCCCTACGGGGCGCAGCAGGCGCGAAACCTCCGCAATGCGGGAAACCGCGACGGGGGGACCCCCAGTGCCGTGCCTCTGGCACGGCTTTTCCGGAGTGTAAAAAGCTCCGGGAATAAGGGCTGGGCAAGGCCGGTGGCAGCCGCCGCGGTAATACCGGCGGCCCGAGTGGTGGCCACTATTATTGGGCCTAAAGCGGCCGTAGCCGGGCCCGTAAGTCCCTGGCGAAATCCCACGGCTCAACCGTGGGGCTCGCTGGGGATACTGCGGGCCTTGGGACCGGGAGAGGCCGGGGGTACCCCCGGGGTAGGGGTGAAATCCTATAATCCCGGGGGGACCGCCAGTGGCGAAGGCGCCCGGCTGGAACGGGTCCGACGGTGAGGGCCGAAGGCCAGGGGAGCGAACCGGATTAGATACCCGGGTAGTCCTGGCTGTAAAGGATGCGGGCTAGGTGTCGGGCGAGCTTCGAGCTCGCCCGGTGCCGTAGGGAAGCCGTTAAGCCCGCCGCCTGGGGAGTACGGCCGCAAGGCTGAAACTTAAAGGAATTGGCGGGGGAGCACTACAAGGGGTGGAGCGTGCGGTTTAATTGGATTCAACGCCGGGAACCTCACCGGGGGCGACGGCAGGATGAAGGCCAGGCTGAAGGTCTTGCCGGACGCGCCGAGAGGAGGTGCATGGCCGCCGTCAGCTCGTACCGTGAGGCGTCCACTTAAGTGTGGTAACGAGCGAGACCCGCGCCCCCAGTTGCCAGTCCCTCCCGCTTGGGAGGGAGGCACTCTGGGGGGACTGCCGGCGATAAGCCGGAGGAAGGGGCGGGCGACGGTAGGTCAGTATGCCCCGAAACCCCCGGGCTACACGCGCGCTACAATGGGCGGGACAATGGGACCCGACCCCGAAAGGGGAAGGGAATCCCCTAAACCCGCCCTCAGTTCGGATCGCGGGCTGCAACTCGCCCGCGTGAAGCTGGAATCCCTAGTACCCGCGCGTCATCATCGCGCGGCGAATACGTCCCTGCTCCTTGCACACACCGCCCGTCACTCCACCCGAGCGGGGCCCGGGTGAGGCTCGATCTCCTTCGGGAGGTCGGGTCGAGCCCGGGCTCCGTGAGGGGGGAGAAGTCGTAACAAGGTAGCCGTA
>AS000045|AE009950.1|SP00004 Archaea;Euryarchaeota;Thermococci;Thermococcales;Thermococcaceae;Pyrococcus;horikoshii OT3
GGTTGATCCTGCCGGAGGCCACTGCTATGGGGGTCCGACTAAGCCATGCGAGTCAAGGGGGCGTCCCTTCTGGGACGCCACCGGCGGACGGCTCAGTAACACGTCGGTAACCTACCCTCGGGAGGGGGATAACCCCGGGAAACTGGGGCTAATCCCCCATAGGCCTGGGGTACTGGAAGGTCCCCAGGCCGAAAGGGAGCCGTAAGGCTCCGCCCGAGGATGGGCCGGCGGCCGATTAGGTAGTTGGTGGGGTAACGGCCCACCAAGCCGAAGATCGGTACGGGCCGTGAGAGCGGGAGCCCGGAGATGGACACTGAGACACGGGTCCAGGCCCTACGGGGCGCAGCAGGCGCGAAACCTCCGCAATGCGGGAAACCGCGACGGGGGGACCCCCAGTGCCGTGCCTCTGGCACGGCTTTTCCGGAGTGTAAAAAGCTCCGGGAATAAGGGCTGGGCAAGGCCGGTGGCAGCCGCCGCGGTAATACCGGCGGCCCGAGTGGTGGCCACTATTATTGGGCCTAAAGCGGCCGTAGCCGGGCCCGTAAGTCCCTGGCGAAATCCCACGGCTCAACCGTGGGGCTCGCTGGGGATACTGCGGGCCTTGGGACCGGGAGAGGCCGGGGGTACCCCCGGGGTAGGGGTGAAATCCTATAATCCCGGGGGGACCGCCAGTGGCGAAGGCGCCCGGCTGGAACGGGTCCGACGGTGAGGGCCGAAGGCCAGGGGAGCGAACCGGATTAGATACCCGGGTAGTCCTGGCTGTAAAGGATGCGGGCTAGGTGTCGGGCGAGCTTCGAGCTCGCCCGGTGCCGTAGGGAAGCCGTTAAGCCCGCCGCCTGGGGAGTACGGCCGCAAGGCTGAAACTTAAAGGAATTGGCGGGGGAGCACTACAAGGGGTGGAGCGTGCGGTTTAATTGGATTCAACGCCGGGAACCTCACCGGGGGCGACGGCAGGATGAAGGCCAGGCTGAAGGTCTTGCCGGACGCGCCGAGAGGAGGTGCATGGCCGCCGTCAGCTCGTACCGTGAGGCGTCCACTTAAGTGTGGTAACGAGCGAGACCCGCGCCCCCAGTTGCCAGTCCCTCCCGCTCGGGAGGGAGGCACTCTGGGGGGACTGCCGGCGATAAGCCGGAGGAAGGGGCGGGCGACGGTAGGTCAGTATGCCCCGAAACCCCCGGGCTACACGCGCGCTACAATGGGCGGGACAATGGGACCCGACCCCGAAAGGGGAAGGGAATCCCCTAAACCCGCCCTCAGTTCGGATCGCGGGCTGCAACTCGCCCGCGTGAAGCTGGAATCCCTAGTACCCGCGTGTCATCATCGCGCGGCGAATACGTCCCTGCTCCTTGCACACACCGCCCGTCACTCCACCCGAGCGGAGTCCGGGTGAGGCCTGATCTCCTTCGGGAGGTCAGGTCGAGCCCGGGCTCCGTGAGGGGGGAGAAGTCGTAACAAGGTAGCCGTA
>AS000046|AJ585957.2|SP00004 Archaea;Euryarchaeota;Thermococci;Thermococcales;Thermococcaceae;Pyrococcus;horikoshii OT3
TTCCGGTTGATCCTGCCGGAAGCCACTGCTATGGGGGTCCGACTAAGCCATGCGAGTCAAGGGGGCGTCCCTTCTGGGGCGCCACCGGCGGACGGCTCAGTAACACGTCGGTAACCTACCCTCGGGAGGGGGATAACCCCGGGAAACTGGGGCTAATCCCCCATAGGCCTGGGGTACTGGAAGGTCCCCAGGCCGAAAGGGAGCCGTAAGGCTCCGCCCGAGGATGGGCCGGCGGCCGATTAGGTAGTTGGTGGGGTAACGGCCCACCAAGCCGAAGATCGGTACGGGCCGTGAGAGCGGGAGCCCGGAGATGGACACTGAGACACGGGTCCAGGCCCTACGGGGCGCAGCAGGCGCGAAACCTCCGCAATGCGGGAAACCGCGACGGGGGGACCCCCAGTGCCGTGCCTCTGGCACGGCTTTTCCGGAGTGTAAAAAGCTCCGGGAATAAGGGCTGGGCAAGGCCGGTGGCAGCCGCCGCGGTAATACCGGCGGCCCGAGTGGTGGCCACTATTATTGGGCCTAAAGCGGCCGTAGCCGGGCCCGTAAGTCCCTGGCGAAATCCCACGGCTCAACCGTGGGGCTCGCTGGGGATACTGCGGGCCTTGGGCACCKGGAGAGGCCGGGGGTACCCCCGGGGTAGGGGTGAAATCCTATAATCCCGGGGGGACCGCCAGTGGTGAAGGCGCCCGGCTGGAACGGGTCCGACGGTGAGGGCCGAAGGCCAGGGGAGCGAACCGGATTAGATACCCGGGTAGTCCTGGCTGTAAAGGATGCGGGCTAGGTGTCGGGCGAGCTTCGAGCTCGCCCGGTGCCGTAGGGAAGCCGTTAAGCCCGCCGCCTGGGGAGTACGGCCGCAAGGCTGAAACTTAAAGGAATTGGCGGGGGAGCACTACAAGGGGTGGAGCGTGCGGTTTAATTGGATTCAACGCCGGGAACCTCACCGGGGGCGACGGCAGGATGAAGGCCAGGCTGAAGGTCTTGCCGGACGCGCCGAGAGGAGGTGCATGGCCGCCGTCAGCTCGTACCGTGAGGCGTCCACTTAAGTGTGGTAACGAGCGAGACCCGCGCCCCCAGTTGCCAGTCCCTCCCGCTCGGGAGGGAGGCACTCTGGGGGGACTGCCGGCGATAAGCCGGAGGAAGGGGCGGGCGACGGTAGGTCAGTATGCCCCGAAACCCCCGGGCTACACGCGCGCTACAATGGGCGGGACAATGGGACCCGACCCCGAAAGGGGAAGGGAATCCCCTAAACCCGCCCTCAGTTCGGATCGCGGGCTGCAACTCGCCCGCGTGAAGCTGGAATCCCTAGTACCCGCGCGTCATCATCGCGCGGCGAATACGTCCCTGCTCCTTGCACACACCGCCCGTCACTCCACCCGAGCGGGGCCCAGGTGAGGCCCGATCTCCTTCGGGAGGTCGGGTCGAGCCTGGGCTCCGTGAGGGGGGAGAAGCCGTAACAAGGTAGCCGTAGGGGAACCTACGGCTCGATCACCTCCTATCGCCGGAAACCCCGTCCGGGGGAACTAAAGAGGTGCCGGGCCTGCCTTTTTCTGTGGGCCGGTAGCTCAGCCTGGAAGAGCGCCGCCCTTGCAAGGCGGAGGCCCCGGGTTCAAATCCCGGCCGGTCCACCACGAAGAGTGATGCACGTCCCGAGCAAGGCTCGGGGCGGAAGGGCCCTAGGCCCCCTAATAGGGGGTCGCGATGAGGGCCACGCATAGGCGGGTGGCCCAAGAAGTGCCTGGCCCCTCCGGTAGGGGGGCTGGACGCCAAGCCGCCCGGTGGATGGCTCGGCTCGGGGCGCCGACGAAGGGCGTGGCAAGATGCGATAAGCCCCGGCGAGGCGCAGGCAGCCGTCGAACCGGGGATTCCCGAATGGGACCTCCCGCGGCTTATGCCGCACTCCGGGGCTTATGCCCCGGAGGGGGAACGCGGGGAATTGAAACATCTTAGTACCCGCAGGAAAAGAAAGCAAAAGCGATGCCGTGAGTAGGGGCGACCGAAAG
>AS000047|CP002779.1|SP00004 Archaea;Euryarchaeota;Thermococci;Thermococcales;Thermococcaceae;Pyrococcus;horikoshii OT3
GGTTGATCCTGCCGGAGGCCACTGCTATGGGGGTCCGACTAAGCCATGCGAGTCAAGGGGGCGTCCCTTCTGGGACGCCACCGGCGGACGGCTCAGTAACACGTCGGTAACCTACCCTCGGGAGGGGGATAACCCCGGGAAACTGGGGCTAATCCCCCATAGGCCTGGGGTACTGGAAGGTCCCCAGGCCGAAAGGGAGCCGTAAGGCTCCGCCCGAGGATGGGCCGGCGGCCGATTAGGTAGTTGGTGGGGTAACGGCCCACCAAGCCGAAGATCGGTACGGGCCGTGAGAGCGGGAGCCCGGAGATGGACACTGAGACACGGGTCCAGGCCCTACGGGGCGCAGCAGGCGCGAAACCTCCGCAATGCGGGAAACCGCGACGGGGGGACCCCCAGTGCCGTGCCTCTGGCACGGCTTTTCCGGAGTGTAAAAAGCTCCGGGAATAAGGGCTGGGCAAGGCCGGTGGCAGCCGCCGCGGTAATACCGGCGGCCCGAGTGGTGGCCACTATTATTGGGCCTAAAGCGGCCGTAGCCGGGCCCGTAAGTCCCTGGCGAAATCCCACGGCTCAACCGTGGGGCTCGCTGGGGATACTGCGGGCCTTGGGACCGGGAGAGGCCGGGGGTACCCCCGGGGTAGGGGTGAAATCCTATAATCCCGGGGGGACCGCCAGTGGCGAAGGCGCCCGGCTGGAACGGGTCCGACGGTGAGGGCCGAAGGCCAGGGGAGCGAACCGGATTAGATACCCGGGTAGTCCTGGCTGTAAAGGATGCGGGCTAGGTGTCGGGCGAGCTTCGAGCTCGCCCGGTGCCGTAGGGAAGCCGTTAAGCCCGCCGCCTGGGGAGTACGGCCGCAAGGCTGAAACTTAAAGGAATTGGCGGGGGAGCACTACAAGGGGTGGAGCGTGCGGTTTAATTGGATTCAACGCCGGGAACCTCACCGGGGGCGACGGCAGGATGAAGGCCAGGCTGAAGGTCTTGCCGGACGCGCCGAGAGGAGGTGCATGGCCGCCGTCAGCTCGTACCGTGAGGCGTCCACTTAAGTGTGGTAACGAGCGAGACCCGCGCCCCCAGTTGCCAGTCCCTCCCGCTCGGGAGGGAGGCACTCTGGGGGGACTGCCGGCGATAAGCCGGAGGAAGGGGCGGGCGACGGTAGGTCAGTATGCCCCGAAACCCCCGGGCTACACGCGCGCTACAATGGGCGGGACAATGGGACCCGACCCCGAAAGGGGAAGGGAATCCCCTAAACCCGCCCTCAGTTCGGATCGCGGGCTGCAACTCGCCCGCGTGAAGCTGGAATCCCTAGTACCCGCGCGTCATCATCGCGCGGCGAATACGTCCCTGCTCCTTGCACACACCGCCCGTCACTCCACCCGAGCGGGGTCCGGGTGAGGCCCAGTCTCCTTCGGGAGGCTGGGTCGAGCCCGGGCTCCGTGAGGGGGGAGAAGTCGTAACAAGGTAGCCGTA
>AS000048|AJ585959.2|SP00004 Archaea;Euryarchaeota;Thermococci;Thermococcales;Thermococcaceae;Pyrococcus;horikoshii OT3
TTCCGGTTGATCCTGCCGGAGGCCACTGCTATGGGGGTCCGACTAAGCCATGCGAGTCAAGGGGGCGTCCCTTCTGGGACGCCACCGGCGGACGGCTCAGTAACACGTCGGTAACCTACCCTCGGGAGGGGGATAACCCCGGGAAACTGGGGCTAATCCCCCATAGGCCTGGGGTACTGGAAGGTCCCCAGGCCGAAAGGGAGCCGTAAGGCTCCGCCCGAGGATGGGCCGGCGGCCGATTAGGTAGTTGGTGGGGTAACGGCCCACCAAGCCGAAGATCGGTACGGGCCGTGAGAGCGGGAGCCCGGAGATGGACACTGAGACACGGGTCCAGGCCCTACGGGGCGCAGCAGGCGCGAAACCTCCGCAATGCGGGAAACCGCGACGGGGGGACCCCCAGTGCCGTGCCTCTGGCACGGCTTTTCCGGAGTGTAAAAAGCTCCGGGAATAAGGGCTGGGCAAGGCCGGTGGCAGCCGCCGCGGTAATACCGGCGGCCCGAGTGGTGGCCACTATTATTGGGCCTAAAGCGGCCGTAGCCGGGCCCGTAAGTCCCTGGCGAAATCCCACGACTCAACCGTGGGGCTCGCTGGGGATACTGCGGGCCTTGGGCACCGGGAGAGGCCGGGGGTACCCCCGGGGTAGGGGTGAAATCCTATAATCCCGGGGGGACCGCCAGTGGCGAAGGCGCCCGGCTGGAACGGGTCCGACGGTGAGGGCCGAAGGCCAGGGGAGCGAACCGGATTGGATACCCGGGTAGTCCTGGCTGTAAAGGATGCGGGCTAGGTGTCGGGCGAGCTTCGAGCTCGCCCGGTGCCGTAGGGAAGCCGTTAAGCCCGCCGCCTGGGGAGTACGGCCGCAAGGCTGAAACTTAAAGGAATTGGCGGGGGAGCACTACAAGGGGTGGAGCGTGCGGTTTAATTGGATTCAACGCCGGGAACCTCACCGGGGGCGACGGCAGGATGAAGGCCAGGCTGAAGGTCTTGCCGGACGCGCCGAGAGGAGGTGCATGGCCGCCGTCAGCTCGTACCGTGAGGCGTCCACTTAAGTGTGGTAACGAGCGAGACCCGCGCCCCCAGTTGCCAGTCCCTCCCGCTCGGGAGGGAGGCACTCTGGGGGGACTGCCGGCGATAAGCCGGAGGAAGGGGCGGGCGACGGTAGGTCAGTATGCCCCGAAACCCCCGGGCTACACGCGCGCTACAATGGGCGGGACAATGGGACCCGACCCCGAAAGGGGAAGGGAATCCCCTAAACCCGCCCTCAGTTCGGATCGCGGGCTGCAACTCGCCCGCGTGAAGCTGGAATCCCTAGTACCCGCGCGTCATCATCGCGCGGCGAATACGTCCCTGCTCCTTGCACACACCGCCCGTCACTCCACCCGAGCGGGGCCCAGGTGAGGTCCGATCTCCTTCGGGAGGTCGGGTCGAGCCTGGGCTCCGTGAGGGGGGAGAAGTCGTAACAAGGTAGCCGTAGGGGAACCTACGGCTCGATCACCTCCTA
>AS000049|NR_074375.1|SP00004 Archaea;Euryarchaeota;Thermococci;Thermococcales;Thermococcaceae;Pyrococcus;horikoshii OT3
ATTCCGGTTGATCCTGCCGGAGGCCACTGCTATGGGGGTCCGACTAAGCCATGCGAGTCAAGGGGGCGTCCCTTCTGGGACGCCACCGGCGGACGGCTCAGTAACACGTCGGTAACCTACCCTCGGGAGGGGGATAACCCCGGGAAACTGGGGCTAATCCCCCATAGGCCTGGGGTACTGGAAGGTCCCCAGGCCGAAAGGGAGCCGTAAGGCTCCGCCCGAGGATGGGCCGGCGGCCGATTAGGTAGTTGGTGGGGTAACGGCCCACCAAGCCGAAGATCGGTACGGGCCGTGAGAGCGGGAGCCCGGAGATGGACACTGAGACACGGGTCCAGGCCCTACGGGGCGCAGCAGGCGCGAAACCTCCGCAATGCGGGAAACCGCGACGGGGGGACCCCCAGTGCCGTGCCTCTGGCACGGCTTTTCCGGAGTGTAAAAAGCTCCGGGAATAAGGGCTGGGCAAGGCCGGTGGCAGCCGCCGCGGTAATACCGGCGGCCCGAGTGGTGGCCACTATTATTGGGCCTAAAGCGGCCGTAGCCGGGCCCGTAAGTCCCTGGCGAAATCCCACGGCTCAACCGTGGGGCTCGCTGGGGATACTGCGGGCCTTGGGACCGGGAGAGGCCGGGGGTACCCCCGGGGTAGGGGTGAAATCCTATAATCCCGGGGGGACCGCCAGTGGCGAAGGCGCCCGGCTGGAACGGGTCCGACGGTGAGGGCCGAAGGCCAGGGGAGCGAACCGGATTAGATACCCGGGTAGTCCTGGCTGTAAAGGATGCGGGCTAGGTGTCGGGCGAGCTTCGAGCTCGCCCGGTGCCGTAGGGAAGCCGTTAAGCCCGCCGCCTGGGGAGTACGGCCGCAAGGCTGAAACTTAAAGGAATTGGCGGGGGAGCACTACAAGGGGTGGAGCGTGCGGTTTAATTGGATTCAACGCCGGGAACCTCACCGGGGGCGACGGCAGGATGAAGGCCAGGCTGAAGGTCTTGCCGGACGCGCCGAGAGGAGGTGCATGGCCGCCGTCAGCTCGTACCGTGAGGCGTCCACTTAAGTGTGGTAACGAGCGAGACCCGCGCCCCCAGTTGCCAGTCCCTCCCGCTCGGGAGGGAGGCACTCTGGGGGGACTGCCGGCGATAAGCCGGAGGAAGGGGCGGGCGACGGTAGGTCAGTATGCCCCGAAACCCCCGGGCTACACGCGCGCTACAATGGGCGGGACAATGGGACCCGACCCCGAAAGGGGAAGGGAATCCCCTAAACCCGCCCTCAGTTCGGATCGCGGGCTGCAACTCGCCCGCGTGAAGCTGGAATCCCTAGTACCCGCGTGTCATCATCGCGCGGCGAATACGTCCCTGCTCCTTGCACACACCGCCCGTCACTCCACCCGAGCGGAGTCCGGGTGAGGCCTGATCTCCTTCGGGAGGTCAGGTCGAGCCCGGGCTCCGTGAGGGGGGAGAAGTCGTAACAAGGTAGCCGTAGGGGAACCTACGGCTCGATCACCTCCT
>AS000050|NC_000961.1|SP00004 Archaea;Euryarchaeota;Thermococci;Thermococcales;Thermococcaceae;Pyrococcus;horikoshii OT3
GGTTGATCCTGCCGGAGGCCACTGCTATGGGGGTCCGACTAAGCCATGCGAGTCAAGGGGGCGTCCCTTCTGGGACGCCACCGGCGGACGGCTCAGTAACACGTCGGTAACCTACCCTCGGGAGGGGGATAACCCCGGGAAACTGGGGCTAATCCCCCATAGGCCTGGGGTACTGGAAGGTCCCCAGGCCGAAAGGGAGCCGTAAGGCTCCGCCCGAGGATGGGCCGGCGGCCGATTAGGTAGTTGGTGGGGTAACGGCCCACCAAGCCGAAGATCGGTACGGGCCGTGAGAGCGGGAGCCCGGAGATGGACACTGAGACACGGGTCCAGGCCCTACGGGGCGCAGCAGGCGCGAAACCTCCGCAATGCGGGAAACCGCGACGGGGGGACCCCCAGTGCCGTGCCTCTGGCACGGCTTTTCCGGAGTGTAAAAAGCTCCGGGAATAAGGGCTGGGCAAGGCCGGTGGCAGCCGCCGCGGTAATACCGGCGGCCCGAGTGGTGGCCACTATTATTGGGCCTAAAGCGGCCGTAGCCGGGCCCGTAAGTCCCTGGCGAAATCCCACGGCTCAACCGTGGGGCTCGCTGGGGATACTGCGGGCCTTGGGACCGGGAGAGGCCGGGGGTACCCCCGGGGTAGGGGTGAAATCCTATAATCCCGGGGGGACCGCCAGTGGCGAAGGCGCCCGGCTGGAACGGGTCCGACGGTGAGGGCCGAAGGCCAGGGGAGCGAACCGGATTAGATACCCGGGTAGTCCTGGCTGTAAAGGATGCGGGCTAGGTGTCGGGCGAGCTTCGAGCTCGCCCGGTGCCGTAGGGAAGCCGTTAAGCCCGCCGCCTGGGGAGTACGGCCGCAAGGCTGAAACTTAAAGGAATTGGCGGGGGAGCACTACAAGGGGTGGAGCGTGCGGTTTAATTGGATTCAACGCCGGGAACCTCACCGGGGGCGACGGCAGGATGAAGGCCAGGCTGAAGGTCTTGCCGGACGCGCCGAGAGGAGGTGCATGGCCGCCGTCAGCTCGTACCGTGAGGCGTCCACTTAAGTGTGGTAACGAGCGAGACCCGCGCCCCCAGTTGCCAGTCCCTCCCGCTCGGGAGGGAGGCACTCTGGGGGGACTGCCGGCGATAAGCCGGAGGAAGGGGCGGGCGACGGTAGGTCAGTATGCCCCGAAACCCCCGGGCTACACGCGCGCTACAATGGGCGGGACAATGGGTGCCGACCCCGAAAGGGGGAGGTAATCCCCTAAACCCGCCCTCAGTTCGGATCGCGGGCTGCAACTCGCCCGCGTGAAGCTGGAATCCCTAGTACCCGCGCGTCATCATCGCGCGGCGAATACGTCCCTGCTCCTTGCACACACCGCCCGTCACTCCACCCGAGCGGGGCCTAGGTGAGGCCCGATCTCCTTCGGGAGGTCGGGTCGAGCCTAGGCTCCGTGAGGGGGGAGAAGTCGTAACAAGGTAGCCGTA
>AS000051|JQ015374.1|SP00005 Archaea;Euryarchaeota;Halobacteria;Halobacteriales;Halobacteriaceae;Halobacterium;salinarum NRC-1
ATTCCGGTTCATCCTGCCGGAGGCCATTGCTATCGGAGTCCGATTTAGCCATGCTAGTTGTGCGGGTTTAGACCCGCAGCGGAAAGCTCAGTAACACGTGGCCAAGCTACCCTGTGGACGGGAATACTCTCGGGAAACTGAGGCTAATCCCCGATAACGCTTTGCTCCTGGAAGGGGCAAAGCCGGAAACGCTCCGGCGCCACAGGATGCGGCTGCGGTCGATTAGGTAGACGGTGGGGTAACGGCCCACCGTGCCCATAATCGGTACGGGTTGTGAGAGCAAGAGCCCGGAGACGGAATCTGAGACAAGATTCCGGGCCCTACGGGGCGCAGCAGGCGCGAAACCTTTACACTGTACGAAAGTGCGATAAGGGGACTCCGAGTGTGAAGGCATAGAGCCTTCACTTTTGTACACCGTAAGGTGGTGCACGAATAAGGACTGGGCAAGACCGGTGCCAGCCGCCGCGGTAATACCGGCAGTCCGAGTGATGGCCGATCTTATTGGGCCTAAAGCGTCCGTAGCTGGCTGAACAAGTCCGTTGGGAAATCTGTCCGCTTAACGGGCAGGCGTCCAGCGGAAACTGTTCAGCTTGGGACCGGAAGACCTGAGGGGTACGTCTGGGGTAGGAGTGAAATCCTGTAATCCTGGACGGACCGCCGGTGGCGAAAGCGCCTCAGGAGAACGGATCCGACAGTGAGGGACGAAAGCTAGGGTCTCGAACCGGATTAGATACCCGGGTAGTCCTAGCTGTAAACGATGTCCGCTAGGTGTGGCGCAGGCTACGAGCCTGCGCTGTGCCGTAGGGAAGCCGAGAAGCGGACCGCCTGGGAAGTACGTCTGCAAGGATGAAACTTAAAGGAATTGGCGGGGGAGCACTACAACCGGAGGAGCCTGCGGTTTAATTGGACTCAACGCCGGACATCTCACCAGCCCCGACAGTAGTAATGACGGTCAGGTTGATGACCTTACCCGAGGCTACTGAGAGGAGGTGCATGGCCGCCGTCAGCTCGTACCGTGAGGCGTCCTGTTAAGTCAGGCAACGAGCGAGACCCGCACTCCTAATTGCCAGCAGTACCCTTTGGGTAGCTGGGTACATTAGGTGGACTGCCGCTGCCAAAGCGGAGGAAGGAACGGGCAACGGTAGGTCAGTATGCCCCGAATGGGCTGGGCAACACGCGGGCTACAATGGTCGAGACAATGGGAAGCCACTCCGAGAGGAGGCGCTAATCTCCTAAACTCGATCGTAGTTCGGATTGAGGGCTGAAACTCGCCCTCATGAAGCTGGATTCGGTAGTAATCGCGTGTCAGCAGCGCGCGGTGAATACGTCCCTGCTCCTTGCACACACCGCCCGTCAAATCACCCGAGTGGGGTTCGGATGAGGCCGGCATGCGCTGGTCAAATCTGGGCTCCGCAAGGGGGATTAAGTCGTAACAAGGTA
>AS000052|KY053871.1|SP00005 Archaea;Euryarchaeota;Halobacteria;Halobacteriales;Halobacteriaceae;Halobacterium;salinarum NRC-1
ATTCCGGTTGATCCTGCCGGAGGCCATTGCTATCGGAGTCCGATTTAGCCATGCTAGTTGTGCGGGTTTAGACCCGCAGCGGAAAGCTCAGTAACACGTGGCCAAGCTACCCTGTGGACGGGAATACTCTCGGGAAACTGAGGCTAATCCCCGATAACGCTTTGCTCCTGGAAGGGGCAAAGCCGGAAACGCTCCGGCGCCACAGGATGCGGCTGCGGTCGATTAGGTAGACGGTGGGGTAACGGCCCACCGTGCCCATAATCGGTACGGGTTGTGAGAGCAAGAGCCCGGAGACGGAATCTGAGACAAGATTCCGGGCCCTACGGGGCGCAGCAGGCGCGAAACCTTTACACTGTACGAAAGTGCGATAAGCGGACTCCGAGTGTGAAGGCATAGAGCCTTCACTTTTGTACACCGTAAGGTGGTGCACGAATAAGGACTGGGCAAGACCGGTGCCAGCCGCCGCGGTAATACCGGCAGTCCGAGTGATGGCCGATCTTATTGGGCCTAAAGCGTCCGTAGCTGGCTGAACAAGTCCGTTGGGAAATCTGTCCGCTTAACGGGCAGGCGTCCAGCGGAAACTGTTCAGCTTGGGACCGGAAGACCTGAGGGGTACGTCTGGGGTAGGAGTGAAATCCTGTAATCCTGGACGGACCGCCGGTGGCGAAAGCGCCTCAGGAGAACGGATCCGACAGTGAGGGACGAGAGCTAGGGTCTCGAACCGGATTAGATACCCGGGTAGTCCTAGCTGTAAACGATGTCCGCTAGGTGTGGCGCAGGCTACGAGCCTGCGCTGTGCCGTAGGGAAGCCGAGAAGCGGACCGCCTGGGAAGTACGTCTGCAAGGATGAAACTTAAAGGAATTGGCGGGGGAGCACTACAACCGGAGGAGCCTGCGGTTTAATTGGACTCAACGCCGGACATCTCACCAGCCCCGACAGTAGTAATGACGGTCAGGTTGATGACCTTACCCGAGGCTACTGAGAGGAGGTGCATGGCCGCCGTCAGCTCGTACCGTGAGGCGTCCTGTTAAGTCAGGCAACGAGCGAGACCCGCACTCCTAATTGCCAGCGGTACCCTTTGGGTAGCTGGGTACATTAGGTGGACTGCCGCTGCCAAAGCGGAGGAAGGAACGGGCAACGGTAGGTCAGTATGCCCCGAATGGGCTGGGCAACACGCGAGCTACAATGGTCGAGACAATGGGAAGCCACTCCGAGAGGAGGCGCTAATCTCCTAAACTCGATCGTAGTTCGGATTGAGGGCTGAAACTCGCCCTCATGAAGCTGGATTCGGTAGTAATCGCGTGTCAGCAGCGCGCGGTGAATACGTCCCTGCTCCTTGCACACACCGCCCGTCAAATCACCCGAGTGGGGTTCGGATGAGGCCGGCATGCGCTGGTCAAATCTGGGCTCCGCAAGGGGGATTAAGTCGTAACAAGGTAGCCGTAGGGGAATCTGCGGCTGGATCACCTCCT
>AS000053|AB074299.1|SP00005 Archaea;Euryarchaeota;Halobacteria;Halobacteriales;Halobacteriaceae;Halobacterium;salinarum NRC-1
ATTCCGGTTGATCCTGCCGGAGGCCATTGCTATCGGAGTCCGATTTAGCCATGCTAGTTGTGCGGGTTTAGACCCGCAGCGGAAAGCTCAGTAACACGTGGCCAAGCTACCCTGTGGACGGGAATACTCTCGGGAAACTGAGGCTAATCCCCGATAACGCTTTGCTCCTGGAAGGGGCAAAGCCGGAAACGCTCCGGCGCCACAGGATGCGGCTGCGGTCGATTAGGTAGACGGTGGGGTAACGGCCCACCGTGCCCATAATCGGTACGGGTTGTGAGAGCAAGAGCCCGGAGACGGAATCTGAGACAAGATTCCGGGCCCTACGGGGCGCAGCAGGCGCGAAACCTTTACACTGTACGAAAGTGCGATAAGGGGACTCCGAGTGTGAAGGCATAGAGCCTTCACTTTTGTACACCGTAAGGTGGTGCACGAATAAGGACTGGGCAAGACCGGTGCCAGCCGCCGCGGTAATACCGGCAGTCCGAGTGATGGCCGATCTTATTGGGCCTAAAGCGTCCGTAGCTGGCTGAACAAGTCCGTTGGGAAATCTGTCCGCTTAACGGGCAGGCGTCCAGCGGAAACTGTTCAGCTTGGGACCGGAAGACCTGAGGGGTACGTCTGGGGTAGGAGTGAAATCCTGTAATCCTGGACGGACCGCCGGTGGCGAAAGCGCCTCAGGAGAACGGATCCGACAGTGAGGGACGAAAGCTAGGGTCTCGAACCGGATTAGATACCCGGGTAGTCCTAGCTGTAAACGATGTCCGCTAGGTGTGGCGCAGGCTACGAGCCTGCGCTGTGCCGTAGGGAAGCCGAGAAGCGGACCGCCTGGGAAGTACGTCTGCAAGGATGAAACTTAAAGGAATTGGCGGGGGAGCACTACAACCGGAGGAGCCTGCGGTTTAATTGGACTCAACGCCGGACATCTCACCAGCCCCGACAGTAGTAATGACGGTCAGGTTGATGACCTTACCCGAGGCTACTGAGAGGAGGTGCATGGCCGCCGTCAGCTCGTACCGTGAGGCGTCCTGTTAAGTCGGGCAACGAGCGAGACCCGCACTCCTAATTGCCAGCAGTACCCTTTGGGTAGCTGGGTACATTAGGTGGACTGCCGCTGCCAAAGCGGAGGAAGGAACGGGCAACGGTAGGTCAGTATGCCCCGAATGGGCTGGGCAACACGCGGGCTACAATGGTCGAGACAATGGGAAGCCACTCCGAGAGGAGGCGCTAATCTCCTAAACTCGATCGTAGTTCGGATTGAGGGCTGAAACTCGCCCTCATGAAGCTGGATTCGGTAGTAATCGCGTGTCAGCAGCGCGCGGTGAATACGTCCCTGCTCCTTGCACACACCGCCCGTCAAATCACCCGAGTGGGGTTCGGATGAGGCCGGCATGCGCTGGTCAAATCTGGGCTCCGCAAGGGGGATTAAGTCGTAACAAGGTAGCCGTAGGGGAATCTGCGGCTGGATCACCTCCT
>AS000054|JQ015376.1|SP00005 Archaea;Euryarchaeota;Halobacteria;Halobacteriales;Halobacteriaceae;Halobacterium;salinarum NRC-1
ATTCCGGTTCATCCTGCCGGAGGCCATTGCTATCGGAGTCCGATTTAGCCATGCTAGTTGCGCGGGTTTAGACCCGCAGCGGAAAGCTCAGTAACACGTGGCCAAGCTACCCTGTGGACGGGAATACTCTCGGGAAACTGAGGCTAATCCCCGATAACGCTTTGCTCCTGGAAGGGGCAAAGCCGGAAACGCTCCGGCGCCACAGGATGCGGCTGCGGTCGATTAGGTAGACGGTGGGGTAACGGCCCACCGTGCCCATAATCGGTACGGGTTGTGAGAGCAAGAGCCCGGAGACGGAATCTGAGACAAGATTCCGGGCCCTACGGGGCGCAGCAGGCGCGAAACCTTTACACTGTACGAAAGTGCGATAAGGGGACTCCGAGTGTGAAGGCATAGAGCCTTCACTTTTGTACACCGTAAGGTGGTGCACGAATAAGGACTGGGCAAGACCGGTGCCAGCCGCCGCGGTAATACCGGCAGTCCGAGTGATGGCCGATCTTATTGGGCCTAAAGCGTCCGTAGCTGGCTGAACAAGTCCGTTGGGAAATCTGTCCGCTTAACGGGCAGGCGTCCAGCGGAAACTGTTCAGCTTGGGACCGGAAGACCTGAGGGGTACGTCTGGGGTAGGAGTGAAATCCTGTAATCCTGGACGGACCGCCGGTGGCGAAAGCGCCTCAGGAGAACGGATCCGACAGTGAGGGACGAAAGCTAGGGTCTCGAACCGGATTAGATACCCTGGTAGTCCTAGCTGTAAACGATGTCCGCTAGGTGTGGCGCAGGCTACGAGCCTGCGCTGTGCCGTAGGGAAGCCGAGAAGCGGACCGCCTGGGAAGTACGTCTGCAAGGATGAAACTTAAAGGAATTGGCGGGGGAGCACTACAACCGGAGGAGCCTGCGGTTTAATTGGACTCAACGCCGGACATCTCACCAGCCCCGACAGTAGTAATGACGGTCAGGTTGATGACCTTACCCGAGGCTACTGAGAGGAGGTGCATGGCCGCCGTCAGCTCGTACCGTGAGGCGTCCTGTTAAGTCAGGCAACGAGCGAGACCCGCACTCCTAATTGCCAGCAGTACCCTTTGGGTAGCTGGGTACATTAGGTGGACTGCCGCTGCCAAAGCGGAGGAAGGAACGGGCAACGGTAGGTCAGTATGCCCCGAATGGGCTGGGCAACACGCGGGCTACAATGGTCGAGACAATGGGAAGCCACTCCGAGAGGAGGCGCTAATCTCCTAAACTCGATCGTAGTTCGGATTGAGGGCTGAAACTCGCCCTCATGAAGCTGGATTCGGTAGTAATCGCGTGTCAGCAGCGCGCGGTGAATACGTCCCTGCTCCTTGCACACACCGCCCGTCAAATCACCCGAGTGGGGTTCGGATGAGGCCGGCATGCGCTGGTCAAATCTGGGCTCCGCAAGGGGGATTAAGTCGTAACAAGGTA
>AS000055|EU308205.1|SP00005 Archaea;Euryarchaeota;Halobacteria;Halobacteriales;Halobacteriaceae;Halobacterium;salinarum NRC-1
TCCTGGCGGAGGCCATTGCTATCGGAGTCCGATTTAGCCATGCTAGTTGTGCGGGTTTAGACCCGCAGCGGAAAGCTCAGTAACACGTGGCCAAGCTACCCTGTGGACGGGAATACTCTCGGGAAACTGAGGCTAATCCCCGATAACGCTTTGCTCCTGGAAGGGGCAAAGCCGGAAACGCTCCGGCGCCACAGGATGCGGCTGCGGTCGATTAGGTAGACGGTGGGGTAACGGCCCACCGTGCCCATAATCGGTACGGGTTGTGAGAGCAAGAGCCCGGAGACGGAATCTGAGACAAGATTCCGGGCCCTACGGGGCGCAGCAGGCGCGAAACCTTTACACTGTACGAAAGTGCGATAAGGGGACTCCGAGTGTGAAGGCATAGAGCCTTCACTTTTGTACACCGTAAGGTGGTGCACGAATAAGGACTGGGCAAGACCGGTGCCAGCCGCCGCGGTAATACCGGCAGTCCGAGTGATGGCCGATCTTATTGGGCCTAAAGCGTCCGTAGCTGGCTGAACAAGTCCGTTGGGAAATCTGTCCGCTTAACGGGCAGGCGTCCAGCGGAAACTGTTCAGCTTGGGACCCGGAAGACCTGAGGGGTACGTCTGGGGTAGGAGTGAAATCCTGTAATCCTGGACGGACCGCCGGTGGCGAAAGCGCCTCAGGAGAACGGATCCGACAGTGAGGGACGAAAGCTAGGGTCTCGAACCGGATTAGATACCCGGGTAGTCCTAGCTGTAAACGATGTCCGCTAGGTGTGGCGCAGGCTACGAGCCTGCGCTGTGCCGTAGGGAAGCCGAGAAGCGGACCGCCTGGGAAGTACGTCTGCAAGGATGAAACTTAAAGGAATTGGCGGGGGAGCACTACAACCGGAGGAGCCTGCGGTTTAATTGGACTCAACGCCGGACATCTCACCAGCCCCGACAGTAGTAATGACGGTCAGGTTGATGACCTTACCCGAGGCTACTGAGAGGAGGTGCATGGCCGCCGTCAGCTCGTACCGTGAGGCGTCCTGTTAAGTCAGGCAACGAGCGAGACCCGCACTCCTAATTGCCAGCAGTACCCTTTGGGTAGCTGGGTACATTAGGTGGACTGCCGCTGCCAAAGCGGAGGAAGGAACGGGCAACGGTAGGTCAGTATGCCCCGAATGGGCTGGGCAACACGCGGGCTACAATGGTCGAGACAATGGGAAGCCACTCCGAGAGGAGGCGCTAATCTCCTAAACTCGATCGTAGTTCGGATTGAGGGCTGAAACTCGCCCTCATGAAGCTGGATTCGGTAGTAATCGCGTGTCAGCAGCGCGCGGTGAATACGTCCCTGCTCCTTGCACACACCGCCCGTCAAATCACCCGAGTGGGGTTCGGATGAGGCCGGCATGCGCTGGTCAAATCTGGGCTCCGCAAGGGGGATTAA
>AS000056|MK480670.1|SP00005 Archaea;Euryarchaeota;Halobacteria;Halobacteriales;Halobacteriaceae;Halobacterium;salinarum NRC-1
ATTCCGGTTGATCCTGCCGGAGGCCATTGCTATCGGAGTCCGATTTAGCCATGCTAGTTGTGCGGGTTTAGACCCGCAGCGGAAAGCTCAGTAACACGTGGCCAAGCTACCCTGTGGACGGGAATACTCTCGGGAAACTGAGGCTAATCCCCGATAACGCTTTGCTCCTGGAAGGGGCAAAGCCGGAAACGCTCCGGCGCCACAGGATGCGGCTGCGGTCGATTAGGTAGACGGTGGGGTAACGGCCCACCGTGCCCATAATCGGTACGGGTTGTGAGAGCAAGAGCCCGGAGACGGAATCTGAGACAAGATTCCGGGCCCTACGGGGCGCAGCAGGCGCGAAACCTTTACACTGTACGAAAGTGCGATAAGGGGACTCCGAGTGTGAAGGCATAGAGCCTTCACTTTTGTACACCGTAAGGTGGTGCACGAATAAGGACTGGGCAAGACCGGTGCCAGCCGCCGCGGTAATACCGGCAGTCCGAGTGATGGCCGATCTTATTGGGCCTAAAGCGTCCGTAGCTGGCTGAACAAGTCCGTTGGGAAATCTGTCCGCTTAACGGGCAGGCGTCCAGCGGAAACTGTTCAGCTTGGGACCGGAAGACCTGAGGGGTACGTCTGGGGTAGGAGTGAAATCCTGTAATCCTGGACGGACCGCCGGTGGCGAAAGCGCCTCAGGAGAACGGATCCGACAGTGAGGGACGAAAGCTAGGGTCTCGAACCGGATTAGATACCCGGGTAGTCCTAGCTGTAAACGATGTCCGCTAGGTGTGGCGCAGGCTACGAGCCTGCGCTGTGCCGTAGGGAAGCCGAGAAGCGGACCGCCTGGGAAGTACGTCTGCAAGGATGAAACTTAAAGGAATTGGCGGGGGAGCACTACAACCGGAGGAGCCTGCGGTTTAATTGGACTCAACGCCGGACATCTCACCAGCCCCGACAGTAGTAATGACGGTCAGGTTGATGACCTTACCCGAGGCTACTGAGAGGAGGTGCATGGCCGCCGTCAGCTCGTACCGTGAGGCGTCCTGTTAAGTCAGGCAACGAGCGAGACCCGCACTCCTAATTGCCAGCAGTACCCTTTGGGTAGCTGGGTACATTAGGTGGACTGCCGCTGCCAAAGCGGAGGAAGGAACGGGCAACGGTAGGTCAGTATGCCCCGAATGGGCTGGGCAACACGCGGGCTACAATGGTCGAGACAATGGGAAGCCACTCCGAGAGGAGGCGCTAATCTCCTAAACTCGATCGTAGTTCGGATTGAGGGCTGAAACTCGCCCTCATGAAGCTGGATTCGGTAGTAATCGCGTGTCAGCAGCGCGCGGTGAATACGTCCCTGCTCCTTGCACACACCGCCCGTCAAATCACCCGAGTGGGGTTCGGATGAGGCCGGCATGCGCTGGTCAAATCTGGGCTCCGCAAGGGGGATTAAGTCGTAACAAGGTAGCCGTAGGGGAATCTGCGGCTGGATCACCTCCTA
>AS000057|MH997685.1|SP00005 Archaea;Euryarchaeota;Halobacteria;Halobacteriales;Halobacteriaceae;Halobacterium;salinarum NRC-1
CGGTTGATCCTGCCGGAGGCCATTGCTATCGGAGTCCGATTTAGCCATGCTAGTTGTGCGGGTTTAGACCCGCAGCGGAAAGCTCAGTAACACGTGGCCAAGCTACCCTGTGGACGGGAATACTCTCGGGAAACTGAGGCTAATCCCCGATAACGCTTTGCTCCTGGAAGGGGCAAAGCCGGAAACGCTCCGGCGCCACAGGATGCGGCTGCGGTCGATTAGGTAGACGGTGGGGTAACGGCCCACCGTGCCCATAATCGGTACGGGTTGTGAGAGCAAGAGCCCGGAGACGGAATCTGAGACAAGATTCCGGGCCCTACGGGGCGCAGCAGGCGCGAAACCTTTACACTGTACGAAAGTGCGATAAGGGGACTCCGAGTGTGAAGGCATAGAGCCTTCACTTTTGTACACCGTAAGGTGGTGTACGAATAAGGACTGGGCAAGACCGGTGCCAGCCGCCGCGGTAATACCGGCAGTCCGAGTGATGGCCGATATTATTGGGCCTAAAGCGTCCGTAGCTGGCTGAACAAGTCCGTTGGGAAATCTGTCCGCTTAACGGGCAGGCGTCCAGCGGAAACTGTTCAGCTTGGGACCGGAAGACCTGAGGGGTACGTCTGGGGTAGGAGTGAAATCCTGTAATCCTGGACGGACCGCCGGTGGCGAAAGCGCCTCAGGAGAACGGATCCGACAGTGAGGGACGAAAGCTAGGGTCTCGAACCGGATTAGATACCCGGGTAGTCCTAGCTGTAAACGATGTCCGCTAGGTGTGGCGCAGGCTACGAGCCTGCGCTGTGCCGTAGGGAAGCCGAGAAGCGGACCGCCTGGGAAGTACGTCTGCAAGGATGAAACTTAAAGGAATTGGCGGGGGAGCACTACAACCGGAGGAGCCTGCGGTTTAATTGGACTCAACGCCGGACATCTCACCAGCCCCGACAGTAGTAATGACGGTCAGGTTGATGACCTTACCCGAGGCTACTGAGAGGAGGTGCATGGCCGCCGTCAGCTCGTACCGTGAGGCGTCCTGTTAAGTCAGGCAACGAGCGAGACCCGCACTCCTAATTGCCAGCAGTACCCTTTGGGTAGCTGGGTACATTAGGTGGACTGCCGCTGCCAAAGCGGAGGAAGGAACGGGCAACGGTAGGTCAGTATGCCCCGAATGGGCTGGGCAACACGCGGGCTACAATGGTCGAGACAATGGGAAGCCACTCCGAGAGGAGGCGCTAATCTCCTAAACTCGATCGTAGTTCGGATTGAGGGCTGAAACTCGCCCTCATGAAGCTGGATTCGGTAGTAATCGCGTGTCAGCAGCGCGCGGTGAATACGTCACTGCTCCTTGCACACACCGCCCGTCAAATCACCCGAGTGGGGTTCGGATGAAGCCGGCATGCGCTGGTCAAATCTGGGCTCCGCAAGGGGGATTAAGTCGTAA
>AS000058|JQ015377.1|SP00005 Archaea;Euryarchaeota;Halobacteria;Halobacteriales;Halobacteriaceae;Halobacterium;salinarum NRC-1
ATTCCGGTTCATCCTGCCGGAGGCCATTGCTATCGGAGTCCGATTTAGCCATGCTAGTTGTGCGGGTTTAGACCCGCAGCGGAAAGCTCAGTAGCACGTGGCCAAGCTACCCTGTGGACGGGAATACTCTCGGGAAACTGAGGCTAATCCCCGATAACGCTTTGCTCCTGGAAGGGGCAAAGCCGGAAACGCTCCGGCGCCACAGGATGCGGCTGCGGTCGATTAGGTAGACGGTGGGGTAACGGCCCACCGTGCCCATAATCGGTACGGGTTGTGAGAGCAAGAGCCCGGAGACGGAATCTGAGACAAGATTCCGGGCCCTACGGGGCGCAGCAGGCGCGAAACCTTTACACTGTACGAAAGTGCGATAAGGGGACTCCGAGTGTGAAGGCATAGAGCCTTCACTTTTGTACACCGTAAGGTGGTGCACGAATAAGGACTGGGCAAGACCGGTGCCAGCCGCCGCGGTAATACCGGCAGTCCGAGTGATGGCCGATCTTATTGGGCCTAAAGCGTCCGTAGCTGGCTGAACAAGTCCGTTGGGAAATCTGTCCGCTTAACGGGCAGGCGTCCAGCGGAAACTGTTCAGCTTGGGACCGGAAGACCTGAGGGGTACGTCTGGGGTAGGAGTGAAATCCTGTAATCCTGGACGGACCGCCGGTGGCGAAAGCGCCTCAGGAGAACGGATCCGACAGTGAGGGACGAAAGCTAGGGTCTCGAACCGGATTAGATACCCTGGTAGTCCTAGCTGTAAACGATGTCCGCTAGGTGTGGCGCAGGCTACGAGCCTGCGCTGTGCCGTAGGGAAGCCGAGAAGCGGACCGCCTGGGAAGTACGTCTGCAAGGATGAAACTTAAAGGAATTGGCGGGGGAGCACTACAACCGGAGGAGCCTGCGGTTTAATTGGACTCAACGCCGGACATCTCACCAGCCCCGACAGTAGTAATGACGGTCAGGTTGATGACCTTACCCGAGGCTACTGAGAGGAGGTGCATGGCCGCCGTCAGCTCGTACCGTGAGGCGTCCTGTTAAGTCAGGCAACGAGCGAGACCCGCACTCCTAATTGCCAGCAGTACCCTTTGGGTAGCTGGGTACATTAGGTGGACTGCCGCTGCCAAAGCGGAGGAAGGAACGGGCAACGGTAGGTCAGTATGCCCCGAATGGGCTGGGCAACACGCGGGCTACAATGGTCGAGACAATGGGAAGCCACTCCGAGAGGAGGCGCTAATCTCCTAAACTCGATCGTAGTTCGGATTGAGGGCTGAAACTCACCCTCATGAAGCTGGATTCGGTAGTAATCGCGTGTCAGCAGCGCGCGGTGAATACGTCCCTGCTCCTTGCACACACCGCCCGTCAAATCACCCGAGTGGGGTTCGGATGAGGCCGGCATGCGCTGGTCAAATCTGGGCTCCGCAAGGGGGATTAAGTCGTAACAAGGTA
>AS000059|AB603514.1|SP00005 Archaea;Euryarchaeota;Halobacteria;Halobacteriales;Halobacteriaceae;Halobacterium;salinarum NRC-1
CTGCCGGAGGCCATTGCTATCGGAGTCCGATTTAGCCATGCTAGTTGTGCGGGTTTAGACCCGCAGCGGAAAGCTCAGTAACACGTGGCCAAGCTACCCTGTGGACGGGAATACTCTCGGGAAACTGAGGCTAATCCCCGATAACGCTTTGCTCCTGGAAGGGGCAAAGCCGGAAACGCTCCGGCGCCACAGGATGCGGCTGCGGTCGATTAGGTAGACGGTGGGGTAACGGCCCACCGTGCCCATAATCGGTACGGGTTGTGAGAGCAAGAGCCCGGAGACGGAATCTGAGACAAGATTCCGGGCCCTACGGGGCGCAGCAGGCGCGAAACCTTTACACTGTACGAAAGTGCGATAAGGGGACTCCGAGTGTGAAGGCATAGAGCCTTCACTTTTGTACACCGTAAGGTGGTGCACGAATAAGGACTGGGCAAGACCGGTGCCAGCCGCCGCGGTAATACCGGCAGTCCGAGTGATGGCCGATCTTATTGGGCCTAAAGCGTCCGTAGCTGGCTGAACAAGTCCGTTGGGAAATCTGTCCGCTTAACGGGCAGGCGTCCAGCGGAAACTGTTCAGCTTGGGACCGGAAGACCTGAGGGGTACGTCTGGGGTAGGAGTGAAATCCTGTAATCCTGGACGGACCGCCGGTGGCGAAAGCGCCTCAGGAGAACGGATCCGACAGTGAGGGACGAAAGCTAGGGTCTCGAACCGGATTAGATACCCGGGTAGTCCTAGCTGTAAACGATGTCCGCTAGGTGTGGCGCAGGCTACGAGCCTGCGCTGTGCCGTAGGGAAGCCGAGAAGCGGACCGCCTGGGAAGTACGTCTGCAAGGATGAAACTTAAAGGAATTGGCGGGGGAGCACTACAACCGGAGGAGCCTGCGGTTTAATTGGACTCAACGCCGGACATCTCACCAGCCCCGACAGTAGTAATGACGGTCAGGTTGATGACCTTACCCGAGGCTACTGAGAGGAGGTGCATGGCCGCCGTCAGCTCGTACCGTGAGGCGTCCTGTTAAGTCAGGCAACGAGCGAGACCCGCACTCCTAATTGCCAGCAGTACCCTTTGGGTAGCTGGGTACATTAGGTGGACTGCCGCTGCCAAAGCGGAGGAAGGAACGGGCAACGGTAGGTCAGTATGCCCCGAATGGGCTGGGCAACACGCGGGCTACAATGGTCGAGACAATGGGAAGCCACTCCGAGAGGAGGCGCTAATCTCCTAAACTCGATCGTAGTTCGGATTGAGGGCTGAAACTCGCCCTCATGAAGCTGGATTCGGTAGTAATCGCGTGTCAGCAGCGCGCGGTGAATACGTCCCTGCTCCTTGCACACACCGCCCGTCAAATCACCCGAGTGGGGTTCGGATGAGGCCGGCATGCGCTGGTCAAATCTGGGCTCCGCAAGGGGGATTAAGTCGTAACAAGGTAGCCGTAGGGGAATCTGCGGCTG
>AS000060|M11583.1|SP00005 Archaea;Euryarchaeota;Halobacteria;Halobacteriales;Halobacteriaceae;Halobacterium;salinarum NRC-1
ATTCCGGTTGATCCTGCCGGAGGCCATTGCTATCGGAGTCCGATTTAGCCATGCTAGTTGTGCGGGTTTAGACCCGCAGCGGAAAGCTCAGTAACACGTGGCCAAGCTACCCTGTGGACGGGAATACTCTCGGGAAACTGAGGCTAATCCCCGATAACGCTTTGCTCCTGGAAGGGGCAAAGCCGGAAACGCTCCGGCGCCACAGGATGCGGCTGCGGTCGATTAGGTAGACGGTGGGGTAACGGCCCACCGTGCCCATAATCGGTACGGGTTGTGAGAGCAAGAGCCCGGAGACGGAATCTGAGACAAGATTCCGGGCCCTACGGGGCGCAGCAGGCGCGAAACCTTTACACTGTACGAAAGTGCGATAAGGGGACTCCGAGTGTGAAGGCATAGAGCCTTCACTTTTGTACACCGTAAGGTGGTGCACGAATAAGGACTGGGCAAGACCGGTGCCAGCCGCCGCGGTAATACCGGCAGTCCGAGTGATGGCCGATCTTATTGGGCCTAAAGCGTCCGTAGCTGGCTGAACAAGTCCGTTGGGAAATCTGTCCGCTTAACGGGCAGGCGTCCAGCGGAAACTGTTCAGCTTGGGACCGGAAGACCTGAGGGGTACGTCTGGGGTAGGAGTGAAATCCTGTAATCCTGGACGGACCGCCGGTGGCGAAAGCGCCTCAGGAGAACGGATCCGACAGTGAGGGACGAAAGCTAGGGTCTCGAACCGGATTAGATACCCGGGTAGTCCTAGCTGTAAACGATGTCCGCTAGGTGTGGCGCAGGCTACGAGCCTGCGCTGTGCCGTAGGGAAGCCGAGAAGCGGACCGCCTGGGAAGTACGTCTGCAAGGATGAAACTTAAAGGAATTGGCGGGGGAGCACTACAACCGGAGGAGCCTGCGGTTTAATTGGACTCAACGCCGGACATCTCACCAGCCCCGACAGTAGTAATGACGGTCAGGTTGATGACCTTACCCGAGGCTACTGAGAGGAGGTGCATGGCCGCCGTCAGCTCGTACCGTGAGGCGTCCTGTTAAGTCAGGCAACGAGCGAGACCCGCACTCCTAATTGCCAGCGGTACCCTTTGGGTAGCTGGGTACATTAGGTGGACTGCCGCTGCCAAAGCGGAGGAAGGAACGGGCAACGGTAGGTCAGTATGCCCCGAATGGGCTGGGCAACACGCGGGCTACAATGGTCGAGACAATGGGAAGCCACTCCGAGAGGAGGCGCTAATCTCCTAAACTCGATCGTAGTTCGGATTGAGGGCTGAAACTCGCCCTCATGAAGCTGGATTCGGTAGTAATCGCGTGTCAGCAGCGCGCGGTGAATACGTCCCTGCTCCTTGCACACACCGCCCGTCAAATCACCCGAGTGGGGTTCGGATGAGGCCGGCATGCGCTGGTCAAATCTGGGCTCCGCAAGGGGGATTAAGTCGTAACAAGGTAGCCGTAGGGGAATCTGCGGCTGGATCACCTCCT
>AS000061|EU308202.1|SP00005 Archaea;Euryarchaeota;Halobacteria;Halobacteriales;Halobacteriaceae;Halobacterium;salinarum NRC-1
TCCTGGCGGAGGCCATTGCTATCGGAGTCCGATTTAGCCATGCTAGTTGTGCGGGTTTAGACCCGCAGCGGAAAGCTCAGTAACACGTGGCCAAGCTACCCTGTGGACGGGAATACTCTCGGGAAACTGAGGCTAATCCCCGATAACGCTTTGCTCCTGGAAGGGGCAAAGCCGGAAACGCTCCGGCGCCACAGGATGCGGCTGCGGTCGATTAGGTAGACGGTGGGGTAACGGCCCACCGTGCCCATAATCGGTACGGGTTGTGAGAGCAAGAGCCCGGAGACGGAATCTGAGACAAGATTCCGGGCCCTACGGGGCGCAGCAGGCGCGAAACCTTTACACTGTACGAAAGTGCGATAAGGGGACTCCGAGTGTGAAGGCATAGAGCCTTCACTTTTGTACACCGTAAGGTGGTGCACGAATAAGGACTGGGCAAGACCGGTGCCAGCCGCCGCGGTAATACCGGCAGTCCGAGTGATGGCCGATCTTATTGGGCCTAAAGCGTCCGTAGCTGGCTGAACAAGTCCGTTGGGAAATCTGTCCGCTTAACGGGCAGGCGTCCAGCGGAAACTGTTCAGCTTGGGACCCGGAAGACCTGAGGGGTACGTCTGGGGTAGGAGTGAAATCCTGTAATCCTGGACGGACCGCCGGTGGCGAAAGCGCCTCAGGAGAACGGATCCGACAGTGAGGGACGAAAGCTAGGGTCTCGAACCGGATTAGATACCCGGGTAGTCCTAGCTGTAAACGATGTCCGCTAGGTGTGGCGCAGGCTACGAGCCTGCGCTGTGCCGTAGGGAAGCCGAGAAGCGGACCGCCTGGGAAGTACGTCTGCAAGGATGAAACTTAAAGGAATTGGCGGGGGAGCACTACAACCGGAGGAGCCTGCGGTTTAATTGGACTCAACGCCGGACATCTCACCAGCCCCGACAGTAGTAATGACGGTCAGGTTGATGACCTTACCCGAGGCTACTGAGAGGAGGTGCATGGCCGCCGTCAGCTCGTACCGTGAGGCGTCCTGTTAAGTCAGGCAACGAGCGAGACCCGCACTCCTAATTGCCAGCAGTACCCTTTGGGTAGCTGGGTACATTAGGTGGACTGCCGCTGCCAAAGCGGAGGAAGGAACGGGCAACGGTAGGTCAGTATGCCCCGAATGGGCTGGGCAACACGCGGGCTACAATGGTCGAGACAATGGGAAGCCACTCCGAGAGGAGGCGCTAATCTCCTAAACTCGATCGTAGTTCGGATTGAGGGCTGAAACTCGCCCTCATGAAGCTGGATTCGGTAGTAATCGCGTGTCAGCAGCGCGCGGTGAATACGTCCCTGCTCCTTGCACACACCGCCCGTCAAATCACCCGAGTGGGGTTCGGATGAGGCCGGCATGCGCTGGTCAAATCTGGGCTCCGCAAGGGGGATTAAGTCGTACCAA
>AS000062|AF110768.1|SP00005 Archaea;Euryarchaeota;Halobacteria;Halobacteriales;Halobacteriaceae;Halobacterium;salinarum NRC-1
ATTCCGGTTGATCCTGCCGGAGGCCATTGCTATCGGAGTCCGATTTAGCCATGCTAGTTGTGCGGGTTTAGACCCGCAGCGGAAAGCTCAGTAACACGTGGCCAAGTAACCCTGTGGACGGGAATACTCTCGGGAAACTGAGGCTAATCCCCGATAACGCTTTGCTCCTGGAAGGGGCAAAGCCGGAAACGCTCCGGCGCCACAGGATGCGGCTGCGTCGATTAGGTAGACGGTGGGGTAACGGCCCACCGTGCCCGTAATCGGTACGGGCTGTGAGAGCAAGAGCCCGGAGACGGAATCTGAGACAAGATTCCGGGCCTTACGGGGCGCAGCAGGCGCGAAACCTTTACACTGTACGAAAGTGCGATAAGGGGACTCCGAGTGTGAAGGCATAGAGCCTTCACTTTTGTACACCGTAAGGTGGTGCACGAATAAGGACTGGGCAAGACCGGTGCCAGCCGCCGCGGTAATACCGGCAGTCCGAGTGATGGCCGATCTTATTGGGCCTAAAGCGTCCGTAGCTGGCTGAACAAGTCCGTTGGGAAATCTGTCCGCTTAACGGGCAGGCGTCCAGCGGAAACTGTTCAGCTTGGGACCGGAAGACCTGAGGGGTACGTCTGGGGTAGGAGTGAAATCCTGTAATCCTGGACGGACCGCCGGTGGCGAAAGCGCCTCAGGAGAACGGATCCGACAGTGAGGGACGAAAGCTAGGGTCTCGAACCGGATTAGATACCCGGGTAGTCCTAGCTGTAAACGATGTCCGCTAGGTGTGGCGCAGGTTACGAGCCTGCGCTGTGCCGTAGGGAAGCCGAGAAGCGGACCGCCTGGGAAGTACGTCTGCAAGGATGAAACTTAAAGGAATTGGCGGGGGAGCACTACAACCGGAGGAGCCTGCGGTTTAATTGGACTCAACGCCGGACATCTCACCAGCCCCNACAGTAGTAATGACGGTCAGGTTGATGACCTTACCCGAGGCTACTGAGAGGAGGTGCATGGCCGCCGTCAGCTCGTACCGTGAGGCGTCCCTGTTAAGTCAGGCAACGAGCGAGACCCGCATTCCTAATTGCCAGCAGTACCCTTTGGGTAGCTGGGTACATTAGGTGGACTGCCGCTGCCAAAGCGGAGGAAGGAACGGGCAACGGTAGGTCAGTATGCCCCGAATGGGCTGGGCAACACGCGGGCTACAATGGTCGAGACAATGGGAAGCCACTCCGAGAGGAGGCGCTAATCTCCTAAACTCGATCGTAGTTCGGATTGAGGGCTGAAACTCGCCCTCATGAAGCTGGATTCGGTAGTAATCGCGTGTCAGCAGCGCGCGGTGAATACGTCCCTGCTCCTTGCACACACCGCCCGTCAAATCACCCGAGTGGGGTTCGGATGAGACCGGCATGCGCTGGTCAAATCTGGGCTCCGCAAGGGGGATTAAGTCGTAACAAGGTAGCCGTAGGGGAATCTGCGGCTGGATCACCTCC
>AS000063|AB219965.1|SP00005 Archaea;Euryarchaeota;Halobacteria;Halobacteriales;Halobacteriaceae;Halobacterium;salinarum NRC-1
TTCCGGTTGATCCTGCCGGAGGCCATTGCTATCGGAGTCCGATTTAGCCATGCTAGTTGTGCGGGTTTAGACCCGCAGCGGAAAGCTCAGTAACACGTGGCCAAGCTACCCTGTGGACGGGAATACTCTCGGGAAACTGAGGCTAATCCCCGATAACGCTTTGCTCCTGGAAGGGGCAAAGCCGGAAACGCTCCGGCGCCACAGGATGCGGCTGCGGTCGATTAGGTAGACGGTGGGGTAACGGCCCACCGTGCCCATAATCGGTACGGGTTGTGAGAGCAAGAGCCCGGAGACGGAATCTGAGACAAGATTCCGGGCCCTACGGGGCGCAGCAGGCGCGAAACCTTTACACTGTACGAAAGTGCGATAAGGGGACTCCGAGTGTGAAGGCATAGAGCCTTCACTTTTGTACACCGTAAGGTGGTGCACGAATAAGGACTGGGCAAGACCGGTGCCAGCCGCCGCGGTAATACCGGCAGTCCGAGTGATGGCCGATCTTATTGGGCCTAAAGCGTCCGTAGCTGGCTGAACAAGTCCGTTGGGAAATCTGTCCGCTTAACGGGCAGGCGTCCAGCGGAAACTGTTCAGCTTGGGACCGGAAGACCTGAGGGGTACGTCTGGGGTAGGAGTGAAATCCTGTAATCCTGGACGGACCGCCGGTGGCGAAAGCGCCTCAGGAGAACGGATCCGACAGTGAGGGACGAAAGCTAGGGTCTCGAACCGGATTAGATACCCGGGTAGTCCTAGCTGTAAACGATGTCCGCTAGGTGTGGCGCAGGCTACGAGCCTGCGCTGTGCCGTAGGGAAGCCGAGAAGCGGACCGCCTGGGAAGTACGTCTGCAAGGATGAAACTTAAAGGAATTGGCGGGGGAGCACTACAACCGGAGGAGCCTGCGGTTTAATTGGACTCAACGCCGGACATCTCACCAGCCCCGACAGTAGTAATGACGGTCAGGTTGATGACCTTACCCGAGGCTACTGAGAGGAGGTGCATGGCCGCCGTCAGCTCGTACCGTGAGGCGTCCTGTTAAGTCAGGCAACGAGCGAGACCCGCACTCCTAATTGCCAGCAGTACCCTTTGGGTAGCTGGGTACATTAGGTGGACTGCCGCTGCCAAAGCGGAGGAAGGAACGGGCAACGGTAGGTCAGTATGCCCCGAATGGGCTGGGCAACACGCGGGCTACAATGGTCGAGACAATGGGAAGCCACTCCGAGAGGAGGCGCTAATCTCCTAAACTCGATCGTAGTTCGGATTGAGGGCTGAAACTCGCCCTCATGAAGCTGGATTCGGTAGTAATCGCGTGTCAGCAGCGCGCGGTGAATACGTCCCTGCTCCTTGCACACACCGCCCGTCAAATCACCCGAGTGGGGTTCGGATGAGGCCGGCATGCGCTGGTCAAATCTGAGCTCCGCAAGGGGGATTAAGTCGTAACAAGGTAGCCGTAGGCGAATCTGCGGCTGGATCACCTCCTT
>AS000064|AB074565.1|SP00005 Archaea;Euryarchaeota;Halobacteria;Halobacteriales;Halobacteriaceae;Halobacterium;salinarum NRC-1
ATTCCGGTTGATCCTGCCGGAGGCCATTGCTATCGGAGTCCGATTTAGCCATGCTAGTTGTGCGGGTTTAGACCCGCAGCGGAAAGCTCAGTAACACGTGGCCAAGCTACCCTGTGGACGGGAATACTCTCGGGAAACTGAGGCTAATCCCCGATAACGCTTTGCTCCTGGAAGGGGCAAAGCCGGAAACGCTCCGGCGCCACAGGATGCGGCTGCGGTCGATTAGGTAGACGGTGGGGTAACGGCCCACCGTGCCCATAATCGGTACGGGTTGTGAGAGCAAGAGCCCGGAGACGGAATCTGAGACAAGATTCCGGGCCCTACGGGGCGCAGCAGGCGCGAAACCTTTACACTGTACGAAAGTGCGATAAGGGGACTCCGAGTGTGAAGGCATAGAGCCTTCACTTTTGTACACCGTAAGGTGGTGCACGAATAAGGACTGGGCAAGACCGGTGCCAGCCGCCGCGGTAATACCGGCAGTCCGAGTGATGGCCGATCTTATTGGGCCTAAAGCGTCCGTAGCTGGCTGATCAAGTCCGTTGGGAAATCTGTCCGCTTAACGGGCAGGCGTCCAGCGGAAACTGTTCAGCTTGGGACCGGAAGACCTGAGGGGTACGTCTGGGGTAGGAGTGAAATCCTGTAATCCTGGACGGACCGCCGGTGGCGAAAGCGCCTCAGGAGAACGGATCCGACAGTGAGGGACGAAAGCTAGGGTCTCGAACCGGATTAGATACCCGGGTAGTCCTAGCTGTAAACGATGTCCGCTAGGTGTGGCGCAGGCTACGAGCCTGCGCTGTGCCGTAGGGAAGCCGAGAAGCGGACCGCCTGGGAAGTACGTCTGCAAGGATGAAACTTAAAGGAATTGGCGGGGGAGCACTACAACCGGAGGAGCCTGCGGTTTAATTGGACTCAACGCCGGACATCTCACCAGCCCCGACAGTAGTAATGACGGTCAGGTTGATGACCTTACCCGAGGCTACTGAGAGGAGGTGCATGGCCGCCGTCTGCTCGTACCGTGAGGCGTCCTGTTAAGTCAGGCAACGAGCGAGACCCGCACTCCTAATTGCCAGCAGTACCCTTTGGGTAGCTGGGTACATTAGGTGGACTGCCGCTGCCAAAGCGGAGGAAGGAACGGGCAACGGTAGGTCAGTATGCCCCGAATGGGCTGGGCAACACGCGGGCTACAATGGTCGAGACAATGGGAAGCCACTCCGAGAGGAGGCGCTAATCTCCTAAACTCGATCGTAGTTCGGATTGAGGGCTGAAACTCGCCCTCATGAAGCTGGATTCGGTAGTAATCGCGTGTCAGCAGCGCGCGGTGAATACGTCCCTGCTCCTTGCACACACCGCCCGTCAAATCACCCGAGTGGGGTTCGGATGAGGCCGGCATGCGCTGGTCAAATCTGGGCTCCGCAAGGGGGATTAAGTCGTAACAAGGTAGCCGTAGGGGAATCTGCGGCTGGATCACCTCCT
>AS000065|M38280.1|SP00005 Archaea;Euryarchaeota;Halobacteria;Halobacteriales;Halobacteriaceae;Halobacterium;salinarum NRC-1
ATTCCGGTTGATCCTGCCGGAGGCCATTGCTATCGGAGTCCGATTTAGCCATGCTAGTTGTGCGGGTTTAGACCCGCAGCGGAAAGCTCAGTAACACGTGGCCAAGCTACCCTGTGGACGGGAATACTCTCGGGAAACTGAGGCTAATCCCCGATAACGCTTTGCTCCTGGAAGGGGCAAAGCCGGAAACGCTCCGGCGCCACAGGATGCGGCTGCGGTCCATTAGGTAGACGGTGGGGTAACGGCCCACCGTGCCCATAATCGGTACGGGTTGTGAGAGCAAGAGCCCGGAGACGGAATCTGAGACAAGATTCCGGGCCCTACGGGGCGCAGCAGGCGCGAAACCTTTACACTGTACGAAAGTGCGATAAGGGGACTCCGAGTGTGAAGGCATAGAGCCTTCACTTTTGTACACCGTAAGGTGGTGCACGAATAAGGACTGGGCAAGACCGGTGCCAGCCGCCGCGGTAATACCGGCAGTCCGAGTGATGGCCGATCTTATTGGGCCTAAAGCGTCCGTAGCTGGCTGAACAAGTCCGTTGGGAAATCTGTCCGCTTAACGGGCAGGCGTCCAGCGGAAACTGTTCAGCTTGGGACCGGAAGACCTGAGGGGTACGTCTGGGGTAGGAGTGAAATCCTGTAATCCTGGACGGACCGCCGGTGGCGAAAGCGCCTCAGGAGAACGGATCCGACAGTGAGGGACGAAAGCTAGGGTCTCGAACCGGATTAGATACCCGGGTAGTCCTAGCTGTAAACGATGTCCGCTAGGTGTGGCGCAGGCTACGAGCCTGCGCTGTGCCGTAGGGAAGCCGAGAAGCGGACCGCCTGGGAAGTACGTCTGCAAGGATGAAACTTAAAGGAATTGGCGGGGGAGCACTACAACCGGAGGAGCCTGCGGTTTAATTGGACTCAACGCCGGACATCTCACCAGCCCCGACAGTAGTAATGACGGTCAGGTTGATGACCTTACCCGAGGCTACTGAGAGGAGGTGCATGGCCGCCGTCAGCTCGTACCGTGAGGCGTCCTGTTAAGTCAGGCAACGAGCGAGACCCGCACTCCTAATTGCCAGCGGTACCCTTTGGGTAGCTGGGTACATTAGGTGGACTGCCGCTGCCAAAGCGGAGGAAGGAACGGGCAACGGTAGGTCAGTATGCCCCGAATGGGCTGGGCAACACGCGGGCTACAATGGTCGAGACAATGGGAAGCCACTCCGAGAGGAGGCGCTAATCTCCTAAACTCGATCGTAGTTCGGATTGAGGGCTGAAACTCGCCCTCATGAAGCTGGATTCGGTAGTAATCGCGTGTCAGCAGCGCGCGGTGAATACGTCCCTGCTCCTTGCACACACCGCCCGTCAAATCACCCGAGTGGGGTTCGGATGAGGCCGGCATGCGCTGGTCAAATCTGGGCTCCGCAAGGGGGATTAAGTCGTAACAAGGTAGCCGTAGGGGAATCTGCGGCTGGATCACCTCCT
>AS000066|KY084529.1|SP00005 Archaea;Euryarchaeota;Halobacteria;Halobacteriales;Halobacteriaceae;Halobacterium;salinarum NRC-1
ATTCCGGTTGATCCTGCCGGAGGCCATTGCTATCGGAGTCCGATTTAGCCATGCTAGTTGTGCGGGTTTAGACCCGCAGCGGAAAGCTCAGTAACACGTGGCCAAGCTACCCTGTGGACGGGAATACTCTCGGGAAACTGAGGCTAATCCCCGATAACGCTTTGCTCCTGGAAGGGGCAAAGCCGGAAACGCTCCGGCGCCACAGGATGCGGCTGCGGTCGATTAGGTAGACGGTGGGGTAACGGCCCACCGTGCCCATAATCGGTACGGGCCGTGAGAGCAAGAGCCCGGAGACGGAATCTGAGACAAGATTCCGGGCCCTACGGGGCGCAGCAGGCGCGAAACCTTTACACTGTACGAAAGTGCGATAAGGGGACTCCGAGTGTGAAGGCATAGAGCCTTCACTTTTGTACACCGTAAGGTGGTGCACGAATAAGGACTGGGCAAGACCGGTGCCAGCCGCCGCGGTAATACCGGCAGTCCGAGTGATGGCCGATCTTATTGGGCCTCCAGCGTCCGTAGCTGGCTGAACAAGTCCGTTGGGAAATCTGTCCGCTTAACGGGCAGGCGTCCAGCGGCCACTGTTCAGCTTGGGACCGGCCGACCTGAGGGGTACGTCTGGGGTAGGAGTGAAATCCTGTAATCCTGGACGGACCGCCGGTGGCGAAAGCGCCTCAGGAGAACGGATCCGACAGTGAGGGACGAAAGCTAGGGTCTCGAACCGGATTAGATACCCGGGTAGTCCCCGCTGTAAACGATGTCCGCTAGGTGTGGCGCCCGCTACGAGCCTGCGCTGTGCCGTAGGGAAGCCGAGAAGCGGACCGCCTGGGAAGTACGTCTGCAAGGATGAAACTTAAAGGAATTGGCGGGGGAGCACTACAACCGGAGGAGCCTGCGGTTTAATTGGACTCAACGCCGGACATCTCACCAGCCCCGACAGTAGCCATGACGGTCAGGTTGATGACCTTACCCGAGGCTACTGAGAGGAGGTGCATGGCCGCCGTCAGCTCGTACCGTGAGGCGTCCTGTTAAGTCAGGCAACGAGCGAGACCCGCACTCCTAATTGCCAGCAGTACCCTTTGGGTAGCTGGGTACATTAGGTGGACTGCCGCTGCCAAAGCGGAGGAAGGAACGGGCAACGGTAGGTCAGTATGCCCCGAATGGGCTGGGCAACACGCGGGCTACAATGGTCGAGACAATGGGAAGCCACTCCGAGAGGAGGCGCTAATCTCCTAAACTCGATCGTAGTTCGGATTGAGGGCTGAAACTCGCCCTCATGAAGCTGGATTCGGTAGTAATCGCGTGTCAGCAGCGCGCGGTGAATACGTCCCTGCTCCTTGCACACACCGCCCGTCAAATCACCCGAGTGGGGTTCGGATGAGGCCGGCATGCGCTGGTCAAATCTGGGCTCCGCAAGGGGGATTAAGTCGTAACAAGGTAGCCGTAGGGGAATCTGCGGCTGGATCACCTCCT
>AS000067|MH458796.1|SP00005 Archaea;Euryarchaeota;Halobacteria;Halobacteriales;Halobacteriaceae;Halobacterium;salinarum NRC-1
CCGGTTGATCCTGCCGGAGGCCATTGCTATCGGAGTCCGATTTAGCCATGCTAGTTGTGCGGGTTTAGACCCGCAGCGGAAAGCTCAGTAACACGTGGCCAAGCTACCCTGTGGACGGGAATACTCTCGGGAAACTGAGGCTAATCCCCGATAACGCTTTGCTCCTGGAAGGGGCAAAGCCGGAAACGCTCCGGCGCCACAGGATGCGGCTGCGGTCGATTAGGTAGACGGTGGGGTAACGGCCCACCGTGCCCATAATCGGTACGGGTTGTGAGAGCAAGAGCCCGGAGACGGAATCTGAGACAAGATTCCGGGCCCTACGGGGCGCAGCAGGCGCGAAACCTTTACACTGTACGAAAGTGCGATAAGGGGACTCCGAGTGTGAAGGCATAGAGCCTTCACTTTTGTACACCGTAAGGTGGTGTACGAATAAGGACTGGGCAAGACCGGTGCCAGCCGCCGCGGTAATACCGGCAGTCCGAGTGATGGCCGATATTATTGGGCCTAAAGCGTCCGTAGCTGGCTGAACAAGTCCGTTGGGAAATCTGTCCGCTTAACGGGCAGGCGTCCAGCGGAAACTGTTCAGCTTGGGACCGGAAGACCTGAGGGGTACGTCTGGGGTAGGAGTGAAATCCTGTAATCCTGGACGGACCGCCGGTGGCGAAAGCGCCTCAGGAGAACGGATCCGACAGTGAGGGACGAAAGCTAGGGTCTCGAACCGGATTAGATACCCGGGTAGTCCTAGCTGTAAACGATGTCCGCTAGGTGTGGCGCAGGCTACGAGCCTGCGCTGTGCCGTAGGGAAGCCGAGAAGCGGACCGCCTGGGAAGTACGTCTGCAAGGATGAAACTTAAAGGAATTGGCGGGGGAGCACTACAACCGGAGGAGCCTGCGGTTTAATTGGACTCAACGCCGGACATCTCACCAGCCCCGACAGTAGTAATGACGGTCAGGTTGATGACCTTACCCGAGGCTACTGAGAGGAGGTGCATGGCCGCCGTCAGCTCGTACCGTGAGGCGTCCTGTTAAGTCAGGCAACGAGCGAGACCCGCACTCCTAATTGCCAGCAGTACCCTTTGGGTAGCTGGGTACATTAGGTGGACTGCCGCTGCCAAAGCGGAGGAAGGAACGGGCAACGGTAGGTCAGTATGCCCCGAATGGGCTGGGCAACACGCGGGCTACAATGGTCGAGACAATGGGAAGCCACTCCGAGAGGAGGCGCTAATCTCCTAAACTCGATCGTAGTTCGGATTGAGGGCTGAAACTCGCCCTCATGAAGCTGGATTCGGTAGTAATCGCGTGTCAGCAGCGCGCGGTGAATACGTCACTGCTCCTTGCACACACCGCCCGTCAAATCACCCGAGTGGGGTTCGGATGAAGCCGGCATGCGCTGGTCAAATCTGGGCTCCGCAAGGGGGATTAAGTCGTAAC
>AS000068|EU308203.1|SP00005 Archaea;Euryarchaeota;Halobacteria;Halobacteriales;Halobacteriaceae;Halobacterium;salinarum NRC-1
GCGGAGGCCATTGCTATCGGAGTCCGATTTAGCCATGCTAGTTGTGCGGGTTTAGACCCGCAGCGGAAAGCTCAGTAACACGTGGCCAAGCTACCCTGTGGACGGGAATACTCTCGGGAAACTGAGGCTAATCCCCGATAACGCTTTGCTCCTGGAAGGGGCAAAGCCGGAAACGCTCCGGCGCCACAGGATGCGGCTGCGGTCGATTAGGTAGACGGTGGGGTAACGGCCCACCGTGCCCATAATCGGTACGGGTTGTGAGAGCAAGAGCCCGGAGACGGAATCTGAGACAAGATTCCGGGCCCTACGGGGCGCAGCAGGCGCGAAACCTTTACACTGTACGAAAGTGCGATAAGGGGACTCCGAGTGTGAAGGCATAGAGCCTTCACTTTTGTACACCGTAAGGTGGTGCACGAATAAGGACTGGGCAAGACCGGTGCCAGCCGCCGCGGTAATACCGGCAGTCCGAGTGATGGCCGATCTTATTGGGCCTAAAGCGTCCGTAGCTGGCTGAACAAGTCCGTTGGGAAATCTGTCCGCTTAACGGGCAGGCGTCCAGCGGAAACTGTTCAGCTTGGGACCCGGAAGACCTGAGGGGTACGTCTGGGGTAGGAGTGAAATCCTGTAATCCTGGACGGACCGCCGGTGGCGAAAGCGCCTCAGGAGAACGGATCCGACAGTGAGGGACGAAAGCTAGGGTCTCGAACCGGATTAGATACCCGGGTAGTCCTAGCTGTAAACGATGTCCGCTAGGTGTGGCGCAGGCTACGAGCCTGCGCTGTGCCGTAGGGAAGCCGAGAAGCGGACCGCCTGGGAAGTACGTCTGCAAGGATGAAACTTAAAGGAATTGGCGGGGGAGCACTACAACCGGAGGAGCCTGCGGTTTAATTGGACTCAACGCCGGACATCTCACCAGCCCCGACAGTAGTAATGACGGTCAGGTTGATGACCTTACCCGAGGCTACTGAGAGGAGGTGCATGGCCGCCGTCAGCTCGTACCGTGAGGCGTCCTGTTAAGTCAGGCAACGAGCGAGACCCGCACTCCTAATTGCCAGCAGTACCCTTTGGGTAGCTGGGTACATTAGGTGGACTGCCGCTGCCAAAGCGGAGGAAGGAACGGGCAACGGTAGGTCAGTATGCCCCGAATGGGCTGGGCAACACGCGGGCTACAATGGTCGAGACAATGGGAAGCCACTCCGAGAGGAGGCGCTAATCTCCTAAACTCGATCGTAGTTCGGATTGAGGGCTGAAACTCGCCCTCATGAAGCTGGATTCGGTAGTAATCGCGTGTCAGCAGCGCGCGGTGAATACGTCCCTGCTCCTTGCACACACCGCCCGTCAAATCACCCGAGTGGGGTTCGGATGAGGCCGGCATGCGCTGGTCAAATCTGGGCTCCGCAAGGGGGATTAAGTCGTACCAA
>AS000069|JX982771.1|SP00005 Archaea;Euryarchaeota;Halobacteria;Halobacteriales;Halobacteriaceae;Halobacterium;salinarum NRC-1
CTGGTTGATCCTGCCAGAGGCCATTGCTATCGGAGTCCGATTTAGCCATGCTAGTTGTGCGGGTTTAGACCCGCAGCGGAAAGCTCAGTAACACGTGGCCAAGCTACCCTGTGGACGGGAATACTCTCGGGAAACTGAGGCTAATCCCCGATAACGCTTTGCTCCTGGAAGGGGCAAAGCCGGAAACGCTCCGGCGCCACAGGATGCGGCTGCGGTCGATTAGGTAGACGGTGGGGTAACGGCCCACCGTGCCCATAATCGGTACGGGTTGTGAGAGCAAGAGCCCGGAGACGGAATCTGAGACAAGATTCCGGGCCCTACGGGGCGCAGCAGGCGCGAAACCTTTACACTGTACGAAAGTGCGATAAGGGGACTCCGAGTGTGAAGGCATAGAGCCTTCACTTTTGTACACCGTAAGGTGGTGCACGAATAAGGACTGGGCAAGACCGGTGCCAGCCGCCGCGGTAATACCGGCAGTCCGAGTGATGGCCGATCTTATTGGGCCTAAAGCGTCCGTAGCTGGCTGAACAAGTCCGTTGGGAAATCTGTCCGCTTAACGGGCAGGCGTCCAGCGGAAACTGTTCAGCTTGGGACCGGAAGACCTGAGGGGTACGTCTGGGGTAGGAGTGAAATCCTGTAATCCTGGACGGACCGCCGGTGGCGAAAGCGCCTCAGGAGAACGGATCCGACAGTGAGGGACGAAAGCTAGGGTCTCGAACCGGACTAGATACCCGGGTAGTCCTAGCTGTAAACGATGTCCGCTAGGTGTGGCGCAGGCTACGAGCCTGCGCTGTGCCGTAGGGAAGCCGAGAAGCGGACCGCCTGGGAAGTACGTCTGCAAGGATGAAACTTAAAGGAATTGGCGGGGGAGCACTACAACCGGAGGAGCCTGCGGTTTAATTGGACTCAACGCCGGACATCTCACCAGCCCCGACAGTAGTAATGACGGTCAGGTTGATGACCTTACCCGAGGCTACTGAGAGGAGGTGCATGGCCGCCGTCAGCTCGTACCGTGAGGCGTCCTGTTAAGTCAGGCAACGAGCGAGACCCGCACTCCTAATTGCCAGCAGTACCCTTTGGGTAGCTGGGTACATTAGGTGGACTGCCGCTGCCAAAGCGGAGGAAGGAACGGGCAACGGTAGGTCAGTATGCCCCGAATGGGCTGGGCAACACGCGGGCTACAATGGTCGAGACAATGGGAAGCCACTCCGAGAGGAGGCGCTAATCTCCTAAACTCGATCGTAGTTCGGATTGAGGGCTGAAACTCGCCCTCATGAAGCTGGATTCGGTAGTAATCGCGTGTCAGCAGCGCGCGGTGAATACGTCCCTGCTCCTTGCACACACCGCCCGTCAAATCACCCGAGTGGGGTTCGGATGAGGCCGGCATGCGCTGGTCAAATCTGGGCTCCGCAAGGGGGATTAAGTCGTAACAAGGTAGCCGT
>AS000070|EU308204.1|SP00005 Archaea;Euryarchaeota;Halobacteria;Halobacteriales;Halobacteriaceae;Halobacterium;salinarum NRC-1
GAGGCCATTGCTATCGGAGTCCGATTTAGCCATGCTAGTTGTGCGGGTTTAGACCCGCAGCGGAAAGCTCAGTAACACGTGGCCAAGCTACCCTGTGGACGGGAATACTCTCGGGAAACTGAGGCTAATCCCCGATAACGCTTTGCTCCTGGAAGGGGCAAAGCCGGAAACGCTCCGGCGCCACAGGATGCGGCTGCGGTCGATTAGGTAGACGGTGGGGTAACGGCCCACCGTGCCCATAATCGGTACGGGTTGTGAGAGCAAGAGCCCGGAGACGGAATCTGAGACAAGATTCCGGGCCCTACGGGGCGCAGCAGGCGCGAAACCTTTACACTGTACGAAAGTGCGATAAGGGGACTCCGAGTGTGAAGGCATAGAGCCTTCACTTTTGTACACCGTAAGGTGGTGCACGAATAAGGACTGGGCAAGACCGGTGCCAGCCGCCGCGGTAATACCGGCAGTCCGAGTGATGGCCGATCTTATTGGGCCTAAAGCGTCCGTAGCTGGCTGAACAAGTCCGTTGGGAAATCTGTCCGCTTAACGGGCAGGCGTCCAGCGGAAACTGTTCAGCTTGGGACCCGGAAGACCTGAGGGGTACGTCTGGGGTAGGAGTGAAATCCTGTAATCCTGGACGGACCGCCGGTGGCGAAAGCGCCTCAGGAGAACGGATCCGACAGTGAGGGACGAAAGCTAGGGTCTCGAACCGGATTAGATACCCGGGTAGTCCTAGCTGTAAACGATGTCCGCTAGGTGTGGCGCAGGCTACGAGCCTGCGCTGTGCCGTAGGGAAGCCGAGAAGCGGACCGCCTGGGAAGTACGTCTGCAAGGATGAAACTTAAAGGAATTGGCGGGGGAGCACTACAACCGGAGGAGCCTGCGGTTTAATTGGACTCAACGCCGGACATCTCACCAGCCCCGACAGTAGTAATGACGGTCAGGTTGATGACCTTACCCGAGGCTACTGAGAGGAGGTGCATGGCCGCCGTCAGCTCGTACCGTGAGGCGTCCTGTTAAGTCAGGCAACGAGCGAGACCCGCACTCCTAATTGCCAGCAGTACCCTTTGGGTAGCTGGGTACATTAGGTGGACTGCCGCTGCCAAAGCGGAGGAAGGAACGGGCAACGGTAGGTCAGTATGCCCCGAATGGGCTGGGCAACACGCGGGCTACAATGGTCGAGACAATGGGAAGCCACTCCGAGAGGAGGCGCTAATCTCCTAAACTCGATCGTAGTTCGGATTGAGGGCTGAAACTCGCCCTCATGAAGCTGGATTCGGTAGTAATCGCGTGTCAGCAGCGCGCGGTGAATACGTCCCTGCTCCTTGCACACACCGCCCGTCAAATCACCCGAGTGGGGTTCGGATGAGGCCGGCATGCGCTGGTCAAATCTGGGCTCCGCAAGGGGGATTAAGTCGTACCAA
>AS000071|LC556329.1|SP00005 Archaea;Euryarchaeota;Halobacteria;Halobacteriales;Halobacteriaceae;Halobacterium;salinarum NRC-1
GGAGGCCATTGCTATCGGAGTCCGATTTAGCCATGCTAGTTGTGCGGGTTTAGACCCGCAGCGGAAAGCTCAGTAACACGTGGCCAAGCTACCCTGTGGACGGGAATACTCTCGGGAAACTGAGGCTAATCCCCGATAACGCTTTGCTCCTGGAAGGGGCAAAGCCGGAAACGCTCCGGCGCCACAGGATGCGGCTGCGGTCGATTAGGTAGACGGTGGGGTAACGGCCCACCGTGCCCATAATCGGTACGGGTTGTGAGAGCAAGAGCCCGGAGACGGAATCTGAGACAAGATTCCGGGCCCTACGGGGCGCAGCAGGCGCGAAACCTTTACACTGTACGAAAGTGCGATAAGGGGACTCCGAGTGTGAAGGCATAGAGCCTTCACTTTTGTACACCGTAAGGTGGTGCACGAATAAGGACTGGGCAAGACCGGTGCCAGCCGCCGCGGTAATACCGGCAGTCCGAGTGATGGCCGATCTTATTGGGCCTAAAGCGTCCGTAGCTGGCTGAACAAGTCCGTTGGGAAATCTGTCCGCTTAACGGGCAGGCGTCCAGCGGAAACTGTTCAGCTTGGGACCGGAAGACCTGAGGGGTACGTCTGGGGTAGGAGTGAAATCCTGTAATCCTGGACGGACCGCCGGTGGCGAAAGCGCCTCAGGAGAACGGATCCGACAGTGAGGGACGAAAGCTAGGGTCTCGAACCGGATTAGATACCCGGGTAGTCCTAGCTGTAAACGATGTCCGCTAGGTGTGGCGCAGGCTACGAGCCTGCGCTGTGCCGTAGGGAAGCCGAGAAGCGGACCGCCTGGGAAGTACGTCTGCAAGGATGAAACTTAAAGGAATTGGCGGGGGAGCACTACAACCGGAGGAGCCTGCGGTTTAATTGGACTCAACGCCGGACATCTCACCAGCCCCGACAGTAGTAATGACGGTCAGGTTGATGACCTTACCCGAGGCTACTGAGAGGAGGTGCATGGCCGCCGTCAGCTCGTACCGTGAGGCGTCCTGTTAAGTCAGGCAACGAGCGAGACCCGCACTCCTAATTGCCAGCAGTACCCTTTGGGTAGCTGGGTACATTAGGTGGACTGCCGCTGCCAAAGCGGAGGAAGGAACGGGCAACGGTAGGTCAGTATGCCCCGAATGGGCTGGGCAACACGCGGGCTACAATGGTCGAGACAATGGGAAGCCACTCCGAGAGGAGGCGCTAATCTCCTAAACTCGATCGTAGTTCGGATTGAGGGCTGAAACTCGCCCTCATGAAGCTGGATTCGGTAGTAATCGCGTGTCAGCAGCGCGCGGTGAATACGTCCCTGCTCCTTGCACACACCGCCCGTCAAATCACCCGAGTGGGGTTCGGATGAGGCCGGCATGCGCTGGTCAAATCTGGGCTCCGCAAGGGGGATTAAGTCGTAACAAGGTAGCCGTAGGGGAATCTGC
>AS000072|NC_002607.1|SP00005 Archaea;Euryarchaeota;Halobacteria;Halobacteriales;Halobacteriaceae;Halobacterium;salinarum NRC-1
GGTTGATCCTGCCGGAGGCCATTGCTATCGGAGTCCGATTTAGCCATGCTAGTTGTGCGGGTTTAGACCCGCAGCGGAAAGCTCAGTAACACGTGGCCAAGCTACCCTGTGGACGGGAATACTCTCGGGAAACTGAGGCTAATCCCCGATAACGCTTTGCTCCTGGAAGGGGCAAAGCCGGAAACGCTCCGGCGCCACAGGATGCGGCTGCGGTCGATTAGGTAGACGGTGGGGTAACGGCCCACCGTGCCCATAATCGGTACGGGTTGTGAGAGCAAGAGCCCGGAGACGGAATCTGAGACAAGATTCCGGGCCCTACGGGGCGCAGCAGGCGCGAAACCTTTACACTGTACGAAAGTGCGATAAGGGGACTCCGAGTGTGAAGGCATAGAGCCTTCACTTTTGTACACCGTAAGGTGGTGCACGAATAAGGACTGGGCAAGACCGGTGCCAGCCGCCGCGGTAATACCGGCAGTCCGAGTGATGGCCGATCTTATTGGGCCTAAAGCGTCCGTAGCTGGCTGAACAAGTCCGTTGGGAAATCTGTCCGCTTAACGGGCAGGCGTCCAGCGGAAACTGTTCAGCTTGGGACCGGAAGACCTGAGGGGTACGTCTGGGGTAGGAGTGAAATCCTGTAATCCTGGACGGACCGCCGGTGGCGAAAGCGCCTCAGGAGAACGGATCCGACAGTGAGGGACGAAAGCTAGGGTCTCGAACCGGATTAGATACCCGGGTAGTCCTAGCTGTAAACGATGTCCGCTAGGTGTGGCGCAGGCTACGAGCCTGCGCTGTGCCGTAGGGAAGCCGAGAAGCGGACCGCCTGGGAAGTACGTCTGCAAGGATGAAACTTAAAGGAATTGGCGGGGGAGCACTACAACCGGAGGAGCCTGCGGTTTAATTGGACTCAACGCCGGACATCTCACCAGCCCCGACAGTAGTAATGACGGTCAGGTTGATGACCTTACCCGAGGCTACTGAGAGGAGGTGCATGGCCGCCGTCAGCTCGTACCGTGAGGCGTCCTGTTAAGTCAGGCAACGAGCGAGACCCGCACTCCTAATTGCCAGCAGTACCCTTTGGGTAGCTGGGTACATTAGGTGGACTGCCGCTGCCAAAGCGGAGGAAGGAACGGGCAACGGTAGGTCAGTATGCCCCGAATGGGCTGGGCAACACGCGGGCTACAATGGTCGAGACAATGGGAAGCCACTCCGAGAGGAGGCGCTAATCTCCTAAACTCGATCGTAGTTCGGATTGAGGGCTGAAACTCGCCCTCATGAAGCTGGATTCGGTAGTAATCGCGTGTCAGCAGCGCGCGGTGAATACGTCCCTGCTCCTTGCACACACCGCCCGTCAAATCACCCGAGTGGGGTTCGGATGAGGCCGGCATGCGCTGGTCAAATCTGGGCTCCGCAAGGGGGATTAAGTCGTAACAAGGTAGCCGTA
>AS000073|JQ015380.1|SP00005 Archaea;Euryarchaeota;Halobacteria;Halobacteriales;Halobacteriaceae;Halobacterium;salinarum NRC-1
ATTCCGGTTCATCCTGCCGGAGGCCATTGCTATCGGAGTCCGATTTAGCCATGCTAGTTGTGCGGGTTTAGACCCGCAGCGGAAAGCTCAGTAACACGTGGCCAAGCTACCCTGTGGACGGGAATACTCTCGGGAAACTGAGGCTAATCCCCGATAACGCTTTGCTCCTGGAAGGGGCAAAGCCGGAAACGCTCCGGCGCCACAGGATGCGGCTGCGGTCGATTAGGTAGACGGTGGGGTAACGGCCCACCGTGCCCATAATCGGTACGGGTTGTGAGAGCAAGAGCCCGGAGACGGAATCTGAGACAAGATTCCGGGCCCTACGGGGCGCAGCAGGCGCGAAACCTTTACACTGTACGAAAGTGCGATAAGGGGACTCCGAGTGTGAAGGCATAGAGCCTTCACTTTTGTACACCGTAAGGTGGTGCACGAATAAGGACTGGGCAAGACCGGTGCCAGCCGCCGCGGTAATACCGGCAGTCCGAGTGATGGCCGATCTTATTGGGCCTAAAGCGTCCGTAGCTGGCTGAACAAGTCCGTTGGGAAATCTGTCCGCTTAACGGGCAGGCGTCCAGCGGAAACTGTTCAGCTTGGGACCGGAAGACCTGAGGGGTACGTCTGGGGTAGGAGTGAAATCCTGTAATCCTGGACGGACCGCCGGTGGCGAAAGCGCCTCAGGAGAACGGATCCGACAGTGAGGGACGAAAGCTAGGGTCTCGAACCGGATTAGATACCCTGGTAGTCCTAGCTGTAAACGATGTCCGCTAGGTGTGGCGCAGGCTACGAGCCTGCGCTGTGCCGTAGGGAAGCCGAGAAGCGGACCGCCTGGGAAGTACGTCTGCAAGGATGAAACTTAAAGGAATTGGCGGGGGAGCACTACAACCGGAGGAGCCTGCGGTTTAATTGGACTCAACGCCGGACATCTCACCAGCCCCGACAGTAGTAATGACGGTCAGGTTGATGACCTTACCCGAGGCTACTGAGAGGAGGTGCATGGCCGCCGTCAGCTCGTACCGTGAGGCGTCCTGTTAAGTCAGGCAACGAGCGAGACCCGCACTCCTAATTGCCAGCAGTACCCTTTGGGTAGCTGGGTACATTAGGTGGACTGCCGCTGCCAAAGCGGAGGAAGGAACGGGCAACGGTAGGTCAGTATGCCCCGAATGGGCTGGGCAACACGCGGGCTACAATGGTCGAGACAATGGGAAGCCACTCCGAGAGGAGGCGCTAATCTCCTAAACTCGATCGTAGTTCGGATTGAGGGCTGAAACTCGCCCTCATGAAGCTGGATTCGGTAGTAATCGCGTGTCAGCAGCGCGCGGTGAATACGTCCCTGCTCCTTGCACACACCGCCCGTCAAATCACCCGAGTGGGGTTCGGATGAGGCCGGCATGCGCTGGTCAAATCTGGGCTCCGCAAGGGGGATTAAGTCGTAACAAGGTA
>AS000074|KY084523.1|SP00005 Archaea;Euryarchaeota;Halobacteria;Halobacteriales;Halobacteriaceae;Halobacterium;salinarum NRC-1
ATTCCGGTTGATCCTGCCGGAGGCCATTGCTATCGGAGTCCGATTTAGCCATGCTAGTTGTGCGGGTTTAGACCCGCAGCGGAAAGCTCAGTAACACGTGGCCAAGCTACCCTGTGGACGGGAATACTCTCGGGAAACTGAGGCTAATCCCCGATAACGCTTTGCTCCTGGAAGGGGCAAAGCCGGAAACGCTCCGGCGCCACAGGATGCGGCTGCGGTCGCCTAGGTAGACGGTGGGGTAACGGCCCACCGTGCCCATAATCGGTACGGGCCGTGAGCCCAAGAGCCCGGAGACGGAATCTGAGACAAGATTCCGGGCCCTACGGGGCGCAGCAGGCGCGAAACCTTTACACTGTACGAAAGTGCGATAAGGGGACTCCGAGTGTGAAGGCATAGAGCCTTCACTTTTGTACACCGTAAGGTGGTGCACGAATAAGGACTGGGCAAGACCGGTGCCAGCCGCCGCGGTAATACCGGCAGTCCGAGTGATGGCCGATCTTATTGGGCCTAAAGCGTCCGTAGCTGGCTGAACAAGTCCGTTGGGAAATCTGTCCGCTTAACGGGCAGGCGTCCAGCGGCCACTGTTCAGCTTGGGACCCCCCGACCTGAGGGGTACGTCTGGGGTAGGAGTGAAATCCTGTAATCCTGGACGGACCGCCGGTGGCGAAAGCGCCTCAGGAGAACGGATCCGACAGTGAGGGACGAAAGCTAGGGTCTCGAACCGGATTAGATACCCGGGTAGTCCTAGCTGTAAACGATGTCCGCTAGGTGTGGCGCAGGCTACGAGCCTGCGCTGTGCCGTAGGGAAGCCGAGAAGCGGACCGCCTGGGAAGTACGTCTGCAAGGATGAAACTTAAAGGAATTGGCGGGGGAGCACTACAACCGGAGGAGCCTGCGGTTTAATTGGACTCAACGCCGGACATCTCACCAGCCCCGACAGTAGTAATGACGGTCAGGTTGATGACCTTACCCGAGGCTACTGAGAGGAGGTGCATGGCCGCCGTCAGCTCGTACCGTGAGGCGTCCTGTTAAGTCAGGCAACGAGCGAGACCCGCACTCCTACCTGCCAGCAGTACCCTTTGGGTAGCTGGGTACATTAGGTGGACTGCCGCTGCCAAAGCGGAGGAAGGAACGGGCAACGGTAGGTCAGTATGCCCCGAATGGGCTGGGCAACACGCGGGCTACAATGGTCGAGACAATGGGAAGCCACTCCGAGAGGAGGCGCTAATCTCCTAAACTCGATCGTAGTTCGGATTGAGGGCTGAAACTCGCCCTCATGAAGCTGGATTCGGTAGTAATCGCGTGTCAGCAGCGCGCGGTGAATACGTCCCTGCTCCTTGCACACACCGCCCGTCAAATCACCCGAGTGGGGTTCGGATGAGGCCGGCATGCGCTGGTCAAATCTGGGCTCCGCAAGGGGGATTAAGTCGTAACAAGGTAGCCGTAGGGGAATCTGCGGCTGGATCACCTCCT
>AS000075|JQ015378.1|SP00005 Archaea;Euryarchaeota;Halobacteria;Halobacteriales;Halobacteriaceae;Halobacterium;salinarum NRC-1
ATTCCGGTTCATCCTGCCGGAGGCCATTGCTATCGGAGTCCGATTTAGCCATGCTAGTTGTGCGGGTTTAGACCCGCAGCGGAAAGCTCAGTAACACGTGGCCAAGCTACCCTGTGGACGGGAATACTCTCGGGAAACTGAGGCTAATCCCCGATAACGCTTTGCTCCTGGAAGGGGCAAAGCCGGAAACGCTCCGGCGCCACAGGATGCGGCTGCGGTCGATTAGGTAGACGGTGGGGTAACGGCCCACCGTGCCCATAATCGGTACGGGTTGTGAGAGCAAGAGCCCGGAGACGGAATCTGATACAAGATTCCGGGCCCTACGGGGCGCAGCAGGCGCGAAACCTTTACACTGTACGAAAGTGCGATAAGGGGACTCCGAGTGTGAAGGCATAGAGCCTTCACTTTTGTACACCGTAAGGTGGTGCACGAATAAGGACTGGGCAAGACCGGTGCCAGCCGCCGCGGTAATACCGGCAGTCCGAGTGATGGCCGATCTTATTGGGCCTAAAGCGTCCGTAGCTGGCTGAACAAGTCCGTTGGGAAATCTGTCCGCTTAACGGGCAGGCGTCCAGCGGAAACTGTTCAGCTTGGGACCGGAAGACCTGAGGGGTACGTCTGGGGTAGGAGTGAAATCCTGTAATCCTGGACGGACCGCCGGTGGCGAAAGCGCCTCAGGAGAACGGATCCGACAGTGAGGGACGAAAGCTAGGTCTCGAACCGGATTAGATACCCTGGTAGTCCTAGCTGTAAGATATGTTCGCTAGGTGTGGCGCAGGCTACGAGCGTGCGCTGTGCCGTAGAGAAGCCGAGAAGCGGACCGCCTGGGAAGTACGTCTGCAAGGATGAAACTTAAAGGAATTGGCGGGGGAGCACTACAACCGGAGGAGCCTGCGGTTTAATTGGACTCAACGCCGCACATCTCACCAGCCCCGACAGTAGTAATGACGGTCAGGTTGATGACCTTACCCGAGGCTACTGAGAGGAGGTGCATGGCCGCCGTCAGCTCGTACCGTGAGGCGTCCTGTTAAGTCAGGCAACGAGCGAGACCCGCACTCCTAATTGCCAGCAGTACCCTTTGGGTAGCTGGGTACATTAGGTGGACTGCCGCTGCCAAAGCGGAGGAAGGAACGGGCAACGGTAGGTCAGTATGCCCTGAATGAGCTGGGCAACACGCGGGCTACAATGGTCGAGACAATGGGAAGCCACTCCGAGAGGAGGCGCTAATCTCCTAAACTCGATCGTAGTTCGGATTGAGGGCTGAAACTCGCCCTCATGAAGCTGGATTCGGTAGTAATCGCGTGTCAGCAGCGCGCGGTGAATACGTCCCTGCTCCTTGCACACACCGCCCGTCAAATCACCCGAGTGGGGTTCGGATGAGGCCGGCATGCGCTGGTCAAATCTGGGCTCCGCAAGGGGGATTAAGTCGTAACAAGGTA
>AS000076|JX982770.1|SP00005 Archaea;Euryarchaeota;Halobacteria;Halobacteriales;Halobacteriaceae;Halobacterium;salinarum NRC-1
CTGGTTGATCCTGCCAGAGGCCATTGCTATCGGAGTCCGATTTAGCCATGCTAGTTGTGCGGGTTTAGACCCGCAGCGGAAGGCTCAGTAACACGTGGCCAAGCTACCCTGTGGACGGGAATACTCTCGGGAAACTGAGGCTAATCCCCGATAACGCTTTGCTCCTGGAAGGGGCAAAGCCGGAAACGCTCCGGCGCCACAGGATGCGGCTGCGGTCGATTAGGTAGACGGTGGGGTAACGGCCCACCGTGCCCATAATCGGTACGGGTTGTGAGAGCAAGAGCCCGGAGACGGAATCTGAGACAAGATTCCGGGCCCTACGGGGCGCAGCAGGCGCGAAACCTTTACACTGTACGAAAGTGCGATAAGGGGACTCCGAGTGTGAAGGCATAGAGCCTTCACTTTTGTACACCGTAAGGTGGTGCACGAATAAGGACTGGGCAAGACCGGTGCCAGCCGCCGCGGTAATACCGGCAGTCCGAGTGATGGCCGATCTTATTGGGCCTAAAGCGTCCGTAGCTGGCTGAACAAGTCCGTTGGGAAATCTGTCCGCTTAACGGGCAGGCGTCCAGCGGAAACTGTTCAGCTTGGGACCGGAAGACCTGAGGGGTACGTCTGGGGTAGGAGTGAAATCCTGTAATCCTGGACGGACCGCCGGTGGCGAAAGCGCCTCAGGAGAACGGATCCGACAGTGAGGGACGAAAGCTAGGGTCTCGAACCGGATTAGATACCCGGGTAGTCCTAGCTGTAAACGATGTCCGCTAGGTGTGGCGCAGGCTACGAGCCTGCGCTGTGCCGTAGGGAAGCCGAGAAGCGGACCGCCTGGGAAGTACGTCTGCAAGGATGAAACTTAAAGGAATTGGCGGGGGAGCACTACAACCGGAGGAGCCTGCGGTTTAATTGGACTCAACGCCGGACATCTCACCAGCCCCGACAGTAGTAATGACGGTCAGGTTGATGACCTTACCCGAGGCTACTGAGAGGAGGTGCATGGCCGCCGTCAGCTCGTACCGTGAGGCGTCCTGTTAAGTCAGGCAGCGAGCGAGACCCGCACTCCTAATTGCCAGCAGTACTCTTTGGGTAGCTGGGTACACTAGGTGGACTGCCGCTGCCAAAGCGGAGGAAGGAACGGGCAACGGTAGGTCAGTATGCCCCGAATGGGCTGGGCAACACGCGGGCTACAATGGTCGAGACAATGGGAAGCCACTCCGAGAGGAGGCGCTAATCTCCTAAACTCGATCGTAGTTCGGATTGAGGGCTGAAACTCGCCCTCATGAAGCTGGATTCGGTAGTAATCGCGTGTCAGCAGCGCGCGGTGAATACGTCCCTGCTCCTTGCACACACCGCCCGTCAAATCACCCGAGTGGGGTTCGGATGAGGCCGGCATGCGCTGGTCAAATCTGGGCTCCGCAAGGGGGATTAAGTCGTAACAAGGTAGCCGT
>AS000077|EU308207.1|SP00005 Archaea;Euryarchaeota;Halobacteria;Halobacteriales;Halobacteriaceae;Halobacterium;salinarum NRC-1
GCCGGAGGCCATTGCTATCGGAGTCCGATTTAGCCATGCTAGTTGTGCGGGTTTAGACCCGCAGCGGAAAGCTCAGTAACACGTGGCCAAGCTACCCTGTGGACGGGAATACTCTCGGGAAACTGAGGCTAATCCCCGATAACGCTTTGCTCCTGGAAGGGGCAAAGCCGGAAACGCTCCGGCGCCACAGGATGCGGCTGCGGTCGATTAKGTAGACGGTGGGGTAACGGCCCACCGTGCCCATAATCGGTACGGGTTGTGAGAGCAAGAGCCCGGAGACGGAATCTGAGACAAGATTCCGGGCCCTACGGGGCGCAGCAGGCGCGAAACCTTTACACTGTACGAAAGTGCGATAAGGGGACTCCGAGTGTGAAGGCATAGAGCCTTCACTTTTGTACACCGTAAGGTGGTGCACGAATAAGGACTGGGCAAGACCGGTGCCAGCCGCCGCGGTAATACCGGCAGTCCGAGTGATGGCCGATCTTATTGGGCCTAAAGCGTCCGTAGCTGGCTGAACAAGTCCGTTGGGAAATCTGTCCGCTTAACGGGCAGGCGTCCAGCGGAAACTGTTCAGCTTGGGACCCGGAAGACCTGAGGGGTACGTCTGGGGTAGGAGTGAAATCCTGTAATCCTGGACGGACCGCCGGTGGCGAAAGCGCCTCAGGAGAACGGATCCGACAGTGAGGGACGAAAGCTAGGGTCTCGAACCGGATTAGATACCCGGGTAGTCCTAGCTGTAAACGATGTCCGCTAGGTGTGGCGCAGGCTACGAGCCTGCGCTGTGCCGTAGGGAAGCCGAGAAGCGGACCGCCTGGGAAGTACGTCTGCAAGGATGAAACTTAAAGGAATTGGCGGGGGAGCACTACAACCGGAGGAGCCTGCGGTTTAATTGGACTCAACGCCGGACATCTCACCAGCCCCGACAGTAGTAATGACGGTCAGGTTGATGACCTTACCCGAGGCTACTGAGAGGAGGTGCATGGCCGCCGTCAGCTCGTACCGTGAGGCGTCCTGTTAAGTCAGGCAACGAGCGAGACCCGCACTCCTAATTGCCAGCAGTACCCTTTGGGTAGCTGGGTACATTAGGTGGACTGCCGCTGCCAAAGCGGAGGAAGGAACGGGCAACGGTAGGTCAGTATGCCCCGAATGGGCTGGGCAACACGCGGGCTACAATGGTCGAGACAATGGGAAGCCACTCCGAGAGGAGGCGCTAATCTCCTAAACTCGATCGTAGTTCGGATTGAGGGCTGAAACTCGCCCTCATGAAGCTGGATTCGGTAGTAATCGCGTGTCAGCAGCGCGCGGTGAATACGTCCCTGCTCCTTGCACACACCGCCCGTCAAATCACCCGAGTGGGGTTCGGATGAGGCCGGCATGCGCTGGTCAAATCTGGGCTCCGCAAGGGGGATTAAGTCGTACAA
>AS000078|KU995302.1|SP00005 Archaea;Euryarchaeota;Halobacteria;Halobacteriales;Halobacteriaceae;Halobacterium;salinarum NRC-1
ATTCCGGTTGATCCTGCCGGAGGCCATTGCTATCGGAGTCCGATTTAGCCATGCTAGTTGTGCGGGTTTAGACCCGCAGCGGAAAGCTCAGTAACACGTGGCCAAGCTACCCTGTGGACGGGAATACTCTCGGGAAACTGAGGCTAATCCCCGATAACGCTTTGCTCCTGGAAGGGGCAAAGCCGGAAACGCTCCGGCGCCACAGGATGCGGCTGCGGTCGATTAGGTAGACGGTGGGGTAACGGCCCACCGTGCCCATAATCGGTACGGGTTGTGAGAGCAAGAGCCCGGCGACGGAATCTGAGACAAGATTCCGGGCCCTACGGGGCGCAGCAGGCGCGAAACCTTTACACTGTACGAAAGTGCGATAAGGGGACTCCGAGTGTGAAGGCATAGAGCCTTCACTTTTGTACACCGTAAGGTGGTGCACGAATAAGGACTGGGCAAGACCGGTGCCAGCCGCCGCGGTAATACCGGCAGTCCGAGTGATGGCCGATCTTATTGGGCCTAAAGCGTCCGTAGCTGGCTGAACAAGTCCGTTGGGAAATCTGTCCGCTTAACGGGCAGGCGTCCAGCGGAAACTGTTCAGCTTGGGACCGGAAGACCTGAGGGGTACGTCTGGGGTAGGAGTGAAATCCTGTAATCCTGGACGGACCGCCGGTGGCGAAAGCGCCTCAGGAGAACGGATCCGACAGTGAGGGACGAAAGCTAGGGTCTCGAACCGGATTAGATACCCGGGTAGTCCTAGCTGTAAACGATGTCCGCTAGGTGTGGCGCAGGCTACGAGCCTGCGCTGTGCCGTAGGGAAGCCGAGAAGCGGACCGCCTGGGAAGTACGTCTGCAAGGATGAAACTTAAAGGAATTGGCGGGGGAGCACTACAACCGGAGGAGCCTGCGGTTTAATTGGACTCAACGCCGGACATCTCACCAGCCCCGACAGTAGTAATGACGGTCAGGTTGATGACCTTACCCGAGGCTACTGAGAGGAGGTGCATGGCCGCCGTCAGCTCGTACCGTGAGGCGTCCTGTTAAGTCAGGCAACGAGCGAGACCCGCACTCCTAATTGCCAGCAGTACCCTTTGGGTAGCTGGGTACATTAGGTGGACTGCCGCTGCCAAAGCGGAGGAAGGAACGGGCAACGGTAGGTCAGTATGCCCCGAATGGGCTGGGCAACACGCGGGCTACAATGGTCGAGACAATGGGAAGCCACTCCGAGAGGAGGCGCTAATCTCCTAAACTCGATCGTAGTTCGGATTGAGGGCTGAAACTCGCCCTCATGAAGCTGGATTCGGTAGTAATCGCGTGTCAGCAGCGCGCGGTGAATACGTCCCTGCTCCTTGCACACACCGCCCGTCAAATCACCCGAGTGGGGTTCGGATGAGGCCGGCATGCGCTGGTCAAATCTGGGCTCCGCAAGGGGGATTAAGTCGTAACAAGGTAGCCGTAGGGGAATCTGCGGCTGGATCACCTCCT
>AS000079|U68538.1|SP00005 Archaea;Euryarchaeota;Halobacteria;Halobacteriales;Halobacteriaceae;Halobacterium;salinarum NRC-1
ATTCCGGTTGATCCTGCCGGAGGCCATTGCTATCGGAGTCCGATTTAGCCATGCTAGTTGTGCGGGTTTAGACCCGCAGCGGAAAGCTCAGTAACACGTGGCCAAGCTACCCTGTGGACGGGAATACTCTCGGGAAACTGAGGCTAATCCCCGATAACNCTYTGCTCCTGGAAGGGGCAAAGCCGGAAACGCTCCGGCGCCACAGGATGCGGCTGCGGTCGATTAGGTAGACGGTGGGGTAACGGCCCACCGTGCCCATAATCGGTACGGGTTGTGAGAGCAAGAGCCCGGAGACGGAATCTGAGACAAGATTCCGGGCCCTACGGGGCGCAGCAGGCGCGAAACCTTTACACTGTACGAAAGTGCGATAAGGGGACTCCGAGTGTGAAGGCATAGAGCCTYCACTTTTGTAYACCGTAAGGTGGTGYACGAATAAGGACTGGGCAAGACCGGTGCCAGCCGCCGCGGTAATACCGGCAGTCCGAGTGATGGCCGATCTTATTGGGCCTAAACGTCCGTAGCTGGCTGAACAAGTCCGTTGGGAAATCTGTCCGCTTAACGGGCAGGCGTCCAGCGGAAACTGTTCAGCTTGGGACCGGAAGACCTGAGGGGTACGTCTGGGGTAGGAGTGAAATCCTGTAATCCTGGACGGACCGCCGGTGGCGAAAGCGCCTCAGGAGAACGGATCCGACAGTGAGGGACGAAAGCTAGGGTCTCGAACCGGATTAGATACCCGGGTAGTCCTAGCTGTAAACGATGTCCGCTAGGTGTGGCGCAGGCTACGAGCCTGCGCTGTGCCGTAGGGAAGCCGAGAAGCGGACCGCCTGGGAAGTACGTCTGCAAGGATGAAACTTAAAGGAATTGGCGGGGGAGCACTACAACCGGAGGAGCCTGCGGTTTAATTGGACTCAACGCCGGACATCTCACCAGCCCCGACAGTAGTAATGACGGTCAGGTTGATGACCTTACCCGAGGCTACTGAGAGGAGGTGCATGGCCGCCGTCAGCTCGTACCGTGAGGCGTCCTGTTAAGTCAGGCAACGAGCGAGACCCGCACTCCTAATTGCCAGCAGTACCCTTTGGGTAGCTGGGTACATTAGGTGGACTGCCGCTGCCAAAGCGGAGGAAGGAACGGGCAACGGTAGGTCAGTATGCCCCGAATGGGCTGGGCAACACGCGGGCTACAATGGTCGAGACAATGGGAAGCCACTCCGAGAGGAGGCGCTAATCTCCTAAACTCGATCGTAGTTCGGATTGAGGGCTGAAACTCGCCCTCATGAAGCTGGATTCGGTAGTAATCGCGTGTCAGCAGCGCGCGGTGAATACGTCCCTGCTCCTTGCACACACCGCCCGTCAAATCACCCGAGTGGGGTTCGGATGAGGCCGGCATGCGCTGGTCAAATCTGGNTCCGCAAGGGGGATTAAGTCGTAACAAGGTAGCCGTAGGGGAATCTGCGGCTGGATCACCTCCT
>AS000080|NR_025555.1|SP00005 Archaea;Euryarchaeota;Halobacteria;Halobacteriales;Halobacteriaceae;Halobacterium;salinarum NRC-1
GGCCATTGCTATCGGAGTCCGATTTAGCCATGCTAGTTGTGCGGGTTTAGACCCGCAGCGGAAAGCTCAGTAACACGTGGCCAAGCTACCCTGTGGACGGGAATACTCTCGGGAAACTGAGGCTAATCCCCGATAACGCTTTGCTCCTGGAAGGGGCAAAGCCGGAAACGCTCCGGCGCCACAGGATGCGGCTGCGGTCGATTAGGTAGACGGTGGGGTAACGGCCCACCGTGCCCATAATCGGTACGGGTTGTGAGAGCAAGAGCCCGGAGACGGAATCTGAGACAAGATTCCGGGCCCTACGGGGCGCAGCAGGCGCGAAACCTTTACACTGTACGAAAGTGCGATAAGGGGACTCCGAGTGTGAAGGCATAGAGCCTTCACTTTTGTACACCGTAAGGTGGTGCACGAATAAGGACTGGGCAAGACCGGTGCCAGCCGCCGCGGTAATACCGGCAGTCCGAGTGATGGCCGATCTTATTGGGCCTAAAGCGTCCGTAGCTGGCTGAACAAGTCCGTTGGGAAATCTGTCCGCTTAACGGGCAGGCGTCCAGCGGAAACTGTTCAGCTTGGGACCGGAAGACCTGAGGGGTACGTCTGGGGTAGGAGTGAAATCCTGTAATCCTGGACGGACCGCCGGTGGCGAAAGCGCCTCAGGAGAACGGATCCGACAGTGAGGGACGAAAGCTAGGGTCTCGAACCGGATTAGATACCCGGGTAGTCCTAGCTGTAAACGATGTCCGCTAGGTGTGGCGCAGGCTACGAGCCTGCGCTGTGCCGTAGGGAAGCCGAGAAGCGGACCGCCTGGGAAGTACGTCTGCAAGGATGAAACTTAAAGGAATTGGCGGGGGAGCACTACAACCGGAGGAGCCTGCGGTTTAATTGGACTCAACGCCGGACATCTCACCAGCCCCGACAGTAGTAATGACGGTCAGGTTGATGACCTTACCCGAGGCTACTGAGAGGAGGTGCATGGCCGCCGTCAGCTCGTACCGTGAGGCGTCCTGTTAAGTCAGGCAACGAGCGAGACCCGCACTCCTAATTGCCAGCAGTACCCTTTGGGTAGCTGGGTACATTAGGTGGACTGCCGCTGCCAAAGCGGAGGAAGGAACGGGCAACGGTAGGTCAGTATGCCCCGAATGGGCTGGGCAACACGCGGGCTACAATGGTCGAGACAATGGGAAGCCACTCCGAGAGGAGGCGCTAATCTCCTAAACTCGATCGTAGTTCGGATTGAGGGCTGAAACTCGCCCTCATGAAGCTGGATTCGGTAGTAATCGCGTGTCAGCAGCGCGCGGTGAATACGTCCCTGCTCCTTGCACACACCGCCCGTCAAATCACCCGAGTGGGGTTCGGATGAGGCCGGCATGCGCTGGTCAAATCTGGGCTCCGCAAGGGGGATTAAGTCGTAACAAGGTAGCCGTAGGGGAATCT
>AS000081|AJ496185.1|SP00005 Archaea;Euryarchaeota;Halobacteria;Halobacteriales;Halobacteriaceae;Halobacterium;salinarum NRC-1
TTCCGGTTGATCCTGCCGGAGGCCATTGCTATCGGAGTCCGATTTAGCCATGCTAGTTGTGCGGGTTTAGACCCGCAGCGGAAAGCTCAGTAACACGTGGCCAAGCTACCCTGTGGACGGGAATACTCTCGGGAAACTGAGGCTAATCCCCGATAACGCTTTGCTCCTGGAAGGGGCAAAGCCGGAAACGCTCCGGCGCCACAGGATGCGGCTGCGGTCGATTAGGTAGACGGTGGGGTAACGGCCCACCGTGCCCATAATCGGTACGGGTTGTGAGAGCAAGAGCCCGGAGACGGAATCTGAGACAAGATTCCGGGCCCTACGGGGCGCAGCAGGCGCGAAACCTTTACACTGTACGAAAGTGCGATAAGGGGACTCCGAGTGTGAAGGCATAGAGCCTTCACTTTTGTACACCGTAAGGTGGTGCACGAATAAGGACTGGGCAAGACCGGTGCCAGCCGCCGCGGTAATACCGGCAGTCCGAGTGATGGCCGATCTTATTGGGCCTAAAGCGTCCGTAGCTGGCTGAACAAGTCCGTTGGGAAATCTGTCCGCTTAACGGGCAGGCGTCCAGCGGAAACTGTTCAGCTTGGGACCGGAAGACCTGAGGGGTACGTCTGGGGTAGGAGTGAAATCCTGTAATCCTGGACGGACCGCCGGTGGCGAAAGCGCCTCAGGAGAACGGATCCGACAGTGAGGGACGAAAGCTAGGGTCTCGAACCGGATTAGATACCCGGGTAGTCCTAGCTGTAAACGATGTCCGCTAGGTGTGGCGCAGGCTACGAGCCTGCGCTGTGCCGTAGGGAAGCCGAGAAGCGGACCGCCTGGGAAGTACGTCTGCAAGGATGAAACTTAAAGGAATTGGCGGGGGAGCACTACAACCGGAGGAGCCTGCGGTTTAATTGGACTCAACGCCGGACATCTCACCAGCCCCGACAGTAGTAATGACGGTCAGGTTGATGACCTTACCCGAGGCTACTGAGAGGAGGTGCATGGCCGCCGTCAGCTCGTACCGTGAGGCGTCCTGTTAAGTCAGGCAACGAGCGAGACCCGCACTCCTAATTGCCAGCAGTACCCTTTGGGTAGCTGGGTACATTAGGTGGACTGCCGCTGCCAAAGCGGAGGAAGGAACGGGCAACGGTAGGTCAGTATGCCCCGAATGGGCTGGGCAACACGCGGGCTACAATGGTCGAGACAATGGGAAGCCACTCCGAGAGGAGGCGCTAATCTCCTAAACTCGATCGTAGTTCGGATTGAGGGCTGAAACTCGCCCTCATGAAGCTGGATTCGGTAGTAATCGCGTGTCAGCAGCGCGCGGTGAATACGTCCCTGCTCCTTGCACACACCGCCCGTCAAATCACCCGAGTGGGGTTCGGATGAGGCCGGCATGCGCTGGTCAAATCTGGGCTCCGCAAGGGGGATTAAGTCGTAACAAGGTAGCCGTAGGGGAATCTGCGGCTGGATCACCTCCTT
>AS000082|JQ015379.1|SP00005 Archaea;Euryarchaeota;Halobacteria;Halobacteriales;Halobacteriaceae;Halobacterium;salinarum NRC-1
ATTCCGGTTCATCCTGCCGGAGGCCATTGCTATCGGAGTCCGATTTAGCCATGCTAGTTGTGCGGGTTTAGACCCGCAGCGGAAAGCTCAGTAACACGTGGCCAAGCTACCCTGTGGACGGGAATACTCTCGGGAAACTGAGGCTAATCCCCGATAACGCTTTGCTCCTGGAAGGGGCAAAGCCGGAAACGCTCCGGCGCCACAGGATGCGGCTGCGGTCGATTAGGTAGACGGTGGGGTAACGGCCCACCGTGCCCATAATCGGTACGGGTTGTGAGAGCAAGAGCCCGGAGACGGAATCTGAGACAAGATTCCGGGCCCTACGGGGCGCAGCAGGCGCGAAACCTTTACACTGTACGAAAGTGCGATAAGGGGACTCCGAGTGTGAAGGCATAGAGCCTTCACTTTTGTACACCGTAAGGTGGTGCACGAATAAGGACTGGGCAAGACCGGTGCCAGCCGCCGCGGTAATACCGGCAGTCCGAGTGATGGCCGATCTTATTGGGCCTAAAGCGTCCGTAGCTGGCTGAACAAGTCCGTTGGGAAATCTGTCCGCTTAACGGGCAGGCGTCCAGCGGAAACTGTTCAGCTTGGGACCGGAAGACTGAGGGGTACGTCTGGGGTAGGAGTGAAATCCTGTAATCCTGGACGGACCGCCGGTGGCGAAAGCGCCTCAGGAGAACGGATCCGACAGTGAGGGACGAAAGCTAGGGTCTCGAACCGGATTAGATACCCTGGTAGTCCTAGCTGTAAACGATGTCCGCTAGGTGTGGCGCAGGCTACGAGCCTGCGCTGTGCCGTAGGGAAGCCGAGAAGCGGACCGCCTGGGAAGTACGTCTGCAAGGATGAAACTTAAAGGAATTGGCGGGGGAGCACTACAACCGGAGGAGCCTGCGGTTTAATTGGACTCAACGCCGGACATCTCACCAGCCCCGACAGTAGTAATGACGGTCAGGTTGATGACCTTACCCGAGGCTACTGAGAGGAGGTGCATGGCCGCCGTCAGCTCGTACCGTGAGGCGTCCTGTTAAGTCAGGCAACGAGCGAGACCCGCACTCCTAATTGCCAGCAGTACCCTTTGGGTAGCTGGGTACATTAGGTGGACTGCCGCTGCCAAAGCGGAGGAAGGAACGGGCAACGGTAGGTCAGTATGCCCCGAATGGGCTGGGCAACACGCGGGCTACAATGGTCGAGACAATGGGAAGCCACTCCGAGAGGAGGCGCTAATCTCCTAAACTCGATCGTAGTTCGGATTGAGGGCTGAAACTCGCCCTCATGAAGCTGGATTCGGTAGTAATCGCGTGTCAGCAGCGCGCGGTGAATACGTCCCTGCTCCTTGCACACACCGCCCGTCAAATCACCCGAGTGGGGTTCGGATGAGGCCGGCATGCGCTGGTCAAATCTGGGCTCCGCAAGGGGGATTAAGTCGTAACAAGGTA
>AS000083|KY053876.1|SP00005 Archaea;Euryarchaeota;Halobacteria;Halobacteriales;Halobacteriaceae;Halobacterium;salinarum NRC-1
ATTCCGGTTGATCCTGCCGGAGGCCATTGCTATCGGAGTCCGATTTAGCCATGCTAGTTGTGCGGGTTTAGACCCGCAGCGGAAAGCTCAGTAACACGTGGCCAAGCTACCCTGTGGACGGGAATACTCTCGGGAAACTGAGGCTAATCCCCGATAACNCTYTGCTCCTGGAAGGGGCAAAGCCGGAAACGCTCCGGCGCCACAGGATGCGGCTGCGGTCGATTAGGTAGACGGTGGGGTAACGGTCCACCGTGCCCATAATCGGTACGGGTTGTGAGAGCAAGAGCCCGGAGACGGAATCTGAGACAAGATTCCGGGCCCTACGGGGCGCAGCAGGCGCGAAACCTTTACACTGTACGAAAGTGCGATAAGGGGACTCCGAGTGTGAAGGCATAGAGCCTYCACTTTTGTAYACCGTAAGGTGGTGYACGAATAAGGACTGGGCAAGACCGGTGCCAGCCGCCGCGGTAATACCGGCAGTCCGAGTGATGGCCGATCTTATTGGGCCTAAACGTCCGTAGCTGGCTGAACAAGTCCGTTGGGAAATCTGTCCGCTTAACGGGCAGGCGTCCAGCGGAAACTGTTCAGCTTGGGACCGGAAGACCTGAGGGGTACGTCTGGGGTAGGAGTGAAATCCTGTAATCCTGGACGGACCGCCGGTGGCGAAAGCGCCTCAGGAGAACGGATCCGACAGTGAGGGACGAAAGCTAGGGTCTCGAACCGGATTAGATACCCGGGTAGTCCTAGCTGTAAACGATGTCCGCTAGGTGTGGCGCAGGCTACGAGCCTGCGCTGTGCCGTAGGGAAGCCGAGAAGCGGACCGCCTGGGAAGTACGTCTGCAAGGATGAAACTTAAAGGAATTGGCGGGGGAGCACTACAACCGGAGGAGCCTGCGGTTTAATTGGACTCAACGCCGGACATCTCACCAGCCCCGACAGTAGTAATGACGGTCAGGTTGATGACCTTACCCGAGGCTACTGAGAGGAGGTGCATGGCCGCCGTCAGCTCGTACCGTGAGGCGTCCTGTTAAGTCAGGCAGCGAGCGAGACCCGCACTCCTAATTGCCAGCAGTACCCTTTGGGTAGCTGGGTACATTAGGTGGACTGCCGCTGCCAAAGCGGAGGAAGGAACGGGCAACGGTAGGTCAGTATGCCCCGAATGGGCTGGGCAACACGCGGGCTACAATGGTCGAGACAATGGGAAGCCACTCCGAGAGGAGGCGCTAATCTCCTAAACTCGATCGTAGTTCGGATTGAGGGCTGAAACTCGCCCTCATGAAGCTGGATTCGGTAGTAATCGCGTGTCAGCAGCGCGCGGTGAATACGTCCCTGCTCCTTGCACACACCGCCCGTCAAATCACCCGAGTGGGGTTCGGATGAGGCCGGCATGCGCTGGTCAAATCTGGNTCCGCAAGGGGGATTAAGTCGTAACAAGGTAGCCGTAGGGGAATCTGCGGCTGGATCACCTCCT
>AS000084|NR_113057.1|SP00005 Archaea;Euryarchaeota;Halobacteria;Halobacteriales;Halobacteriaceae;Halobacterium;salinarum NRC-1
ATTCCGGTTGATCCTGCCGGAGGCCATTGCTATCGGAGTCCGATTTAGCCATGCTAGTTGTGCGGGTTTAGACCCGCAGCGGAAAGCTCAGTAACACGTGGCCAAGCTACCCTGTGGACGGGAATACTCTCGGGAAACTGAGGCTAATCCCCGATAACGCTTTGCTCCTGGAAGGGGCAAAGCCGGAAACGCTCCGGCGCCACAGGATGCGGCTGCGGTCGATTAGGTAGACGGTGGGGTAACGGCCCACCGTGCCCATAATCGGTACGGGTTGTGAGAGCAAGAGCCCGGAGACGGAATCTGAGACAAGATTCCGGGCCCTACGGGGCGCAGCAGGCGCGAAACCTTTACACTGTACGAAAGTGCGATAAGGGGACTCCGAGTGTGAAGGCATAGAGCCTTCACTTTTGTACACCGTAAGGTGGTGCACGAATAAGGACTGGGCAAGACCGGTGCCAGCCGCCGCGGTAATACCGGCAGTCCGAGTGATGGCCGATCTTATTGGGCCTAAAGCGTCCGTAGCTGGCTGAACAAGTCCGTTGGGAAATCTGTCCGCTTAACGGGCAGGCGTCCAGCGGAAACTGTTCAGCTTGGGACCGGAAGACCTGAGGGGTACGTCTGGGGTAGGAGTGAAATCCTGTAATCCTGGACGGACCGCCGGTGGCGAAAGCGCCTCAGGAGAACGGATCCGACAGTGAGGGACGAAAGCTAGGGTCTCGAACCGGATTAGATACCCGGGTAGTCCTAGCTGTAAACGATGTCCGCTAGGTGTGGCGCAGGCTACGAGCCTGCGCTGTGCCGTAGGGAAGCCGAGAAGCGGACCGCCTGGGAAGTACGTCTGCAAGGATGAAACTTAAAGGAATTGGCGGGGGAGCACTACAACCGGAGGAGCCTGCGGTTTAATTGGACTCAACGCCGGACATCTCACCAGCCCCGACAGTAGTAATGACGGTCAGGTTGATGACCTTACCCGAGGCTACTGAGAGGAGGTGCATGGCCGCCGTCAGCTCGTACCGTGAGGCGTCCTGTTAAGTCAGGCAACGAGCGAGACCCGCACTCCTAATTGCCAGCAGTACCCTTTGGGTAGCTGGGTACATTAGGTGGACTGCCGCTGCCAAAGCGGAGGAAGGAACGGGCAACGGTAGGTCAGTATGCCCCGAATGGGCTGGGCAACACGCGGGCTACAATGGTCGAGACAATGGGAAGCCACTCCGAGAGGAGGCGCTAATCTCCTAAACTCGATCGTAGTTCGGATTGAGGGCTGAAACTCGCCCTCATGAAGCTGGATTCGGTAGTAATCGCGTGTCAGCAGCGCGCGGTGAATACGTCCCTGCTCCTTGCACACACCGCCCGTCAAATCACCCGAGTGGGGTTCGGATGAGGCCGGCATGCGCTGGTCAAATCTGGGCTCCGCAAGGGGGATTAAGTCGTAACAAGGTAGCCGTAGGGGAATCTGCGGCTGGATCACCTCCT
>AS000085|AF355101.1|SP00005 Archaea;Euryarchaeota;Halobacteria;Halobacteriales;Halobacteriaceae;Halobacterium;salinarum NRC-1
ATTCCGGTTGATCCTGCCGGAGGCCATTGCTATCGGAGTCCGATTTAGCCATGCTAGTTGTGCGGGTTTAGACCCGCAGCGGAAAGCTCAGTAACACGTGGCCAAGCTACCCTGTGGACGGGAATACTCTCGGGAAACTGAGGCTAATCCCCGATAACGCTTTGCTCCTGGAAGGGGCAAAGCCGGAAACGCTCCGGCGCCACAGGATGCAGCTGCGGTCGATTAGGTAGACGGTGGGGTAACGGTCCACCGTGCCCATAATCGGTACGGGTTGTGAGAGCCAGAGCCCGGAGACGGAATCTGAGACAAGATGCCGGGCCCTACGGGGCGCAGCAGGCGCGAAACCTTTACACTGTACGAAAGTGCGATAAGGGGACTCCGAGTGTGAAGGCATAGAGCCTTCACTTTTGTACACCGTAAGGTGGTGCACGAATAAGGACTGGGCAAGACCGGTGCCAGCCGCCGCGGTAATACCGGCAGTCCGAGTGATGGCCGATCTTATTGGGCCTAAAGCGTCCGTAGCTGGCTGAACAAGTCCGTTGGGAAATCTGTCCGCTTAACGGGCAGGCGTCCAGCGGAAACTGTTCAGCTTGGGACCGGAAGACCTGAGGGGTACGTCTGGGGTAGGAGTGAAATCCTGTAATCCTGGACGGACCGCCGGTGGCGAAAGCGCCTCAGGAGAACGGATCCGACAGTGAGGGACGAAAGCTAGGGTCTCGAACCGGATTAGATACCCGGGTAGTCCTAGCTGTAAACGATGTCCGCTAGGCGTGGCGCAGGCTACGAGCCTGCGCTGTGCCGTAGGGAAGCCGAGAAGCGGACCGCCTGGGAAGTACGTCTGCAAGGATGAAACCTAAAGGAATTGGCGGGGGAGCACTACAACCGGAGGAGCCTGCGGTTTAATTGGACTCAACGCCGGACATCTCACCAGCCCCGACAGTAGTAGTGACGGTCAGGTTGAAGACCTTACCCGAGGCTTCTGAGAGGAGGTGCATGGCCGCCGTCAGCTCGTACCGTGAGGCGTCCTGTTAAGTCAGGCAACGAGCGAGACCCGCACTCCTAATTGCCAGCAGTACCCTTTGGGTAGCTGGGTACATTAGGTGGACTGCCGCTGCCAAAGCGGAGGAAGGAACGGGCAACGGTAGGTCAGTATGCCCCGAATGGGCTGGGCAACACGCGGGCTACAATGGTCGAGACAATGGGAAGCCACTCCGAGAGGAGACGCTAATCTCCTAAACTCGATCGTAGTTCGGATTGAGGGCTGAAACTCGCCCTCATGAAGCTGGATTCGGTAGTAATCGCGTGTCAGCAGCGCGCGGTGAATACGTCCCTGCTCCTTGCACACACCGCCCGTCAAATCACCCGAGTGGGGTTCGGATGAGGCCGGCATGCGCTGGTCAAATCTGGGCTCCGCAAGGGGGATTAAGTCGTAACAAGGTAGCCGTAGGGGAATCTGCGGCTGGATCACCTCCT
>AS000086|KY084524.1|SP00005 Archaea;Euryarchaeota;Halobacteria;Halobacteriales;Halobacteriaceae;Halobacterium;salinarum NRC-1
ATTCCGGTTGATCCTGCCGGAGGCCATTGCTATCGGAGTCCGATTTAGCCATGCTAGTTGTGCGGGTTTAGACCCGCAGCGGAAAGCTCAGTAACACGTGGCCAAGCTACCCTGTGGACGGGAATACTCTCGGGAAACTGAGGCTAATCCCCGATAACGCTTTGCTCCTGGAAGGGGCAAAGCCGGAAACGCTCCGGCGCCACAGGATGCGGCTGCGGTCGATTAGGTAGACGGTGGGGTAACGGCCCACCGTGCCCATAATCGGTACGGGCCGTGAGAGCAAGAGCCCGGAGACGGAATCTGAGACAAGATTCCGGGCCCTACGGGGCGCAGCAGGCGCGAAACCTTTACACTGTACGAAAGTGCGATAAGGGGACTCCGAGTGTGAAGGCATAGAGCCTTCACTTTTGTACACCGTAAGGTGGTGCACGAATAAGGACTGGGCAAGACCGGTGCCAGCCGCCGCGGTAATACCGGCAGTCCGAGTGATGGCCGATCTTATTGGGCCTAAAGCGTCCGTAGCTGGCTGAACAAGTCCGTTGGGAAATCTGTCCGCTTAACGGGCAGGCGTCCAGCGGCCACTGTTCAGCTTGGGACCGGCCGACCTGAGGGGTACGTCTGGGGTAGGAGTGAAATCCTGTAATCCTGGACCCACCGCCGGTGGCGAAAGCGCCTCAGGAGAACGGATCCGACAGTGAGGGACGAAAGCTAGGGTCTCGAACCGGATTAGATACCCGGGTAGTCCTAGCTGTAAACGATGTCCGCTAGGTGTGGCGCAGGCTACGAGCCTGCGCTGTGCCGTCCGGGAAGCCGAGAAGCGGACCGCCTGGGAAGTACGTCTGCAAGGATGACCCTTAAAGGAATTGGCGGGGGAGCACTACAACCGGAGGAGCCTGCGGTTTAATTGGACTCAACGCCGGACATCTCACCAGCCCCGACAGTAGTAATGACGGTCAGGTTGATGACCTCCCCCGAGGCTACTGAGAGGAGGTGCATGGCCGCCGTCAGCTCGTACCGTGAGGCGTCCTGTTAAGTCAGGCAACGAGCGAGACCCGCACTCCTAATTGCCAGCAGTACCCTTTGGGTAGCTGGGTACATTAGGTGGACTGCCGCTGCCAAAGCGGAGGAAGGAACGGGCAACGGTAGGTCAGTATGCCCCGAATGGGCTGGGCAACACGCGGGCTACAATGGTCGAGACAATGGGAAGCCACTCCGAGAGGAGGCGCTAATCTCCTAAACTCGATCGTAGTTCGGATTGAGGGCTGAAACTCGCCCTCATGAAGCTGGATTCGGTAGTAATCGCGTGTCAGCAGCGCGCGGTGAATACGTCCCTGCTCCTTGCACACACCGCCCGTCAAATCACCCGAGTGGGGTTCGGATGAGGCCGGCATGCGCTGGTCAAATCTGGGCTCCGCAAGGGGGATTAAGTCGTAACAAGGTAGCCGTAGGGGAATCTGCGGCTGGATCACCTCCT
>AS000087|FJ348409.1|SP00005 Archaea;Euryarchaeota;Halobacteria;Halobacteriales;Halobacteriaceae;Halobacterium;salinarum NRC-1
TTGCTATCGGAGTCCGATTTAGCCATGCTAGTTGTGCGGGTTTAGACCCGCAGCGGAAAGCTCAGTAACACGTGGCCAAGCTACCCTGTGGACGGGAATACTCTCGGGAAACTGAGGCTAATCCCCGATAACGCTTTGCTCCTGGAAGGGGCAAAGCCGGAAACGCTCCGGCGCCACAGGATGCGGCTGCGGTCGATTAGGTAGACGGTGGGGTAACGGCCCACCGTGCCCATAATCGGTACGGGTTGTGAGAGCAAGAGCCCGGAGACGGAATCTGAGATAAGATTCCGGGCCCTACGGGGCGCAGCAGGCGCGAAACCTTTACACTGTACGAAAGTGCGATAAGGGGACTCCGAGTGTGAAGGCATAGAGCCTTCACTTTTGTACACCGTAAGGTGGTGCACGAATAAGGACTGGGCAAGACCGGTGCCAGCCGCCGCGGTAATACCGGCAGTCCGAGTGATGGCCGATCTTATTGGGCCTAAAGCGTCCGTAGCTGGCTGAACAAGTCCGTTGGGAAATCTGTCCGCTTAACGGGCAGGCGTCCAGCGGAAACTGTTCAGCTTGGGACCGGAAGACCTGAGGGGTACGTCTGGGGTAGGAGTGAAATCCTGTAATCCTGGACGGACCGCCGGTGGCGAAAGCGCCTCAGGAGAACGGATCCGACAGTGAGGGACGAAAGCTAGGGTCTCGAACCGGATTAGATACCCGGGTAGTCCTAGCTGTAAACGATGTCCGCTAGGTGTGGCGCAGGCTACGAGCCTGCGCTGTGCCGTAGGGAAGCCGAGAAGCGGACCGCCTGGGAAGTACGTCTGCAAGGATGAAACTTAAAGGAATTGGCGGGGGAGCACTACAACCCGAGGAGCCTGCGGTTTAATTGGACTCAAAGCCGGACATCTCACCAGCCCCGACAGTAGTAATGACGGTCAGGTTGATGACCTTACCCGAGGCTACTGAGAGGAGGTGCATGGCCGCCGTCAGCTCGTACCGTGAGGCGTCCTGTTAAGTCAGGCAACGAGCGAGACCCGCACTCCTAATTGCCAGCAGTACCCTTTGGGTAGCTGGGTACATTAGGTGGACTGCCGCTGCCAAAGCGGAGGAAGGAACGGGCAACGGTAGGTCAGTATGCCCCGAATGGGCTGGGCAACACGCGGGCTTCAATGGTCGAGACAATGGGAAGACACTCCGAGAGGAGGCGCTAATCTCCTAAACTCGATCGTAGTTCGGATTGAGGGCTGAAACTCGCCCTCATGAAGCTGGATTCGGTAGTAATCGCGTGTCAGCAGCGCGCGGTGAATACGTCCCTGCTCCTTGCACACACCGCCCGTCAAATCACCCGAGTGGGGTTCGGATGAGGCCGGCATGCGCTGGTCAAATCTGGGCTCCGCAAGGGGGATTAAGTCGTAACAAGGTAGCC
>AS000088|JQ015375.1|SP00005 Archaea;Euryarchaeota;Halobacteria;Halobacteriales;Halobacteriaceae;Halobacterium;salinarum NRC-1
ATTCCGGTTCATCCTGCCGGAGGCCATTGCTATCGGAGTCCGATTTAGCCATGCTAGTTGTGCGGGTTTAGACCCGCAGCGGAAAGCTCAGTAACACGTGGCCAAGCTACCCTGTGGACGGGAATACTCTCGGGAAACTGAGGCTAATCCCCGATAACGCTTTGCTCCTGGAAGGGGCAAAGCCGGAAACGCTCCGGCGCCACAGGATGCGGCTGCGGTCGATTAGGTAGACGGTGGGGTAACGGCCCACCGTGCCCATAATCGGTACGGGTTGTGAGAGCAAGAGCCCGGAGACGGAATCTGAGACAAGATTCCGGGCCCTACGGGGCGCAGCAGGCGCGAAACCTTTACACTGTACGAAAGTGCGATAAGGGGACTCCGAGTGTGAAGGCATAGAGCCTTCACTTTTGTACACCGTAAGGTGGTGCACGAATAAGGACTGGGCAAGACCGGTGCCAGCCGCCGCGGTAATACCGGCAGTCCGAGTGATGGCTGATCTTATTGGGCCTAAAGCGTCCGTAGCTGGCTGAACAAATCCGTTGGGAAATCTGTCCGCTTAACGGGCAGGCGTCCAGCGGAAACTGTTCAGCTTGGGACCGGAAGACCTGAGGGGTACGTCTGGGGTAGGAGTGAAATCCTGTAATCCTGGACGGACCGCCGGTGGCGAAAGCGCCTCAGGAGAACGGATCCGACAGTGAGGGACGAAAGCTAGGGTCTCGAACCGGATTAGATACCCTGGTAGTCCTAGCTGTAAACGATGTCCGCTAGGTGTGGCGCAGGCTACGAGCCTGCGCTGTGCCGTAGGGAAGCCGAGAAGCGGACCGCCTGGGAAGTACGTCTGCAAGGATGAAACTTAAAGGAATTGGCGGGGGAGCACTACAACCGGAGGAGCCTGCGGTTTAATTGGACTCAACGCCGGACATCTCACCAGCCCCGACAGTAGTAATGACGGTCAGGTTGATGACCTTACCCGAGGCTACTGAGAGGAGGTGCATGGCCGCCGTCAGCTCGTACCGTGAGGCGTCCTGTTAAGTCAGGCAACGAGCGAGACCCGCACTCCTAATTGCCAGCAGTACCCTTTGGGTAGCTGGGTACATTAGGTGGACTGCCGCTGCCAAAGCGGAGGAAGGAACGGGCAACGGTAGGTCAGTATGCCCCGAATGGGCTGGGCAACACGCGGGCTACAATGGTCGAGACAATGGGAAGCCACTCCGAGAGGAGGCGCTAATCTCCTAAACTCGATCGTAGTTCGGATTGAGGGCTGAAACTCGCCCTCATGAAGCTGGATTCGGTAGTAATCGCGTGTCAGCAGCGCGCGGTGAATACGTCCCTGCTCCTTGCACACACCGCCCGTCAAATCACCCGAGTGGGGTTCGGATGAGGCCGGCATGCGCTGGTCAAATCTGGGCTCCGCAAGGGGGATTAAGTCGTAACAAGGTA
>AS000089|D14127.1|SP00005 Archaea;Euryarchaeota;Halobacteria;Halobacteriales;Halobacteriaceae;Halobacterium;salinarum NRC-1
ATTCCGGTTGATCCTGCCGGAGGCCATTCCTATCGGAGTCCGATTTAGCCATGCTAGTTGTCCGGGTTTAGACCCGCAGCGGAAAGCTCAGTAACACGTGGCCAAGCTACCCTGTGGACGGGAATACTCTCGGGAAACTGAGGCTAATCCCCGATAACGCTTTGCTCCTGGAAGGGGCAAAGCCGGAAACGCTCCGGCGCCACAGGATGCGGCTGCGGTCGATTAGGTAGACGGTGGGGTAACGGCCCACCGTGCCCATAATCGGTACGGGTTGTGAGAGCAAGAGCCCGGAGACGGAATCTGAGACAAGATTCCGGGCCCTACGGGGCGCAGCAGGCGCGAAACCTTTACACTGTACGAAAGTCCGATAAGGGGACTCCGAGTGTGAAGGCATAGAGCCTTCACTTTTGTACACCGTAAGGTGGTGCACGAATAAGGACTGGGCAAGACCGGTGCCAGCCGCCGCGGTAATACCGGCAGTCCGAGTGATGGCCGATCTTATTGGGCCTAAAGCGTCCGTAGCTGGCTGAACAAGTCCGTTGGGAAATCTGTCCGCTTAACGGGCAGGCGTCCAGCGGAAACTGTTCAGCTTGGGACCGGAAGACCTGAGGGGTACGTCTGGGGTAGGAGTGAAATCCTGTAATCCTGGACGGACCGCCGGTGGCGAAAGCGCCTCAGGAGAACGGATCCGACAGTGAGGGACGAAAGCTAGGGTCTCGAACCGGATTAGATACCCGGGTAGTCCTAGCTGTAAACGATGTCCGCTAGGTGTGGCGCAGGCTACGAGCCTGCGTGTGCCGTAGGGAAGCCGAGAAGCGGACCGCCTGGGAAGTACGTCTGCAAGGATGAAACTTAAAGGAATTGGCGGGGGAGCACTACAACCGGAGGAGCCTGCGGTTTAATTGGACTCAACGCCGGACATCTCACCAGCCCCGACAGTAGTAATGACGGTCAGGTTGATGACCTTACCCGAGGCTACTGAGAGGAGGTGCATGGCCGCCGTCAGCTCGTACCGTGAGGCGTCCTGTTAAGTCAGGCAACGAGCGAGACCCGCACTCCTAATTGCCAGCAGTACCCTTTGGGTAGCTGGGTACATTAGGTGGACTGCCGCTGCCAAAGCGGAGGAAGGAACGGGCAACGGTAGGTCAGTATGCCCCGAATGGGCTGGGCAACACGCGGGCTACAATGGTCGAGACAATGGGAAGCCACTCCGAGAGGAGGCGCTAATCTCCTAAACTCGATCGTAGTTCGGATTGAGGGCTGAAACTCGCCCTCATGAAGCTGGATTCGGTAGTAATCGCGTGTCAGCAGCGCGCGGTGAATACGTCCCTGCTCCTTGCACACACCGCCCGTCAAATCACCCGAGTGGGGTTCGGATGAGGCCGGCATGCGCTGGTCAAATCTGGCTCCGCAAGGGGGATTAAGTCGTAACAAGGTAGCCGTAGGGGAATCTGCGGCTGGATCACCTCCT
>AS000090|KY084528.1|SP00005 Archaea;Euryarchaeota;Halobacteria;Halobacteriales;Halobacteriaceae;Halobacterium;salinarum NRC-1
ATTCCGGTTGATCCTGCCGGAGGCCATTGCTATCGGAGTCCGATTTAGCCATGCTAGTTGTGCGGGTTTAGACCCGCAGCGGAAAGCTCAGTAACACGTGGCCAAGCTACCCTGTGGACGGGAATACTCTCGGGAAACTGAGGCTAATCCCCGATAACGCTTTGCTCCTGGAAGGGGCAAAGCCGGAAACGCTCCGGCGCCACAGGATGCGGCTGCGGTCGATTAGGTAGACGGTGGGGTAACGGCCCACCGTGCCCATAATCGGTACGGGCCGTGAGAGCAAGAGCCCGGAGACGGAATCTGAGACAAGATTCCGGGCCCTACGGGGCGCAGCAGGCGCGAAACCTCCACACTGTACGAAAGTGCGATAAGGGGACTCCGAGTGTGAAGGCATAGAGCCTTCACTTTTGTACACCGTAAGGTGGTGCACGAATAAGGACTGGGCAAGACCGGTGCCAGCCGCCGCGGTAATACCGGCAGTCCGAGTGATGGCCGATCTTATTGGGCCTAAAGCGTCCGTAGCTGGCTGAACAAGTCCGTTGGGAAATCTGTCCGCTTAACGGGCAGGCGTCCAGCGGCCACTGTTCAGCTTGGGACCGGCCGACCTGAGGGGTACGTCTGGGGTAGGAGTGAAATCCTGTAATCCTGGACGGACCGCCGGTGGCGAAAGCGCCTCAGGAGAACGGATCCGACAGTGAGGGACGAAAGCTAGGGTCTCGAACCGGATTAGACCCCCGGGTAGTCCTAGCTGTAAACGATGTCCGCTAGGTGTGGCGCAGGCTACGAGCCTGCGCTGTGCCGTAGGGAAGCCGAGAAGCGGACCGCCTGGGAAGTACGTCTGCAAGGATGAAACTCCAAGGAATTGGCGGGGGAGCACTACAACCGGAGGAGCCTGCGGTTTAATTGGACTCAACGCCGGACATCTCACCAGCCCCGACAGTAGTAATGACGGTCAGGTTGATGACCTTACCCGAGGCTACTGAGAGGAGGTGCATGGCCGCCGTCAGCTCGTACCGTGAGGCGTCCTGTTAAGTCAGGCAACGAGCGAGACCCGCACTCCTAATTGCCAGCAGTACCCTTTGGGTAGCTGGGTACATTAGGTGGACTGCCGCTGCCAAAGCGGAGGAAGGAACGGGCAACGGCCGGTCAGTATGCCCCGAATGGGCTGGGCAACACGCGGGCTACAATGGTCGAGACAATGGGAAGCCACTCCGAGAGGAGGCGCTAATCTCCTAAACTCGATCGTAGTTCGGATTGAGGGCTGAAACTCGCCCTCATGAAGCTGGATTCGGTAGTAATCGCGTGTCAGCAGCGCGCGGTGAATACGTCCCTGCTCCTTGCACACACCGCCCGTCAAATCACCCGAGTGGGGTTCGGATGAGGCCGGCATGCGCTGGTCAAATCTGGGCTCCGCAAGGGGGATTAAGTCGTAACAAGGTAGCCGTAGGGGAATCTGCGGCTGGATCACCTCCT
>AS000091|KY084525.1|SP00005 Archaea;Euryarchaeota;Halobacteria;Halobacteriales;Halobacteriaceae;Halobacterium;salinarum NRC-1
ATTCCGGTTGATCCTGCCGGAGGCCATTGCTATCGGAGTCCGATTTAGCCATGCTAGTTGTGCGGGTTTAGACCCGCAGCGGAAAGCTCAGTAACACGTGGCCAAGCTACCCTGTGGACGGGAATACTCTCGGGAAACTGAGGCTAATCCCCGATAACGCTTTGCTCCTGGAAGGGGCAAAGCCGGAAACGCTCCGGCGCCACAGGATGCGGCTGCGGTCGATTAGGTAGACGGTGGGGTAACGGCCCACCGTGCCCATAATCGGTACGGGCCGTGAGAGCAAGAGCCCGGAGACGGAATCTGAGACAAGATTCCGGGCCCTACGGGGCGCAGCAGGCGCGAAACCTTTACACTGTACGAAAGTGCGATAAGGGGACTCCGAGTGTGAAGGCATAGAGCCTTCACTTTTGTACACCGTAAGGTGGTGCACGAATAAGGACTGGGCAAGACCGGTGCCAGCCGCCGCGGTAATACCGGCAGTCCGAGTGATGGCCGATCTTATTGGGCCTAAAGCGTCCGTAGCTGGCTGAACAAGTCCGTTGGGAAATCTGTCCGCTTAACGGGCAGGCGTCCAGCGGCCACTGTTCAGCTTGGGACCGGCCGACCTGAGGGGTACGTCTGGGGTAGGAGTGAAATCCTGTAATCCTGGACGGACCGCCGGTGGCGAAAGCGCCTCAGGAGAACGGATCCGACAGTGAGGGACGAAAGCTAGGGTCTCGAACCGGATTAGATACCCGGGTAGTCCTAGCTGTAAACGATGTCCGCTAGGTGTGGCGCAGGCTACGAGCCTGCGCTGTGCCGTAGGGAAGCCGAGAAGCGGACCGCCTGGGAAGTACGTCTGCAAGGATGAAACTTAAAGGAATTGGCGGGGGAGCACTACCCCCGGAGGAGCCTGCGGTTTAATTGGACTCAACGCCGGACATCTCACCAGCCCCGACAGTAGTAATGACGGTCAGGTTGATGACCTTACCCGAGGCTACTGAGAGGAGGCCCATGGCCGCCGTCAGCTCGTACCGTGAGGCGTCCTGTTAAGTCAGGCAACGAGCGAGACCCGCACTCCTAATTGCCAGCAGTACCCTTTGGGTAGCTGGCCACATTAGGTGGACTGCCGCTGCCAAAGCGGAGGAAGGAACGGGCAACGGTAGGTCAGTATGCCCCGAATGGGCTGGGCAACACGCGGGCTACAATGGTCGAGACAATGGGAAGCCACTCCGAGAGGAGGCGCTAATCTCCTAAACTCGATCGTAGTTCGGATTGAGGGCTGAAACTCGCCCTCATGAAGCTGGATTCGGTAGTAATCGCGTGTCAGCAGCGCGCGGTGAATACGTCCCTGCTCCTTGCACACACCGCCCGTCAAATCACCCGAGTGGGGTTCGGATGAGGCCGGCATGCGCTGGTCAAATCTGGGCTCCGCAAGGGGGATTAAGTCGTAACAAGGTAGCCGTAGGGGAATCTGCGGCTGGATCACCTCCT
>AS000092|MT735588.1|SP00005 Archaea;Euryarchaeota;Halobacteria;Halobacteriales;Halobacteriaceae;Halobacterium;salinarum NRC-1
TTCCGGTTGATCCTGCCGGAGGCCATTGCTATCGGAGTCCGATTTAGCCATGCTAGTTGTGCGGGTTTAGACCCGCAGCGGAAAGCTCAGTAACACGTGGCCAAGCTACCCTGTGGACGGGAATACTCTCGGGAAACTGAGGCTAATCCCCGATAACGCTTTGCTCCTGGAAGGGGCAAAGCCGGAAACGCTCCGGCGCCACAGGATGCGGCTGCGGTCGATTAGGTAGACGGTGGGGTAACGGCCCACCGTGCCCATAATCGGTACGGGTTGTGAGAGCAAGAGCCCGGAGACGGAATCTGAGACAAGATTCCGGGCCCTACGGGGCGCAGCAGGCGCGAAACCTTTACACTGTACGAAAGTGCGATAAGGGGACTCCGAGTGTGAAGGCATAGAGCCTTCACTTTTGTACACCGTAAGGTGGTGCACGAATAAGGACTGGGCAAGACCGGTGCCAGCCGCCGCGGTAATACCGGCAGTCCGAGTGATGGCCGATCTTATTGGGCCTAAAGCGTCCGTAGCTGGCTGAACAAGTCCGTTGGGAAATCTGTCCGCTTAACGGGCAGGCGTCCAGCGGAAACTGTTCAGCTTGGGACCGGAAGACCTGAGGGGTACGTCTGGGGTAGGAGTGAAATCCTGTAATCCTGGACGGACCGCCGGTGGCGAAAGCGCCTCAGGAGAACGGATCCGACAGTGAGGGACGAAAGCTAGGGTCTCGAACCGGATTAGATACCCGGGTAGTCCTAGCTGTAAACGATGTCCGCTAGGTGTGGCGCAGGCTACGAGCCTGCGCTGTGCCGTAGGGAAGCCGAGAAGCGGACCGCCTGGGAAGTACGTCTGCAAGGATGAAACTTAAAGGAATTGGCGGGGGAGCACTACAACCGGAGGAGCCTGCGGTTTAATTGGACTCAACGCCGGACATCTCACCAGCCCCGACAGTAGTAATGACGGTCAGGTTGATGACCTTACCCGAGGCTACTGAGAGGAGGTGCATGGCCGCCGTCAGCTCGTACCGTGAGGCGTCCTGTTAAGTCAGGCAACGAGCGAGACCCGCACTCCTAATTGCCAGCAGTACCCTTTGGGTAGCTGGGTACATTAGGTGGACTGCCGCTGCCAAAGCGGAGGAAGGAACGGGCAACGGTAGGTCAGTATGCCCCGAATGGGCTGGGCAACACGCGGGCTACAATGGTCGAGACAATGGGAAGCCACTCCGAGAGGAGGCGCTAATCTCCTAAACTCGATCGTAGTTCGGATTGAGGGCTGAAACTCGCCCTCATGAAGCTGGATTCGGTAGTAATCGCGTGTCAGCAGCGCGCGGTGAATACGTCCCTGCTCCTTGCACACACCGCCCGTCAAATCACCCGAGTGGGGTTCGGATGAGGCCGGCATGCGCTGGTCAAATCTGGGCTCCGCAAGGGGGATTAAGTCGTAACAAGGTAGCCGTAGGGGAATCTGCGGCTGGATCACCTCCT
>AS000093|KY053867.1|SP00005 Archaea;Euryarchaeota;Halobacteria;Halobacteriales;Halobacteriaceae;Halobacterium;salinarum NRC-1
ATTCCGGTTGATCCTGCCGGAGGCCATTGCTATCGGAGTCCGATTTAGCCATGCTAGTTGTGCGGGTTTAGACCCGCAGCGGAAAGCTCAGTAACACGTGGCCAAGCTACCCTGTGGACGGGAATACTCTCGGGAAACTGAGGCTAATCCCCGATAACGCTTTGCTCCTGGAAGGGGCAAAGCCGGAAACGCTCCGGCGCCACAGGATGCGGCTGCGGTCGATTAGGTAGACGGTGGGGTAACGGACCACCGTGCCCATAATCGGTACGGGTTGTGAGAGCAAGAGCCCGGAGACGGAATCTGAGACAAGATTCCGGGCCCTACGGGGCGCAGCAGGCGCGAAACCTTTACACTGTACGAAAGTGCGATAAGGGGACTCCGAGTGTGAAGGCATAGAGCCTTCACTTTTGTACACCGTAAGGTGGTGCACGAATAAGGACTGGGCAAGACCGGTGCCAGCCGCCGCGGTAATACCGGCAGTCCGAGTGATGGCCGATCTTATTGGGCCTAAAGCGTCCGTAGCTGGCTGAACAAGTCCGTTGGGAAATCTGTCCGCTTAACGGGCAGGCGTCCAGCGGAAACTGTTCAGCTTGGGACCGGAAGACCTGAGGGGTACGTCTGGGGTAGGAGTGAAATCCTGTAATCCTGGACGGACCGCCGGTGGCGAAAGCGCCTCAGGAGAACGGATCCGACAGTGAGGGACGAAAGCTAGGGTCTCGAACCGGATTAGATACCCGGGTAGTCCTAGCTGTAAACGATGTCCGCTAGGTGTGGCGCAGGCTACGAGCCTGCGCTGTGCCGTAGGGAAGCCGAGAAGCGGACCGCCTGGGAAGTACGTCTGCAAGGATGAAACTTAAAGGAATTGGCGGGGGAGCACTACAACCGGAGGAGCCTGCGGTTTAATTGGACTCAACGCCGGACATCTCACCAGCCCCGACAGTAGTAATGACGGTCAGGTTGATGACCTTACCCGAGGCTACTGAGAGGAGGTGCATGGCCGCCGTCAGCTCGTACCGTGAGGCGTCCTGTTAAGTCAGGCAACGAGCGAGACCCGCACTCCTAATTGCCAGCAGTACCCTTTGGGTAGCTGGGTACATTAGGTGGACTGCCGCTGCCAAAGCGGAGGAAGGAACGGGCAACGGTAGGTCAGTATGCCCCGAATGGGCTGGGCAACACGCGGGCTACAATGGTCGAGACAATGGGAAGCCACTCCGAGAGGAGGCGCTAATCTCCTAAACTCGATCGTAGTTCGGATTGAGGGCTGAAACTCGCCCTCATGAAGCTGGATTCGGTAGTAATCGCGTGTCAGCAGCGCGCGGTGAATACGTCCCTGCTCCTTGCACACACCGCCCGTCAAATCACCCGAGTGGGGTTCGGATGAGGCCGGCATGCGCTGGTCAAATCTGGGCTCCGCAAGGGGGATTAAGTCGTAACAAGGTAGCCGTAGGGGAATCTGCGGCTGGATCACCTCCT
>AS000094|NR_028185.1|SP00006 Archaea;Euryarchaeota;Thermoplasmata;Thermoplasmatales;Thermoplasmataceae;Thermoplasma;volcanium GSS1
ATCAGGTTCCGACTAAGCCATGCAAGTCACGGGGCCGTAAGACCGGCGAACAGCTCAGTAACACGTGGATAATTTACCCTCAGGTGGGGTATAACCTCGGGAAACTGAGGCTAATCCCCCATAGTCATTACAAACTGGAACGTTGTAATGATGAAAGCTCCGGCGCCTGAGGATAAGTCTGCGGCCTATCAGGTAGTAGGTGGTGTAAAGGACCACCTAGCCTAAGACGGGTACGGGCCCTGAAAGGGGAGCCCGGAGATGGACTCTGAGACAACAGTCCAGGCCCTACGGGGCGCAGAGGCGCGAAAACTGTGCAATGCGCGAAAGCGACACGGGGAACCTGAGTGCCTTGACTTTTCGTCAAGGCTTTTCTGATGCCTAAAAAGCATCAGGAATAAGGGCTGGGCAAGACGGGTGCCAGCCGCCGCGGTAACACCCGCAGCTCGAGTGGTGATCACTTTTATTGAGTCTAAAGCGTCCGTAACCGGTCTTATAAATCTTCAGATAAATTCTCCCGCTTAACGGAAGAATTTCTGAAGAGACTGTAAGACTTGGGACCGGGTGAGGTTGAATGTACTTTCAGGGTAGGGGTAAAATCCTGTAATCCTGAAAGGACGACCGGTGGCGAAAGCGTTCAACTAGAACGGATCCGACGGTGAGGGACGAAGGCTAGGGAAGCAAACCGGATTAGATACCCGGGTAGTCCTAGCTGTAAACGCTGCCCACTTGGTGTTGCTTCTCCGTTGAGGGGGAGCAGTGCCGTAGCGAAGGTGTTAAGTGGGTCACTTGGGGAGTACGGCCGCAAGGCTGAAACTTAAAGGAATTGGCGGGGGAGCACCGCAACGGGAGGAGCGTGCGGTTTAATTGGATTCAACGCCGGAAAACTCACCGGGAGCGACCTTCGGATGAGGGTCAACCTGACGAATTTACCCGATAGAAGGAGAGGTGGTGCATGGCCGTCGTCAGCTCGTACCGTAGGGCGTTCACTTAAGTGTGATAACGAGCAAGACCCCCATCTCTAATTGCTAAGCTTTCTTAGCGGGAAGCTGCACTTTAGAGGGACCGCCAGCGCTAAGCTGGAGGAAGGAGGGGTCGACGGCAGGTCAGTACGCCCCGAATCTCCCGGGCTACACGCGCGCTACAAAGGACGGGACAATGAGTTGCAACCTCGAAAGGGGAAGCTAACCTCGAAACCCGTTCGTAGTCAGGACTGAGGGCTGTAACTCGCCCTCACGAATGTGGATTCCGTAGTAATCGTAGGTCAACAGCTACGGTGAATATGCCCCTGCTCCTTGTACACACCGCCCGTCAAACCATCCGAGCTGGTGTTGGATGAGGGTCTGTCCATTGGATGGATTCGAATCTGATGTCAGTGAGGAGGGTTAAGTCGTAACAAGGTAGCCGTAGGGGA
>AS000095|NC_002689.2|SP00006 Archaea;Euryarchaeota;Thermoplasmata;Thermoplasmatales;Thermoplasmataceae;Thermoplasma;volcanium GSS1
GGTCGATCCTGCCGGCGGTCACTGCTATCAGGTTCCGACTAAGCCATGCAAGTCACGGGGCCGTAAGGCACCGGCGAACAGCTCAGTAACACGTGGATAATTTACCCTCAGGTGGGGTATAACCTCGGGAAACTGAGGCTAATCCCCCATAGTCATTACAAACTGGAACGTTGTAATGATGAAAGCTCCGGCGCCTGAGGATAAGTCTGCGGCCTATCAGGTAGTAGGTGGTGTAAAGGACCACCTAGCCTAAGACGGGTACGGGCCCTGAAAGGGGGAGCCCGGAGATGGACTCTGAGACAACAGTCCAGGCCCTACGGGGCGCAGCAGGCGCGAAAACTGTGCAATGCGCGAAAGCGCGACACGGGGAACCTGAGTGCCTTGACTTTTCGTCAAGGCTTTTCTGATGCCTAAAAAGCATCAGGAATAAGGGCTGGGCAAGACGGGTGCCAGCCGCCGCGGTAACACCCGCAGCTCGAGTGGTGATCACTTTTATTGAGTCTAAAGCGTCCGTAACCGGTCTTATAAATCTTCAGATAAATTCTCCCGCTTAACGGAAGAACTTCTGAAGAGACTGTAAGACTTGGGACCGGGTGAGGTTGAATGTACTTTCAGGGTAGGGGTAAAATCCTGTAATCCTGAAAGGACGACCGGTGGCGAAAGCGTTCAACTAGAACGGATCCGACGGTGAGGGACGAAGGCTAGGGGAGCAAACCGGATTAGATACCCGGGTAGTCCTAGCTGTAAACGCTGCCCACTTGGTGTTGCTTCTCCGTTGAGGGGGAGCAGTGCCGTAGCGAAGGTGTTAAGTGGGTCACTTGGGGAGTACGGCCGCAAGGCTGAAACTTAAAGGAATTGGCGGGGGAGCACCGCAACGGGAGGAGCGTGCGGTTTAATTGGATTCAACGCCGGAAAACTCACCGGGAGCGACCTTCGGATGAGGGTCAACCTGACGAATTTACCCGATAGAAGGAGAGGTGGTGCATGGCCGTCGTCAGCTCGTACCGTAGGGCGTTCACTTAAGTGTGATAACGAGCAAGACCCCCATCTCTAATTGCTAAGCTTTCTTAGCGGGAAGCTGCACTTTAGAGGGACCGCCAGCGCTAAGCTGGAGGAAGGAGGGGTCGACGGCAGGTCAGTACGCCCCGAATCTCCCGGGCTACACGCGCGCTACAAAGGACGGGACAATGAGTTGCAACCTCGAAAGGGGAAGCTAACCTCGAAACCCGTTCGTAGTCAGGACTGAGGGCTGTAACTCGCCCTCACGAATGTGGATTCCGTAGTAATCGTAGGTCAACAGCCTACGGTGAATATGCCCCTGCTCCTTGCACACACCGCCCGTCAAACCATCCGAGCTGGTGTTGGATGAGGGTCTGTCCATTGGATGGATTCGAATCTGATGTCAGTGAGGAGGGTTAAGTCGTAACAAGGTATCCGTA
>AS000096|BA000011.4|SP00006 Archaea;Euryarchaeota;Thermoplasmata;Thermoplasmatales;Thermoplasmataceae;Thermoplasma;volcanium GSS1
TACGGATACCTTGTTACGACTTAACCCTCCTCACTGACATCAGATTCGAATCCATCCAATGGACAGACCCTCATCCAACACCAGCTCGGATGGTTTGACGGGCGGTGTGTGCAAGGAGCAGGGGCATATTCACCGTAGGCTGTTGACCTACGATTACTACGGAATCCACATTCGTGAGGGCGAGTTACAGCCCTCAGTCCTGACTACGAACGGGTTTCGAGGTTAGCTTCCCCTTTCGAGGTTGCAACTCATTGTCCCGTCCTTTGTAGCGCGCGTGTAGCCCGGGAGATTCGGGGCGTACTGACCTGCCGTCGACCCCTCCTTCCTCCAGCTTAGCGCTGGCGGTCCCTCTAAAGTGCAGCTTCCCGCTAAGAAAGCTTAGCAATTAGAGATGGGGGTCTTGCTCGTTATCACACTTAAGTGAACGCCCTACGGTACGAGCTGACGACGGCCATGCACCACCTCTCCTTCTATCGGGTAAATTCGTCAGGTTGACCCTCATCCGAAGGTCGCTCCCGGTGAGTTTTCCGGCGTTGAATCCAATTAAACCGCACGCTCCTCCCGTTGCGGTGCTCCCCCGCCAATTCCTTTAAGTTTCAGCCTTGCGGCCGTACTCCCCAAGTGACCCACTTAACACCTTCGCTACGGCACTGCTCCCCCTCAACGGAGAAGCAACACCAAGTGGGCAGCGTTTACAGCTAGGACTACCCGGGTATCTAATCCGGTTTGCTCCCCTAGCCTTCGTCCCTCACCGTCGGATCCGTTCTAGTTGAACGCTTTCGCCACCGGTCGTCCTTTCAGGATTACAGGATTTTACCCCTACCCTGAAAGTACATTCAACCTCACCCGGTCCCAAGTCTTACAGTCTCTTCAGAAGTTCTTCCGTTAAGCGGGAGAATTTATCTGAAGATTTATAAGACCGGTTACGGACGCTTTAGACTCAATAAAAGTGATCACCACTCGAGCTGCGGGTGTTACCGCGGCGGCTGGCACCCGTCTTGCCCAGCCCTTATTCCTGATGCTTTTTAGGCATCAGAAAAGCCTTGACGAAAAGTCAAGGCACTCAGGTTCCCCGTGTCGCGCTTTCGCGCATTGCACAGTTTTCGCGCCTGCTGCGCCCCGTAGGGCCTGGACTGTTGTCTCAGAGTCCATCTCCGGGCTCCCCCTTTCAGGGCCCGTACCCGTCTTAGGCTAGGTGGTCCTTTACACCACCTACTACCTGATAGGCCGCAGACTTATCCTCAGGCGCCGGAGCTTTCATCATTACAACGTTCCAGTTTGTAATGACTATGGGGGATTAGCCTCAGTTTCCCGAGGTTATACCCCACCTGAGGGTAAATTATCCACGTGTTACTGAGCTGTTCGCCGGTGCCTTACGGCCCCGTGACTTGCATGGCTTAGTCGGAACCTGATAGCAGTGACCGCCGGCAGGATCGACC
>AS000097|NR_074223.1|SP00006 Archaea;Euryarchaeota;Thermoplasmata;Thermoplasmatales;Thermoplasmataceae;Thermoplasma;volcanium GSS1
TTAACTCCGGTCGATCCTGCCGGCGGTCACTGCTATCAGGTTCCGACTAAGCCATGCAAGTCACGGGGCCGTAAGGCACCGGCGAACAGCTCAGTAACACGTGGATAATTTACCCTCAGGTGGGGTATAACCTCGGGAAACTGAGGCTAATCCCCCATAGTCATTACAAACTGGAACGTTGTAATGATGAAAGCTCCGGCGCCTGAGGATAAGTCTGCGGCCTATCAGGTAGTAGGTGGTGTAAAGGACCACCTAGCCTAAGACGGGTACGGGCCCTGAAAGGGGGAGCCCGGAGATGGACTCTGAGACAACAGTCCAGGCCCTACGGGGCGCAGCAGGCGCGAAAACTGTGCAATGCGCGAAAGCGCGACACGGGGAACCTGAGTGCCTTGACTTTTCGTCAAGGCTTTTCTGATGCCTAAAAAGCATCAGGAATAAGGGCTGGGCAAGACGGGTGCCAGCCGCCGCGGTAACACCCGCAGCTCGAGTGGTGATCACTTTTATTGAGTCTAAAGCGTCCGTAACCGGTCTTATAAATCTTCAGATAAATTCTCCCGCTTAACGGAAGAACTTCTGAAGAGACTGTAAGACTTGGGACCGGGTGAGGTTGAATGTACTTTCAGGGTAGGGGTAAAATCCTGTAATCCTGAAAGGACGACCGGTGGCGAAAGCGTTCAACTAGAACGGATCCGACGGTGAGGGACGAAGGCTAGGGGAGCAAACCGGATTAGATACCCGGGTAGTCCTAGCTGTAAACGCTGCCCACTTGGTGTTGCTTCTCCGTTGAGGGGGAGCAGTGCCGTAGCGAAGGTGTTAAGTGGGTCACTTGGGGAGTACGGCCGCAAGGCTGAAACTTAAAGGAATTGGCGGGGGAGCACCGCAACGGGAGGAGCGTGCGGTTTAATTGGATTCAACGCCGGAAAACTCACCGGGAGCGACCTTCGGATGAGGGTCAACCTGACGAATTTACCCGATAGAAGGAGAGGTGGTGCATGGCCGTCGTCAGCTCGTACCGTAGGGCGTTCACTTAAGTGTGATAACGAGCAAGACCCCCATCTCTAATTGCTAAGCTTTCTTAGCGGGAAGCTGCACTTTAGAGGGACCGCCAGCGCTAAGCTGGAGGAAGGAGGGGTCGACGGCAGGTCAGTACGCCCCGAATCTCCCGGGCTACACGCGCGCTACAAAGGACGGGACAATGAGTTGCAACCTCGAAAGGGGAAGCTAACCTCGAAACCCGTTCGTAGTCAGGACTGAGGGCTGTAACTCGCCCTCACGAATGTGGATTCCGTAGTAATCGTAGGTCAACAGCCTACGGTGAATATGCCCCTGCTCCTTGCACACACCGCCCGTCAAACCATCCGAGCTGGTGTTGGATGAGGGTCTGTCCATTGGATGGATTCGAATCTGATGTCAGTGAGGAGGGTTAAGTCGTAACAAGGTATCCGTAGGGGAACCTGCGGATGGATCACCTCCA
>AS000098|L07510.1|SP00007 Archaea;Crenarchaeota;Thermoprotei;Thermoproteales;Thermoproteaceae;Pyrobaculum;aerophilum str. IM2
NNNCCGGTTGATCCTGCCGGACCCGACCGCTATCGGGGTAGGGCTAAGCCATGCGAGTGGTCGCGCCGGGGGGCCCGGGAGCGGCGCACGGCTCAGTAACACGTGCCTAACCTAACCTCGGGAGGGGGACACCCCCGGGAAACTGGGGTCAATCCCCCATAGGGGAAGGGCGCTGGAAGGCCCCTTCCCCGAAAGGGATCGGCCGATCCGCCGCCGTCCGCCCGAGGGTGGGGGCACGGCCCATCAGGTAGTTGGCGGGTTAAAGGCCCGCCAAGCCGAAGACGGGTAGGGGCGGTGAGAGCCGCGAGCCCCGAGATCGGCACTGAGACAAGGGCCGAGGCCCTACGGGGTGCAGCAGGCGCGAATACTCCGCAAATGGGGGAAGGCCGGCTCCTCATGACGGAGGAATTTAACCTAAATGAAGTCAAATATTCGAAATTTGACAAGAAACGTAACATCAGAGTGCCGGACAAGCCAACAGAACTTCTAGCAGAGGAGATAGCAATACACTTAGGAGACGGCTACCTTTTTTACGACGAAGAGGATAATAGCTATAGATACGGCGTTGGGCTTAATCCAAAAACCGAGGTTGAATACGCATACGCCGTAGCGGAGTTAATAGGGGAAGTATATGGTTATAAACCTCCGGTAAGAAAGGCGCGTATTGAGATAATGTCCCTAGCGATAGGGACGTTTAAACACAAAGTGCTCGGTTTTCCTATAGGCACCAGGACGGGAAACGAGAAGATGCCTCGGATAGGTTGGATATTACAAGATGAGAAATTCGCCACGGCGATCATAAGAGGGCTTTTAGATACCGAAGGATCGGTGAAAAAGATATCTAGGACTTTGGGGATTGTTGTGAAGCAGAGAAACAAGGATATCGCTATGTTCTACGCCCAGTGTATTTCTCTATTGGGTTTCACTCCACGAATATACCAATGGAACGAAAAGAACAAGCCTATCTACGCCGTCGTGGTACTGGGCAAGGATGTGGTAGAAGACTTCCTCCGGACTATAAAACCCAGAAATCCCTCTAAGACCCCCTCTTTTTAGTCTTCCTCTCACGCCGGCCTCCTCCAGCGGAATGCGGGCAACCGCGACGGGGCTACCCCGANNNNNGGGCGAAGAGCCCCGGCTTTTNCCCGGTCTAAAACGCCGGGCGAATAAGCGGGGGGCAAGTCTGGTGTCAGCCGCCGCGGTAATACCAGCTCCGCGAGTGGTCGGGGTGTTTACTGGGCTTAAAGCGCCCGTAGCCGGCCCGNNAAGTCGCTCCTGAAATCCCCGGGCTCAACCCGGGGGCGGGGGGCGATACTGCCGGGCTAGGGGGCGGGAGAGGCCGCCGGTACTCCGGGGGTAGGGGCGAAATCCGTTAATCCCCGGAGGACCACCAGTGGCGAAAGCGGGCGGCCAGAACGCGCCCGACGGTGAGGGGCGAAAGCCGGGGGAGCAAAGGGGATTAGATACCCCTGTAGTCCCGGCCGTAAACGATGCGGGCTAGCTGTCGGTCGGGCTTAGGGCCCGGCCGGTGGCGAAGGGAAACCGTTAAGCCCGCCGCCTGGGGAGTACGGCCGCAAGGCTGAAACTTAAAGGAATTGGCGGGGGGGCACCACAAGGGGTGAAGCTTGCGGCTTAATTGGAGTCAACGCCGGAAACCTCACCCGGGGCGACAGCAGGATGAAGGCCAGGCTAACGACCTTGCCGGACGAGCTGAGAGGAGGTGCATGGCCGTCGTCAGCTCGTGCCGTGAGGTGTCCGGTTAAGTCCGGCAACGAGCGAGACCCCCGCCCCTAGTTGCTACCCCGTCCTTCGGGACGGGGGGCACACTAGGGGGACTGCCGGCGTAAGCCGGAGGAAGGAGGGGGCCACGGCAGGTCAGTATGCCCCGAAACCCCGGGGCTGCACGCGAGCTGCAATGGCGGGGACAGCGGGATCCGACCCCGAAAGGGGGAGGCAATCCCGTAAACCCCGCCCCAGTAGGGATCGAGGGTTGCAACTCGCCCTCGTGAACGTGGAATCCCTAGTAACCGCGTGTCACCAACGCGCGGTGAATACGTCCCTGCCCCTTGCACACACCGCCCGTCGCACCACCCGAGGGAGCCCTCTGCGAGGCCCCTCGCCGAAGAGGTGGGGGGACGAGCAGGGGGCTCCCAAGGGGGGTGAAGTCGTAACAAGGTAGCCGTAGGGGAACCTGCGGCTGGATCACCTNN
>AS000099|NG_041958.1|SP00007 Archaea;Crenarchaeota;Thermoprotei;Thermoproteales;Thermoproteaceae;Pyrobaculum;aerophilum str. IM2
AAACCGGTTGATCCTGCCGGACCCGACCGCTATCGGGGTAGGGCTAAGCCATGCGAGTCGCGCGCCCGGGGGCGCCCGGGAGCGGCGCACGGCTCAGTAACACGTGCCTAACCTAACCTCGGGAGGGGGACACCCCCGGGAAACTGGGGTCAATCCCCCATAGGGGAAGGGCGCTGGAAGGCCCCTTCCCCGAAAGGGATGGCGGCCGATCCGCCGCCGTCCGCCCGAGGGTGGGGGCACGGCCCATCAGGTAGTTGGCGGGTTAAAGGCCCGCCAAGCCGAAGACGGGTAGGGGCGGTGAGAGCCGCGAGCCCCGAGATCGGCACTGAGACAAGGGCCGAGGCCCTACGGGGTGCAGCAGGCGCGAATACTCCGCAAATGGGGGAAGGCCGGCTCCTCATGACGGAGGAATTTAACCTAAATGAAGTCAAATATTCGAAATTTGACAAGAAACGTAACATCAGAGTGCCGGACAAGCCAACAGAACTTCTAGCAGAGGAGATAGCAATACACTTAGGAGACGGCTACCTTTTTTACGACGAAGAGGATAATAGCTATAGATACGGCGTTGGGCTTAATCCAAAAACCGAGGTTGAATACGCATACGCCGTAGCGGAGTTAATAGGGGAAGTATATGGTTATAAACCTCCGGTAAGAAAGGCGCGTATTGAGATAATGTCCCTAGCGATAGGGACGTTTAAACACAAAGTGCTCGGTTTTCCTATAGGCACCAGGACGGGAAACGAGAAGATGCCTCGGATAGGTTGGATATTACAAGATGAGAAATTCGCCACGGCGATCATAAGAGGGCTTTTAGATACCGAAGGATCGGTGAAAAAGATATCTAGGACTTTGGGGATTGTTGTGAAGCAGAGAAACAAGGATATCGCTATGTTCTACGCCCAGTGTATTTCTCTATTGGGTTTCACTCCACGAATATACCAATGGAACGAAAAGAACAAGCCTATCTACGCCGTCGTGGTACTGGGCAAGGATGTGGTAGAAGACTTCCTCCGGACTATAAAACCCAGAAATCCCTCTAAGACCCCCTCTTTTTAGTCTTCCTCTCACGCCGGCCTCCTCCAGCGGAATGCGGGCAACCGCGACGGGGCTACCCCGAGTGCCGGGCGAAGAGCCCGGCTTTTGCCCGGTCTAAAACGCCGGGCGAATAAGCGGGGGGCAAGTCTGGTGTCAGCCGCCGCGGTAATACCAGCTCCGCGAGTGGTCGGGGTGTTTACTGGGCTTAAAGCGCCCGTAGCCGGCCCGGCAAGTCGCTCCTGAAATCCCCGGGCTCAACCCGGGGGCGGGGGGCGATACTGCCGGGCTAGGGGGCGGGAGAGGCCGCCGGTACTCCGGGGGTAGGGGCGAAATCCGTTAATCCCCGGAGGACCACCAGTGGCGAAAGCGGGCGGCCAGAACGCGCCCGACGGTGAGGGGCGAAAGCCGGGGGAGCAAAGGGGATTAGATACCCCTGTAGTCCCGGCCGTAAACGATGCGGGCTAGCTGTCGGTCGGGCTTAGGGCCCGGCCGGTGGCGAAGGGAAACCGTTAAGCCCGCCGCCTGGGGAGTACGGCCGCAAGGCTGAAACTTAAAGGAATTGGCGGGGGGGCACCACAAGGGGTGAAGCTTGCGGCTTAATTGGAGTCAACGCCGGAAACCTCACCCGGGGCGACAGCAGGATGAAGGCCAGGCTAACGACCTTGCCGGACGAGCTGAGAGGAGGTGCATGGCCGTCGTCAGCTCGTGCCGTGAGGTGTCCGGTTAAGTCCGGCAACGAGCGAGACCCCCGCCCCTAGTTGCTACCCCGTCCTTCGGGACGGGGGGCACACTAGGGGGACTGCCGGCGTAAGCCGGAGGAAGGAGGGGGCCACGGCAGGTCAGTATGCCCCGAAACCCCGGGGCTGCACGCGAGCTGCAATGGCGGGGACAGCGGGATCCGACCCCGAAAGGGGGAGGCAATCCCGTAAACCCCGCCCCAGTAGGGATCGAGGGTTGCAACTCGCCCTCGTGAACGTGGAATCCCTAGTAACCGCGTGTCACCAACGCGCGGTGAATACGTCCCTGCCCCTTGCACACACCGCCCGTCGCACCACCCGAGGGAGCCCTCTGCGAGGCCCCTCGCCGAAGAGGTGGGGGGACGAGCAGGGGGCTCCCAAGGGGGGTGAAGTCGTAACAAGGTAGCCGTAGGGGAACCTGCGGCTGGATCACCTC
>AS000100|NC_003364.1|SP00007 Archaea;Crenarchaeota;Thermoprotei;Thermoproteales;Thermoproteaceae;Pyrobaculum;aerophilum str. IM2
GGTTGATCCTGCCGGACCCGACCGCTATCGGGGTAGGGCTAAGCCATGCGAGTCGCGCGCCCGGGGGCGCCCGGGAGCGGCGCACGGCTCAGTAACACGTGCCTAACCTAACCTCGGGAGGGGGACACCCCCGGGAAACTGGGGTCAATCCCCCATAGGGGAAGGGCGCTGGAAGGCCCCTTCCCCGAAAGGGATGGCGGCCGATCCGCCGCCGTCCGCCCGAGGGTGGGGGCACGGCCCATCAGGTAGTTGGCGGGTTAAAGGCCCGCCAAGCCGAAGACGGGTAGGGGCGGTGAGAGCCGCGAGCCCCGAGATCGGCACTGAGACAAGGGCCGAGGCCCTACGGGGTGCAGCAGGCGCGAATACTCCGCAAATGGGGGAAGGCCGGCTCCTCATGACGGAGGAATTTAACCTAAATGAAGTCAAATATTCGAAATTTGACAAGAAACGTAACATCAGAGTGCCGGACAAGCCAACAGAACTTCTAGCAGAGGAGATAGCAATACACTTAGGAGACGGCTACCTTTTTTACGACGAAGAGGATAATAGCTATAGATACGGCGTTGGGCTTAATCCAAAAACCGAGGTTGAATACGCATACGCCGTAGCGGAGTTAATAGGGGAAGTATATGGTTATAAACCTCCGGTAAGAAAGGCGCGTATTGAGATAATGTCCCTAGCGATAGGGACGTTTAAACACAAAGTGCTCGGTTTTCCTATAGGCACCAGGACGGGAAACGAGAAGATGCCTCGGATAGGTTGGATATTACAAGATGAGAAATTCGCCACGGCGATCATAAGAGGGCTTTTAGATACCGAAGGATCGGTGAAAAAGATATCTAGGACTTTGGGGATTGTTGTGAAGCAGAGAAACAAGGATATCGCTATGTTCTACGCCCAGTGTATTTCTCTATTGGGTTTCACTCCACGAATATACCAATGGAACGAAAAGAACAAGCCTATCTACGCCGTCGTGGTACTGGGCAAGGATGTGGTAGAAGACTTCCTCCGGACTATAAAACCCAGAAATCCCTCTAAGACCCCCTCTTTTTAGTCTTCCTCTCACGCCGGCCTCCTCCAGCGGAATGCGGGCAACCGCGACGGGGCTACCCCGAGTGCCGGGCGAAGAGCCCGGCTTTTGCCCGGTCTAAAACGCCGGGCGAATAAGCGGGGGGCAAGTCTGGTGTCAGCCGCCGCGGTAATACCAGCTCCGCGAGTGGTCGGGGTGTTTACTGGGCTTAAAGCGCCCGTAGCCGGCCCGGCAAGTCGCTCCTGAAATCCCCGGGCTCAACCCGGGGGCGGGGGGCGATACTGCCGGGCTAGGGGGCGGGAGAGGCCGCCGGTACTCCGGGGGTAGGGGCGAAATCCGTTAATCCCCGGAGGACCACCAGTGGCGAAAGCGGGCGGCCAGAACGCGCCCGACGGTGAGGGGCGAAAGCCGGGGGAGCAAAGGGGATTAGATACCCCTGTAGTCCCGGCCGTAAACGATGCGGGCTAGCTGTCGGTCGGGCTTAGGGCCCGGCCGGTGGCGAAGGGAAACCGTTAAGCCCGCCGCCTGGGGAGTACGGCCGCAAGGCTGAAACTTAAAGGAATTGGCGGGGGGGCACCACAAGGGGTGAAGCTTGCGGCTTAATTGGAGTCAACGCCGGAAACCTCACCCGGGGCGACAGCAGGATGAAGGCCAGGCTAACGACCTTGCCGGACGAGCTGAGAGGAGGTGCATGGCCGTCGTCAGCTCGTGCCGTGAGGTGTCCGGTTAAGTCCGGCAACGAGCGAGACCCCCGCCCCTAGTTGCTACCCCGTCCTTCGGGACGGGGGGCACACTAGGGGGACTGCCGGCGTAAGCCGGAGGAAGGAGGGGGCCACGGCAGGTCAGTATGCCCCGAAACCCCGGGGCTGCACGCGAGCTGCAATGGCGGGGACAGCGGGATCCGACCCCGAAAGGGGGAGGCAATCCCGTAAACCCCGCCCCAGTAGGGATCGAGGGTTGCAACTCGCCCTCGTGAACGTGGAATCCCTAGTAACCGCGTGTCACCAACGCGCGGTGAATACGTCCCTGCCCCTTGCACACACCGCCCGTCGCACCACCCGAGGGAGCCCTCTGCGAGGCCCCTCGCCGAAGAGGTGGGGGGACGAGCAGGGGGCTCCCAAGGGGGGTGAAGTCGTAACAAGGTAGCCGTA
>AS000101|CP019470.1|SP00008 Archaea;Euryarchaeota;Methanopyri;Methanopyrales;Methanopyraceae;Methanopyrus;kandleri AV19
TACGGCTACCTTGTTACGACTTCGCCCCCCTCACCCCCCGGGGACTCGCCCCCAGCCCTTGCGGACCGGGGGCTTGCCCCCGGGGGGCTCGGGTGGCGTGACGGGCGGTGTGTGCAAGGAGCAGGGACGTATTCACCGTGCCATTCTGAGGCACGGTTACTACCGATTCCACCTTCATGCGGGCGAGTTGCAGCCCGCAATCCGAACTACGACGGGGTTTAGGGGATTTCCTCCCCCTTTCGGGGTCGGATCCCATTGTCCCCGCCATTGTAGCCCGCGTGTAGCCCGGGGGTTTCGGGGCATACGGACCTGCCGTCGCCCCCACTTTCATCCGCCTTAACGGCGGCGATCCCCGCAGAGTGCCCGGCGCCCCTTACGGGGCCCGCTGGCAACTGCGGGCGGGGGTCTCGCTCGTTACCTGACTTAACAGGACACCTCACGGCACGAGCTGACGGCGGCCATGCACCTCCTCTCAGCTCGTCCGGCAAGGTCGTCAACCTGGCCTTCATCCTGCTGTCGCCCCCGGTAAGGTTTCCGGCGTTGAATCCAATTAAACCGCAGGCTCCACCGGTTGTGGTGCTCCCCCGCCAATTCCTTTAAGTTTCAGCCTTGCGGCCGTACTCCCCAGGCGGCGGACTTAACGGCTTCCCTACGGCACTGGGGCGGCTCGTGGCCGCCCCAACACCTAGTCCGCATCGTTTACAGCCGGGACTACCCGGGTATCTAATCCGGTTTGCTCCCCCGGCTTTCGGCCCTCACCGTCGGACCCGTTCCAGCCGGACGCCTTCGCCACTGGCGGTCCCCCCGGGATGACAGGATTTCACCCCTACCCCGGGGGTACCTCCGGCCTCTCCCGGTCCCAAGTCCCGCAGTTTCCCCGCCGACTCCCGCGGTTAAGCCGCGGGCTTTCGGCGGGGACCCACGGGACCGGCTACGGCCCCTTTAGGCCCAATAAAAGCGGCCACCACTTGCGGCGCCGCTATTACCGCGGCGGCTGGCAGCGGTCTTGCCCGCCGCTTTCTACCCGGGGCTTTTTACACCCCGGTACAGCCGCCGGGGCTTTGCCCCGACGGCACTCGGGGTCCCCCCGTCGCGGTTGCCCGCATTGCGGAGGTTTCGCGCCTGCTGCGCCCCGTAGGGCCCGGGGCCTTGTCTCAGTCCCCGTCTCCGGGCTCCGGCTCTCACCGCCCGTACCGATTATCGGCTTGGCGGGCCGTTACCCCGCCAACTACCTAATCGGCCGCAGGCCCATCCTCGGGCGGACCCGGGCGGCATGGGCCCGGGCCCTTTCGGCGGAGGACCGTTCCAGGCCGCCCCGCCTATCGGGGATTAGCCCCACTTTCGCGGGGTTATCCCCGTCCCGAGGGTAGGTTACCCACGTGTTACTGAGCCGTCCGCCGGGCCGCCCCCATAGCCGGGCGGCCCTCGACTTGCATGGCTTAGTCGGACCCCGATAGCGGTGGCCTCCGGCAGGATCAACC
>AS000102|AE009439.1|SP00008 Archaea;Euryarchaeota;Methanopyri;Methanopyrales;Methanopyraceae;Methanopyrus;kandleri AV19
TACGGCTACCTTGTTACGACTTCGCCCCCCTCACCCCCCGGGGGCTCGCCCCCAGCCCTTGCGGACCGGGGGCTTGCCCCCGGGGGGCTCGGGTGGCGTGACGGGCGGTGTGTGCAAGGAGCAGGGACGTATTCACCGTGCCATTCTGAGGCACGGTTACTACCGATTCCACCTTCATGCGGGCGAGTTGCAGCCCGCAATCCGAACTACGACGGGGTTTAGGGGATTTCCTCCCCCTTTCGGGGTCGGATCCCATTGTCCCCGCCATTGTAGCCCGCGTGTAGCCCGGGGGTTTCGGGGCATACGGACCTGCCGTCGCCCCCACTTTCATCCGCCTTAACGGCGGCGATCCCCGCAGAGTGCCCGGCGCCCCTTACGGGGCCCGCTGGCAACTGCGGGCGGGGGTCTCGCTCGTTACCTGACTTAACAGGACACCTCACGGCACGAGCTGACGGCGGCCATGCACCTCCTCTCAGCTCGTCCGGCAAGGTCGTCAACCTGGCCTTCATCCTGCTGTCGCCCCCGGTAAGGTTTCCGGCGTTGAATCCAATTAAACCGCAGGCTCCACCGGTTGTGGTGCTCCCCCGCCAATTCCTTTAAGTTTCAGCCTTGCGGCCGTACTCCCCAGGCGGCGGACTTAACGGCTTCCCTACGGCACTGGGGCGGCTCGTGGCCGCCCCAACACCTAGTCCGCATCGTTTACAGCCGGGACTACCCGGGTATCTAATCCGGTTTGCTCCCCCGGCTTTCGGCCCTCACCGTCGGACCCGTTCCAGCCGGACGCCTTCGCCACTGGCGGTCCCCCCGGGATGACAGGATTTCACCCCTACCCCGGGGGTACCTCCGGCCTCTCCCGGTCCCAAGTCCCGCAGTTTCCCCGCCGACTCCCGCGGTTAAGCCGCGGGCTTTCGGCGGGGACCCACGGGACCGGCTACGGCCCCTTTAGGCCCAATAAAAGCGGCCACCACTTGCGGCGCCGCTATTACCGCGGCGGCTGGCAGCGGTCTTGCCCGCCGCTTTCTACCCGGGGCTTTTTACACCCCGGTACAGCCGCCGGGGCTTTGCCCCGACGGCACTCGGGGTCCCCCCGTCGCGGTTGCCCGCATTGCGGAGGTTTCGCGCCTGCTGCGCCCCGTAGGGCCCGGGGCCTTGTCTCAGTCCCCGTCTCCGGGCTCCGGCTCTCACCGCCCGTACCGATTATCGGCTTGGCGGGCCGTTACCCCGCCAACTACCTAATCGGCCGCAGGCCCATCCTCGGGCGGACCCGGGCGGCATGGGCCCGGGCCCTTTCGGCGGAGGACCGTTCCAGGCCGCCCCGCCTATCGGGGATTAGCCCCACTTTCGCCGGGGTTATCCCCGTCCCGAGGGTAGGTTACCCACGTGTTACTGAGCCGTCCGCCGGGCCGCCCCCATTGCCGGGCGGCCCTCGACTTGCATGGCTTAGTCGGACCCCGATAGCGGTGGCCTCCGGCAGGATCAACC
>AS000103|NR_074539.1|SP00008 Archaea;Euryarchaeota;Methanopyri;Methanopyrales;Methanopyraceae;Methanopyrus;kandleri AV19
ACTCCGGTTGATCCTGCCGGAGGCCACCGCTATCGGGGTCCGACTAAGCCATGCAAGTCGAGGGCCGCCCGGCAATGGGGGCGGCCCGGCGGACGGCTCAGTAACACGTGGGTAACCTACCCTCGGGACGGGGATAACCCCGGCGAAAGTGGGGCTAATCCCCGATAGGCGGGGCGGCCTGGAACGGTCCTCCGCCGAAAGGGCCCGGGCCCATGCCGCCCGGGTCCGCCCGAGGATGGGCCTGCGGCCGATTAGGTAGTTGGCGGGGTAACGGCCCGCCAAGCCGATAATCGGTACGGGCGGTGAGAGCCGGAGCCCGGAGACGGGGACTGAGACAAGGCCCCGGGCCCTACGGGGCGCAGCAGGCGCGAAACCTCCGCAATGCGGGCAACCGCGACGGGGGGACCCCGAGTGCCGTCGGGGCAAAGCCCCGGCGGCTGTACCGGGGTGTAAAAAGCCCCGGGTAGAAAGCGGCGGGCAAGACCGCTGCCAGCCGCCGCGGTAATAGCGGCGCCGCAAGTGGTGGCCGCTTTTATTGGGCCTAAAGGGGCCGTAGCCGGTCCCGTGGGTCCCCGCCGAAAGCCCGCGGCTTAACCGCGGGAGTCGGCGGGGAAACTGCGGGACTTGGGACCGGGAGAGGCCGGAGGTACCCCCGGGGTAGGGGTGAAATCCTGTCATCCCGGGGGGACCGCCAGTGGCGAAGGCGTCCGGCTGGAACGGGTCCGACGGTGAGGGCCGAAAGCCGGGGGAGCAAACCGGATTAGATACCCGGGTAGTCCCGGCTGTAAACGATGCGGACTAGGTGTTGGGGCGGCCACGAGCCGCCCCAGTGCCGTAGGGAAGCCGTTAAGTCCGCCGCCTGGGGAGTACGGCCGCAAGGCTGAAACTTAAAGGAATTGGCGGGGGAGCACCACAACCGGTGGAGCCTGCGGTTTAATTGGATTCAACGCCGGAAACCTTACCGGGGGCGACAGCAGGATGAAGGCCAGGTTGACGACCTTGCCGGACGAGCTGAGAGGAGGTGCATGGCCGCCGTCAGCTCGTGCCGTGAGGTGTCCTGTTAAGTCAGGTAACGAGCGAGACCCCCGCCCGCAGTTGCCAGCGGGCCCCGTAAGGGGCGCCGGGCACTCTGCGGGGATCGCCGCCGTTAAGGCGGATGAAAGTGGGGGCGACGGCAGGTCCGTATGCCCCGAAACCCCCGGGCTACACGCGGGCTACAATGGCGGGGACAATGGGATCCGACCCCGAAAGGGGGAGGAAATCCCCTAAACCCCGTCGTAGTTCGGATTGCGGGCTGCAACTCGCCCGCATGAAGGTGGAATCGGTAGTAACCGTGCCTCAGAATGGCACGGTGAATACGTCCCTGCTCCTTGCACACACCGCCCGTCACGCCACCCGAGCCCCCCGGGGGCAAGCCCCCGGTCCGCAAGGGCTGGGGGCGAGCCCCCGGGGGGTGAGGGGGGCGAAGTCGTAACAAGGTAGCCGTAGGGGAACCTGCGGCTGGATCACCTC
>AS000104|CP019436.1|SP00008 Archaea;Euryarchaeota;Methanopyri;Methanopyrales;Methanopyraceae;Methanopyrus;kandleri AV19
TACGGCTACCTTGTTACGACTTCGCCCCCCTCACCCCCCGGGGGCTCGCCCCCAGCCCTTGCGGACCGGGGGCTTGCCCCCGGGGGGCTCGGGTGGCGTGACGGGCGGTGTGTGCAAGGAGCAGGGACGTATTCACCGTGCCATTCTGAGGCACGGTTACTACCGATTCCACCTTCATGCGGGCGAGTTGCAGCCCGCAATCCGAACTACGACGGGGTTTAGGGGATTTCCTCCCCCTTTCGGGGTCGGATCCCATTGTCCCCGCCATTGTAGCCCGCGTGTAGCCCGGGGGTTTCGGGGCATACGGACCTGCCGTCGCCCCCACTTTCATCCGCCTTAACGGCGGCGATCCCCGCAGAGTGCCCGGCGCCCCTTACGGGGCCCGCTGGCAACTGCGGGCGGGGGTCTCGCTCGTTACCTGACTTAACAGGACACCTCACGGCACGAGCTGACGGCGGCCATGCACCTCCTCTCAGCTCGTCCGGCAAGGTCGTCAACCTGGCCTTCATCCTGCTGTCGCCCCCGGTAAGGTTTCCGGCGTTGAATCCAATTAAACCGCAGGCTCCACCGGTTGTGGTGCTCCCCCGCCAATTCCTTTAAGTTTCAGCCTTGCGGCCGTACTCCCCAGGCGGCGGACTTAACGGCTTCCCTACGGCACTGGGGCGGCTCGTGGCCGCCCCAACACCTAGTCCGCATCGTTTACAGCCGGGACTACCCGGGTATCTAATCCGGTTTGCTCCCCCGGCTTTCGGCCCTCACCGTCGGACCCGTTCCAGCCGGACGCCTTCGCCACTGGCGGTCCCCCCGGGATGACAGGATTTCACCCCTACCCCGGGGGTACCTCCGGCCTCTCCCGGTCCCAAGTCCCGCAGTTTCCCCGCCGACTCCCGCGGTTAAGCCGCGGGCTTTCGGCGGGGACCCACGGGACCGGCTACGGCCCCTTTAGGCCCAATAAAAGCGGCCACCACTTGCGGCGCCGCTATTACCGCGGCGGCTGGCAGCGGTCTTGCCCGCCGCTTTCTACCCGGGGCTTTTTACACCCCGGTACAGCCGCCGGGGCTTTGCCCCGACGGCACTCGGGGTCCCCCCGTCGCGGTTGCCCGCATTGCGGAGGTTTCGCGCCTGCTGCGCCCCGTAGGGCCCGGGGCCTTGTCTCAGTCCCCGTCTCCGGGCTCCGGCTCTCACCGCCCGTACCGATTATCGGCTTGGCGGGCCGTTACCCCGCCAACTACCTAATCGGCCGCAGGCCCATCCTCGGGCGGACCCGGGCGGCATGGGCCCGAGCCCTTTCGGCGGAGGACCGTTCCAGGCCGCCCCGCCTATCGGGGATTAGCCCCACTTTCGCGGGGTTATCCCCGTCCCGAGGGTAGGTTACCCACGTGTTACTGAGCCGTCCGCCGGGCCGCCCCCATAGCCGGGCGGCCCTCGACTTGCATGGCTTAGTCGGACCCCGATAGCGGTGGCCTCCGGCAGGATCAACC
>AS000105|NC_003551.1|SP00008 Archaea;Euryarchaeota;Methanopyri;Methanopyrales;Methanopyraceae;Methanopyrus;kandleri AV19
GGTTGATCCTGCCGGAGGCCACCGCTATCGGGGTCCGACTAAGCCATGCAAGTCGAGGGCCGCCCGGCAATGGGGGCGGCCCGGCGGACGGCTCAGTAACACGTGGGTAACCTACCCTCGGGACGGGGATAACCCCGGCGAAAGTGGGGCTAATCCCCGATAGGCGGGGCGGCCTGGAACGGTCCTCCGCCGAAAGGGCCCGGGCCCATGCCGCCCGGGTCCGCCCGAGGATGGGCCTGCGGCCGATTAGGTAGTTGGCGGGGTAACGGCCCGCCAAGCCGATAATCGGTACGGGCGGTGAGAGCCGGAGCCCGGAGACGGGGACTGAGACAAGGCCCCGGGCCCTACGGGGCGCAGCAGGCGCGAAACCTCCGCAATGCGGGCAACCGCGACGGGGGGACCCCGAGTGCCGTCGGGGCAAAGCCCCGGCGGCTGTACCGGGGTGTAAAAAGCCCCGGGTAGAAAGCGGCGGGCAAGACCGCTGCCAGCCGCCGCGGTAATAGCGGCGCCGCAAGTGGTGGCCGCTTTTATTGGGCCTAAAGGGGCCGTAGCCGGTCCCGTGGGTCCCCGCCGAAAGCCCGCGGCTTAACCGCGGGAGTCGGCGGGGAAACTGCGGGACTTGGGACCGGGAGAGGCCGGAGGTACCCCCGGGGTAGGGGTGAAATCCTGTCATCCCGGGGGGACCGCCAGTGGCGAAGGCGTCCGGCTGGAACGGGTCCGACGGTGAGGGCCGAAAGCCGGGGGAGCAAACCGGATTAGATACCCGGGTAGTCCCGGCTGTAAACGATGCGGACTAGGTGTTGGGGCGGCCACGAGCCGCCCCAGTGCCGTAGGGAAGCCGTTAAGTCCGCCGCCTGGGGAGTACGGCCGCAAGGCTGAAACTTAAAGGAATTGGCGGGGGAGCACCACAACCGGTGGAGCCTGCGGTTTAATTGGATTCAACGCCGGAAACCTTACCGGGGGCGACAGCAGGATGAAGGCCAGGTTGACGACCTTGCCGGACGAGCTGAGAGGAGGTGCATGGCCGCCGTCAGCTCGTGCCGTGAGGTGTCCTGTTAAGTCAGGTAACGAGCGAGACCCCCGCCCGCAGTTGCCAGCGGGCCCCGTAAGGGGCGCCGGGCACTCTGCGGGGATCGCCGCCGTTAAGGCGGATGAAAGTGGGGGCGACGGCAGGTCCGTATGCCCCGAAACCCCCGGGCTACACGCGGGCTACAATGGCGGGGACAATGGGATCCGACCCCGAAAGGGGGAGGAAATCCCCTAAACCCCGTCGTAGTTCGGATTGCGGGCTGCAACTCGCCCGCATGAAGGTGGAATCGGTAGTAACCGTGCCTCAGAATGGCACGGTGAATACGTCCCTGCTCCTTGCACACACCGCCCGTCACGCCACCCGAGCCCCCCGGGGGCAAGCCCCCGGTCCGCAAGGGCTGGGGGCGAGCCCCCGGGGGGTGAGGGGGGCGAAGTCGTAACAAGGTAGCCGTA
>AS000106|NC_003552.1|SP00009 Archaea;Euryarchaeota;Methanomicrobia;Methanosarcinales;Methanosarcinaceae;Methanosarcina;acetivorans C2A
GGTTGATCCTGCCAGAGGTTACTGCTATCGGTGTTCGCCTAAGCCATGCGAGTCATATGTTCTTTGTGAACATGGCGTACTGCTCAGTAACACGTGGATAACCTGCCCTTGGGTCCGGCATAACCCCGGGAAACTGGGGATAATACCGGATAACGCACATATGCTGGAATGCTTTCTGCGTAAAACGGATTCGTCTGCCCAAGGATGGGTCTGCGGCCTATCAGGTAGTAGTGGGTGTAACGTACCTACTAGCCGACAACGGGTACGGGTTGTGAGAGCAAGAGCCCGGAGATGGATTCTGAGACATGAATCCAGGCCCTACGGGGCGCAGCAGGCGCGAAAACTTTACAATGCGGGAAACCGTGATAAGGGGACACCGAGTGCCAGCATCATATGCTGGCTGTCCGGATGTGTAAAATACATCTGTTAGCAAGGGCCGGGCAAGACCGGTGCCAGCCGCCGCGGTAACACCGGCGGCCCGAGTGGTGATCGTGATTATTGGGTCTAAAGGGTCCGTAGCCGGTTTGGTCAGTCCTCCGGGAAATCTGACAGCTCAACTGTTAGGCTTTCGGGGGATACTGCCAGACTTGGAACCGGGAGAGGTAAGAGGTACTACAGGGGTAGGAGTGAAATCTTGTAATCCCTGTGGGACCACCTGTGGCGAAGGCGTCTTACCAGAACGGGTTCGACGGTGAGGGACGAAAGCTGGGGGCACGAACCGGATTAGATACCCGGGTAGTCCCAGCCGTAAACGATGCTCGCTAGGTGTCAGGCATGGCGCGACCGTGTCTGGTGCCGCAGGGAAGCCGTGAAGCGAGCCACCTGGGAAGTACGGCCGCAAGGCTGAAACTTAAAGGAATTGGCGGGGGAGCACAACAACGGGTGGAGCCTGCGGTTTAATTGGACTCAACGCCGGACAACTCACCGGGGACGACAGCAATATGTAGGCCAGGCCGAAGACCTTGCCTGAATCGCTGAGAGGAGGTGCATGGCCGTCGCCAGTTCGTACTGTGAAGCATCCTGTTAAGTCAGGCAACGAGCGAGACCCGTGCCCACTGTTACCAGCATGTCCTCCGGGACGATGGGTACTCTGTGGGGACCGCCGGTGTTAAATCGGAGGAAGGTGCGGGCCACGGTAGGTCAGTATGCCCCGAATTTCCCGGGCTACACGCGGGCTACAATGAATGGGACAATGGGTCCCTCCCCTGAAAAGGGCTGGTAATCTCACAAACCCATCCGTAGTTCGGATCGAGGGCTGTAACTCGCCCTCGTGAAGCTGGAATCCGTAGTAATCGCGTTTCAATATAGCGCGGTGAATACGTCCCTGCTCCTTGCACACACCGCCCGTCAAACCACCCGAGTGAGGTATGGGTGAGGGCACGGACTTCGTGCCGTGTTCGAACCTGAATTTTGCAAGGGGGGTTAAGTCGTAACAAGGTAGCCGTA
>AS000107|NC_003552.1|SP00009 Archaea;Euryarchaeota;Methanomicrobia;Methanosarcinales;Methanosarcinaceae;Methanosarcina;acetivorans C2A
GGTTGATCCTGCCAGAGGTTACTGCTATCGGTGTTCGCCTAAGCCATGCGAGTCATATGTTCTTTGTGAACATGGCGTACTGCTCAGTAACACGTGGATAACCTGCCCTTGGGTCCGGCATAACCCCGGGAAACTGGGGATAATACCGGATAACGCACATATGCTGGAATGCTTTCTGCGTAAAACGGATTCGTCTGCCCAAGGATGGGTCTGCGGCCTATCAGGTAGTAGTGGGTGTAACGTACCTACTAGCCGACAACGGGTACGGGTTGTGAGAGCAAGAGCCCGGAGATGGATTCTGAGACATGAATCCAGGCCCTACGGGGCGCAGCAGGCGCGAAAACTTTACAATGCGGGAAACCGTGATAAGGGGACACCGAGTGCCAGCATCATATGCTGGCTGTCCGGATGTGTAAAATACATCTGTTAGCAAGGGCCGGGCAAGACCGGTGCCAGCCGCCGCGGTAACACCGGCGGCCCGAGTGGTGATCGTGATTATTGGGTCTAAAGGGTCCGTAGCCGGTTTGGTCAGTCCTCCGGGAAATCTGACAGCTCAACTGTTAGGCTTTCGGGGGATACTGCCAGACTTGGAACCGGGAGAGGTAAGAGGTACTACAGGGGTAGGAGTGAAATCTTGTAATCCCTGTGGGACCACCTGTGGCGAAGGCGTCTTACCAGAACGGGTTCGACGGTGAGGGACGAAAGCTGGGGGCACGAACCGGATTAGATACCCGGGTAGTCCCAGCCGTAAACGATGCTCGCTAGGTGTCAGGCATGGCGCGACCGTGTCTGGTGCCGCAGGGAAGCCGTGAAGCGAGCCACCTGGGAAGTACGGCCGCAAGGCTGAAACTTAAAGGAATTGGCGGGGGAGCACAACAACGGGTGGAGCCTGCGGTTTAATTGGACTCAACGCCGGACAACTCACCGGGGACGACAGCAATATGTAGGCCAGGCCGAAGACCTTGCCTGAATCGCTGAGAGGAGGTGCATGGCCGTCGCCAGTTCGTACTGTGAAGCATCCTGTTAAGTCAGGCAACGAGCGAGACCCGTGCCCACTGTTACCAGCATGTCCTCCGGGACGATGGGTACTCTGTGGGGACCGCCGGTGTTAAATCGGAGGAAGGTGCGGGCCACGGTAGGTCAGTATGCCCCGAATTTCCCGGGCTACACGCGGGCTACAATGAATGGGACAATGGGTCCCTCCCCTGAAAAGGGCTGGTAATCTCACAAACCCATCCGTAGTTCGGATCGAGGGCTGTAACTCGCCCTCTTGAAGCTGGAATCCGTAGTAATCGCGTTTCAATATAGCGCGGTGAATACGTCCCTGCTCCTTGCACACACCGCCCGTCAAACCACCCGAGTGAGGTATGGGTGAGGGCACGGACTTCGTGCCGTGTTCGAACCTGAATTTTGCAAGGGGGGTTAAGTCGTAACAAGGTAGCCGTA
>AS000108|AE010299.1|SP00009 Archaea;Euryarchaeota;Methanomicrobia;Methanosarcinales;Methanosarcinaceae;Methanosarcina;acetivorans C2A
TACGGCTACCTTGTTACGACTTAACCCCCCTTGCAAAATTCAGGTTCGAACACGGCACGAAGTCCGTGCCCTCACCCATACCTCACTCGGGTGGTTTGACGGGCGGTGTGTGCAAGGAGCAGGGACGTATTCACCGCGCTATATTGAAACGCGATTACTACGGATTCCAGCTTCAAGAGGGCGAGTTACAGCCCTCGATCCGAACTACGGATGGGTTTGTGAGATTACCAGCCCTTTTCAGGGGAGGGACCCATTGTCCCATTCATTGTAGCCCGCGTGTAGCCCGGGAAATTCGGGGCATACTGACCTACCGTGGCCCGCACCTTCCTCCGATTTAACACCGGCGGTCCCCACAGAGTACCCATCGTCCCGGAGGACATGCTGGTAACAGTGGGCACGGGTCTCGCTCGTTGCCTGACTTAACAGGATGCTTCACAGTACGAACTGGCGACGGCCATGCACCTCCTCTCAGCGATTCAGGCAAGGTCTTCGGCCTGGCCTACATATTGCTGTCGTCCCCGGTGAGTTGTCCGGCGTTGAGTCCAATTAAACCGCAGGCTCCACCCGTTGTTGTGCTCCCCCGCCAATTCCTTTAAGTTTCAGCCTTGCGGCCGTACTTCCCAGGTGGCTCGCTTCACGGCTTCCCTGCGGCACCAGACACGGTCGCGCCATGCCTGACACCTAGCGAGCATCGTTTACGGCTGGGACTACCCGGGTATCTAATCCGGTTCGTGCCCCCAGCTTTCGTCCCTCACCGTCGAACCCGTTCTGGTAAGACGCCTTCGCCACAGGTGGTCCCACAGGGATTACAAGATTTCACTCCTACCCCTGTAGTACCTCTTACCTCTCCCGGTTCCAAGTCTGGCAGTATCCCCCGAAAGCCTAACAGTTGAGCTGTCAGATTTCCCGGAGGACTGACCAAACCGGCTACGGACCCTTTAGACCCAATAATCACGATCACCACTCGGGCCGCCGGTGTTACCGCGGCGGCTGGCACCGGTCTTGCCCGGCCCTTGCTAACAGATGTATTTTACACATCCGGACAGCCAGCATATGATGCTGGCACTCGGTGTCCCCTTATCACGGTTTCCCGCATTGTAAAGTTTTCGCGCCTGCTGCGCCCCGTAGGGCCTGGATTCATGTCTCAGAATCCATCTCCGGGCTCTTGCTCTCACAACCCGTACCCGTTGTCGGCTAGTAGGTACGTTACACCCACTACTACCTGATAGGCCGCAGACCCATCCTTGGGCAGACGAATCCGTTTTACGCAGAAAGCATTCCAGCATATGTGCGTTATCCGGTATTATCCCCAGTTTCCCGGGGTTATGCCGGACCCAAGGGCAGGTTATCCACGTGTTACTGAGCAGTACGCCATGTTCACAAAGAACATATGACTCGCATGGCTTAGGCGAACACCGATAGCAGTAACCTCTGGCAGGATCAACC
>AS000109|NR_074110.1|SP00009 Archaea;Euryarchaeota;Methanomicrobia;Methanosarcinales;Methanosarcinaceae;Methanosarcina;acetivorans C2A
ATTCTGGTTGATCCTGCCAGAGGTTACTGCTATCGGTGTTCGCCTAAGCCATGCGAGTCATATGTTCTTTGTGAACATGGCGTACTGCTCAGTAACACGTGGATAACCTGCCCTTGGGTCCGGCATAACCCCGGGAAACTGGGGATAATACCGGATAACGCACATATGCTGGAATGCTTTCTGCGTAAAACGGATTCGTCTGCCCAAGGATGGGTCTGCGGCCTATCAGGTAGTAGTGGGTGTAACGTACCTACTAGCCGACAACGGGTACGGGTTGTGAGAGCAAGAGCCCGGAGATGGATTCTGAGACATGAATCCAGGCCCTACGGGGCGCAGCAGGCGCGAAAACTTTACAATGCGGGAAACCGTGATAAGGGGACACCGAGTGCCAGCATCATATGCTGGCTGTCCGGATGTGTAAAATACATCTGTTAGCAAGGGCCGGGCAAGACCGGTGCCAGCCGCCGCGGTAACACCGGCGGCCCGAGTGGTGATCGTGATTATTGGGTCTAAAGGGTCCGTAGCCGGTTTGGTCAGTCCTCCGGGAAATCTGACAGCTCAACTGTTAGGCTTTCGGGGGATACTGCCAGACTTGGAACCGGGAGAGGTAAGAGGTACTACAGGGGTAGGAGTGAAATCTTGTAATCCCTGTGGGACCACCTGTGGCGAAGGCGTCTTACCAGAACGGGTTCGACGGTGAGGGACGAAAGCTGGGGGCACGAACCGGATTAGATACCCGGGTAGTCCCAGCCGTAAACGATGCTCGCTAGGTGTCAGGCATGGCGCGACCGTGTCTGGTGCCGCAGGGAAGCCGTGAAGCGAGCCACCTGGGAAGTACGGCCGCAAGGCTGAAACTTAAAGGAATTGGCGGGGGAGCACAACAACGGGTGGAGCCTGCGGTTTAATTGGACTCAACGCCGGACAACTCACCGGGGACGACAGCAATATGTAGGCCAGGCCGAAGACCTTGCCTGAATCGCTGAGAGGAGGTGCATGGCCGTCGCCAGTTCGTACTGTGAAGCATCCTGTTAAGTCAGGCAACGAGCGAGACCCGTGCCCACTGTTACCAGCATGTCCTCCGGGACGATGGGTACTCTGTGGGGACCGCCGGTGTTAAATCGGAGGAAGGTGCGGGCCACGGTAGGTCAGTATGCCCCGAATTTCCCGGGCTACACGCGGGCTACAATGAATGGGACAATGGGTCCCTCCCCTGAAAAGGGCTGGTAATCTCACAAACCCATCCGTAGTTCGGATCGAGGGCTGTAACTCGCCCTCGTGAAGCTGGAATCCGTAGTAATCGCGTTTCAATATAGCGCGGTGAATACGTCCCTGCTCCTTGCACACACCGCCCGTCAAACCACCCGAGTGAGGTATGGGTGAGGGCACGGACTTCGTGCCGTGTTCGAACCTGAATTTTGCAAGGGGGGTTAAGTCGTAACAAGGTAGCCGTAGGGGAATCTGCGGCTGGATCACCTCCT
>AS000110|CP009513.1|SP00010 Archaea;Euryarchaeota;Methanomicrobia;Methanosarcinales;Methanosarcinaceae;Methanosarcina;mazei Go1
GGTTGATCCTGCCAGAGGTTACTGCTATCGGTGTTCGCCTAAGCCATGCGAGTCATATGTAGCAATACATGGCGTACTGCTCAGTAACACGTGGATAACCTGCCCTTGGGATCGGCATAACCCCGGGAAACTGGGGATAATTCCGGATAACGCATATTTGCTGGAATGCTTTATGCGTCAAAAGGATTCGTCTGCCCAAGGATGGGTCTGCGGCCTATCAGGTAGTAGTGGGTGTAATGTACCTACTAGCCAGCGACGGGTACGGGTTGTGAGAGCAAGAGCCCGGAGATGGATTCTGAGACATGAATCCAGGCCCTACGGGGCGCAGCAGGCGCGAAAACTTTACAATGCGGGAAACCGTGATAAGGGGACACCGAGTGCCAGCATCATATGCTGGCTGTCCGGATGTGTAAAATACATCCGTTAGCAAGGGCCGGGCAAGACCGGTGCCAGCCGCCGCGGTAACACCGGCGGCCCGAGTGGTGATCGTGATTATTGGGTCTAAAGGGTCCGTAGCCGGTTTGGTCAGTCCTCCGGGAAATCTGATAGCTCAACTATTAGGCTTTCGGGGGATACTGCCAGACTTGGAACCGGGAGAGGTAAGAGGTACTACAGGGGTAGGAGTGAAATCTTGTAATCCCTGTGGGACCACCTGTGGCGAAGGCGTCTTACCAGAACGGGTTCGACGGTGAGGGACGAAAGCTGGGGGCACGAACCGGATTAGATACCCGGGTAGTCCCAGCCGTAAACGATGCTCGCTAGGTGTCAGGCATGGCGCGACCGTGTCTGGTGCCGCAGGGAAGCCGTGAAGCGAGCCACCTGGGAAGTACGGCCGCAAGGCTGAAACTTAAAGGAATTGGCGGGGGAGCACAACAACGGGTGGAGCCTGCGGTTTAATTGGACTCAACGCCGGACAACTCACCGGGGGCGACAGCAATATGTAGGCCAAGCTGAAGACTTTGCCTGAATCGCTGAGAGGAGGTGCATGGCCGTCGCCAGTTCGTACTGTGAAGCATCCTGTTAAGTCAGGCAACGAGCGAGACCCGTGCCCACTGTTACCAGCATGTCCTCCGGGACGATGGGTACTCTGTGGGGACCGCCGATGTTAAATCGGAGGAAGGTGCGGGCCACGGTAGGTCAGTATGCCCCGAATCTCCCGGGCTACACGCGGGCTACAATGGATGGGACAATGGGTCCCTCCCCTGAAAAGGGCTGGTAATCTCACAAACCCATTCGTAGTTCGGATCGAGGGCTGTAACTCGCCCTCGTGAAGCTGGAATCCGTAGTAATCGCGTTTCAATATAGCGCGGTGAATACGTCCCTGCTCCTTGCACACACCGCCCGTCAAACCACCCGAGTGAGGTATGGGTGAGGGCACGGACTTCGTGCCGTGTTCGAACCTGTGCTTTGCAAGGGGGGTTAAGTCGTAACAAGGTAGCCGTA
>AS000111|AF028691.1|SP00010 Archaea;Euryarchaeota;Methanomicrobia;Methanosarcinales;Methanosarcinaceae;Methanosarcina;mazei Go1
NNNNNGGTTGATCCTGCCGGAGGTTACTGCTATCGGTGTTCGCCTAAGCCATGCGAGTCATATGTAGCAATACATGGCGTACTGCTCAGTAACACGTGGATAACCTGCCCTTGGGACCGGCATAACCCCGGGAAACTGGGGATAATTCCGGATAACGCATATTTGCTGGAATGCTTTATGCGTCAAAAGGATTCGTCTGCCCAAGGATGGGTCTGCGGCCTATCAGGTAGTAGTGGGTGTAATGTACCTACTANCCAGCGACGGGTACGGGTTGTGAGAGCAAGAGCCCGGAGATGGATTCTGAGACATGAATCCAGGCCCTACGGGGCGCAGCAGGCGCGAAAACTTTACAATGCGGGAAACCGTGATAAGGGGACACCGAGTGCCAGCATCATATGCTGGCTGTCCGGATGTGTAAAATACATCCGTTAGCAAGGGCCGGGCAAGACCGGTGCCAGCCGCCGCGGTAACACCGGCGGCCCGAGTGGTGATCGTGATTATTGGGTCTAAAGGGTCCGTAGCCGGTTTGGTCAGTCCTCCGGGAAATCTGATAGCTCAACTATTAGGCTTTCGGGGGATACTGCCAGACTTGGAACCGGGAGAGGTAAGAGGTACTACAGGGGTAGGAGTGAAATCTTGTAATCCCTGTGGGACCACCTGTGGCGAAGGCGTCTTACCAGAACGGGTTCGACGGTGAGGGACGAAAGCTGGGGGCACGAACCGGATTAGATACCCGGGTAGTCCCAGCCGTAAACGATGCTCGCTAGGTGTCAGGCATGGCGCGACCGTGTCTGGTGCCGCAGGGAAGCCGTGAAGCGAGCCACCTGGGAAGTACGGCCGCAAGGCTGAAACTTAAAGGAATTGGCGGGGGAGCACAACAACGGGTGGAGCCTGCGGTTTAATTGGACTCAACGCCGGACAACTCACCGGGGGCGACAGCAATATGTAGGCCAAGCTGAAGACTTTGCCTGAATCGCTGAGAGGAGGTGCATGGCCGTCGCCAGTTCGTACTGTGAAGCATCCTGTTAAGTCAGGCAACGAGCGAGACCCGTGCCCACTGTTACCAGCATGTCCTCCGGGACGATGGGTACTCTGTGGGGACCGCCGATGTTAAATCGGAGGAAGGTGCGGGCCACGGTAGGTCAGTATGCCCCGAATCTCCCGGGCTACACGCGGGCTACAATGGATGGGACAATGGGTCCCTCCCCTGAAAAGGGCTGGTAATCTCACAAACCCATTCGTAGTTCGGATCGAGGGCTGTAACTCGCCCTCGTGAAGCTGGAATCCGTAGTAATCGCGTTTCAATATAGCGCGGTGAATACGTCCCTGCTCCTTGCACACACCGCCCGTCAAACCACCCGAGTGAGGTATGGGTGAGGGCACGGACTNNGTGCCGTGTTCGAACCTGTGCTTTGCAAGGGGGGTTAAGTCGTAACAAGGTAGCCGTAGGGGAATCTGCGGCTGGATCACCTCCT
>AS000112|CP042908.1|SP00010 Archaea;Euryarchaeota;Methanomicrobia;Methanosarcinales;Methanosarcinaceae;Methanosarcina;mazei Go1
TACGGCTACCTTGTTACGACTTAACCCCCCTTGCAAAGCACAGGTTCGAACACGGCACGAAGTCCGTGCCCTCACCCATACCTCACTCGGGTGGTTTGACGGGCGGTGTGTGCAAGGAGCAGGGACGTATTCACCGCGCTATATTGAAACGCGATTACTACGGATTCCAGCTTCACGAGGGCGAGTTACAGCCCTCGATCCGAACTACGAATGGGTTTGTGAGATTACCAGCCCTTTTCAGGGGAGGGACCCATTGTCCCATCCATTGTAGCCCGCGTGTAGCCCGGGAGATTCGGGGCATACTGACCTACCGTGGCCCGCACCTTCCTCCGATTTAACATCGGCGGTCCCCACAGAGTACCCATCGTCCCGGAGGACATGCTGGTAACAGTGGGCACGGGTCTCGCTCGTTGCCTGACTTAACAGGATGCTTCACAGTACGAACTGGCGACGGCCATGCACCTCCTCTCAGCGATTCAGGCAAAGTCTTCAGCTTGGCCTACATATTGCTGTCGCCCCCGGTGAGTTGTCCGGCGTTGAGTCCAATTAAACCGCAGGCTCCACCCGTTGTTGTGCTCCCCCGCCAATTCCTTTAAGTTTCAGCCTTGCGGCCGTACTTCCCAGGTGGCTCGCTTCACGGCTTCCCTGCGGCACCAGACACGGTCGCGCCATGCCTGACACCTAGCGAGCATCGTTTACGGCTGGGACTACCCGGGTATCTAATCCGGTTCGTGCCCCCAGCTTTCGTCCCTCACCGTCGAACCCGTTCTGGTAAGACGCCTTCGCCACAGGTGGTCCCACAGGGATTACAAGATTTCACTCCTACCCCTGTAGTACCTCTTACCTCTCCCGGTTCCAAGTCTGGCAGTATCCCCCGAAAGCCTAATAGTTGAGCTATCAGATTTCCCGGAGGACTGACCAAACCGGCTACGGACCCTTTAGACCCAATAATCACGATCACCACTCGGGCCGCCGGTGTTACCGCGGCGGCTGGCACCGGTCTTGCCCGGCCCTTGCTAACGGATGTATTTTACACATCCGGACAGCCAGCATATGATGCTGGCACTCGGTGTCCCCTTATCACGGTTTCCCGCATTGTAAAGTTTTCGCGCCTGCTGCGCCCCGTAGGGCCTGGATTCATGTCTCAGAATCCATCTCCGGGCTCTTGCTCTCACAACCCGTACCCGTCGCTGGCTAGTAGGTACATTACACCCACTACTACCTGATAGGCCGCAGACCCATCCTTGGGCAGACGAATCCTTTTGACGCATAAAGCATTCCAGCAAATATGCGTTATCCGGAATTATCCCCAGTTTCCCGGGGTTATGCCGGTCCCAAGGGCAGGTTATCCACGTGTTACTGAGCAGTACGCCATGTATTGCTACATATGACTCGCATGGCTTAGGCGAACACCGATAGCAGTAACCTCTGGCAGGATCAACC
>AS000113|JQ268008.1|SP00010 Archaea;Euryarchaeota;Methanomicrobia;Methanosarcinales;Methanosarcinaceae;Methanosarcina;mazei Go1
TCCGGTTGATCCTGCCGGAGGTTACTGCTATCGGTGTTCGCCTAAGCCATGCGAGTCATATGTAGCAATACATGGCGTACTGCTCAGTAACACGTGGATAACCTGCCCTTGGGACCGGCATAACCCCGGGAAACTGGGGATAATTCCGGATAACGCATATTTGCTGGAATGCTTTATGCGTCAAAAGGATTCGTCTGCCCAAGGATGGGTCTGCGGCCTATCAGGTAGTAGTGGGTGTAATGTACCTACTAGCCAGCGACGGGTACGGGTTGTGAGAGCAAGAGCCCGGAGATGGATTCTGAGACATGAATCCAGGCCCTACGGGGCGCAGCAGGCGCGAAAACTYTACAATGCGGGAAACCCGTGATAAGGGGGCACCCGAGTGCCAGCATCATATGCTGGCTGTCCGGATGTGTAAAATACATCCGTTAGCAAGGGCCCGGGCAAGACCGGTGCCAGCCGCCGCGGTAACACCGGCGGCCCCGAGTGGTGATCGTGATTATTGGGTCTAAAGGGTCCGTAGCCGGTTTGGTCAGTCCTCCGGGAAATCTGATAGCTCAACTATTAGGCTTTCGGGGGATACTGCCAGACTTGGAACCGGGAGAGGTAAGAGGTACTACAGGGGTAGGAGTGAAATCTTGTAATCCCTGTGGGACCACCTGTGGCGAAGGCGTCTTACCAGAACGGGTTCGACGGTGAGGGACGAAAGCTGGGGGCACGAACCGGATTAGATACCCGGGTAGTCCCAGCCGTAAACGATGCTCGCTAGGTGTCAGGCATGGCGCGACCGTGTCTGGTGCCGCAGGGAAGCCGTGAAGCGAGCCACCTGGGAAGTACGGCCGCAAGGCTGAAACTTAAAGGAATTGGCGGGGGAGCACAACAACGGGTGGAGCCTGCGGTTTAATTGGACTCAACGCCGGACAACTCACCGGGGGCGACAGCAATATGTAGGCCAAGCTGAAGACTTTGCCTGAATCGCTGAGAGGAGGTGCATGGCCGTCGCCAGTTCGTACTGTGAAGCATCCTGTTAAGTCAGGCAACGAGCGAGACCCGTGCCCACTTTTACCAGCATGTCCTCCGGGGACGATGGGTACTCTGTGGGGGACCGCCGATGTTAAATCCGGAGGAAGGTGCGGGCCACGGTAGGTCAGTATGCCCCGAATCTCCCGGGCTACACGCGGGCTACAATGGATGGGACAATGGGTCCCTCCCCTGAAAAGGGCTGGTAATCTCACAAACCCATTCGTAGTTCGGATCGAGGGCTGTAACTCGCCCTCGTGAAGCTGGAATCCGTAGTAATCGTGTTTCAATATAGCGCGGTGAATACGTCCCTGCTCCTTGCACACACCGCCCGTCAAACCACCCGAGTGAGGTATGGGTGAGGGCACGGACTTCGTGCCGTGTTCGAACCTGTGCTTTGCAAGGGGGGTTAAGTCGTAACAAGGTAACC
>AS000114|AB065296.1|SP00010 Archaea;Euryarchaeota;Methanomicrobia;Methanosarcinales;Methanosarcinaceae;Methanosarcina;mazei Go1
AGGTTACTGCTATCGGTGTTCGCCTAAGCCATGCGAGTCATATGTAGCAATACATGGCGTACTGCTCAGTAACACGTGGATAACCTGCCCTTGGGACCGGCATAACCCCGGGAAACTGGGGATAATTCCGGATAACGCATATTTGCTGGAATGCTTTATGCGTCAAAAGGATTCGTCTGCCCAAGGATGGGTCTGCGGCCTATCAGGTAGTAGTGGGTGTAATGTACCTACTAGCCAGCGACGGGTACGGGTTGTGAGAGCAAGAGCCCGGAGATGGATTCTGAGACATGAATCCAGGCCCTACGGGGCGCAGCAGGCGCGAAAACTTTACAATGCGGGAAACCGTGATAAGGGGACACCGAGTGCCAGCATCATATGCTGGCTGTCCGGATGTGTAAAATACATCCGTTAGCAAGGGCCGGGCAAGACCGGTGCCAGCCGCCGCGGTAACACCGGCGGCCCGAGTGGTGATCGTGATTATTGGGTCTAAAGGGTCCGTAGCCGGTTTGGTCAGTCCTCCGGGAAATCTGATAGCTCAACTATTAGGCTTTCGGGGGATACTGCCAGACTTGGAACCGGGAGAGGTAAGAGGTACTACAGGGGTAGGAGTGAAATCTTGTAATCCCTGTGGGACCACCTGTGGCGAAGGCGTCTTACCAGAACGGGTTCGACGGTGAGGGACGAAAGCTGGGGGCACGAACCGGATTAGATACCCGGGTAGTCCCAGCCGTAAACGATGCTCGCTAGGTGTCAGGCATGGCGCGACCGTGTCTGGTGCCGCAGGGAAGCCGTGAAGCGAGCCACCTGGGAAGTACGGCCGCAAGGCTGAAACTTAAAGGAATTGGCGGGGGAGCACAACAACGGGTGGAGCCTGCGGTTTAATTGGACTCAACGCCGGACAACTCACCGGGGGCGACAGCAATATGTAGGCCAAGCTGAAGACTTTGCCTGAATCGCTGAGAGGAGGTGCATGGCCGTCGCCAGTTCGTACTGTGAAGCATCCTGTTAAGTCAGGCAACGAGCGAGACCCGTGCCCACTGTTACCAGCATGTCCTCCGGGACGATGGGTACTCTGTGGGGACCGCCGATGTTAAATCGGAGGAAGGTGCGGGCCACGGTAGGTCAGTATGCCCCGAATCTCCCGGGCTACACGCGGGCTACAATGGATGGGACAATGGGTCCCTCCCCTGAAAAGGGCTGGTAATCTCACAAACCCATTCGTAGTTCGGATCGAGGGCTGTAACTCGCCCTCGTGAAGCTGGAATCCGTAGTAATCGCRTTTCAATATAGCGCGGTGAATACGTCCCTGCTCCTTGCACACACCGCCCGTCAAACCACCCGAGTGAGGTATGGGTGAGGGCACGGACTTCGTGCCGTGTTCGAACCTGTGCTTTGCAAGGGGGGTTAAGTCGTAACAAGGTAGCCGTAGGGGAATCTGC
>AS000115|FJ982743.1|SP00010 Archaea;Euryarchaeota;Methanomicrobia;Methanosarcinales;Methanosarcinaceae;Methanosarcina;mazei Go1
ATTTCCGGTTGATCCTGCCAGAGGTTACTGCTATCGGTGTTCGCCTAAGCCATGCGAGTCATATGTAGCAATACATGGCGTACTGCTCAGTAACACGTGGATAACCTGCCCTTGGGACCGACATAACCCCGGGAAACTGGGGATAATTCCGGATAACGCATATTTGCTGGAATGCTTTATGCGTCAAAAGGATTCGTCTGCCCAAGGATGGGTCTGCGGCCTACCAGGTAGTAGTGGGTGTAATGTACCTACTAGCCAGCGACGGGTACGGGTTGTGAGAGCAAGAGCCCGGAGATGGATTCTGAGACATGAATCCAGGCCCTACGGGGCGCAGCAGGCGCGAAAACTTTACAATGCGGGAAACCGTGATAAGGGGACACCGAGTGCCAGCATCATATGCTGGCTGTCCGGATGTGTAAAATACATCCGTTAGCAAGGGCCGGGCAAGACCGGTGCCAGCCGCCGCGGTAACACCGGCGGCCCGAGTGGTGATCGTGATTATTGGGTCTAAAGGGTCCGTAGCCGGTTTGGTCAGTCCTCCGGGAAATCTGATAGCTTAACTATTAGGCTTTCGGGGGATACTGCCAGACTTGGAACCGGGAGAGGTAAGAGGTACTACAGGGGTAGGAGTGAAATCTTGTAATCCCTGTGGGACCACCTGTGGCGAAGGCGTCTTACCAGAACGGGTTCGACGGTGGGGGACGAAAGCTGGGGGCACGAACCGGATTAGATACCCGGGTAGTCCCAGCNGTAAACGATGCTCGCTAGGTGTCAGGCATGGCGCGACCGTGTCTGGTGCCGCAGGGAAGCCGTGAAGCGAGCCACCTGGGAAGTACGGCCGCAAGGCTGAAACTTAAAGGAATTGGCGGGGGAGCACAACAACGGGTGGAGCCTGCGGTTTAATTGGACTCAACGCCGGACAACTCACCGGGGGCGACAGCAATATGTAGGCCAAGCTGAAGACTTTGCCTGAATCGCTGAGAGGAGGCGCATGGCCGTCGCCAGTTCGTACTGTGAAGCATCCTGTTAAGTCAGGCAACGAGCGAGACCCGTGCCCACTGTTACCAGCATGTCCTCCGGGACGATGGGTACTCTGTGGGGACCGCCGATGTTAAATCGGAGGAAGGTGCGGGCCACGGTAGGTCAGTATGCCCCGAATCTCCCGGGCTACACGCGGGCTACAATGGATGGGACAATGGGTCCCTCCCCTGAAAAGGGCTGGTAATCTCACAAACCCATTCGTAGTTCGGATCGAGGGCTGTAACTCGCCCTCGTGAAGCTGGAATCCGTAGTAATCGCGTTTCAATATAGCGCGGTGAATACGTCCCTGCTCCTTGCACACACCGCCCGTCAAACCACCCGAGTGAGGTATGGGTGAGGGCACGGACTCTGTGCCGTGTTCGAACCTGTGCTTTGCAAGGGGGGTTAAGTCGTAACAAGGTAGCC
>AS000116|KF360023.1|SP00010 Archaea;Euryarchaeota;Methanomicrobia;Methanosarcinales;Methanosarcinaceae;Methanosarcina;mazei Go1
TTCCGGTTGATCCTGCCGGAGGTTACTGCTATCGGTGTTCGCCTAAGCCATGCGAGTCATATGTAGCAATACATGGCGTACTGCTCAGTAACACGTGGATAACCTGCCCTTGGGACCGGCATAACCCCGGGAACTGGGGATAATTCCGGATAACGCATATTTGCTGGAATGCTTTATGCGTCAAAAGGATTCGTCTGCCCAAGGATGGGTCTGCGGCCTATCAGGTAGTAGTGGGTGTAATGTACCTACTAGCCAGCGACGGGTACGGGTTGTGAGAGCAAGAGCCCGGAGATGGATTCTGAGACATGAATCCAGGCCCTACGGGGCGCAGCAGGCGCGAAAACTTTACAATGCGGGAAACCGTGATAAGGGGACACCGAGTGCCAGCATCATATGCTGGCTGTCCGGATGTGTAAAATACATCCGTTAGCAAGGGCCGGGCAAGACCGGTGCCAGCCGCCGCGGTAACACCGGCGGCCCGAGTGGTGATCGTGATTATTGGGTCTAAAGGGTCCGTAGCCGGTTTGGTCAGTCCTCCGGGAAATCTGATAGCTCAACTATTAGGCTTTCGGGGGATACTGCCAGACTTGGAACCGGGAGAGGTAAGAGGTACTACAGGGGTAGGAGTGAAATCTTGTAATCCCTGTGGGACCACCTGTGGCGAAAGCGTCTTACCAGAACGGGTTCGACGGTGAGGGACGAAAGCTGGGGGCACGAACCGGATTAGATACCCGGGTAGTCCCAGCCGTAAACGATGCTCGCTAGGTGTCAGGCATGGCGCGACCGTGTCTGGTGCCGCAGGGAAGCCGTGAAGCGAGCCACCTGGGAAGTACGGCCGCAAGGCTGAAACTTAAAGGAATTGGCGGGGGAGCACAACAACGGGTGGAGCCTGCGGTTTAATTGGACTCAACGCCGGACAACTCACCGGGGGCGACAGCAATATGTAGGCCAAGCTGAAGACTTTGCCTGAATCGCTGAGAGGAGGTGCATGGCCGTCGCCAGTTCGTACTGTGAAGCATCCTGTTAAGTCAGGCAACGAGCGAGACCCGTGCCCACTGTTACCAGCATGTCCTCCGGGACGATGGGTACTCTGTGGGGACCGCCGATGTTAAATCGGAGGAAGGTGCGGGCCACGGTAGGTCAGTATGCCCCGAATCTCCCGGGCTACACGCGGGCTACAATGGATGGGACAATGGGTCCCTCCCCTGAAAAGGGCTGGTAATCTCACAAACCCATTCGTAGTTCGAATCGAGGGCTGTAACTCGCCCTCGTGAAGCTGGAATCCGTAGTAATCGCGTTTCAATATAGCGCGGTGAATACGTCCCTGCTCCTTGCACACACCGCCCGTCAAACCACCCGAGTGAGGTATGGTGAGGGCACGGACTTCGTGCCGTGTTCGAACCTGTGCTTGCAAGGGGGGTAAAGTCGTAACAAGGTAACC
>AS000117|KM111596.1|SP00010 Archaea;Euryarchaeota;Methanomicrobia;Methanosarcinales;Methanosarcinaceae;Methanosarcina;mazei Go1
CTGCCAGAGGTTACTGCTATCGGTGTTCGCCTAAGCCATGCGAGTCATATGTAGCAATACATGGCGTACTGCTCAGTAACACGTGGATAACCTGCCCTTGGGACCGGCATAACCCCGGGAAACTGGGGATAATTCCGGATAACGCATATTTGCTGGAATGCTTTATGCGTCAAAAGGATTCGTCTGCCCAAGGATGGGTCTGCGGCCTATCAGGTAGTAGTGGGTGTAATGTACCTACTAGCCAGCGACGGGTACGGGTTGTGAGAGCAAGAGCCCGGAGATGGATTCTGAGACATGAATCCAGGCCCTACGGGGCGCAGCAGGCGCGAAAACTTTACAATGCGGGAAACCGTGATAAGGGGACACCGAGTGCCAGCATCATATGCTGGCTGTCCGGATGTGTAAAATACATCCGTTAGCAAGGGCCGGGCAAGACCGGTGCCAGCCGCCGCGGTAACACCGGCGGCCCGAGTGGTGATCGTGATTATTGGGTCTAAAGGGTCCGTAGCCGGTTTGGTCAGTCCTCCGGGAAATCTGATAGCTCAACTATTAGGCTTTCGGGGGATACTGCCAGACTTGGAACCGGGAGAGGTAAGAGGTACTACAGGGGTAGGAGTGAAATCTTGTAATCCCTGTGGGACCACCTGTGGCGAAGGCGTCTTACCAGAACGGGTTCGACGGTGAGGGACGAAAGCTGGGGGCACGAACCGGATTAGATACCCGGGTAGTCCCAGCCGTAAACGATGCTCGCTAGGTGTCAGGCATGGCGCGACCGTGTCTGGTGCCGCAGGGAAGCCGTGAAGCGAGCCACCTGGGAAGTACGGCCGCAAGGCTGAAACTTAAAGGAATTGGCGGGGGAGCACAACAACGGGTGGAGCCTGCGGTTTAATTGGACTCAACGCCGGACAACTCACCGGGGGCGACAGCAATACGTAGGCCAAGCTGAAGACTTTGCCTGAATCGCTGAGAGGAGGTGCATGGCCGTCGCCAGTTCGTACTGTGAAGCATCCTGTTAAGTCAGGCAACGAGCGAGACCCGTGCCCACTGTTACCAGCATGTCCTCCGGGACGATGGGTACTCTGTGGGGACCGCCGATGTTAAATCGGAGGAAGGTGCGGGCCACGGTAGGTCAGTATGCCCCGAATCTCCCGGGCTACACGCGGGCTACAATGGATGGGACAATGGGTCCCTCCCCTGAAAAGGGCTGGTAATCTCACAAACCCATTCGTAGTTCGGATCGAGGGCTGTAACTCGCCCTCGTGAAGCTGGAATCCGTAGTAATCGCGTTTCAATATAGCGTGGTGAATACGTCCCTGCTCCTTGCACACACCGCCCGTCAAACCACCCGAGTGAGGTATGGGTGAGGGCACGGACTCTGTGCCGTGTTCGAACCTGTGCTTTGCAAGGGGGGTTAAGTCGTAACAAGGTAACC
>AS000118|CP009509.1|SP00010 Archaea;Euryarchaeota;Methanomicrobia;Methanosarcinales;Methanosarcinaceae;Methanosarcina;mazei Go1
GGTTGATCCTGCCAGAGGTTACTGCTATCGGTGTTCGCCTAAGCCATGCGAGTCATATGTAGCAATACATGGCGTACTGCTCAGTAACACGTGGATAACCTGCCCTTGGGACCGGAATAACCCCGGGAAACTGGGGATAATTCCGGATAACGCATATTTGCTGGAATGCTTTATGCGTCAAAAGGATTCGTCTGCCCAAGGATGGGTCTGCGGCCTATCAGGTAGTAGTGGGTGTAATGTACCTACTAGCCAGCGACGGGTACGGGTTGTGAGAGCAAGAGCCCGGAGATGGATTCTGAGACATGAATCCAGGCCCTACGGGGCGCAGCAGGCGCGAAAACTTTACAATGCGGGAAACCGTGATAAGGGGACACCGAGTGCCAGCATCATATGCTGGCTGTCCGGATGTGTAAAATACATCCGTTAGCAAGGGCCGGGCAAGACCGGTGCCAGCCGCCGCGGTAACACCGGCGGCCCGAGTGGTGATCGTGATTATTGGGTCTAAAGGGTCCGTAGCCGGTTTGGTCAGTCCTCCGGGAAATCTGATAGCTCAACTATTAGGCTTTCGGGGGATACTGCCAGACTTGGAACCGGGAGAGGTAAGAGGTACTACAGGGGTAGGAGTGAAATCTTGTAATCCCTGTGGGACCACCTGTGGCGAAGGCGTCTTACCAGAACGGGTTCGACGGTGAGGGACGAAAGCTGGGGGCACGAACCGGATTAGATACCCGGGTAGTCCCAGCCGTAAACGATGCTCGCTAGGTGTCAGGCATGGCGCGACCGTGTCTGGTGCCGCAGGGAAGCCGTGAAGCGAGCCACCTGGGAAGTACGGCCGCAAGGCTGAAACTTAAAGGAATTGGCGGGGGAGCACAACAACGGGTGGAGCCTGCGGTTTAATTGGACTCAACGCCGGACAACTCACCGGGGGCGACAGCAATATGTAGGCCAAGCTGAAGACTTTGCCTGAATCGCTGAGAGGAGGTGCATGGCCGTCGCCAGTTCGTACTGTGAAGCATCCTGTTAAGTCAGGCAACGAGCGAGACCCGTGCCCACTGTTACCAGCATGTCCTCCGGGACGATGGGTACTCTGTGGGGACCGCCGATGTTAAATCGGAGGAAGGTGCGGGCCACGGTAGGTCAGTATGCCCCGAATCTCCCGGGCTACACGCGGGCTACAATGGATGGGACAATGGGTCCCTCCCCTGAAAAGGGCTGGTAATCTCACAAACCCATTCGTAGTTCGGATCGAGGGCTGTAACTCGCCCTCGTGAAGCTGGAATCCGTAGTAATCGCGTTTCAATATAGCGCGGTGAATACGTCCCTGCTCCTTGCACACACCGCCCGTCAAACCACCCGAGTGAGGTATGGGTGAGGGCACGGACTTCGTGCCGTGTTCGAACCTGTGCTTTGCAAGGGGGGTTAAGTCGTAACAAGGTAGCCGTA
>AS000119|KM111598.1|SP00010 Archaea;Euryarchaeota;Methanomicrobia;Methanosarcinales;Methanosarcinaceae;Methanosarcina;mazei Go1
TCCGGTTGATCCTGCCGGAGGTTACTGCTATCGGTGTTCGCCTAAGCCATGCGAGTCATATGTAGCAATACATGGCGTACTGCTCAGTAACACGTGGATAACCTGCCCTTGGGACCGGCATAACCCCGGGAAACTGGGGATAATTCCGGATAACGCATATTTGCTGGAATGCTTTATGCGTCAAAAGGATTCGTCTGCCCAAGGATGGGTCTGCGGCCTATCAGGTAGTAGTGGGTGTAATGTACCTACTAGCCAGCGACGGGTACAGGTTGTGAGAGCAAGAGCCCGGAGATGGATTCTGAGACATGAATCCAGGCCCTACGGGGCGCAGCAGGCGCGAAAACTTTACAATGCGGGAAACCGTGATAAGGGGACACCGAGTGCCAGCATCATATGCTGGCTGTCCGGATGTGTAAAATACATCCGTTAGCAAGGGCCGGGCAAGACCGGTGCCAGCCGCCGCGGTAACACCGGCGGCCCGAGTGGTGATCGTGATTATTGGGTCTAAAGGGTCCGTAGCCGGTTTGGTCAGTCCTCCGGGAAATCTGATAGCTCAACTATTAGGCTTTCGGGGGATACTGCCAGACTTGGAACCGGGAGAGGTAAGAGGTACTACAGGGGTAGGAGTGAAATCTTGTAATCCCTGTGGGACCACCTGTGGCGAAGGCGTCTTACCAGAACGGGTTCGACGGTGAGGGACGAAAGCTGGGGGCACGAACCGGATTAGATACCCGGGTAGTCCCAGCCGTAAACGATGCTCGCTAGGTGTCAGGCATGGCGCGACCGTGTCTGGTGCCGCAGGGAAGCCGTGAAGCGAGCCACCTGGGAAGTACGGCCGCAAGGCTGAAACTTAAAGGAATTGGCGGGGGAGCACAACAACGGGTGGAGCCTGCGGTTTAATTGGACTCAACGCCGGACAACTCACCGGGGGCGACAGCAATATGTAGGCCAAGCTGAAGACTTTGCCTGAATCGCTGAGAGGAGGTGCATGGCCGTCGCCAGTTCGTACTGTGAAGCATCCTGTTAAGTCAGGCAACGAGCGAGACCCGTGCCCACTGTTACCAGCATGTCCTCCGGGACGATGGGTACTCTGTGGGGACCGCCGATGTTAAATCGGAGGAAGGTGCGGGCCACGGTAGGTCAGTATGCCCCGAATCTCCCGGGCTACACGCGGGCTACAATGGATGGGACAATGGGTCCCTCCCCTGAAAAGGGCTGGTAATCTCACAAACCCATTCGTAGTTCGGAACGAGGGCTGTAACTCGCCCTCGTGAAGCTGGAATCCGTAGTAATCGCGTTTCAATATAGCGCGGTGAATACGTCCCTGCTCCTTGCACACACCGCCCGTCAAACCACCCGAGTGAGGTATGGGTGAGGGCACGGACTTCGTGCCGTGTTCGAACCTGTGCTTTGCAAGGGGGGTTAAGTCGTAACAAG
>AS000120|KP231485.1|SP00010 Archaea;Euryarchaeota;Methanomicrobia;Methanosarcinales;Methanosarcinaceae;Methanosarcina;mazei Go1
TTCCGGTTGATCCCGCCGGAGGTTACTGCTATCGGTGTTCGCCTAAGCCATGCGAGTCATATGTAGCAATACATGGCGTACTGCTCAGTAACACGTGGATAACCTGCCCTTGGGACCGGCATAACCCCGGGAAACTGGGGATAATTCCGGATAACGCATATTTGCTGGAGTGCTTTATGCGTCAAAAGGATTCGTCTGCCCAAGGATGGGTCTGCGGCCTATCAGGTAGTAGTGGGTGTAATGTACCTACTAGCCAGCGACGGGTACGGGTTGTGAGAGCAAGAGCCCGGAGATGGATTCTGAGACATGAATCCAGGCCCTACGGGGCGCAGCAGGCGCGAAAACTTTACAATGCGGGAAACCGTGATAAGGGGACACCGAGTGCCAGCATCATATGCTGGCTGTCCGGATGTGTAAAATACATCCGTTAGCAAGGGCCGGGCAAGACCGGTGCCAGCCGCCGCGGTAACACCGGCGGCCCGAGTGGTGATCGTGATTATTGGGTCTAAAGGGTCCGTAGCCGGTTTGGTCAGTCCTCCGGGAAATCTGATAGCTCAACTATTAGGCTTTCGGGGGATACTGCCAGACTTGGAACCGGGAGAGGTAAGAGGTACTACAGGGGTAGGAGTGAAATCTTGTAATCCCTGTGGGACCACCTGTGGCGAAAGCGTCTTACCAGAACGGGTTCGACGGTGAGGGACGAAAGCTGGGGGCACGAACCGGATTAGATACCCGGGTAGTCCCAGCCGTAAACGATGCTCGCTAGGTGTCAGGCATGGCGCGACCGTGTCTGGTGCCGCAGGGAAGCCGTGAAGCGAGCCACCTGGGAAGTACGGCCGCAAGGCTGAAACTTAAAGGAATTGGCGGGGGAGCACAACAACGGGTGGAGCCTGCGGTTTAATTGGACTCAACGCCGGACAACTCACCGGGGGCGACAGCAATATGTAGGCCAAGCTGAAGACTTTGCCTGAATCGCTGAGAGGAGGTGCATGGCCGTCGCCAGTTCGTACTGTGAAGCATCCTGTTAAGTCAGGCAACGAGCGAGACCCGTGCCCACTGTTACCAGCATGTCCTCCGGGACGATGGGTACTCTGTGGGGACCGCCGATGTTAAATCGGAGGAAGGTGCGGGCCACGGTAGGTCAGTATGCCCCGAATCTCCCGGGCTACACGCGGGCTACAATGGATGGGACAATGGGTCCCTCCCCTGAAAAGGGCTGGTAATCTCACAAACCCATTCGTAGTTCGGATCGAGGGCTGTAACTCGCCCTCGTGAAGTTGGAATCCGTAGTAATCGCGTTTCAATATAGCGCGGTGAATACGTCCCTGCTCCTTGCACACACCGCCCGTCAAACCACCCGAGTGAGGTATGGGTGAGGGCACGGACTCTGTGCCGTGTTCGAACCTGTGCTTTGCAAGGGGGGTTAAGTCGTAACAAGGTAGCCGTA
>AS000121|KM408633.1|SP00010 Archaea;Euryarchaeota;Methanomicrobia;Methanosarcinales;Methanosarcinaceae;Methanosarcina;mazei Go1
TTCCGGTTGATCCCGCCGGAGGTTACTGCTATCGGTGTTCGCCTAAGCCATGCGAGTCATATGTAGCAATACATGGCGTACTGCTCAGTAACACGTGGATAACCTGCCCTTGGGACCGGCATAACCCCGGGAAACTGGGGATAATTCCGGATAACGCATATTTGCTGGAATGCTTTATGCGTCAAAAGGATTCGTCTGCCCAAGGATGGGTCTGCGGCCTATCAGGTAGTAGTGGGTGTAATGTACCTACTAGCCAGCGACGGGTACGGGTTGTGAGAGCAAGAGCCCGGAGATGGATTCTGAGACATGAATCCAGGCCCTACGGGGCGCAGCAGGCGCGAAAACTTTACAATGCGGGAAACCGTGATAAGGGGACACCGAGTGCCAGCATCATATGCTGGCTGTCCGGATGTGTAAAATACATCCGTTAGCAAGGGCCGGGCAAGACCGGTGCCAGCCGCCGCGGTAACACCGGCGGCCCGAGTGGTGATCGTGATTATTGGGTCTAAAGGGTCCGTAGCCGGTTTGGTCAGTCCTCCGGGAAATCTGATAGCTCAACTATTAGGCTTTCGGGGGATACTGCCAGACTTGGAACCGGGAGAGGTAAGAGGTACTACAGGGGTAGGAGTGAAATCTTGTAATCCCTGTGGGACCACCTGTGGCGAAGGCGTCTTACCAGAACGGGTTCGACGGTGAGGGACGAAAGCTGGGGGCACGAACCGGATTAGATACCCGGGTAGTCCCAGCCGTAAACGATGCTCGCTAGGTGTCAGGCATGGCGCGACCGTGTCTGGTGCCGCAGGGAAGCCGTGAAGCGAGCCACCTGGGAAGTACGGCCGCAAGGCTGAAACTTAAAGGAATTGGCGGGGGAGCACAACAACGGGTGGAGCCTGCGGTTTAATTGGACTCAACGCCGGACAACTCACCGGGGGCGACAGCAATATGTAGGCCAAGCTGAAGACTTTGCCTGAATCGCTGAGAGGAGGTGCATGGCCGTCGCCAGTTCGTACTGTGAAGCATCCTGTTAAGTCAGGCAACGAGCGAGACCCGTGCCCACTGTTACCAGCATGTCCTCCGGGACGATGGGTACTCTGTGGGGACCGCCGATGTTAAATCGGAGGAAGGTGCGGGCCACGGTAGGTCAGTATGCCCCGAATCTCCCGGGCTACACGCGGGCTACAATGGATGGGACAATGGGTCCCTCCCCTGAAAAGGGCTGGTAATCTCACAAACCCATTCGTAGTTCGGATCGAGGGCTGTAACTCGCCCTCGTGAAGCTGGAATCCGTAGTAATCGCGTTTCAATATAGCGCGGTGAATACGTCCCTGCTCCTTGCACACACCGCCCGTCAAACCACCCGAGTGAGGTATGGGTGAGGGCACGGACTCTGTGCCGTGTTCGAACCTGTGCTTTGCAAGGGGGGTTAAGTCGTAACAAGGTAACCGTA
>AS000122|KP231477.1|SP00010 Archaea;Euryarchaeota;Methanomicrobia;Methanosarcinales;Methanosarcinaceae;Methanosarcina;mazei Go1
TTCCGGTTGATCCTGCCGGAGGTTACTGCTATCGGTGTTCGCCTAAGCCATGCGAGTCATATGTAGCAATACATGGCGTACTGCTCAGTAACACGTGGATAACCTGCCCTTGGGACCGGCATAACCCCGGGAAACTGGGGATAATTCCGGATAACGCATATTTGCTGGAATGCTTTATGCGTCAAAAGGATTCGTCTGCCCAAGGATGGGTCTGCGGCCTATCAGGTAGTAGTGGGTGTAATGTACCTACTAGCCAGCGACGGGTACGGGTTGTGAGAGCAAGAGCCCGGAGATGGATTCTGAGACATGAATCCAGGCCCTACGGGGCGCAGCAGGCGCGAAAACTTTACAATGCGGGAAACCGTGATAAGGGGACACCGAGTGCCAGCATCATATGCTGGCTGTCCGGATGTGTAAAATACATCCGTTAGCAAGGGCCGGGCAAGACCGGTGCCAGCCGCCGCGGTAACACCGGCGGCCCGAGTGGTGATCGTGATTATTGGGTCTAAAGGGTCCGTAGCCGGTTTGGTCAGTCCTCCGGGAAATCTGATAGCTCAACTATTAGGCTTTCGGGGGATACTGCCAGACTTGGAACCGGGAGAGGTAAGGGGTACTACAGGGGTAGGAGTGAAATCTTGTAATCCCTGTGGGACCACCTGTGGCGAAGGCGTCTTACCAGAACGGGTTCGACGGTGAGGGACGAAAGCTGGGGGCACGAACCGGATTAGATACCCGGGTAGTCCCAGCCGTAAACGATGCTCGCTAGGTGTCAGGCATGGCGCGACCGTGTCTGGTGCCGCAGGGAAGCCGTGAAGCGAGCCACCTGGGAAGTACGGCCGCAAGGCTGAAACTTAAAGGAATTGGCGGGGGAGCACAACAACGGGTGGAGCCTGCGGTTTAATTGGACTCAACGCCGGACAACTCACCGGGGGCGACAGCAATATGTAGGCCAAGCTGAAGACTTTGCCTGAATCGCTGAGAGGAGGTGCATGGCCGTCGCCAGTTCGTACTGTGAAGCATCCTGTTAAGTCAGGCAACGAGCGAGACCCGTGCCCACTGTTACCAGCATGTCCTCCGGGACGATGGGTACTCTGTGGGAACCGCCGATGTTAAATCGGAGGAAGGTGCGGGCCACGGTAGGTCAGTATGCCCCGAATCTCCCGGGCTACACGCGGGCTACAATGGATGGGACAATGGGTCCCTCCCCTGAAAAGGGCTGGTAATCTCACAAACCCATTCGTAGTTCGGATCGAGGGCTGTAACTCGCCCTCGTGAAGCTGGAATCCGTAGTAATCGCGTTTCAATATAGCGCGGTGAATACGTCCCTGCTCCTTGCACACACCGCCCGTCAAACCACCCGAGTGAGGTATGGGTGAGGGCACGGACTCTGTGCCGTGTTCGAACCTGTGCTTTGCAAGGGGGGTTAAGTCGTAACAAGGTAGCCGTA
>AS000123|FJ982701.1|SP00010 Archaea;Euryarchaeota;Methanomicrobia;Methanosarcinales;Methanosarcinaceae;Methanosarcina;mazei Go1
TCCGGTTGATCCTGCCAGAGGTTACTGCTATCGGTGTTCGCCTAAGCCATGCGAGTCATATGTAGCAATACATGGCGCACTGCTCAGTAACACGTGGATAACCTGCCCTTGGGACCGGCATAACCCCGGGAAACTGGGGATAATTCCGGATAACGCATATTTGCTGGAATGCTTTATGCGTCAAAAGGATTCGTCTGCCCCAGGATGGGTCTGCGGCCTATCAGGTAGTAGTGGGTGTAATGTACCTACTAGCCAGCGACGGGTACGGGTTGTGAGAGCAAGAGCCCGGAGATGGATTCTGAGACATGAATCCAGGCCCTACGGGGCGCAGCAGGCGCGAAAACTTTACAATGCGGGAAACTGTGATAAGGGGACACCGAGTGCCAGCATCATATGCTGGCTGTCCGGATGTGTAAAATACATCCGTTAGCAAGGGCCGGGCAAGACCGGTGCCAGCCGCCGCGGTAACACCGGCGGCCCGAGTGGTGATCGTGATTATTGGGTCTGAAGGGTCCGTAGCCGGTTTGGTCAGTCCTCCGGGAAATCTGATAGCTCAACTATTAGGCTTTCGGGGGATACTGCCAGACTTGGAACCGGGAGAGGTAAGAGGTACTACAGGGGTAGGAGTGAAATCTTGTAATCCCTGTGGGACCACCTGTGGCGAAGGCGTCTTACCAGAACGGGTTCGACGGTGAGGGACGAAAGCTGGGGGCACGAACCGGATTAGATACCCGGGTAGTCCCAGCCGTAAACGATGCTCGCTAGGTGTCAGGCATGGCGCGACCGTGTCTGGTGCCGCAGGGAAGCCGTGAAGCGAGCCACCTGGGAAGTACGGCCGCAAGGCTGAAACTTAAAGGAATTGGCGGGGGAGCACAACAACGGGGTGGGAGCCCGCGGTTTAATTGGACTCAACGCCGGACAACTCACCGGGGGCGACAGCAATATGTAGGCCAAGCTGAAGACTTTGCCTGAATCGCTGAGAGGAGGTGCATGGCCGTCGCCAGTTCGTACTGTGAAGCATCCTGTTAAGTCAGGCAACGAGCGAGACCCGTGCCCACTGTTACCAGCATGTCCTCCGGGACGATGGGTACTCTGTGGGGACCGCCGATGTTAAATCGGAGGAAGGTGCGGGCCACGGTAGGTCAGTATGCCCCGAATCTCCCGGGCTACACGCGGGCTACAATGGATGGGACAATGGGTCCCTCCCCTGGAAAGGGCCGGTAATCTCACAAACCCATTCGTAGTTCGGATCGAGGGCTGTAACTCGCCCTCGTGAAGCTGGAATCCGTAGTAATCGCGTTTCAATATAGCGCGGTGAATACGTCCCTGCTCCTTGCACACACCGCCCGTCAAACCACCCGAGTGAGGTATGGGTGAGGGCACGGACTCTGTGCCGTGTTCGAACCTGTGCTTTGCAAGGGGGGTT
>AS000124|FJ982740.1|SP00010 Archaea;Euryarchaeota;Methanomicrobia;Methanosarcinales;Methanosarcinaceae;Methanosarcina;mazei Go1
ATTTCCGGTTGATCCTGCCAGAGGTTACTGCTATCGGTGTTCGCCTAAGCCATGCGAGTCATATGTAGCAATACATGGCGTACTGCTCAGTAACACGTGGATAACCTGCCCTTGGGACCGGCATAACCCCGGGAAACTGGGGATAATTCCGGATAACGCATATTTGCTGGAATGCTTTATGCGTCAAAAGGATTCGTCTGCCCAAGGATGGGTCTGCGGCCTATCAGGTAGTAGTGGGTGTAATGTACCTACTAGCCAGCGACGGGTACGGGTTGTGAGAGCAAGAGCCCGGAGATGGATTCTGAGACATGAATCCAGGCCCTACGGGGCGCAGCAGGCGCGAAAACTTCACAATGCGGGAAACCGTGATAAGGGGACACCGAGTGCCAGCATCATATGCTGGCTGTCCGGATGTGTAAAATACATCCGTTAGCAAGGGCCGGGCAAGACCGGTGCCAGCCGCCGCGGTAGCACCGGCGGCCCGAGTGGTGATCGTGATTATTGGGTCTAAAGGGTCCATAGCCGGTTTGGTCAGTCCTCCGGGAAATCTGATAGCTTAACTATTAGGCTTTCGGGGGATACTGCCAGACTTGGAACCGGGAGAGGTAAGAGGTACTACAGGGGTAGGAGTGAAATCTTGTAATCCCTGTGGGACCACCTGTGGCGAAGGCGTCTTACCAGAACGGGTTCGACGGTGAGGGACGAAAGCTGGGGGCACGAACCGGATTAGATACCCGGGTAGTCCCAGCCGTAAACGATGCTCGCTAGGTGTCAGCATGGCGCGACCGTGTCTGGTGCCGCAGGAAGCCGTGAAGCGAGCCACCTGGGAAGTACGGCCGCAAGGCTGAAACTTAAAGGAATTGGCGGGGGAGCACAACAACGGGTGGAGCCTGCGGTTTAATTGGACTCAACGCCGGACAACTCACCGGGGGCGACAGCAATATGTAGGCCAAGCTGAAGACTTTGCCTGAATCGCTGAGAGGAGGTGCATGGCCGTCGCCAGTTCGTACTGTGAAGCATCCTGTTAAGTCAGGCAACGAGCGAGACCCGTGCCCACTGTTACCAGCATGTCCTCCGGGACGATGGGTACTCTGTGGGGACCGCCGATGTTAAGTCGGAGGAAGGTGCGGGCCACGGTAGGTCAGTATGCCCCGAATCTCCCGGGCTACACGCGGGCTACAATGGATGGGACAATGGGTCCCTCCCCTGAAAAGGGCTGGTAATCTCACAAACCCATTCGTAGTTCGGATCGAGGGCTGTAACTCGCCCTCGTGAAGCTGGAATCCGTAGCAATCGCGTTTCAATATAGCGCGGTGAATACGTCCCTGCTCCTTGCACACACCGCCCGTCAAACCACCCGAGTGAGGTATGGGTGAGGGCACGGACTCTGTGCCGTGTTCGAACCTGTGCTTTGCAAGGGGGGTTAAGTCGTAACAAGGTAGCC
>AS000125|NC_003901.1|SP00010 Archaea;Euryarchaeota;Methanomicrobia;Methanosarcinales;Methanosarcinaceae;Methanosarcina;mazei Go1
GGTTGATCCTGCCAGAGGTTACTGCTATCGGTGTTCGCCTAAGCCATGCGAGTCATATGTAGCAATACATGGCGTACTGCTCAGTAACACGTGGATAACCTGCCCTTGGGACCGGCATAACCCCGGGAAACTGGGGATAATTCCGGATAACGCATATTTGCTGGAATGCTTTATGCGTCAAAAGGATTCGTCTGCCCAAGGATGGGTCTGCGGCCTATCAGGTAGTAGTGGGTGTAATGTACCTACTAGCCAGCGACGGGTACGGGTTGTGAGAGCAAGAGCCCGGAGATGGATTCTGAGACATGAATCCAGGCCCTACGGGGCGCAGCAGGCGCGAAAACTTTACAATGCGGGAAACCGTGATAAGGGGACACCGAGTGCCAGCATCATATGCTGGCTGTCCGGATGTGTAAAATACATCCGTTAGCAAGGGCCGGGCAAGACCGGTGCCAGCCGCCGCGGTAACACCGGCGGCCCGAGTGGTGATCGTGATTATTGGGTCTAAAGGGTCCGTAGCCGGTTTGGTCAGTCCTCCGGGAAATCTGATAGCTCAACTATTAGGCTTTCGGGGGATACTGCCAGACTTGGAACCGGGAGAGGTAAGAGGTACTACAGGGGTAGGAGTGAAATCTTGTAATCCCTGTGGGACCACCTGTGGCGAAGGCGTCTTACCAGAACGGGTTCGACGGTGAGGGACGAAAGCTGGGGGCACGAACCGGATTAGATACCCGGGTAGTCCCAGCCGTAAACGATGCTCGCTAGGTGTCAGGCATGGCGCGACCGTGTCTGGTGCCGCAGGGAAGCCGTGAAGCGAGCCACCTGGGAAGTACGGCCGCAAGGCTGAAACTTAAAGGAATTGGCGGGGGAGCACAACAACGGGTGGAGCCTGCGGTTTAATTGGACTCAACGCCGGACAACTCACCGGGGGCGACAGCAATATGTAGGCCAAGCTGAAGACTTTGCCTGAATCGCTGAGAGGAGGTGCATGGCCGTCGCCAGTTCGTACTGTGAAGCATCCTGTTAAGTCAGGCAACGAGCGAGACCCGTGCCCACTGTTACCAGCATGTCCTCCGGGACGATGGGTACTCTGTGGGGACCGCCGATGTTAAATCGGAGGAAGGTGCGGGCCACGGTAGGTCAGTATGCCCCGAATCTCCCGGGCTACACGCGGGCTACAATGGATGGGACAATGGGTCCCTCCCCTGAAAAGGGCTGGTAATCTCACAAACCCATTCGTAGTTCGGATCGAGGGCTGTAACTCGCCCTCGTGAAGCTGGAATCCGTAGTAATCGCGTTTCAATATAGCGCGGTGAATACGTCCCTGCTCCTTGCACACACCGCCCGTCAAACCACCCGAGTGAGGTATGGGTGAGGGCACGGACTTCGTGCCGTGTTCGAACCTGTGCTTTGCAAGGGGGGTTAAGTCGTAACAAGGTAGCCGTA
>AS000126|JF980395.1|SP00010 Archaea;Euryarchaeota;Methanomicrobia;Methanosarcinales;Methanosarcinaceae;Methanosarcina;mazei Go1
TCTGGTTGATCCTGCCAGAGGTTACTGCTATCGGTGTTCGCCTAAGCCATGCGAGTCATATGTAGCAATACATGGCGTACTGCTCAGTAACACGTGGATAACCTGCCCTTGGGACCGGCATAACCCCGGGAAACTGGGGATAATTCCGGATAACGCATATTTGCTGGAATGCTTTATGCGTCAAAAGGATTCGTCTGCCCAAGGATGGGTCTGCGGCCTATCAGGTAGTAGTGGGTGTAATGTACCTACTAGCCAGCGACGGGTACGGGTTGTGAGAGCAAGAGCCCGGAGATGGATTCTGAGACATGAATCCAGGCCCTACGGGGCGCAGCAGGCGCGAAAACTTTACAATGCGGGAAACCGTGATAAGGGGACACCGAGTGCCAGCATCATATGCTGGCTGTCCGGATGTGTAAAATACATCCGTTAGCAAGGGCCGGGCAAGACCGGTGCCAGCCGCCGCGGTAACACCGGCGGCCCGAGTGGTGATCGTGATTATTGGGTCTAAAGGGTCCGTAGCCGGTTTGGTCAGTCCTCCGGGAAATCTGATAGCTCAACTATTAGGCTTTCGGGGGATACTGCCAGACTTGGAACCGGGAGAGGTAAGAGGTACTACAGGGGTAGGAGTGAAATCTTGTAATCCCTGTGGGACCACCTGTGGCGAAGGCGACTTACCAGAACGGGTTCGACGGTGAGGGACGAAAGCTGGGGGCACGAACCGGATTAGATACCCGGGTAGTCCCAGCCGTAAACGATGCTCGCTAGGTGTCAGGCATGGCGCGACCGTGTCTGGTGCCGCAGGGAAGCCGTGAAGCGAGCCACCTGGGAAGTACGGCCGCAAGGCTGAAACTTAAAGGAATTGGCGGGGGAGCACAACAACGGGTGGAGCCTGCGGTTTAATTGGACTCAACGCCGGACAACTCACCGGGGGCGACAGCAATATGTAGGCCAAGCTGAAGACTTTGCCTGAATCGCTGAGAGGAGGTGCATGGCCGTCGCCAGTTCGTACTGTGAAGCATCCTGTTAAGTCAGGCAACGAGCGAGACCCGTGCCCACTAGCTTACCAGCATGTCCTCCGGGACGATGGGTACTCTGTGGGGACCGCCGATGTTAAATCGGAGGAAGGTGCGGGCCACGGTAGGTCAGTATGCCCCGAATCTCCCGGGCTACACGCGGGCTACAATGGGTGGGACAATGGGTCCCTCCCCTGAAAAGGGCTGGTAATCTCACAAACCCATTCGTAGTTCGGATCGAGGGCTGTAACTCGCCCTCGTGAAGCTGGAATCCGTAGTAATCGCGTTTCAATATAGCGCGGTGAATACGTCCCTGCTCCTTGCACACACCGCCCGTCAAACCACCCGAGTGAGGTATGGGTGAGGGCACGGACTCTGTGCCGTGTTCGAACCTGTGCTTTGCAAGGGGGGTT
>AS000127|CP042908.1|SP00010 Archaea;Euryarchaeota;Methanomicrobia;Methanosarcinales;Methanosarcinaceae;Methanosarcina;mazei Go1
GGTTGATCCTGCCAGAGGTTACTGCTATCGGTGTTCGCCTAAGCCATGCGAGTCATATGTAGCAATACATGGCGTACTGCTCAGTAACACGTGGATAACCTGCCCTTGGGACCGGCATAACCCCGGGAAACTGGGGATAATTCCGGATAACGCATATTTGCTGGAATGCTTTATGCGTCAAAAGGATTCGTCTGCCCAAGGATGGGTCTGCGGCCTATCAGGTAGTAGTGGGTGTAATGTACCTACTAGCCAGCGACGGGTACGGGTTGTGAGAGCAAGAGCCCGGAGATGGATTCTGAGACATGAATCCAGGCCCTACGGGGCGCAGCAGGCGCGAAAACTTTACAATGCGGGAAACCGTGATAAGGGGACACCGAGTGCCAGCATCATATGCTGGCTGTCCGGATGTGTAAAATACATCCGTTAGCAAGGGCCGGGCAAGACCGGTGCCAGCCGCCGCGGTAACACCGGCGGCCCGAGTGGTGATCGTGATTATTGGGTCTAAAGGGTCCGTAGCCGGTTTGGTCAGTCCTCCGGGAAATCTGATAGCTCAACTATTAGGCTTTCGGGGGATACTGCCAGACTTGGAACCGGGAGAGGTAAGAGGTACTACAGGGGTAGGAGTGAAATCTTGTAATCCCTGTGGGACCACCTGTGGCGAAAGCGTCTTACCAGAACGGGTTCGACGGTGAGGGACGAAAGCTGGGGGCACGAACCGGATTAGATACCCGGGTAGTCCCAGCCGTAAACGATGCTCGCTAGGTGTCAGGCATGGCGCGACCGTGTCTGGTGCCGCAGGGAAGCCGTGAAGCGAGCCACCTGGGAAGTACGGCCGCAAGGCTGAAACTTAAAGGAATTGGCGGGGGAGCACAACAACGGGTGGAGCCTGCGGTTTAATTGGACTCAACGCCGGACAACTCACCGGGGGCGACAGCAATATGTAGGCCAAGCTGAAGACTTTGCCTGAATCGCTGAGAGGAGGTGCATGGCCGTCGCCAGTTCGTACTGTGAAGCATCCTGTTAAGTCAGGCAACGAGCGAGACCCGTGCCCACTGTTACCAGCATGTCCTCCGGGACGATGGGTACTCTGTGGGGACCGCCGATGTTAAATCGGAGGAAGGTGCGGGCCACGGTAGGTCAGTATGCCCCGAATCTCCCGGGCTACACGCGGGCTACAATGGATGGGACAATGGGTCCCTCCCCTGAAAAGGGCTGGTAATCTCACAAACCCATTCGTAGTTCGGATCGAGGGCTGTAACTCGCCCTCGTGAAGCTGGAATCCGTAGTAATCGCGTTTCAATATAGCGCGGTGAATACGTCCCTGCTCCTTGCACACACCGCCCGTCAAACCACCCGAGTGAGGTATGGGTGAGGGCACGGACTCTGTGCCGTGTTCGAACCTGTGCTTTGCAAGGGGGGTTAAGTCGTAACAAGGTAGCCGTA
>AS000128|AY260432.1|SP00010 Archaea;Euryarchaeota;Methanomicrobia;Methanosarcinales;Methanosarcinaceae;Methanosarcina;mazei Go1
TCCTGCCGAAGGTTACTGCTATCGGTGTTCGCCTAAGCCATGCGAGTCATATGTAGCAATACATGGCGTACTGCTCAGTAACACGTGGATAACCTGCCCTTGGGACCGGCATAACCCCGGGAAACTGGGGATAATTCCGGATAACGCATATTTGCTGGAATGCTTTATGCGTCAAAAGGATTCGTCTGCCCAAGGATGGGTCTGCGGCCTATCAGGTAGTAGTGGGTGTAATGTACCTACTAGCCAGCGACGGGTACGGGTTGTGAGAGCAAGAGCCCGGAGATGGATTCTGAGACATGAATCCAGGCCCTACGGGGCGCAGCAGGCGCGAAAACTTTACAATGCGGGAAACCGTGATAAGGGGACACCGAGTGCCAGCATCATATGCTGGCTGTCCGGATGTGTAAAATACATCCGTTAGCAAGGGCCGGGCAAGACCGGTGCCAGCCGCCGCGGTAACACCGGCGGCCCGAGTGGTGATCGTGATTATTGGGTCTAAAGGGTCCGTAGCCGGTTTGGTCAGTCCTCCGGGAAATCTGATAGCTCAACTATTAGGCTTTCGGGGGATACTGCCAGACTTGGAACCGGGAGAGGTAAGAGGTACTACAGGGGTAGGAGTGAAATCTTGTAATCCCTGTGGGACCACCTGTGGCGAAGGCGTCTTACCAGAACGGGTTCGACGGTGAGGGACGAAAGCTGGGGGCACGAACCGGATTAGATACCCGGGTAGTCCCAGCCGTAAACGATGCTCGCTAGGTGTCAGGCATGGCGCGACCGTGTCTGGTGCCGCAGGGAAGCCGTGAAGCGAGCCACCTGGGAAGTACGGCCGCAAGGCTGAAACTTAAAGGAATTGGCGGGGGAGCACAACAACGGGTGGAGCCTGCGGTTTAATTGGACTCAACGCCGGACAACTCACCGGGGGCGACAGCAATATGTAGGCCAAGCTGAAGACTTTGCCTGAATCGCTGAGAGGAGGTGCATGGCCGTCGCCAGTTCGTACTGTGAAGCATCCTGTTAAGTCAGGCAACGAGCGAGACCCGTGCCCACTGTTACCAGCATGTCCTCCGGGACGATGGGTACTCTGTGGGGACCGCCGATGTTAAATCGGAGGAAGGTGCGGGCCACGGTAGGTCAGTATGCCCCGAATCTCCCGGGCTACACGCGGGCTACAATGGATGGGACAATGGGTCCCTCCCCTGAAAAGGGCTGGTAATCTCACAAACCCATTCGTAGTTCGGATCGAGGGCTGTAACTCGCCCTCGTGAAGCTGGAATCCGTAGTAATCGCGTTTCAATATAGCGCGGTGAATACGTCCCTGCTCCTTGCACACACCGCCCGTCAAACCACCCGAGTGAGGTATGGGTGAGGGCACGGACTTCGTGCCGTGTTCGAACCTGTGCTTTGCAAGGGGGGTTAAGTCGTAACAAGGTAGC
>AS000129|CP029709.1|SP00010 Archaea;Euryarchaeota;Methanomicrobia;Methanosarcinales;Methanosarcinaceae;Methanosarcina;mazei Go1
TACGGCTACCTTGTTACGACTTAACCCCCCTTGCAAAGCACAGGTTCGAACACGGCACAGAGTCCGTGCCCTCACCCATACCTCACTCGGGTGGTTTGACGGGCGGTGTGTGCAAGGAGCAGGGACGTATTCACCGCGCTATATTGAAACGCGATTACTACGGATTCCAGCTTCACGAGGGCGAGTTACAGCCCTCGATCCGAACTACGAATGGGTTTGTGAGATTACCAGCCCTTTTCAGGGGAGGGACCCATTGTCCCATCCATTGTAGCCCGCGTGTAGCCCGGGAGATTCGGGGCATACTGACCTACCGTGGCCCGCACCTTCCTCCGATTTAACATCGGCGGTCCCCACAGAGTACCCATCGTCCCGGAGGACATGCTGGTAACAGTGGGCACGGGTCTCGCTCGTTGCCTGACTTAACAGGATGCTTCACAGTACGAACTGGCGACGGCCATGCACCTCCTCTCAGCGATTCAGGCAAAGTCTTCAGCTTGGCCTACATATTGCTGTCGCCCCCGGTGAGTTGTCCGGCGTTGAGTCCAATTAAACCGCAGGCTCCACCCGTTGTTGTGCTCCCCCGCCAATTCCTTTAAGTTTCAGCCTTGCGGCCGTACTTCCCAGGTGGCTCGCTTCACGGCTTCCCTGCGGCACCAGACACGGTCGCGCCATGCCTGACACCTAGCGAGCATCGTTTACGGCTGGGACTACCCGGGTATCTAATCCGGTTCGTGCCCCCAGCTTTCGTCCCTCACCGTCGAACCCGTTCTGGTAAGACGCCTTCGCCACAGGTGGTCCCACAGGGATTACAAGATTTCACTCCTACCCCTGTAGTACCTCTTACCTCTCCCGGTTCCAAGTCTGGCAGTATCCCCCGAAAGCCTAATAGTTGAGCTATCAGATTTCCCGGAGGACTGACCAAACCGGCTACGGACCCTTTAGACCCAATAATCACGATCACCACTCGGGCCGCCGGTGTTACCGCGGCGGCTGGCACCGGTCTTGCCCGGCCCTTGCTAACGGATGTATTTTACACATCCGGACAGCCAGCATATGATGCTGGCACTCGGTGTCCCCTTATCACGGTTTCCCGCATTGTAAAGTTTTCGCGCCTGCTGCGCCCCGTAGGGCCTGGATTCATGTCTCAGAATCCATCTCCGGGCTCTTGCTCTCACAACCCGTACCCGTCGCTGGCTAGTAGGTACATTACACCCACTACTACCTGATAGGCCGCAGACCCATCCTTGGGCAGACGAATCCTTTTGACGCATAAAGCATTCCAGCAAATATGCGTTATCCGGAATTATCCCCAGTTTCCCGGGGTTATGCCGGTCCCAAGGGCAGGTTATCCACGTGTTACTGAGCAGTACGCCATGTATTGCTACATATGACTCGCATGGCTTAGGCGAACACCGATAGCAGTAACCTCTGGCAGGATCAACC
>AS000130|CP029709.1|SP00010 Archaea;Euryarchaeota;Methanomicrobia;Methanosarcinales;Methanosarcinaceae;Methanosarcina;mazei Go1
GGTTGATCCTGCCAGAGGTTACTGCTATCGGTGTTCGCCTAAGCCATGCGAGTCATATGTAGCAATACATGGCGTACTGCTCAGTAACACGTGGATAACCTGCCCTTGGGACCGGCATAACCCCGGGAAACTGGGGATAATTCCGGATAACGCATATTTGCTGGAATGCTTTATGCGTCAAAAGGATTCGTCTGCCCAAGGATGGGTCTGCGGCCTATCAGGTAGTAGTGGGTGTAATGTACCTACTAGCCAGCGACGGGTACGGGTTGTGAGAGCAAGAGCCCGGAGATGGATTCTGAGACATGAATCCAGGCCCTACGGGGCGCAGCAGGCGCGAAAACTTTACAATGCGGGAAACCGTGATAAGGGGACACCGAGTGCCAGCATCATATGCTGGCTGTCCGGATGTGTAAAATACATCCGTTAGCAAGGGCCGGGCAAGACCGGTGCCAGCCGCCGCGGTAACACCGGCGGCCCGAGTGGTGATCGTGATTATTGGGTCTAAAGGGTCCGTAGCCGGTTTGGTCAGTCCTCCGGGAAATCTGATAGCTCAACTATTAGGCTTTCGGGGGATACTGCCAGACTTGGAACCGGGAGAGGTAAGAGGTACTACAGGGGTAGGAGTGAAATCTTGTAATCCCTGTGGGACCACCTGTGGCGAAGGCGTCTTACCAGAACGGGTTCGACGGTGAGGGACGAAAGCTGGGGGCACGAACCGGATTAGATACCCGGGTAGTCCCAGCCGTAAACGATGCTCGCTAGGTGTCAGGCATGGCGCGACCGTGTCTGGTGCCGCAGGGAAGCCGTGAAGCGAGCCACCTGGGAAGTACGGCCGCAAGGCTGAAACTTAAAGGAATTGGCGGGGGAGCACAACAACGGGTGGAGCCTGCGGTTTAATTGGACTCAACGCCGGACAACTCACCGGGGGCGACAGCAATATGTAGGCCAAGCTGAAGACTTTGCCTGAATCGCTGAGAGGAGGTGCATGGCCGTCGCCAGTTCGTACTGTGAAGCATCCTGTTAAGTCAGGCAACGAGCGAGACCCGTGCCCACTGTTACCAGCATGTCCTCCGGGACGATGGGTACTCTGTGGGGACCGCCGATGTTAAATCGGAGGAAGGTGCGGGCCACGGTAGGTCAGTATGCCCCGAATCTCCCGGGCTACACGCGGGCTACAATGGATGGGACAATGGGTCCCTCCCCTGAAAAGGGCTGGTAATCTCACAAACCCATTCGTAGTTCGGATCGAGGGCTGTAACTCGCCCTCGTGAAGCTGGAATCCGTAGTAATCGCGTTTCAATATAGCGCGGTGAATACGTCCCTGCTCCTTGCACACACCGCCCGTCAAACCACCCGAGTGAGGTATGGGTGAGGGCACGGACTCTGTGCCGTGTTCGAACCTGTGCTTTGCAAGGGGGGTTAAGTCGTAACAAGGTAGCCGTA
>AS000131|AB065295.1|SP00010 Archaea;Euryarchaeota;Methanomicrobia;Methanosarcinales;Methanosarcinaceae;Methanosarcina;mazei Go1
AGGTTACTGCTATCGGTGTTCGCCTAAGCCATGCGAGTCATATGTAGCAATACATGGCGTACTGCTCAGTAACACGTGGATAACCTGCCCTTGGGACCGGCATAACCCCGGGAAACTGGGGATAATTCCGGATAACGCATATTTGCTGGAATGCTTTATGCGTCAAAAGGATTCGTCTGCCCAAGGATGGGTCTGCGGCCTATCAGGTAGTAGTGGGTGTAATGTACCTACTAGCCAGCGACGGGTACGGGTTGTGAGAGCAAGAGCCCGGAGATGGATTCTGAGACATGAATCCAGGCCCTACGGGGCGCAGCAGGCGCGAAAACTTTACAATGCGGGAAACCGTGATAAGGGGACACCGAGTGCCAGCATCATATGCTGGCTGTCCGGATGTGTAAAATACATCCGTTAGCAAGGGCCGGGCAAGACCGGTGCCAGCCGCCGCGGTAACACCGGCGGCCCGAGTGGTGATCGTGATTATTGGGTCTAAAGGGTCCGTAGCCGGTTTGGTCAGTCCTCCGGGAAATCTGATAGCTCAACTATTAGGCTTTCGGGGGATACTGCCAGACTTGGAACCGGGAGAGGTAAGAGGTACTACAGGGGTAGGAGTGAAATCTTGTAATCCCTGTGGGACCACCTGTGGCGAAGGCGTCTTACCAGAACGGGTTCGACGGTGAGGGACGAAAGCTGGGGGCACGAACCGGATTAGATACCCGGGTAGTCCCAGCCGTAAACGATGCTCGCTAGGTGTCAGGCATGGCGCGACCGTGTCTGGTGCCGCAGGGAAGCCGTGAAGCGAGCCACCTGGGAAGTACGGCCGCAAGGCTGAAACTTAAAGGAATTGGCGGGGGAGCACAACAACGGGTGGAGCCTGCGGTTTAATTGGACTCAACGCCGGACAACTCACCGGGGGCGACAGCAATATGTAGGCCAAGCTGAAGACTTTGCCTGAATCGCTGAGAGGAGGTGCATGGCCGTCGCCAGTTCGTACTGTGAAGCATCCTGTTAAGTCAGGCAACGAGCGAGACCCGTGCCCACTGTTACCAGCATGTCCTCCGGGACGATGGGTACTCTGTGGGGACCGCCGATGTTAAATCGGAGGAAGGTGCGGGCCACGGTAGGTCAGTATGCCCCGAATCTCCCGGGCTACACGCGGGCTACAATGGATGGGACAATGGGTCCCTCCCCTGAAAAGGGCTGGTAATCTCACAAACCCATTCGTAGTTCGGATCGAGGGCTGTAACTCGCCCTCGTGAAGCTGGAATCCGTAGTAATCGCGTTTCAATATAGCGCGGTGAATACGTCCCTGCTCCTTGCACACACCGCCCGTCAAACCACCCGAGTGAGGTATGGGTGAGGGCACGGACTCTGTGCCGTGTTCGAACCTGTGCTTTGCAAGGGGGGTTAAGTCGTAACAAGGTAGCCGTAGGGGAATCTGC
>AS000132|CP009513.1|SP00010 Archaea;Euryarchaeota;Methanomicrobia;Methanosarcinales;Methanosarcinaceae;Methanosarcina;mazei Go1
GGTTGATCCTGCCAGAGGTTACTGCTATCGGTGTTCGCCTAAGCCATGCGAGTCATATGTAGCAATACATGGCGTACTGCTCAGTAACACGTGGATAACCTGCCCTTGGGACCGGCATAACCCCGGGAAACTGGGGATAATTCCGGATAACGCATATTTGCTGGAATGCTTTATGCGTCAAAAGGATTCGTCTGCCCAAGGATGGGTCTGCGGCCTATCAGGTAGTAGTGGGTGTAATGTACCTACTAGCCAGCGACGGGTACGGGTTGTGAGAGCAAGAGCCCGGAGATGGATTCTGAGACATGAATCCAGGCCCTACGGGGCGCAGCAGGCGCGAAAACTTTACAATGCGGGAAACCGTGATAAGGGGACACCGAGTGCCAGCATCATATGCTGGCTGTCCGGATGTGTAAAATACATCCGTTAGCAAGGGCCGGGCAAGACCGGTGCCAGCCGCCGCGGTAACACCGGCGGCCCGAGTGGTGATCGTGATTATTGGGTCTAAAGGGTCCGTAGCCGGTTTGGTCAGTCCTCCGGGAAATCTGATAGCTCAACTATTAGGCTTTCGGGGGATACTGCCAGACTTGGAACCGGGAGAGGTAAGAGGTACTACAGGGGTAGGAGTGAAATCTTGTAATCCCTGTGGGACCACCTGTGGCGAAGGCGTCTTACCAGAACGGGTTCGACGGTGAGGGACGAAAGCTGGGGGCACGAACCGGATTAGATACCCGGGTAGTCCCAGCCGTAAACGATGCTCGCTAGGTGTCAGGCATGGCGCGACCGTGTCTGGTGCCGCAGGGAAGCCGTGAAGCGAGCCACCTGGGAAGTACGGCCGCAAGGCTGAAACTTAAAGGAATTGGCGGGGGAGCACAACAACGGGTGGAGCCTGCGGTTTAATTGGACTCAACGCCGGACAACTCACCGGGGGCGACAGCAATATGTAGGCCAAGCTGAAGACTTTGCCTGAATCGCTGAGAGGAGGTGCATGGCCGTCGCCAGTTCGTACTGTGAAGCATCCTGTTAAGTCAGGCAACGAGCGAGACCCGTGCCCACTGTTACCAGCATGTCCTCCGGGACGATGGGTACTCTGTGGGGACCGCCGATGTTAAATCGGAGGAAGGTGCGGGCCACGGTAGGTCAGTATGCCCCGAATCTCCCGGGCTACACGCGGGCTACAATGGATGGGACAATGGGTCCCTCCCCTGAAAAGGGCTGGTAATCTCACAAACCCATTCGTAGTTCGGATCGAGGGCTGTAACTCGCCCTCGTGAAGCTGGAATCCGTAGTAATCGCATTTCAATATAGCGCGGTGAATACGTCCCTGCTCCTTGCACACACCGCCCGTCAAACCACCCGAGTGAGGTATGGGTGAGGGCACGGACTTCGTGCCGTGTTCGAACCTGTGCTTTGCAAGGGGGGTTAAGTCGTAACAAGGTAGCCGTA
>AS000133|JQ268009.1|SP00010 Archaea;Euryarchaeota;Methanomicrobia;Methanosarcinales;Methanosarcinaceae;Methanosarcina;mazei Go1
TCCGGTTGATCCTGCCAGAGGTTACTGCTATCGGTGTTCGCCTAAGCCATGCGAGTCATATGTAGCAATACATGGCGTACTGCTCAGTAACACGTGGATAACCTGCCCTTGGGACCGGCATAACCCCGGGAAACTGGGGATAATTCCGGATAACGCATATTTGCTGGAATGCTTTATGCGTCAAAAGGATTCGTCTGCCCAAGGATGGGTCTGCGGCCTATCAGGTAGTAGTGGGTGTAATGTACCTACTAGCCAGCGACGGGTACGGGTTGTGAGAGCAAGAGCCCGGAGATGGATTCTGAGACATGAATCCAGGCCCTACGGGGCGCAGCAGGCGCGAAAACTTTACAATGCGGGAAACCGTGATAAGGGGACACCGAGTGCCAGCATCATATGCTGGCTGTCCGGATGTGTAAAATACATCCGTTAGCAAGGGCCGGGCAAGACCGGTGCCAGCCGCCGCGGTAACACCGGCGGCCCGAGTGGTGATCGTGATTATTGGGTCTAAAGGGTCCGTAGCCGGTTTGGTCAGTCCTCCGGGAAATCTGATAGCTCAACTATTAGGCTTTCGGGGGATACTGCCAGACTTGGAACCGGGAGAGGTAAGAGGTACTACAGGGGTAGGAGTGAAATCTTGTAATCCCTGTGGGACCACCTGTGGCGAAGGCGTCTTACCAGAACGGGTTCGACGGTGAGGGACGAAAGCTGGGGGCACGAACCGGATTAGATACCCGGGTAGTCCCAGCCGTAAACGATGCTCGCTAGGTGTCAGGCATGGCGCGACCGTGTCTGGTGCCGCAGGGAAGCCGTGAAGCGAGCCACCTGGGAAGTACGGCCGCAAGGCTGAAACTTAAAGGAATTGGCGGGGGAGCACAACAACGGGTGGAGCCTGCGGTTTAATTGGACTCAACGCCGGACAACTCACCGGGGGCGACAGCAATATGTAGGCCAAGCTGAAGACTTTGCCTGAATCGCTGAGAGGAGGTGCATGGCCGTCGCCAGTTCGTACTGTGAAGCATCCTGTTAAGTCAGGCAACGAGCGAGACCCGTGCCCACTGTTACCAGCATGTCCTCCGGGACGATGGGTACTCTGTGGGGACCGCCGATGTTAAATCGGAGGAAGGTGCGGGCCACGGTAGGTCAGTATGCCCCGAATCTCCCGGGCTACACGCGGGCTACAATGGATGGGACAATGGGTCCCTCCCCTGAAAAGGGCTGGTAATCTCACAAACCCATTCGTAGTTCGGATCGAGGGCTGTAACTCGCCCTCGTGAAGCTGGAATCCGTAGTAATCGCGTTTCAATATAGCGCGGTGAATACGTCCCTGCTCCTTGCACACACCGCCCGTCAAACCACCCGAGTGAGGTATGGGTGAGGGCACGGACTTCGTGCCGTGTTCGAACCTGTGCTTTGCAAGGGGGGTTAAGTCGTAACAAGGTAACC
>AS000134|FJ982707.1|SP00010 Archaea;Euryarchaeota;Methanomicrobia;Methanosarcinales;Methanosarcinaceae;Methanosarcina;mazei Go1
TTTCCGGTTGATCCTGCCAGAGGTTACTGCTATCGGTGTTCGCCTAAGCCATGCGAGTCATATGTAGCAATACATGGCGTACTGCTCAGTAACACGTGGATAACCTGCCCTTGGGACCGGCATAACCCCGGGAAACTGGGGATAATTCCGGATAACGCATATTTGCTGGAATGCTTTATGCGTCAAAAGGATTCGTCTGCCCAAGGATGGGTCTGCGGCCTATCAGGTAGTAGTGGGTGTAATGTACCTACTAGCCAGCGACGGGTACGGGTTGTGAGAGCAAGAGCCCGGAGATGGATTCTGAGACATGAATCCAGGCCCTACGGGGCGCAGCAGGCGCGAAAACTTTACAATGCGGGAAACCGTGATAAGGGGACACCGAGTGCCAGCATCATATGCTGGCTGTCCGGATGTGTAAAATACATCCGCTAGCAAGGGCCGGGCAAGACCGGTGCCAGCCGCCGCGGTAACACCGGCGGCCCGAGTGGTGATCGTGATTGTTGGGTCTAAAGGGTCCGTAGCCGGTTTGGTCAGTCCTCCGGGAAATCTGATAGCTTAACTATTAGGCTTTCGGGGGATACTGCCAGACTTGGAACCGGGAGAGGTAAGAGGTACTACAGGGGTAGGAGTGAAATCTTGTAATCCCTGTGGGACCACCTGTGGCGAAGGCGTCTTACCAGAACGGGTTCGACGGTGAGGGACGAAAGCTGGGGGCACGAACCGGATTAGATACCCGGGTAGTCCCAGCCGTAAACGATGCTCGCTAGGTGTCAGGCATGGCGCGACCGTGTCTGGTGCCGCAGGGAAGCCGTGAAGCGAGCCACCTGGGAAGTACGGCCGCAAGGCTGAAACTTAAAGGAATTGGCGGGGGAGCACAACAACGGGTGGAGCCTGCGGTTTAATTGGACTCAACGCCGGACAACTCACCGGGGGCGACAGCAATATGTAGGCCAAGCTGAAGACTTTGCCTGAATCGCTGAGAGGAGGTGCATGGCCGTCGCCAGTTCGTACTGTGAAGCATCCTGTTAAGTCAGGCAACGAGCGAGACCCGTGCCCACTGTTACCAGCATGTCCTCCGGGACGATGGGTACTCTGTGGGGACCGCCGATGTTAAATCGGAGGAAGGTGCGGGCCACGGTAGGTCAGTATGCCCCGAATCTCCCGGGCTACACGCGGGCTACAATGGATGGGACAATGGGTCCCTCCCCTGAAAAGGGCTGGTAATCTCACAAACCCATTCGTAGTTCGGATCGAGGGCTGTAACTCGCCCTCGTGAAGCTGGAATCCGTAGTAATCGCGTTTCAATATAGCGCGGTGAATACGTCCCTGCTCCTTGCATACACCGCCCGTCAAACCACCCGAGTGAGGTATGGGTGAGGGCACGGACTCTGTGCCGTGTTCGAACCTGTGCTTTGCAAGGGGGGTTAAGTCGTAACAAGGTAGCC
>AS000135|KP231476.1|SP00010 Archaea;Euryarchaeota;Methanomicrobia;Methanosarcinales;Methanosarcinaceae;Methanosarcina;mazei Go1
CCGGTTGATCCTGCCGGAGGTTACTGCTATCGGTGTTCGCCTAAGCCATGCGAGTCATATGTAGCAATACATGGCGTACTGCTCAGTAACACGTGGATAACCTGCCCTTGGGACCGGCATAACCCCGGGAAACTGGGGATAATTCCGGATAACGCATATTTGCTGGAATGCTTTATGCGTCAAAAGGATTCGTCTGCCCAAGGATGGGTCTGCGGCCTATCAGGTAGTAGTGGGTGTAATGTACCTACTAGCCAGCGACGGGTACGGGTTGTGAGAGCAAGAGCCCGGAGATGGATTCTGAGACATGAATCCAGGCCCTACGGGGCGCAGCAGGCGCGAAAACTTTACAATGCGGGAAACCGTGATAAGGGGACACCGAGTGCCAGCATCATATGCTGGCTGTCCGGATGTGTAAAATACATCCGTTAGCAAGGGCCGGGCAAGACCGGTGCCAGCCGCCGCGGTAACACCGGCGGCCCGAGTGGTGATCGTGATTATTGGGTCTAAAGGGTCCGTAGCCGGTTTGGTCAGTCCTCCGGGAAATCTGATAGCTCAACTATTAGGCTTTCGGGGGATACTGCCAGACTTGGAACCGGGAGAGGTAAGAGGTACTACAGGGGTAGGAGTGAAATCTTGTAATCCCTGTGGGACCACCTGTGGCGAAGGCGTCTTACCAGAACGGGTTCGACGGTGAGGGACGAAAGCTGGGGGCACGAACCGGATTAGATACCCGGGTAGTCCCAGCCGTAAACGATGCTCGCTAGGTGTCAGGCATGGCGCGACCGTGTCTGGTGCCGCAGGGAAGCCGTGAAGCGAGCCACCTGGGAAGTACGGCCGCAAGGCTGAAACTTAAAGGAATTGGCGGGGGAGCACAACAACGGGTGGAGCCTGCGGTTTAATTGGACTCAACGCCGGACAACTCACCGGGGGCGACAGCAATATGTAGGCCAAGCTGAAGACTTTGCCTGAATCGCTGAGAGGAGGTGCATGGCCGTCGCCAGTTCGTACTGTGAAGCATCCTGTTAAGTCAGGCAACGAGCGAGACCCGTGCCCACTGTTACCAGCATGTCCTCCGGGACGATGGGTACTCTGTGGGGACCGCCGATGTTAAATCGGAGGAAGGTGCGGGCCACGGTAGGTCAGTATGCCCCGAATCTCCCGGGCTACACGCGGGCTACAATGGATGGGACAATGGGTCCCTCCCCTGAAAAGGGCTGGTAATCTCACAAACCCATTCGTAGTTCGGATCGAGGGCTGTAACTCGCCCTCGTGAAGCTGGAATCCGTAGTAATCGCGTTTCAATATAGCGCGGTGAATACGTCCCTGCTCCTTGCACACACCGCCCGTCAAACCACCCGAGTGAGGTATGGGTGAGGGCACGGACTTCGTGCCGTGTTCGAACCTGTGCTTTGCAAGGGGGGTTAAGTCGTAACAAGGTAGCCGTA
>AS000136|KP231455.1|SP00010 Archaea;Euryarchaeota;Methanomicrobia;Methanosarcinales;Methanosarcinaceae;Methanosarcina;mazei Go1
TTCCGGTTGATCCTGCCGGAGGTTACTGCTATCGGTGTTCGCCTAAGCCATGCGAGTCATATGTAGCAATACATGGCGTACTGCTCAGTAACACGTGGATAACCTGCCCTTGGGACCGGCATAACCCCGGGAAACTGGGGATAATTCCGGATAACGCATATTTGCTGGAATGCTTTATGCGTCAAAAGGATTCGTCTGCCCAAGGATGGGTCTGCGGCCTATCAGGTAGTAGTGGGTGTAATGTACCTACTAGCCAGCGACGGGTACGGGTTGTGAGAGCAAGAGCCCGGAGATGGATTCTGAGACATGAATCCAGGCCCTACGGGGCGCAGCAGGCGCGAAAACTTTACAATGCGGGAAACCGTGATAAGGGGACACCGAGTGCCAGCATCATATGCTGGCTGTCCGGATGTGTAAAATACATCCGTTAGCAAGGGCCGGGCAAGACCGGTGCCAGCCGCCGCGGTAACACCGGCGGCCCGAGTGGTGATCGTGATTATTGGGTCTAAAGGGTCCGTAGCCGGTTTGGTCAGTCCTCCGGGAAATCTGATAGCTCAACTATTAGGCTTTCGGGGGATACTGCCAGACTTGGAACCGGGAGAGGTAAGAGGTACTACAGGGGTAGGAGTGAAATCTTGTAATCCCTGTGGGACCACCTGTGGCGAAGGCGTCTTACCAGAACGGGTTCGACGGTGAGGGTCGAAAGCTGGGGGCACGAACCGGATTAGATACCCGGGTAGTCCCAGCCGTAAACGATGCTCGCTAGGTGTCAGGCATGGCGCGACCGTGTCTGGTGCCGCAGGGAAGCCGTGAAGCGAGCCACCTGGGAAGTACGGCCGCAAGGCTGAAACTTAAAGGAATTGGCGGGGGAGCACAACAACGGGTGGAGCCTGCGGTTTAATTGGACTCAACGCCGGACAACTCACCGGGGGCGACAGCAATATGTAGGCCAAGCTGAAGACTTTGCCTGAATCGCTGAGAGGAGGTGCATGGCCGTCGCCAGTTCGTACTGTGAAGCATCCTGTTAAGTCAGGCAACGAGCGAGACCCGTGCCCACTGTTACCAGCATGTCCTCCGGGACGATGGGTACTCTGTGGGGACCGCCGATGTTAAATCGGAGGAAGGTGCGGGCCACGGTAGGTCAGTATGCCCCGAATCTCCCGGGCTACACGCGGGCTACAATGGATGGGACAATGGGTCCCTCCCCTGAAAAGGGCTGGTAATCTCACAAACCCATTCGTAGTTCGGATCGAGGGCTGTAACTCGCCCTCGTGAAGCTGGAATCCGTAGTAATCGCGTTTCAATATAGCGCGGTGAATACGTCCCTGCTCCTTGCACACACCGCCCGTCAAACCACCCGAGTGAGGTATGGGTGAGGGCACGGACTTCGTGCCGTGTTCGAACCTGTGCTTTGCAAGGGGGGTTAAGTCGTAACAAGGTAACCGTA
>AS000137|FJ982703.1|SP00010 Archaea;Euryarchaeota;Methanomicrobia;Methanosarcinales;Methanosarcinaceae;Methanosarcina;mazei Go1
TTTCCGGTTGATCCTGCCAGAGGTTACTGCTATCGGTGTTCGCCTAAGCCATGCGAGTCATATGTAGCAATACATGGCGTACTGCTCGGCAACACGTGGATAACCTGCCCTTGGGACCGGCATAACCCCGGGAAACTGGGGATAATTCCGGATAACGCATATTTGCTGGAATGCTTTATGCGTCAAAAGGATTCGTCTGCCCAAGGATGGGTCTGCGGCCTATCAGGTAGTAGTGGGTGTAATGTACCTACTAGCCAGCGACGGGTACGGGTTGTGAGAGCAAGAGCCCGGAGATGGATTCTGAGACATGAATCCAGGCCCTACGGGGCGCAGCAGGCGCGAAAACTTTACAATGCGGGAAACCGTGATAAGGGGACACCGAGTGCCAGCATCATATGCTGGCTGTCCGGATGTGTAAAATACATCCGTTAGCAAGGGCCGGGCAAGACCGGTGCCAGCCGCCGCGGTAACACCGGCGGCCCGAGTGGTGATCGTGGTTATTGGGTCTAAAGGGTCCGTAGCCGGTTTGGTCAGTCCTCCGGGAAATCTGATAGCTCAACTATTAGGCTTTCGGGGGATACTGCCAGACTTGGAACCGGGAGAGGTAAGAGGTACTACAGGGGTAGGAGTGAAATCTTGTAATCCCTGTGGGACCACCTGTGGCGAAGGCGTCTTACCAGAACGGGTTCGACGGTGAGGGACGAAAGCTGGGGGCACGAACCGGATTAGATACCCGGGTAGTCCCAGCCGTAAACGATGCTCGCTAGGTGTCAGGCATGGCGCGACCGTGTCTGGTGCCGCAGGGAAGCCGTGAAGCGAGCCACCTGGGAAGTACGGCCGCAAGGCTGAAACTTAAAGGAATTGGCGGGGGAGCACAACAACGGGTGGAGCCTGCGGTTTAATTGGACTCAACGCCGGACAACTCACCGGGGGCGACAGTAATATGTAGGCTAAGCTGAAGACTTTGCCTGAATCGCTGAGAGGAGGTGCATGGCCGTCGCCAGTTCGTACTGTGAAGCATCCTGTTAAGTCAGGCAACGAGCGAGACCCGTGCCCACTGTTACCAGCATGTCCTCCGGGACGATGGGTACTCTGTGGGGACCGCCGATGTTAAATCGGAGGAAGGTGCGGGCCACGGTAGGTCAGTATGCCCCGAATCTCCCGGGCTACACGCGGGCTACAATGGATGGGACAATGGGTCCCTCCCCTGAAAAGGGCTGGTAATCTCACAAACCCATTCGTAGTTCGGATCGAGGGCTGTAACTCGCCCTCGTGAAGCTGGAATCCGTAGTAATCGCGTTTCAATATAGCGCGGTGAATACGTCCCTGCTCCTTGCACACACCGCCCGTCAAACCACCCGAGTGAGGTATGGGTGAGGGCACGGACTCTGTGCCGTGTTCGAACCTGTGCTTTGCAAGGGGGGTTAAGTCGTAACAAGGTAGCC
>AS000138|NC_005791.1|SP00011 Archaea;Euryarchaeota;Methanococci;Methanococcales;Methanococcaceae;Methanococcus;maripaludis S2
GGTTGATCCCGCCGGAGGCCACTGCTATTGGGATTCGACTAAGCCATGCGAGTCTATGGTTTCGGCCATGGCGGACGGCTCATTAACACGTGGTTAACATACCCTCAGGTGGGGGATAACCTTGGGAAACTGAGGATAATACCCCATAGAAAAAGCAGTCTGGAACGATTCTTTTTCGAAAGCATATGCGCCTGAGGATTGGACTGCGCTCGATTAGGTAGTTGGTGGGGTAATGGCCCACCAAGCCTACGATCGGTACGGGCCTTGAGAGAGGAAGCCCGGAGATGGGGACTGAGACACGGCCCCAGGCCCTACGGGGCGCAGCAGGCGCGAAACCTCCGCAATGCACGAAAGTGCGACGGGGGGATCCCAAGTGCTCATGCACAGCATGGGCTTTTATCAAGTGTAAACAGCTTGAGGAATAAGGGCTGGGCAAGTTCGGTGCCAGCAGCCGCGGTAACACCGACGGCCCGAGTGGTGGCCACTTTTATTGGGCCTAAAGCGTCCGTAGCCGGTCCAGTAAGTCCTTGTTTAAATCCTGCGGCTTAACCGCAGGACTGGCAGGGATACTGCTGGACTTGGGACCGGGAGAGGACAAGGGTACTTCAGGGGTAGCGGTGAAATGTGTTGATCCTTGAAGGACCACCTATGGCGAAGGCACTTGTCTGGAACGGGTCCGACGGTGAGGGACGAAAGCCAGGGGCGCGAACCGGATTAGATACCCGGGTAGTCCTGGCCGTAAACTTTGCGAACTAGGTGTTAGGTGGGCCCCGTGCCCATCTAGTGCCGAAGGGAAGCCGTTAAGTTCGCCGCCTGGGGAGTACGGTCGCAAGACTGAAACTTAAAGGAATTGGCGGGGGAGCACCACAACGGGTGGAGCCTGCGGTTTAATTGGATTCAACGCCGGGCATCTCACCAGGAGCGACAGCATGATGACGGTCAGGTTGACGACCTTGCCTGAAGCGCTGAGAGGTGGTGCATGGCCATCGTCAGCTCGTACCGCGAGGCGTCCTGTTAAGTCAGGTAACGAGCGAGACCCGTGCCCTATGTTGCTACTTTTTCCTCCGGGAGAAAGGCACTCATAGGGGACCGCTGGCGCTAAGTCAGAGGAAGGAGCGGGCAACGATAGGTCCGCATGCCCCGAATCTCCTGGGCTACACGCGGGCTACAATGGCTAGGACAATGGGCCGCAACCCTGAAAAGGGACGCAAATCTCCTAAACCTAGTCGTAGTTCGGATCGTGGGCTGTAACTCGCCCACGTGAAGCTGGAATCCGTAGTAATCGCAGTTCATAATACTGCGGTGAATGTGTCCCTGCTCCTTGCACACACCGCCCGTCACACCACCCGAGTTGGGTTGAAGTGAGGCCTTGGCCTTTGGCTAGGGTCGAACTTGGGCTCAGCGAGGGGGGTGAAGTCGTAACAAGGTAGCCGTA
>AS000139|BX950229.1|SP00011 Archaea;Euryarchaeota;Methanococci;Methanococcales;Methanococcaceae;Methanococcus;maripaludis S2
TACGGCTACCTTGTTACGACTTCACCCCCCTCGCTGAGCCCAAGTTCGACCCTAGCCAAAGGCCAAGGCCTCACTTCAACCCAACTCGGGTGGTGTGACGGGCGGTGTGTGCAAGGAGCAGGGACACATTCACCGCAGTATTATGAACTGCGATTACTACGGATTCCAGCTTCACGTGGGCGAGTTACAGCCCACGATCCGAACTACGACTAGGTTTAGGAGATTTGCGTCCCTTTTCAGGGTTGCGGCCCATTGTCCTAGCCATTGTAGCCCGCGTGTAGCCCAGGAGATTCGGGGCATGCGGACCTATCGTTGCCCGCTCCTTCCTCTGACTTAGCGCCAGCGGTCCCCTATGAGTGCCTTTCTCCCGGAGGAAAAAGTAGCAACATAGGGCACGGGTCTCGCTCGTTACCTGACTTAACAGGACGCCTCGCGGTACGAGCTGACGATGGCCATGCACCACCTCTCAGCGCTTCAGGCAAGGTCGTCAACCTGACCGTCATCATGCTGTCGCTCCTGGTGAGATGCCCGGCGTTGAATCCAATTAAACCGCAGGCTCCACCCGTTGTGGTGCTCCCCCGCCAATTCCTTTAAGTTTCAGTCTTGCGACCGTACTCCCCAGGCGGCGAACTTAACGGCTTCCCTTCGGCACTAGATGGGCACGGGGCCCACCTAACACCTAGTTCGCAAAGTTTACGGCCAGGACTACCCGGGTATCTAATCCGGTTCGCGCCCCTGGCTTTCGTCCCTCACCGTCGGACCCGTTCCAGACAAGTGCCTTCGCCATAGGTGGTCCTTCAAGGATCAACACATTTCACCGCTACCCCTGAAGTACCCTTGTCCTCTCCCGGTCCCAAGTCCAGCAGTATCCCTGCCAGTCCTGCGGTTAAGCCGCAGGATTTAAACAAGGACTTACTGGACCGGCTACGGACGCTTTAGGCCCAATAAAAGTGGCCACCACTCGGGCCGTCGGTGTTACCGCGGCTGCTGGCACCGAACTTGCCCAGCCCTTATTCCTCAAGCTGTTTACACTTGATAAAAGCCCATGCTGTGCATGAGCACTTGGGATCCCCCCGTCGCACTTTCGTGCATTGCGGAGGTTTCGCGCCTGCTGCGCCCCGTAGGGCCTGGGGCCGTGTCTCAGTCCCCATCTCCGGGCTTCCTCTCTCAAGGCCCGTACCGATCGTAGGCTTGGTGGGCCATTACCCCACCAACTACCTAATCGAGCGCAGTCCAATCCTCAGGCGCATATGCTTTCGAAAAAGAATCGTTCCAGACTGCTTTTTCTATGGGGTATTATCCTCAGTTTCCCAAGGTTATCCCCCACCTGAGGGTATGTTAACCACGTGTTAATGAGCCGTCCGCCATGGCCGAAACCATAGACTCGCATGGCTTAGTCGAATCCCAATAGCAGTGGCCTCCGGCGGGATCAACC
>AS000140|AP011526.1|SP00011 Archaea;Euryarchaeota;Methanococci;Methanococcales;Methanococcaceae;Methanococcus;maripaludis S2
TACGGCTACCTTGTTACGACTTCACCCCCCTCGCTGAGCCCAAGTTCGACCCTAGCCAAAGGCCAAGGCCTCACTTCAACCCAACTCGGGTGGTGTGACGGGCGGTGTGTGCAAGGAGCAGGGACACATTCACCGCAGTATTATGAACTGCGATTACTACGGATTCCAGCTTCACGTGGGCGAGTTACAGCCCACGATCCGAACTACGACTAGGTTTAGGAGATTTGCGTCCCTTTTCAGGGTTGCGGCCCATTGTCCTAGCCATTGTAGCCCGCGTGTAGCCCAGGAGATTCGGGGCATGCGGACCTATCGTTGCCCGCTCCTTCCTCTGACTTAGCGCCAGCGGTCCCCTATGAGTGCCTTTCTCCCGGAGGAAAAAGTAGCAACATAGGGCACGGGTCTCGCTCGTTACCTGACTTAACAGGACGCCTCGCGGTACGAGCTGACGATGGCCATGCACCACCTCTCAGCGCTTCAGGCAAGGTCGTCAACCTGGCCGTCATCATGCTGTCGCTCCTGGTGAGATGCCCGGCGTTGAATCCAATTAAACCGCAGGCTCCACCCGTTGTGGTGCTCCCCCGCCAATTCCTTTAAGTTTCAGTCTTGCGACCGTACTCCCCAGGCGGCGAACTTAACGGCTTCCCTTCGGCACTAGATGGGCACGGGGCCCACCTAACACCTAGTTCGCAAAGTTTACGGCCAGGACTACCCGGGTATCTAATCCGGTTCGCGCCCCTGGCTTTCGTCCCTCACCGTCGGACCCGTTCCAGACAAGTGCCTTCGCCATAGGTGGTCCTTCAAGGATCAACACATTTCACCGCTACCCCTGAAGTACCCTTGTCCTCTCCCGGTCCCAAGTCCAGCAGTATCCCTGCCAGTCCTGCGGTTAAGCCGCAGGATTTAAACAAGGACTTACTGGACCGGCTACGGACGCTTTAGGCCCAATAAAAGTGGCCACCACTCGGGCCGTCGGTGTTACCGCGGCTGCTGGCACCGAACTTGCCCAGCCCTTATTCCTCAAGCTGTTTACACTTGATAAAAGCCCATGCTGTGCATGAGCACTTGGGATCCCCCCGTCGCACTTTCGTGCATTGCGGAGGTTTCGCGCCTGCTGCGCCCCGTAGGGCCTGGGGCCGTGTCTCAGTCCCCATCTCCGGGCTTCCTCTCTCAAGGCCCGTACCGATCGTAGGCTTGGTGGGCCATTACCCCACCAACTACCTAATCGAGCGCAGTCCAATCCTCAGGCGCATATGCTTTCGAAAAAGAATCGTTCCAGACTGCTTTTTCTATGGGGTATTATCCTCAGTTTCCCAAGGTTATCCCCCACCTGAGGGTATGTTAACCACGTGTTAATGAGCCGTCCGCCATGGCCGAAACCATAGACTCGCATGGCTTAGTCGAATCCCAATAGCAGTGGCCTCCGGCGGGATCAACC
>AS000141|NC_005791.1|SP00011 Archaea;Euryarchaeota;Methanococci;Methanococcales;Methanococcaceae;Methanococcus;maripaludis S2
GGTTGATCCCGCCGGAGGCCACTGCTATTGGGATTCGACTAAGCCATGCGAGTCTATGGTTTCGGCCATGGCGGACGGCTCATTAACACGTGGTTAACATACCCTCAGGTGGGGGATAACCTTGGGAAACTGAGGATAATACCCCATAGAAAAAGCAGTCTGGAACGATTCTTTTTCGAAAGCATATGCGCCTGAGGATTGGACTGCGCTCGATTAGGTAGTTGGTGGGGTAATGGCCCACCAAGCCTACGATCGGTACGGGCCTTGAGAGAGGAAGCCCGGAGATGGGGACTGAGACACGGCCCCAGGCCCTACGGGGCGCAGCAGGCGCGAAACCTCCGCAATGCACGAAAGTGCGACGGGGGGATCCCAAGTGCTCATGCACAGCATGGGCTTTTATCAAGTGTAAACAGCTTGAGGAATAAGGGCTGGGCAAGTTCGGTGCCAGCAGCCGCGGTAACACCGACGGCCCGAGTGGTGGCCACTTTTATTGGGCCTAAAGCGTCCGTAGCCGGTCCAGTAAGTCCTTGTTTAAATCCTGCGGCTTAACCGCAGGACTGGCAGGGATACTGCTGGACTTGGGACCGGGAGAGGACAAGGGTACTTCAGGGGTAGCGGTGAAATGTGTTGATCCTTGAAGGACCACCTATGGCGAAGGCACTTGTCTGGAACGGGTCCGACGGTGAGGGACGAAAGCCAGGGGCGCGAACCGGATTAGATACCCGGGTAGTCCTGGCCGTAAACTTTGCGAACTAGGTGTTAGGTGGGCCCCGTGCCCATCTAGTGCCGAAGGGAAGCCGTTAAGTTCGCCGCCTGGGGAGTACGGTCGCAAGACTGAAACTTAAAGGAATTGGCGGGGGAGCACCACAACGGGTGGAGCCTGCGGTTTAATTGGATTCAACGCCGGGCATCTCACCAGGAGCGACAGCATGATGACGGCCAGGTTGACGACCTTGCCTGAAGCGCTGAGAGGTGGTGCATGGCCATCGTCAGCTCGTACCGCGAGGCGTCCTGTTAAGTCAGGTAACGAGCGAGACCCGTGCCCTATGTTGCTACTTTTTCCTCCGGGAGAAAGGCACTCATAGGGGACCGCTGGCGCTAAGTCAGAGGAAGGAGCGGGCAACGATAGGTCCGCATGCCCCGAATCTCCTGGGCTACACGCGGGCTACAATGGCTAGGACAATGGGCCGCAACCCTGAAAAGGGACGCAAATCTCCTAAACCTAGTCGTAGTTCGGATCGTGGGCTGTAACTCGCCCACGTGAAGCTGGAATCCGTAGTAATCGCAGTTCATAATACTGCGGTGAATGTGTCCCTGCTCCTTGCACACACCGCCCGTCACACCACCCGAGTTGGGTTGAAGTGAGGCCTTGGCCTTTGGCTAGGGTCGAACTTGGGCTCAGCGAGGGGGGTGAAGTCGTAACAAGGTAGCCGTA
>AS000142|CP000867.1|SP00011 Archaea;Euryarchaeota;Methanococci;Methanococcales;Methanococcaceae;Methanococcus;maripaludis S2
GGTTGATCCCGCCGGAGGCCACTGCTATTGGGATTCGACTAAGCCATGCGAGTCTATGGTTTCGGCCATGGCGGACGGCTCATTAACACGTGGTTAACATACCCTCAGGTGGGGGATAACCTTGGGAAACTGAGGATAATACCCCATAGAAAAAGCAGTCTGGAATGATTCTTTTTCGAAAGCACATGCGCCTGAGGATTGGACTGCGCTCGATTAGGTAGTTGGTGGGGTAATGGCCCACCAAGCCTACGATCGGTACGGGCCTTGAGAGAGGGAGCCCGGAGATGGGGACTGAGACACGGCCCCAGGCCCTACGGGGCGCAGCAGGCGCGAAACCTCCGCAATGCACGAAAGTGCGACGGGGGGATCCCAAGTGCTCATGCACAGCATGGGCTTTTATCAAGTGTAAACAGCTTGAGGAATAAGGGCTGGGCAAGTTCGGTGCCAGCAGCCGCGGTAACACCGACGGCCCGAGTGGTGGCCACTCTTATTGGGCCTAAAGCGTCCGTAGCCGGTCCAGTAAGTCCCTGTTTAAATCCTGCGGCTTAACCGCAGGACTGGCAGGGATACTGCTGGACTTGGGACCGGGAGAGGACAAGGGTACTTCAGGGGTAGCGGTGAAATGTGTTGATCCTTGAAGGACCACCTATGGCGAAGGCACTTGTCTGGAACGGGTCCGACGGTGAGGGACGAAAGCCAGGGGCGCGAACCGGATTAGATACCCGGGTAGTCCTGGCCGTAAACTCTGCGAACTAGGTGTTAGGTGGGCCCCGTGCCCATCTAGTGCCGAAGGGAAGCCGTTAAGTTCGCCGCCTGGGGAGTACGGTCGCAAGACTGAAACTTAAAGGAATTGGCGGGGGAGCACCACAACGGGTGGAGCCTGCGGTTTAATTGGATTCAACGCCGGGCATCTCACCAGGAGCGACAGCATGATGACGGCCAGGTTGACGACCTTGCCTGAAGCGCTGAGAGGTGGTGCATGGCCATCGTCAGCTCGTACCGCGAGGCGTCCTGTTAAGTCAGGTAACGAGCGAGACCCGTGCCCTATGTTGCTACTTTTTCCTCCGGGAGAAAGGCACTCATAGGGGACCGCTGGCGCTAAGTCAGAGGAAGGAGCGGGCAACGATAGGTCCGCATGCCCCGAATCTCCTGGGCTACACGCGGGCTACAATGGCTAGGACAATGGGCCGCAACCCTGAAAAGGGACGCAAATCTCCTAAACCTAGTCGTAGTTCGGATCGTGGGCTGTAACTCGCCCACGTGAAGCTGGAATCCGTAGTAATCGCAGTTCATAATACTGCGGTGAATGTGTCCCTGCTCCTTGCACACACCGCCCGTCACACCACCCGAGTTGGGTTGAAGTGAGGCCTTGGCCTTTGGCTAGGGTCGAACTTGGGCTCAGCGAGGGGGGTGAAGTCGTAACAAGGTAGCCGTA
>AS000143|CP000609.1|SP00011 Archaea;Euryarchaeota;Methanococci;Methanococcales;Methanococcaceae;Methanococcus;maripaludis S2
GGTTGATCCCGCCGGAGGCCACTGCTATTGGGATTCGACTAAGCCATGCGAGTCTATGGTTTCGGCCATGGCGGACGGCTCATTAACACGTGGTTAACATACCCTCAGGTGGGGGATAACCTTGGGAAACTGAGGATAATACCCCATAGAAAAAGCAGTCTGGAATGATTCTTTTTCGAAAGCACATGCGCCTGAGGATTGGACTGCGCTCGATTAGGTAGTTGGTGGGGTAATGGCCCACCAAGCCTACGATCGGTACGGGCCTTGAGAGAGGGAGCCCGGAGATGGGGACTGAGACACGGCCCCAGGCCCTACGGGGCGCAGCAGGCGCGAAACCTCCGCAATGCACGAAAGTGCGACGGGGGGATCCCAAGTGCTCATGCACAGCATGGGCTTTTATCAAGTGTAAACAGCTTGAGGAATAAGGGCTGGGCAAGTTCGGTGCCAGCAGCCGCGGTAACACCGACGGCCCGAGTGGTGGCCACTCTTATTGGGCCTAAAGCGTCCGTAGCCGGTCCAGTAAGTCCCTGTTTAAATCCTGCGGCTTAACCGCAGGACTGGCAGGGATACTGCTGGACTTGGGACCGGGAGAGGACAAGGGTACTTCAGGGGTAGCGGTGAAATGTGTTGATCCTTGAAGGACCACCTATGGCGAAGGCACTTGTCTGGAACGGGTCCGACGGTGAGGGACGAAAGCCAGGGGCGCGAACCGGATTAGATACCCGGGTAGTCCTGGCCGTAAACTCTGCGAACTAGGTGTTAGGTAGGCCCCGTGCCTATCTAGTGCCGAAGGGAAGCCGTTAAGTTCGCCGCCTGGGGAGTACGGTCGCAAGACTGAAACTTAAAGGAATTGGCGGGGGAGCACCACAACGGGTGGAGCCTGCGGTTTAATTGGATTCAACGCCGGGCATCTCACCAGGAGCGACAGCATGATGACGGCCAGGTTGACGACCTTGCCTGAAGCGCTGAGAGGTGGTGCATGGCCATCGTCAGCTCGTACCGCGAGGCGTCCTGTTAAGTCAGGTAACGAGCGAGACCCGTGCCCTATGTTGCTACTTTTTCCTCCGGGAGAAAGGCACTCATAGGGGACCGCTGGCGCTAAGTCAGAGGAAGGAGCGGGCAACGATAGGTCCGCATGCCCCGAATCTCCTGGGCTACACGCGGGCTACAATGGCTAGGACAATGGGCCGCAACCCTGAAAAGGGACGCAAATCTCCTAAACCTAGTCGTAGTTCGGATCGTGGGCTGTAACTCGCCCACGTGAAGCTGGAATCCGTAGTAATCGCAGTTCATAATACTGCGGTGAATGTGTCCCTGCTCCTTGCACACACCGCCCGTCACACCACCCGAGTTGGGTTGAAGTGAGGCCTTGGCCTTTGGCTAGGGTCGAACTTGGGCTCAGCGAGGGGGGTGAAGTCGTAACAAGGTAGCCGTA
>AS000144|CP000745.1|SP00011 Archaea;Euryarchaeota;Methanococci;Methanococcales;Methanococcaceae;Methanococcus;maripaludis S2
TACGGCTACCTTGTTACGACTTCACCCCCCTCGCTGAGCCCAAGTTCGACCCTAGCCGAAGGCCAAGGCCTCACTTCAACCCAACTCGGGTGGTGTGACGGGCGGTGTGTGCAAGGAGCAGGGACACATTCACCGCAGTATTATGAACTGCGATTACTACGGATTCCAGCTTCACGTGGGCGAGTTACAGCCCACGATCCGAACTACGACTAGGTTTAGGAGATTTGCGTCCCTTTTCAGGGTTGCGGCCCATTGTCCTAGCCATTGTAGCCCGCGTGTAGCCCAGGAGATTCGGGGCATGCGGACCTATCGTTGCCCGCTCCTTCCTCTGACTTAGCGCCAGCGGTCCCCTATGAGTGCCTTTCTCCCGGAGGAAAAAGTAGCAACATAGGGCACGGGTCTCGCTCGTTACCTGACTTAACAGGACGCCTCGCGGTACGAGCTGACGATGGCCATGCACCACCTCTCAGCGCTTCAGGCAAGGTCGTCAACCTGGCCGTCATCATGCTGTCGCTCCTGGTGAGATGCCCGGCGTTGAATCCAATTAAACCGCAGGCTCCACCCGTTGTGGTGCTCCCCCGCCAATTCCTTTAAGTTTCAGTCTTGCGACCGTACTCCCCAGGCGGCGAACTTAACGGCTTCCCTTCGGCACTAGATAGGCACGGGGCCTACCTAACACCTAGTTCGCAGAGTTTACGGCCAGGACTACCCGGGTATCTAATCCGGTTCGCGCCCCTGGCTTTCGTCCCTCACCGTCGGACCCGTTCCAGACAAGTGCCTTCGCCATAGGTGGTCCTTCAAGGATCAACACATTTCACCGCTACCCCTGAAGTACCCTTGTCCTCTCCCGGTCCCAAGTCCAGCAGTATCCCTGCCAGTCCTGCGGTTAAGCCGCAGGATTTAAACAGGGACTTACTGGACCGGCTACGGACGCTTTAGGCCCAATAAGAGTGGCCACCACTTGGGCCGTCGGTGTTACCGCGGCTGCTGGCACCGAACTTGCCCAGCCCTTATTCCTCAAGCTGTTTACACTTGATAAAAGCCCATGCTGTGCATGAGCACTTGGGATCCCCCCGTCGCACTTTCGTGCATTGCGGAGGTTTCGCGCCTGCTGCGCCCCGTAGGGCCTGGGGCCGTGTCTCAGTCCCCATCTCCGGGCTCCCTCTCTCAAGGCCCGTACCGATCGTAGGCTTGGTGGGCCATTACCCCACCAACTACCTAATCGAGCGCAGTCCAATCCTCAGGCGCATGTGCTTTCGAAAAAGAATCATTCCAGACTGCTTTTTCTATGGGGTATTATCCTCAGTTTCCCAAGGTTATCCCCCACCTGAGGGTATGTTAACCACGTGTTAATGAGCCGTCCGCCATGGCCGAAACCATAGACTCGCATGGCTTAGTCGAATCCCAATAGCAGTGGCCTCCGGCGGGATCAACC
>AS000145|CP026606.1|SP00011 Archaea;Euryarchaeota;Methanococci;Methanococcales;Methanococcaceae;Methanococcus;maripaludis S2
GGTTGATCCCGCCGGAGGCCACTGCTATTGGGATTCGACTAAGCCATGCGAGTCTATGGTTTCGGCCATGGCGGACGGCTCATTAACACGTGGTTAACATACCCTCAGGTGGGGGATAACCTTGGGAAACTGAGGATAATACCCCATAGAAAAAGCAGTCTGGAACGATTCTTTTTCGAAAGCATATGCGCCTGAGGATTGGACTGCGCTCGATTAGGTAGTTGGTGGGGTAATGGCCCACCAAGCCTACGATCGGTACGGGCCTTGAGAGAGGAAGCCCGGAGATGGGGACTGAGACACGGCCCCAGGCCCTACGGGGCGCAGCAGGCGCGAAACCTCCGCAATGCACGAAAGTGCGACGGGGGGATCCCAAGTGCTCATGCACAGCATGGGCTTTTATCAAGTGTAAACAGCTTGAGGAATAAGGGCTGGGCAAGTTCGGTGCCAGCAGCCGCGGTAACACCGACGGCCCGAGTGGTGGCCACTTTTATTGGGCCTAAAGCGTCCGTAGCCGGTCCAGTAAGTCCTTGTTTAAATCCTGCGGCTTAACCGCAGGACTGGCAGGGATACTGCTGGACTTGGGACCGGGAGAGGACAAGGGTACTTCAGGGGTAGCGGTGAAATGTGTTGATCCTTGAAGGACCACCTATGGCGAAGGCACTTGTCTGGAACGGGTCCGACGGTGAGGGACGAAAGCCAGGGGCGCGAACCGGATTAGATACCCGGGTAGTCCTGGCCGTAAACTTTGCGAACTAGGTGTTAGGTGGGCCCCGTGCCCATCTAGTGCCGAAGGGAAGCCGTTAAGTTCGCCGCCTGGGGAGTACGGTCGCAAGACTGAAACTTAAAGGAATTGGCGGGGGAGCACCACAACGGGTGGAGCCTGCGGTTTAATTGGATTCAACGCCGGGCATCTCACCAGGAGCGACAGCATGATGACGGCCAGGTTGACGACCTTGCCTGAAGCGCTGAGAGGTGGTGCATGGCCATCGTCAGCTCGTACCGCGAGGCGTCCTGTTAAGTCAGGTAACGAGCGAGACCCGTGCCCTATGTTGCTACTTTTTCCTCAGGGAGAAAGGCACTCATAGGGGACCGCTGGCGCTAAGTCAGAGGAAGGAGCGGGCAACGATAGGTCCGCATGCCCCGAATCTCCTGGGCTACACGCGGGCTACAATGGCTAGGACAATGGGCCGCAACCCTGAAAAGGGACGCAAATCTCCTAAACCTAGTCGTAGTTCGGATCGTGGGCTGTAACTCGCCCACGTGAAGCTGGAATCCGTAGTAATCGCAGTTCATAATACTGCGGTGAATGTGTCCCTGCTCCTTGCACACACCGCCCGTCACACCACCCGAGTTGGGTTGAAGTGAGGCCTTGGCCTTTGGCTAGGGTCGAACTTGGGCTCAGCGAGGGGGGTGAAGTCGTAACAAGGTAGCCGTA
>AS000146|AP011528.1|SP00011 Archaea;Euryarchaeota;Methanococci;Methanococcales;Methanococcaceae;Methanococcus;maripaludis S2
TACGGCTACCTTGTTACGACTTCACCCCCCTCGCTGAGCCCAAGTTCGACCCTAGCCAAAGGCCAAGGCCTCACTTCAACCCAACTCGGGTGGTGTGACGGGCGGTGTGTGCAAGGAGCAGGGACACATTCACCGCAGTATTATGAACTGCGATTACTACGGATTCCAGCTTCACGTGGGCGAGTTACAGCCCACGATCCGAACTACGACTAGGTTTAGGAGATTTGCGTCCCTTTTCAGGGTTGCGGCCCATTGTCCTAGCCATTGTAGCCCGCGTGTAGCCCAGGAGATTCGGGGCATGCGGACCTATCGTTGCCCGCTCCTTCCTCTGACTTAGCGCCAGCGGTCCCCTATGAGTGCCTTTCTCCCGGAGGAAAAAGTAGCAACATAGGGCACGGGTCTCGCTCGTTACCTGACTTAACAGGACGCCTCGCGGTACGAGCTGACGATGGCCATGCACCACCTCTCAGCGCTTCAGGCAAGGTCGTCAACCTGGCCGTCATCATGCTGTCGCTCCTGGTGAGATGCCCGGCGTTGAATCCAATTAAACCGCAGGCTCCACCCGTTGTGGTGCTCCCCCGCCAATTCCTTTAAGTTTCAGTCTTGCGACCGTACTCCCCAGGCGGCGAACTTAACGGCTTCCCTTCGGCACTAGATGGGCACGGGGCCCACCTAACACCTAGTTCGCAAAGTTTACGGCCAGGACTACCCGGGTATCTAATCCGGTTCGCGCCCCTGGCTTTCGTCCCTCACCGTCGGACCCGTTCCAGACAAGTGCCTTCGCCATAGGTGGTCCTTCAAGGATCAACACATTTCACCGCTACCCCTGAAGTACCCTTGTCCTCTCCCGGTCCCAAGTCCAGCAGTATCCCTGCCAGTCCTGCGGTTAAGCCGCAGGATTTAAACAAGGACTTACTGGACCGGCTACGGACGCTTTAGGCCCAATAAAAGTGGCCACCACTCGGGCCGTCGGTGTTACCGCGGCTGCTGGCACCGAACTTGCCCAGCCCTTATTCCTCAAGCTGTTTACACTTGATAAAAGCCCATGCTGTGCATGAGCACTTGGGATCCCCCCGTCGCACTTTCGTGCATTGCGGAGGTTTCGCGCCTGCTGCGCCCCGTAGGGCCTGGGGCCGTGTCTCAGTCCCCATCTCCGGGCTTCCTCTCTCAAGGCCCGTACCGATCGTAGGCTTGGTAGGCCATTACCCCACCAACTACCTAATCGAGCGCAGTCCAATCCTCAGGCGCATATGCTTTCGAAAAAGAATCGTTCCAGACTGCTTTTTCTATGGGGTATTATCCTCAGTTTCCCAAGGTTATCCCCCACCTGAGGGTATGTTAACCACGTGTTAATGAGCCGTCCGCCATGGCCGAAACCATAGACTCGCATGGCTTAGTCGAATCCCAATAGCAGTGGCCTCCGGCGGGATCAACC
>AS000147|NR_074187.1|SP00012 Archaea;Euryarchaeota;Thermoplasmata;Thermoplasmatales;Picrophilaceae;Picrophilus;torridus DSM 9790
CATGGATTAACTCCGGTTGATCCTGCCGGCGGCCACTGCTATCAAGTTCCGACTAAGCCATGCGAGTCAAGGGGCCGTAAGGCACCGGCGTACCGCTCAGTAACACGCGGATAATCTACCCTCGGGAAGGGCATAACCTCGGGAAACTGAGGCTAATTCCCTATAGCCATTCAGAACTGGAATGTTTGGATGGTGAAGGCTCCGGCGCCCGGGGATGAGTCTGCGGCCTATCAGGTAGTAGGTGGTGTAACGGACCACCTAGCCTAAGACGGGTACGGGCCCTGGGAGGGGTAGCCCGGAGATGGACTCTGAGACACTAGTCCAGGCCCTACGGGGCGCAGCAGGCGCGAAACCTGTGCAATGCGCGCAAGCGCGACACGGGGAGCTTGAGTGTCTTGGCAAAAGCCAAGACTTTTCTTATGCCTAAAAAGCATAAGGAATAAGGGCTGGGTAAGACGGGTGCCAGCCGCCGCGGTAACACCCGCAGCTCAAGTGGTGGTCACTTTTACTGAGCCTAAAGCGTTCGTAGCCGGCTTTGTAAATCTCCAGGTAAATTCTAGCGCTTAACGTTAGATCTCCTGGAGAGACTGCAAAGCTTGGGACCGGGTGGGGTTGAACGTACTTTCAGGGTAGGGGTAAAATCCTGTAATCCTGGAAGGACGACCGGTAGCGAAGGCGTTCAACTAGAACGGATCCGACGGTGAGGAACGAAGGCTAGGGGAGCAAACCGGATTAGATACCCGGGTAGTCCTAGCTGTAAACTCTGCCCACTTGGTGTTGCCTTTCCGTTGAGGGGAGGCAGTGCCGGAGCGAAGGTGTTAAGTGGGCCGCTTGGGGAGTATGGTCGCAAGACTGAAACTTAAAGGAATTGGCGGGGGAGCACCGCAACGGGAGGAATGTGCGGTTTAATTGGATTCAACGCCGGAAAACTCACCGGGAGCGACCTGTGGATGAGAGTCAACCTGACGAGTTTACTCGATAGCAGGAGAGGTGGTGCATGGCCGTCGTCAGCTCGTACCGTAGGGCGTTCACTTAAGTGTGATAACGAGCGAGACCCCCATCTCCAATTGCAATTACCTACGCGGGTAGGTAAGCACTTTGGAGAGACCGCCAGCGCTAAGCTGGAGGAAGGAGGGGTCGACGGCAGGTCAGTACGCCCCGAATCTCCCGGGCTACACGCGCATTACAAAGGGCAGGACAATGCGTTGCAACCTCGAAAGGGGAAGCTAATCGCCAAACCTGTCCGTAGTTAGGATTGAGGGCTGTAACTCGCCCTCATGAATCTGGATTCCGTAGTAATCGCGGGTCAACAACCCGCGGTGAATATGCCCCTGCTCCTTGCACACACCGCCTGTCAAACCATCCGAGCTGGTGTTGGATGAGGGTTAGCTCGAGAGGGTTAGCTCAAATCTGATGTCAGTGAGGAGGGTTAAGTCATAACAAGGTATCTGTAGGGGAACCTGCAGATG
>AS000148|NC_005877.1|SP00012 Archaea;Euryarchaeota;Thermoplasmata;Thermoplasmatales;Picrophilaceae;Picrophilus;torridus DSM 9790
GGTTGATCCTGCCGGCGGCCACTGCTATCAAGTTCCGACTAAGCCATGCGAGTCAAGGGGCCGTAAGGCACCGGCGTACCGCTCAGTAACACGCGGATAATCTACCCTCGGGAAGGGCATAACCTCGGGAAACTGAGGCTAATTCCCTATAGCCATTCAGAACTGGAATGTTTGGATGGTGAAGGCTCCGGCGCCCGGGGATGAGTCTGCGGCCTATCAGGTAGTAGGTGGTGTAACGGACCACCTAGCCTAAGACGGGTACGGGCCCTGGGAGGGGTAGCCCGGAGATGGACTCTGAGACACTAGTCCAGGCCCTACGGGGCGCAGCAGGCGCGAAACCTGTGCAATGCGCGCAAGCGCGACACGGGGAGCTTGAGTGTCTTGGCAAAAGCCAAGACTTTTCTTATGCCTAAAAAGCATAAGGAATAAGGGCTGGGTAAGACGGGTGCCAGCCGCCGCGGTAACACCCGCAGCTCAAGTGGTGGTCACTTTTACTGAGCCTAAAGCGTTCGTAGCCGGCTTTGTAAATCTCCAGGTAAATTCTAGCGCTTAACGTTAGATCTCCTGGAGAGACTGCAAAGCTTGGGACCGGGTGGGGTTGAACGTACTTTCAGGGTAGGGGTAAAATCCTGTAATCCTGGAAGGACGACCGGTAGCGAAGGCGTTCAACTAGAACGGATCCGACGGTGAGGAACGAAGGCTAGGGGAGCAAACCGGATTAGATACCCGGGTAGTCCTAGCTGTAAACTCTGCCCACTTGGTGTTGCCTTTCCGTTGAGGGGAGGCAGTGCCGGAGCGAAGGTGTTAAGTGGGCCGCTTGGGGAGTATGGTCGCAAGACTGAAACTTAAAGGAATTGGCGGGGGAGCACCGCAACGGGAGGAATGTGCGGTTTAATTGGATTCAACGCCGGAAAACTCACCGGGAGCGACCTGTGGATGAGAGTCAACCTGACGAGTTTACTCGATAGCAGGAGAGGTGGTGCATGGCCGTCGTCAGCTCGTACCGTAGGGCGTTCACTTAAGTGTGATAACGAGCGAGACCCCCATCTCCAATTGCAATTACCTACGCGGGTAGGTAAGCACTTTGGAGAGACCGCCAGCGCTAAGCTGGAGGAAGGAGGGGTCGACGGCAGGTCAGTACGCCCCGAATCTCCCGGGCTACACGCGCATTACAAAGGGCAGGACAATGCGTTGCAACCTCGAAAGGGGAAGCTAATCGCCAAACCTGTCCGTAGTTAGGATTGAGGGCTGTAACTCGCCCTCATGAATCTGGATTCCGTAGTAATCGCGGGTCAACAACCCGCGGTGAATATGCCCCTGCTCCTTGCACACACCGCCTGTCAAACCATCCGAGCTGGTGTTGGATGAGGGTTAGCTCGAGAGGGTTAGCTCAAATCTGATGTCAGTGAGGAGGGTTAAGTCATAACAAGGTATCTGTA
>AS000149|NR_026246.1|SP00012 Archaea;Euryarchaeota;Thermoplasmata;Thermoplasmatales;Picrophilaceae;Picrophilus;torridus DSM 9790
ATTCTGGTTGATCCCGGCGGCGGCCACTGCTATCAAGTTCCGACTAAGCCATGCGAGTCAAGGGGCCGTAAGGCACCGGCGTACCGCTCAGTAACACGCGGATAATCTACCCTCGGGAAGGGCATAACCTCGGGAAACTGAGGCTAATTCCCTATAGCCATTCAGAACTGGAATGTTTGGATGGTGAAAGCTCCGGCGCCCGGGGATGAGTCTGCGGCCTATCAGGTAGTAGGTGGTGTAACGGACCACCTAGCCTAAGACGGGTACGGGCCCTGGGAGGGGTAGCCCGGAGATGGACTCTGAGACACTAGTCCAGGCCCTACGGGGCGCAGCAGGCGCGAAACCTGTGCAATGCGCGCAAGCGCGACACGGGGAGCTTGAGTGTCTTGGCAAAAGCCAAGACTTTTCTTATGCCTAAAAAGCATAAGGAATAAGGGCTGGGTAAGACGGGTGCCAGCCGCCGCGGTAACACCCGCAGCTCAAGTGGTGGTCACTTTTACTGAGCCTAAAGCGTTCGTAGCCGGCTTTGTAAATCTCCAGGTAAATTCTAGCGCTTAACGTTAGATCTCCTGGAGAGACTGTAAAGCTTGGGACCGGGTGGGGTTGAACGTACTTTCAGGGTAGGGGTAAAATCCTGTAATCCTGGAAGGACGACCGGTAGCGAAGGCGTTCAACTAGAACGGATCCGACGGTGAGGAACGAAGGCTAGGGGAGCAAACCGGATTAGATACCCGGGTAGTCCTAGCTGTAAACTCTGCCCACTTGGTGTTGCCTTTCCGTTGAGGGGAGGCAGTGCCGGAGCGAAGGTGTTAAGTGGGCCGCTTGGGGAGTATGGTCGCAAGACTGAAACTTAAAGGAATTGGCGGGGGAGCACCGCAACGGGAGGAATGTGCGGTTTAATTGGATTCAACGCCGGAAAACTCACCGGGAGCGACCTGTGGATGAGAGTCAACCTGACGAGTTTACTCGATAGCAGGAGAGGTGGTGCATGGCCGTCGTCAGCTCGTACCGTAGGGCGTTCACTTAAGTGTGATAACGAGCGAGACCCCCATCTCCAATTGCAATTACCTACGCGGGTAGGTAAGCACTTTGGAGAGACCGCCAGCGCTAAGCTGGAGGAAGGAGGGGTCGACGGCAGGTCAGTACGCCCCGAATCTCCCGGGCTACACGCGCATTACAAAGGGCAGGACAATGCGTTGCAACCTCGAAAGGGGAAGCTAATCGCCAAACCTGTCCGTAGTTAGGATTGAGGGCTGTAACTCGCCCTCATGAATCTGGATTCCGTAGTAATCGCGGGTCAACAACCCGCGGTGAATATGCCCCTGCTCCTTGCACACACCGCCTGTCAAACCATCCGAGCTGGTGTTGGATGAGGGTTAGCTCGAGAGGGTTAGCTCAAATCTGATGTCAGTGAGGAGGGTTAAGTCATAACAAGGTATCTGTAGGGGAACCTGCGGCTGGATCACCTCC
>AS000150|AE017261.1|SP00012 Archaea;Euryarchaeota;Thermoplasmata;Thermoplasmatales;Picrophilaceae;Picrophilus;torridus DSM 9790
TACAGATACCTTGTTATGACTTAACCCTCCTCACTGACATCAGATTTGAGCTAACCCTCTCGAGCTAACCCTCATCCAACACCAGCTCGGATGGTTTGACAGGCGGTGTGTGCAAGGAGCAGGGGCATATTCACCGCGGGTTGTTGACCCGCGATTACTACGGAATCCAGATTCATGAGGGCGAGTTACAGCCCTCAATCCTAACTACGGACAGGTTTGGCGATTAGCTTCCCCTTTCGAGGTTGCAACGCATTGTCCTGCCCTTTGTAATGCGCGTGTAGCCCGGGAGATTCGGGGCGTACTGACCTGCCGTCGACCCCTCCTTCCTCCAGCTTAGCGCTGGCGGTCTCTCCAAAGTGCTTACCTACCCGCGTAGGTAATTGCAATTGGAGATGGGGGTCTCGCTCGTTATCACACTTAAGTGAACGCCCTACGGTACGAGCTGACGACGGCCATGCACCACCTCTCCTGCTATCGAGTAAACTCGTCAGGTTGACTCTCATCCACAGGTCGCTCCCGGTGAGTTTTCCGGCGTTGAATCCAATTAAACCGCACATTCCTCCCGTTGCGGTGCTCCCCCGCCAATTCCTTTAAGTTTCAGTCTTGCGACCATACTCCCCAAGCGGCCCACTTAACACCTTCGCTCCGGCACTGCCTCCCCTCAACGGAAAGGCAACACCAAGTGGGCAGAGTTTACAGCTAGGACTACCCGGGTATCTAATCCGGTTTGCTCCCCTAGCCTTCGTTCCTCACCGTCGGATCCGTTCTAGTTGAACGCCTTCGCTACCGGTCGTCCTTCCAGGATTACAGGATTTTACCCCTACCCTGAAAGTACGTTCAACCCCACCCGGTCCCAAGCTTTGCAGTCTCTCCAGGAGATCTAACGTTAAGCGCTAGAATTTACCTGGAGATTTACAAAGCCGGCTACGAACGCTTTAGGCTCAGTAAAAGTGACCACCACTTGAGCTGCGGGTGTTACCGCGGCGGCTGGCACCCGTCTTACCCAGCCCTTATTCCTTATGCTTTTTAGGCATAAGAAAAGTCTTGGCTTTTGCCAAGACACTCAAGCTCCCCGTGTCGCGCTTGCGCGCATTGCACAGGTTTCGCGCCTGCTGCGCCCCGTAGGGCCTGGACTAGTGTCTCAGAGTCCATCTCCGGGCTACCCCTCCCAGGGCCCGTACCCGTCTTAGGCTAGGTGGTCCGTTACACCACCTACTACCTGATAGGCCGCAGACTCATCCCCGGGCGCCGGAGCCTTCACCATCCAAACATTCCAGTTCTGAATGGCTATAGGGAATTAGCCTCAGTTTCCCGAGGTTATGCCCTTCCCGAGGGTAGATTATCCGCGTGTTACTGAGCGGTACGCCGGTGCCTTACGGCCCCTTGACTCGCATGGCTTAGTCGGAACTTGATAGCAGTGGCCGCCGGCAGGATCAACC
>AS000151|CP006884.1|SP00013 Archaea;Euryarchaeota;Halobacteria;Halobacteriales;Haloarculaceae;Haloarcula;marismortui ATCC 43049
GGTTGATCCTGCCGGAGGCCATTGCTATCGGAGTCCGATTTAGCCATGCTAGTCGCACGGGCTTAGACCCGTGGCATATAGCTCAGTAACACGTGGCCAAACTACCCTACAGACCGCGATAACCTCGGGAAACTGAGGCCAATAGCGGATATAACTCTCAGGCTGGAGTGCCGAGAGTTAGAAACGTTCCGGCGCTGTAGGATGTGGCTGCGGCCGATTAGGTAGATGGTGGGGTAACGGCCCACCATGCCGATAATCGGTACGGGTTGTGAGAGCAAGAACCCGGAGACGGTATCTGAGACAAGATACCGGGCCCTACGGGGCGCAGCAGGCGCGAAACCTTTACACTGCACGACAGTGCGATAGGGGGACTCCGAGTGCGAGGGCATATAGCCCTCGCTTTTCTGTACCGTAAGGTGGTACAGGAACAAGGACTGGGCAAGACCGGTGCCAGCCGCCGCGGTAATACCGGCAGTCCAAGTGATGGCCGATATTATTGGGCCTAAAGCGTCCGTAGCCGGCCGGACAAGTCCGTTGGGAAATCGACGCGCTCAACGCGTCGGCGTCCAGCGGAAACTGTCCGGCTTGGGGCCGGAAGACCTGGGGGGTACGTCCGGGGTAGGAGTGAAATCCTGTAATCCTGGACGGACCACCAATGGGGAAACCACCTCAGGAAGACGGACCCGACGGTGAGGGACGAAAGCTAGGGTCTCGAACCGGATTAGATACCCGGGTAGTCCTAGCTGTAAACGATGCTCGCTAGGTGTGCCGTAGGCTACGAGCCTGCGCTGCGCCCTAGGGAAGCCGAGAAGCGAGCCGCCTGGGAAGTACGTCTGCAAGGATGAAACTTAAAGGAATTGGCGGGGGAGCACCACAACCGGAGGAGCCTGCGGTTTAATTGGACTCAACGCCGGAAATCTCACCGGTCCCGACAGTAGTAATGACGGTCAGGTTGACGACTTTACCCGACGCTACTGAGAGGAGGTGCATGGCCGCCGTCAGCTCGTACCGTGAGGCGTCCTGTTAAGTCAGGCAACGAGCGAGACCCGCACTTCTAGTTGCCAGCAATACCCTTGAGGTAGTTGGGTACACTAGGAGGACTGCCGCTGCTAAAGCGGAGGAAGGAACGGGCAACGGTAGGTCAGTATGCCCCGAATGGACCGGGCAACACGCGGGCTACAATGGCTCTGACAGTGGGATGCAACGCCGAGAGGCGACGCTAATCTCCAAACGGAGTCGTAGTTCGGATTGCGGGCTGAAACCCGCCCGCATGAAGCTGGATTCGGTAGTAATCGCGTGTCAGAAGCGCGCGGTGAATACGTCCCTGCTCCTTGCACACACCGCCCGTCAAAGCACCCGAGTGGGGTCCGGATGAGGCCGTCATGCGACGGTCGAATCTGGGCTCCGCAAGGGGGCTTAAGTCGTAACAAGGTAGCCGTA
>AS000152|CP010529.1|SP00013 Archaea;Euryarchaeota;Halobacteria;Halobacteriales;Haloarculaceae;Haloarcula;marismortui ATCC 43049
TACGGCTACCTTGTTACGACTTAAGCCCCCTTGCGGAGCCCAGATTCGACCGTCGCATGACGGCCTCATCCGGACCCCACTCGGGTGCTTTGACGGGCGGTGTGTGCAAGGAGCAGGGACGTATTCACCGCGCGCTTCTGACACGCGATTACTACCGAATCCAGCTTCATGCGGGCGGGTTTCAGCCCGCAATCCGAACTACGACTACGTTTGGAGATTAGCTTCGCCTCTCGGCGTCGCATCCCACTGTCATAGCCATTGTAGCCCGCGTGTTGCCCGGTCCATTCGGGGCATACTGACCTACCGTTGCCCATTCCTTCCTCCGCTTTAGCAGCGGCAGTCCTCCTAGTGTACCCAACCACCACAAGGGTGTTGCTGGCAACTAGAAGTGTGGGTCTCGCTCGTTGCCTGACTTAACAGGACGCCTCACGGTACGAGCTGACGGCGGCCATGCACCTCCTCTCAGTAGCGTCGAGTAAAGTCGTCAACCTGACTGTCATTACTACTGTCGGGACCGGTGAGATTTCCGGCGTTGAGTCCAATTAAACCGCAGGCTCCTCCGGTTGTGGTGCTCCCCCGCCAATTCCTTTAAGTTTCATCCTTGCGGACGTACTTCCCAGGCGGCTCGCTTATCGTCTTCACTACGGCACATCACGTGCTCATGGCGCGTGACATACCTAGCGAGCATTGTTTACAGCCAGGACTACCCGGGTATCTAATCCGGTTCGAGACCCTGGCTTTCGTCCCTCACTGTCGGGTCCGGTCTCTCAACGTGGTTTCCCCATTGGTGGTCCGTCCAGGATTACAGGATTTCACTCCTACCCCGGACGTACCCGTTGAGTCTCTCGGCCCCAAGCTGTGTAGTTTCCACCGGACGCCGACCAGTTGAGCTGGTCGATTTCCCAATGGACTTACACAGCAAGCTACGGACGCTTTAGGCCCAATAATATCGGCCATCACTTGGACTGCCGGTATTACCGCGGCGGCTGGCACCGGTCTTGCCCAGTCCTTGTTCCTGTACCACCTTACGGTACAGAAAAGCGAGGGCTATATGCCCTCACACTCGGAGTCCCCCTATCGCACTGTCGTGCAGTGTAAAGGTTTCGCGCCTGCTGCGCCCCGTAGGGCCCGGTATCTTGTCTCAGATACCGTCTCCAGGCTCTTGCTCTCACAACCTGTACCGATTATCGGCATGGTGGGCCGTTACCCCACCATCTACCTAATCGGCCGCAGCCACATCCTACAGCGCCGGAACGTTTCTAACTCTCGACACTCCAGTCTGAGAGTTATATCCGCTATTGGCCTCAGTTTCCCGAGGTTATTGCGGTCTGTAGGGTAGTTTGGCCACGTGTTACTGAGCTATATGCTACGAGTCTGAACTCGTGCAACTAGCATGGCTAAATCGGACTCCGATAGCAATGGCCTCCGGCAGGATCAACC
>AS000153|HQ425151.1|SP00013 Archaea;Euryarchaeota;Halobacteria;Halobacteriales;Haloarculaceae;Haloarcula;marismortui ATCC 43049
CCGGTTGATCCCGCCGGAGGCCATTGCTATCGGAGTCCGATTTAGCCATGCTAGTCGCACGGGCTTAGACCCGTGGCATATAGCTCAGTAACACGTGGCCAAACTACCCTACAGACCGCAATAACCTCGGGAAACTGAGGCCAATGGCGGATATAACTCTCATGCTGGAGTGCCGAGAGTTAGAAATGTTCCGGCGCTGTAGGATGTGGCTGCGGCCGATTAGGTAGATGGTGGGGTAACGGCCCACCATGCCGATAATCGGTACGGGTTGTGAGAGCAAGAACCCGGAGACGGTATCTGAGACAAGATACCGGGCCCTACGGGGCGCAGCAGGCGCGAAACCTTTACACTGCACGACAGTGCGATAGGGGGACTCCGAGTGCGAGGGCATATAGCCCTCGCTTTTCTGTACCGTAAGGTGGTACAGGAACAAGGACTGGGCAAGACCGGTGCCAGCCGCCGCGGTAATACCGGCAGTCCAAGTGATGGCCGATATTATTGGGCCTAAAGCGTCCGTAGCCGGCCGGACAAGTCCGTTGGGAAATCGACGCGCTCAACGCGTCGGCGTCCAGCGGAAACTGTCCGGCTTGGGGCCGGAAGACCTGAGGGGTACGTCCGGGGTAGGAGTGAAATCCTGTAATCCTGGACGGACCACCAATGGGGAAACCACCTCAGGAAGACGGACCCGACGGTGAGGGACGAAAGCTAGGGTCTCGAACCGGATTAGATACCCGGGTAGTCCTAGCTGTAAACGATGCTCGCTAGGTGTGCCGTAGGCTACGAGCCTGCGCTGCGCCCTAGGGAGGCCGAGAAGCGAGCCGCCTGGGAAGTACGTCTGCAAGGATGAAACTTAAAGGAATTGGCGGGGGAGCACCACAACCGGAGGAGCCTGCGGTTTAATTGGACTCAACGCCGGACATCTCACCGGTCCCGACAGTAGTAATGACGGTCAGGTTGACGACTTTACCCGACGCTACTGAGAGGAGGTGCATGGCCGCCGTCAGCTCGTACCGTGAGGCGTCCTGTTAAGTCAGGCAACGAGCGAGACCCGCACTTCTAGTTGCCAGCAATACCCTTGAGGTAGTTGGGTACACTAGGAGGACTGCCGCTGCTAAAGCGGAGGAAGGAACGGGCAACGGTAGGTCAGTATGCCCCGAATGGACCGGGCAACACGCGGGCTACAATGGCTCTGACAGTGGGATGCAACGCCGAGAGGCGACGCTAATCTCCAAACGGAGTCGTAGTTCGGATTGCGGGCTGAAACCCGCCCGCATGAAGCTGGATTCGGTAGTAATCGCGTGTCAGAAGCGCGCGGTGAATACGTCCCTGCTCCTTGCACACACCGCCCGTCAAAGCACCCGAGTGGGGTCCGGATGAGGCCGTCATGCGACGGTCGAATCTGGGCTCCGCAAGGGGGCTTAAGTCGTAACAAGG
>AS000154|NC_006396.1|SP00013 Archaea;Euryarchaeota;Halobacteria;Halobacteriales;Haloarculaceae;Haloarcula;marismortui ATCC 43049
GGTTGATCCTGCCGGAGGCCATTGCTATCGGAGTCCGATTTAGCCATGCTAGTTGCACGAGTTTAGACTCGTAGCATATAGCTCAGTAACACGTGGCCAAACTACCCTACAGACCGCAATAACCTCGGGAAACTGAGGCCAATAGCGGATATAACTCTCATGCTGGAGTGCAGAGAGTTAGAAACGTTCCGGCGCTGTAGGATGTGGCTGCGGCCGATTAGGTAGATGGTGGGGTAACGGCCCACCATGCCGATAATCGGTACAGGTTGTGAGAGCAAGAGCCTGGAGACGGTATCTGAGACAAGATACCGGGCCCTACGGGGCGCAGCAGGCGCGAAACCTTTACACTGCACGACAGTGCGATAGGGGGACTCCGAGTGTGAGGGCATATAGCCCTCGCTTTTCTGTACCGTAAGGTGGTACAGGAACAAGGACTGGGCAAGACCGGTGCCAGCCGCCGCGGTAATACCGGCAGTCCGAGTGATGGCCGATATTATTGGGCCTAAAGCGTCCGTAGCTTGCTGTGTAAGTCCATTGGGAAATCGACCAGCTCAACTGGTCGGCGTCCGGTGGAAACTACACAGCTTGGGGCCGAGAGACTCAACGGGTACGTCCGGGGTAGGAGTGAAATCCTGTAATCCTGGACGGACCACCAATGGGGAAACCACGTTGAGAGACCGGACCCGACAGTGAGGGACGAAAGCCAGGGTCTCGAACCGGATTAGATACCCGGGTAGTCCTGGCTGTAAACAATGCTCGCTAGGTATGTCACGCGCCATGAGCACGTGATGTGCCGTAGTGAAGACGATAAGCGAGCCGCCTGGGAAGTACGTCCGCAAGGATGAAACTTAAAGGAATTGGCGGGGGAGCACCACAACCGGAGGAGCCTGCGGTTTAATTGGACTCAACGCCGGACATCTCACCGGTCCCGACAGTAGTAATGACAGTCAGGTTGACGACTTTACTCGACGCTACTGAGAGGAGGTGCATGGCCGCCGTCAGCTCGTACCGTGAGGCGTCCTGTTAAGTCAGGCAACGAGCGAGACCCACACTTCTAGTTGCCAGCAACACCCCTGCGGTGGTTGGGTACACTAGGAGGACTGCCATTGCTAAAATGGAGGAAGGAATGGGCAACGGTAGGTCAGTATGCCCCGAATGGACCGGGCAACACGCGGGCTACAATGGCTATGACAGTGGGATGCAACGCCGAAAGGCGACGCTAATCTCCAAACGTAGTCGTAGTTCGGATTGCGGGCTGAAACCCGCCCGCATGAAGCTGGATTCGGTAGTAATCGCGTGTCAGAAGCGCGCGGTGAATACGTCCCTGCTCCTTGCACACACCGCCCGTCAAAGCACCCGAGTGGGGTCCGGATGAGGCCGTCATGCGACGGTCGAATCTGGGCTCCGCAAGGGGGCTTAAGTCGTAACAAGGTAGCCGTA
>AS000155|NR_112711.1|SP00013 Archaea;Euryarchaeota;Halobacteria;Halobacteriales;Haloarculaceae;Haloarcula;marismortui ATCC 43049
ATTCCGGTTGATCCTGCCGGAGGCCATTGCTATCGGAGTCCGATTTAGCCATGCTAGTCGCACGGGCTTAGACCCGTGGCATATAGCTCAGTAACACGTGGCCAAACTACCCTACAGACCGCGATAACCTCGGGAAACTGAGGCCAATAGCGGATATAACTCTCATGTTGGAGTGCCGAGAGTTAGAAACGTTCCGGCGCTGTAGGATGTGGCTGCGGCCGATTAGGTAGATGGTGGGGTAACGGCCCACCATGCCGATAATCGGTACGGGTTGTGAGAGCAAGAACCCGGAGACGGTATCTGAGACAAGATACCGGGCCCTACGGGGCGCAGCAGGCGCGAAACCTTTACACTGCACGACAGTGCGATAGGGGGACTCCGAGTGCGAGGGCATATAGCCCTCGCTTTTCTGTACCGTAAGGTGGTACAGGAACAAGGACTGGGCAAGACCGGTGCCAGCCGCCGCGGTAATACCGGCAGTCCGAGTGATGGCCGATATTATTGGGCCTAAAGCGTCCGTAGCCGGCCGGACAAGTCCGTTGGGAAATCGACGCGCTCAACGCGTCGGCGTCCAGCGGAAACTGTCCGGCTTGGGGCCGGAAGACCTGAGGGGTACGTCCGGGGTAGGAGTGAAATCCTGTAATCCTGGACGGACCACCAATGGGGAAACCACCTCAGGAAGACGGACCCGACGGTGAGGGACGAAAGCTAGGGTCTCGAACCGGATTAGATACCCGGGTAGTCCTAGCTGTAAACGATGCTCGCTAGGTGTGCCGTAGGCTACGAGCCTGCGCTGCGCCCTAGGGAAGCCGAGAAGCGAGCCGCCTGGGAAGTACGTCTGCAAGGATGAAACTTAAAGGAATTGGCGGGGGAGCACCACAACCGGAGGAGCCTGCGGTTTAATTGGACTCAACGCCGGACATCTCACCGGTCCCGACAGTAGTAATGACAGTCAGGTTGACGACTTTACTCGACGCTACTGAGAGGAGGTGCATGGCCGCCGTCAGCTCGTACCGTGAGGCGTCCTGTTAAGTCAGGCAACGAGCGAGACCCGCACTTCTAGTTGCCAGCAATACCCTTGAGGTAGTTGGGTACACTAGGAGGACTGCCGCTGCTAAAGCGGAGGAAGGAACGGGCAACGGTAGGTCAGTATGCCCCGAATGGACCGGGCAACACGCGGGCTACAATGGCTATGACAGTGGGATGCAACGCCGAGAGGCGACGCTAATCTCCAAACGTAGTCGTAGTTCGGATTGCGGGCTGAAACCCGCCCGCATGAAGCTGGATTCGGTAGTAATCGCGTGTCAGAAGCGCGCGGTGAATACGTCCCTGCTCCTTGCACACACCGCCCGTCAAAGCACCCGAGTGGGGTCCGGATGAGGCCGTCATGCGACGGTCGAATCTGGGCTCCGCAAGGGGGCTTAAGTCGTAACAAGGTAGCCGTAGAGGAATCTGTGGCTGGATCACCTCCT
>AS000156|KY827053.1|SP00013 Archaea;Euryarchaeota;Halobacteria;Halobacteriales;Haloarculaceae;Haloarcula;marismortui ATCC 43049
TTCCGGTTGATCCTGCCGGAGGCCATTGCTATCGGAGTCCGATTTAGCCATGCTAGTCGCACGGGCTTAGACCCGTGGCATATAGCTCAGTAACACGTGGCCAAACTACCCTACAGACCGCAATAACCTCGGGAAACTGAGGCCAATAGCGGATATAACTCTCATGCTGGAGTGCCGAGAGTTAGAAACGTTCCGGCGCTGTAGGATGTGGCTGCGGCCGATTAGGTAGATGGTGGGGTAACGGCCCACCATGCCGATAATCGGTACGGGTTGTGAGAGCAAGAACCCGGAGACGGTATCTGAGACAAGATACCGGGCCCTACGGGGCGCAGCAGGCGCGAAACCTTTACACTGCACGACAGTGCGATAGGGGGACTCCGAGTGTGAGGGCATATAGCCCTCGCTTTTCTGTACCGTAAGGTGGTACAGGAACAAGGACTGGGCAAGACCGGTGCCAGCCGCCGCGGTAATACCGGCAGTCCAAGTGATGGCCGATATTATTGGGCCTAAAGCGTCCGTAGCCGGCCGGACAAGTCCGTTGGGAAATCGACGCGCTCAACGCGTCGGCGTCCAGCGGAAACTGTCCGGCTTGGGGCCGGAAGACCTGAGGGGTACGTCCGGGGTAGGAGTGAAATCCTGTAATCCTGGACGGACCACCAATGGGGAAACCACCTCAGGAAGACGGACCCGACGGTGAGGGACGAAAGCTAGGGTCTCGAACCGGATTAGATACCCGGGTAGTCCTAGCTGTAAACGATGCTCGCTAGGTGTGCCGTAGGCTATGAGCCTGCGCTGCGCCCTAGGGAAGCCGAGAAGCGAGCCGCCTGGGAAGTACGTCTGCAAGGATGAAACTTAAAGGAATTGGCGGGGGAGCACCACAACCGGAGGAGCCTGCGGTTTAATTGGACTCAACGCCGGACATCTCACCGGTCCCGACAGTAGTAATGACAGTCAGGTTGACGACTTTACTCGACGCTACTGAGAGGAGGTGCATGGCCGCCGTCAGCTCGTACCGTGAGGCGTCCTGTTAAGTCAGGCAACGAGCGAGACCCGCACTTCTAGTTGCCAGCAATACCCTTGAGGTAGTTGGGTACACTAGGAGGACTGCCGCTGCTAAAGCGGAGGAAGGAACGGGCAACGGTAGGTCAGTATGCCCCGAATGGACCGGGCAACACGCGGGCTACAATGGCTCTGACAGTGGGATGCAACGCCGAGAGGCGGAGCTAATCTCCAAACGGAGTCGTAGTTCGGATTGCGGGCTGAAACCCGCCCGCATGAAGCTGGATTCGGTAGTAATCGCGTGTCAAAAGCGCGCGGTGAATACGTCCCTGCTCCTTGCACACACCGCCCGTCAAAGCACCCGAGTGGGGTCCGGATGAGGCCGTCATGCGACGGTCGAATCTGGGCTCCGCAAGGGGGCTTAA
>AS000157|NR_115870.1|SP00013 Archaea;Euryarchaeota;Halobacteria;Halobacteriales;Haloarculaceae;Haloarcula;marismortui ATCC 43049
ATTCCGGTTGATCCTGCCGGAGGCCATTGCTATCGGAGTCCGATTTAGCCATGCTAGTCGCACGGGCTTAGACCCGTGGCATATAGCTCAGTAACACGTGGCCAAACTGCCCTACAGACCGCGATAACCTCGGGAAACTGAGGCCAATAGCGGATATAACTCTCATGCTGGAGTGCCGAGAGTTAGAAACGTTCCGGCGCTGTAGGATGTGGCTGCGGCCGATTAGGTAGATGGTGGGGTAACGGCCCACCATGCCGATAATCGGTACGGGTTGTGAGAGCAAGAACCCGGAGACGGTATCTGAGACAAGATACCGGGCCCTACGGGGCGCAGCAGGCGTGAAACCTTTACACCGCACGACAGTGCGATAGGGGGACTCCGAGTGTGAGAGCATATAGCCCTCGCTTTTCTGTACCGTAAGGTGGTACAGGAACAAGGACTGGGCAAGACCGGTGCCAGCCGCCGCGGTAATACCGGCAGTCCAAGTGATGGCCGATATTATTGGGCCTAAAGCGTCCGTAGCCGGCCGGACAAGTCCGTTGGGAAATCGACGCGCTCAACGCGTCGGCGTCCAGCGGAAACTGTCCGGCTTGGGGCCGGAAGACCTGAGGGGTACGTCCGGGGTAGGAGTGAAATCCTGTAATCCTGGACGGACCACCAATGGGGAAACCACCTCACGAAGACGGACCCGACGGTGAGGGACGAAAGCTAGGGTCTCGAACCGGATTAGATACCCGGGTAGTCCTAGCTGTAAACGATGCTCGCTAGGTGTGCCGTAGGCTACGAGCCTGCGCTGCGCCCTAGGGAAGCCGAGAAGCGAGCCGCCTGGGAAGTACGTCTGCAAGGATGAAACTTAAAGGAATTGGCGGGGGAGCACCACAACCGGAGGAGCCTGCGGTTTAATTGGACTCAACGCCGGACATCTCACCGGTCCCGACAGTAGTAATGACGGTCAGGTTGACGACTTTACCCGACGCTACTGAGAGGAGGTGCATGGCCGCCGTCAGCTCGTACCGTGAGGCGTCCTGTTAAGTCAGGCAACGAGCGAGACCCGCACTTCTAGTTGCCAGCAATACCCTTGAGGTAGTTGGGTACACTAGGAGGACTGCCGCTGCTAAAGCGGAGGAAGGAACGGGCAACGGTAGGTCAGTATGCCCCGAATGGACCGGGCAACACGCGGGCTACAATGGCTATGACAGTGGGATGCAACGCCGAGAGGCGACGCTAATCTCCAAACGTAGTCGTAGTTCGGATTGCGGGCTGAAACCCGCCCGCATGAAGCTGGATTCGGTAGTAATCGCGTGTCAGAAGCGCGCGGTGAATACGTCCCTGCTCCTTGCACACACCGCCCGTCAAAGCACCCGAGTGGGGTCCGGATGAGGCCGTCATGCGACGGTCGAATCTGGGCTCCGCAAGGGGGCTTAAGTCGTAACAAGGTAGCCGTAGAGGAATCTGCGGCTGGATCACCTCCT
>AS000158|NR_102900.1|SP00013 Archaea;Euryarchaeota;Halobacteria;Halobacteriales;Haloarculaceae;Haloarcula;marismortui ATCC 43049
ATTCCGGTTGATCCTGCCGGAGGCCATTGCTATCGGAGTCCGATTTAGCCATGCTAGTCGCACGGGCTTAGACCCGTGGCATATAGCTCAGTAACACGTGGCCAAACTACCCTACAGACCGCGATAACCTCGGGAAACTGAGGCCAATAGCGGATATAACTCTCAGGCTGGAGTGCCGAGAGTTAGAAACGTTCCGGCGCTGTAGGATGTGGCTGCGGCCGATTAGGTAGATGGTGGGGTAACGGCCCACCATGCCGATAATCGGTACGGGTTGTGAGAGCAAGAACCCGGAGACGGTATCTGAGACAAGATACCGGGCCCTACGGGGCGCAGCAGGCGCGAAACCTTTACACTGCACGACAGTGCGATAGGGGGACTCCGAGTGCGAGGGCATATAGCCCTCGCTTTTCTGTACCGTAAGGTGGTACAGGAACAAGGACTGGGCAAGACCGGTGCCAGCCGCCGCGGTAATACCGGCAGTCCAAGTGATGGCCGATATTATTGGGCCTAAAGCGTCCGTAGCCGGCCGGACAAGTCCGTTGGGAAATCGACGCGCTCAACGCGTCGGCGTCCAGCGGAAACTGTCCGGCTTGGGGCCGGAAGACCTGGGGGGTACGTCCGGGGTAGGAGTGAAATCCTGTAATCCTGGACGGACCACCAATGGGGAAACCACCTCAGGAAGACGGACCCGACGGTGAGGGACGAAAGCTAGGGTCTCGAACCGGATTAGATACCCGGGTAGTCCTAGCTGTAAACGATGCTCGCTAGGTGTGCCGTAGGCTACGAGCCTGCGCTGCGCCCTAGGGAAGCCGAGAAGCGAGCCGCCTGGGAAGTACGTCTGCAAGGATGAAACTTAAAGGAATTGGCGGGGGAGCACCACAACCGGAGGAGCCTGCGGTTTAATTGGACTCAACGCCGGAAATCTCACCGGTCCCGACAGTAGTAATGACGGTCAGGTTGACGACTTTACCCGACGCTACTGAGAGGAGGTGCATGGCCGCCGTCAGCTCGTACCGTGAGGCGTCCTGTTAAGTCAGGCAACGAGCGAGACCCGCACTTCTAGTTGCCAGCAATACCCTTGAGGTAGTTGGGTACACTAGGAGGACTGCCGCTGCTAAAGCGGAGGAAGGAACGGGCAACGGTAGGTCAGTATGCCCCGAATGGACCGGGCAACACGCGGGCTACAATGGCTCTGACAGTGGGATGCAACGCCGAGAGGCGACGCTAATCTCCAAACGGAGTCGTAGTTCGGATTGCGGGCTGAAACCCGCCCGCATGAAGCTGGATTCGGTAGTAATCGCGTGTCAGAAGCGCGCGGTGAATACGTCCCTGCTCCTTGCACACACCGCCCGTCAAAGCACCCGAGTGGGGTCCGGATGAGGCCGTCATGCGACGGTCGAATCTGGGCTCCGCAAGGGGGCTTAAGTCGTAACAAGGTAGCCGTAGAGGAATCTGTGGCTGGATCACCTCCT
>AS000159|CP010529.1|SP00013 Archaea;Euryarchaeota;Halobacteria;Halobacteriales;Haloarculaceae;Haloarcula;marismortui ATCC 43049
TACGGCTACCTTGTTACGACTTAAGCCCCCTTGCGGAGCCCAGATTCGACCGTCGCATGACGGCCTCATCCGGACCCCACTCGGGTGCTTTGACGGGCGGTGTGTGCAAGGAGCAGGGACGTATTCACCGCGCGCTTCTGACACGCGATTACTACCGAATCCAGCTTCATGCGGGCGGGTTTCAGCCCGCAATCCGAACTACGACTCCGTTTGGAGATTAGCTTCGCCTCTCGGCGTCGCATCCCACTGTCAGAGCCATTGTAGCCCGCGTGTTGCCCGGTCCATTCGGGGCATACTGACCTACCGTTGCCCATTCCTTCCTCCGCTTTAGCAGCGGCAGTCCTCCTAGTGTACCCAACCACCACAAGGGTGTTGCTGGCAACTAGAAGTGTGGGTCTCGCTCGTTGCCTGACTTAACAGGACGCCTCACGGTACGAGCTGACGGCGGCCATGCACCTCCTCTCAGTAGCGTCGAGTAAAGTCGTCAACCTGACTGTCATTACTACTGTCGGGACCGGTGAGATTTCCGGCGTTGAGTCCAATTAAACCGCAGGCTCCTCCGGTTGTGGTGCTCCCCCGCCAATTCCTTTAAGTTTCATCCTTGCGGACGTACTTCCCAGGCGGCTCGCTTATCGTCTTCACTACGGCACATCACGTGCTCATGGCGCGTGACATACCTAGCGAGCATTGTTTACAGCCAGGACTACCCGGGTATCTAATCCGGTTCGAGACCCTGGCTTTCGTCCCTCACTGTCGGGTCCGGTCTCTCAACGTGGTTTCCCCATTGGTGGTCCGTCCAGGATTACAGGATTTCACTCCTACCCCGGACGTACCCGTTGAGTCTCTCGGCCCCAAGCTGTGTAGTTTCCACCGGACGCCGACCAGTTGAGCTGGTCGATTTCCCAATGGACTTACACAGCAAGCTACGGACGCTTTAGGCCCAATAATATCGGCCATCACTTGGACTGCCGGTATTACCGCGGCGGCTGGCACCGGTCTTGCCCAGTCCTTGTTCCTGTACCACCTTACGGTACAGAAAAGCGAGGGCTATATGCCCTCACACTCGGAGTCCCCCTATCGCACTGTCGTGCAGTGTAAAGGTTTCGCGCCTGCTGCGCCCCGTAGGGCCCGGTATCTTGTCTCAGATACCGTCTCCAGGCTCTTGCTCTCACAACCTGTACCGATTATCGGCATGGTGGGCCGTTACCCCACCATCTACCTAATCGGCCGCAGCCACATCCTACAGCGCCGGAACGTTTCTAACTCTCGACACTCCAGTCTGAGAGTTATATCCGCTATTGGCCTCAGTTTCCCGAGGTTATTGCGGTCTGTAGGGTAGTTTGGCCACGTGTTACTGAGCTATATGCTACGAGTCTAAACTCGTGCAACTAGCATGGCTAAATCGGACTCCGATAGCAATGGCCTCCGGCAGGATCAACC
>AS000160|JN873327.1|SP00013 Archaea;Euryarchaeota;Halobacteria;Halobacteriales;Haloarculaceae;Haloarcula;marismortui ATCC 43049
CTGGTTGATCCTGCCAGAGGCCATTGCTATCGGAGTCCGATTTAGCCATGCTAGTCGCACGGGCTTAGACCCGTGGCATATAGCTCAGTAACACGTGGCCAAACTACCCTACAGACCGCAATAACCTCGGGAAACTGAGGCCAATAGCGGATATAACTCTCAGACTGGAGTGTCGAGAGTTAGAAACGTTCCGGCGCTGTAGGATGTGGCTGCGGCCGATTAGGTAGATGGTGGGGCAATGGCCCACCATGCCGATAATCGGTACGGGTTGTGAGAGCAAGAACCCGGAGACGGTATCTGAGACAAGATACCGGGCCCTACGGGGCGCAGCAGGCGCGAAACCTTTACACTGCACGACAGTGCGATAGGGGGACTCCGAGTGCGAGGGCATATAGCCCTCGCTTTTCTGTACCGTAAGGTGGTACAGGAACAAGGACTGGGCAAGACCGGTGCCAGCCGCCGCGGTAATACCGGCAGTCCAAGTGATGGCCGATATTATTGGGCCTAAAGCGTCCGTAGCCGGCCGGACAAGTCCGTTGGGAAATCGACGCGCTCAACGCGTCGGCGTCCAGCGGAAACTGTCCGGCTTGGGGCCGGAAGACCTGAGGGGTACGTCCGGGGTAGGAGTGAAATCCTGTAATCCTGAACGGACCACCAATGGGGAAACCACCTCAGGAAGACGGACCCGACGGTGAGGGACGAAAGCTAGGGTCTCGAACCGGATTAGATACCCGGGTAGTCCTAGCTGTAAACGATGCTCGCTAGGTGTGCCGTAGGCTACGAGCCTGCGCTGCGCCCTAGGGAAGCCGAGAAGCGAGCCGCCTGGGAAGTACGTCTGCAAGGATGAAACTTAAAGGAATTGGCGGGGGAGCACCACAACCGGAGGAGCCTGCGGTTTAATTGGACTCAACGCCGGACATCTCACCGGTCCCGACAGTAGTAATGACAGTCAGGTTGACGACTTTACTCGACGCTACTGAGAGGAGGTGCATGGCCGCCGTCAGCTCGTACCGTGAGGCGTCCTGTTAAGTCAGGCAACGAGCGAGACCCGCACTTCTAGTTGCCAGCAATACCCTTGAGGTAGTTGGGTACACTAGGAGGACTGCCGCTGCTAAAGCGGAGGAAGGAACGGGCAACGGTAGGTCAGTATGCCCCGAATGGACCGGGCAACACGCGGGCTACAATGGCTCTGACAGTGGGATGCAACGCCGAGAGGCGGAGCTAATCTCCAAACGGAGTCGTAGTTCGGATTGCGGGCTGAAACCCGCCCGCATGAAGCTGGATTCGGTAGTAATCGCGTGTCAGAAGCGCGCGGTGAATACGTCCCTGCTCCTTGCACACACCGCCCGTCAAAGCACCCGAGTGGGGTCCGGATGAGGCCGTCATGCGACGGTCGAATCTGGGCTCCGCAAGGGGGCTTAAGTCGTAACAAGGTAGCCGT
>AS000161|KY053881.1|SP00013 Archaea;Euryarchaeota;Halobacteria;Halobacteriales;Haloarculaceae;Haloarcula;marismortui ATCC 43049
ATTCCGGTTGATCCTGCCGGAGGCCATTGCTATCGGAGTCCGATTTAGCCATGCTAGTCGCACGGGCTTAGACCCGTGGCATATAGCTCAGTAACACGTGGCCAAACTACCCTACAGACCGCAATAACCTCGGGAAACTGAGGCCAATAGCGGATATAACTCTCATGCTGGAGTGCCGAGAGTTAGAAACGTTCCGGCGCTGTAGGATGTGGCTGCGGCCGATTAGGTAGATGGTGGGGTAACGGCCCACCATGCCGATAATCGGTACGGGTTGTGAGAGCAAGAACCCGGAGACGGTATCTGAGACAAGATACCGGGCCCTACGGGGCGCAGCAGGCGCGAAACCTTTACACTGCACGACAGTGCGATAGGGGGACTCCGAGTGTGAGGGCATATAGCCCTCGCTTTTCTGTACCGTAAGGTGGTACAGGAACAAGGACTAGGCAAGACCGGTGCCAGCCGCCGCGGTAATACCGGCAGTCCAAGTGATGGCCGATATTATTGGGCCTAAAGCGTCCGTAGCCGGCCGGACAAGTCCGTTGGGAAATCGACGCGCTCAACGCGTCGGCGTCCAGCGGAAACTGTCCGGCTTGGGGCCGGAAGACCTGAGGGGTACGTCCGGGGTAGGAGTGAAATCCTGTAATCCTGGACGGACCACCAATGGGGAAACCACCTCAGGAAGACGGACCCGACGGTGAGGGACGAAAGCTAGGGTCTCGAACCGGATTAGATACCCGGGTAGTCCTAGCTGTAAACGATGCTCGCTAGGTGTGCCGTAGGCTATGAGCCTGCGCTGCGCCCTAGGGAAGCCGAGAAGCGAGCCGCCTGGGAAGTACGTCTGCAAGGATGTAACTTAAAGGAATTGGCGGGGGAGCACCACAACCGGAGGAGCCTGCGGTTTAATAGGACTCAACGCCGGACATCTCACCGGTCCCGACAGTAGTAATGACAGTCAGGTTGACGACTTTACTCGACGCTACTGAGAGGAGGTGCATGGCCGCCGTCAGCTCGTACCGTGAGGCGTCCTGTTAAGTCAGGCAACGAGCGAGACCCGCACTTCTAGTTGCCAGCAATACCCTTGAGGTAGTTGGGTACACTAGGAGGACTGCCGCTGCTAAAGCGGAGGAAGGAACGGGCAACGGTAGGTCAGTATGCCCCGAATGGACCGGGCAACACGCGGGCTACAATGGCTCTGACAGTGGGATGCAACGCCGAGAGGCGGAGCTAATCTCCAAACGGAGTCGTAGTTCGGATTGCGGGCTGAAACCCGCCCGCATGAAGCTGGATTCGGTAGTAATCGCGTGTCAGAAGCGCGCGGTGAATACGTCCCTGCTCCTTGCACACACCGCCCGTCAAAGCACCCGAGTGGGGTCCGGATGAGGCCGTCATGCGACGGTCGAATCTGGGCTCCGCAAGGGGGCTTAAGTCGTAACAAGGTAGCCGTAGAGGAATCTGTGGCTGGATCACCTCCT
>AS000162|JN873329.1|SP00013 Archaea;Euryarchaeota;Halobacteria;Halobacteriales;Haloarculaceae;Haloarcula;marismortui ATCC 43049
CTGGTTGATCCTGCCAGAGGCCATTGCTATCGGAGTCCGATTTAGCCATGCTAGTCGCACGGGCTTAGACCCGTGGCATATAGCTCAGTAACACGTGGCCAAACTACCCTACAGACCGCAATAACCTCGGGAAACTGAGGCCAATAGCGGATATAACTCTCAGACTGGAGTGTCGAGAGTTAGAAACGTTCCGGCGCTGTAGGATGTGGCTGCGGCCGATTAGGTAGATGGTGGGGTAATGGCCCACCATGCCGATAATCGGTACGGGTTGTGAGAGCAAGAACCCGGAGACGGTATCTGAGACAAGATACCGGGCCCTACGGGGCGCAGCAGGCGCGAAACCTTTACACTGCCCGACAGTGCGATAGGGGGACTCCGAGTGCGAGGGCATATAGCCCTCGCTTTTCTGTACCGTAAGGTGGTACAGGAACAAGGACTGGGCAAGACCGGTGCCAGCCGCCGCGGTAATACCGGCAGTCCAAGTGATGGCCGATATTATTGGGCCTAAAGCGTCCGTAGCCGGCCGGACAAGTCCGTTGGGAAATCGACGCGCTCAACGCGTCGGCGTCCAGCGGAAACTGTCCGGCTTGGGGCCGGAAGACCTGAGGGGTACGTCCGGGGTAGGAGTGAAATCCTGTAATCCTGAACGGACCACCAATGGGGAAACCACCTCAGGAAGACGGACCCGACGGTGAGGGACGAAAGCTAGGGTCTCGAACCGGATTAGATACCCGGGTAGTCCTAGCTGTAAACGATGCTCGCTAGGTGTGCCGTAGGCTACGAGCCTGCGCTGCGCCCTAGGGAAGCCGAGAAGCGAGCCGCCTGGGAAGTACGTCTGCAAGGATGAAACTTAAAGGAATTGGCGGGGGAGCACCACAACCGGAGGAGCCTGCGGTTTAATTGGACTCAACGCCGGACATCTCACCGGTCCCGACAGTAGTAATGACAGTCAGGTTGACGACTTTACTCGACGCTACTGAGAGGAGGTGCATGGCCGCCGTCAGCTCGTACCGTGAGGCGTCCTGTTAAGTCAGGCAACGAGCGAGACCCGCACTTCTAGTTGCCAGCAATACCCTTGAGGTAGTTGGGTACACTAGGAGGACTGCCGCTGCTAAAGCGGAGGAAGGAACGGGCAACGGTAGGTCAGTATGCCCCGAATGGACCGGGCAACACGCGGGCTACAATGGCTCTGACAGTGGGATGCAACGCCGAGAGGCGGAGCTAATCTCCAAACGGAGTCGTAGTTCGGATTGCGGGCTGAAACCCGCCCGCATGAAGCTGGATTCGGTAGTAATCGCGTGTCAGAAGCGCGCGGTGAATACGTCCCTGCTCCTTGCACACACCGCCCGTCAAAGCACCCGAGTGGGGTCCGGATGAGGCCGTCATGCGACGGTCGAATCTGGGCTCCGCAAGGGGGCTTAAGTCGTAACAAGGTAGCCGT
>AS000163|AB605778.1|SP00013 Archaea;Euryarchaeota;Halobacteria;Halobacteriales;Haloarculaceae;Haloarcula;marismortui ATCC 43049
ATTCCGGTTGATCCTGCCGGAGGCCATTGCTATCGGAGTCCGATTTAGCCATGCTAGTCGCACGGGCTTAGACCCGTGGCATATAGCTCAGTAACACGTGGCCAAACTACCCTACAGACCGCAATAACCTCGGGAAACTGAGGCCAATAGCGGATATAACTCTCATGCTGGAGTGCAGAGAGTTAGAAATGTTCCGGCGCTGTAGGATGTGGCTGCGGCCGATTAGGTAGATGGTGGGGTAACGGCCCACCATGCCGATAATCGGTACGGGTTGTGAGAGCAAGAACCCGGAGACGGTATCTGAGACAAGATACCGGGCCCTACGGGGCGCAGCAGGCGCGAAACCTTTACACTGCACGACAGTGCGATAGGGGGACTCCGAGTGCGAGGGCATATAGCCCTCGCTTTTCTGTACCGTAAGGTGGTACAGGAACAAGGACTGGGCAAGACCGGTGCCAGCCGCCGCGGTAATACCGGCAGTCCGAGTGATGGCCGATATTATTGGGCCTAAAGCGTCCGTAGCCGGCCGGACAAGTCCGTTGGGAAATCGACGCGCTCAACGCGTCGGCGTCCAGCGGAAACTGTCCGGCTTGGGGCCGGAAGACCTGAGGGGTACGTCCGGGGTAGGAGTGAAATCCTGTAATCCTGGACGGACCACCAATGGGGAAACCACCTCAGGAAGACGGACCCGACGGTGAGGGACGAAAGCTAGGGTCTCGAACCGGATTAGATACCCGGGTAGTCCTAGCTGTAAACGATGCTCGCTAGGTGTGCCGTAGGCTACGAGCCTGCGCTGCGCCCTAGGGAAGCCGAGAAGCGAGCCGCCTGGGAAGTACGTCTGCAAGGATGAAACTTAAAGGAATTGGCGGGGGAGCACCACAACCGGAGGAGCCTGCGGTTTAATTGGACTCAACGCCGGACATCTCACCGGTCCCGACAGTAGTAATGACAGTCAGGTTGACGACTTTACTCGACGCTACTGAGAGGAGGTGCATGGCCGCCGTCAGCTCGTACCGTGAGGCGTCCTGTTAAGTCAGGCAACGAGCGAGACCCGCACTTCTAGTTGCCAGCAATACCCTTGAGGTAGTTGGGTACACTAGGAGGACTGCCGCTGCTAAAGCGGAGGAAGGAACGGGCAACGGTAGGTCAGTATGCCCCGAATGGACCGGGCAACACGCGGGCTACAATGGCTATGACAGTGGGATGCAACGCCGAGAGGCGAAGCTAATCTCCAAACGTAGTCGTAGTTCGGATTGCGGGCTGAAACCCGCCCGCATGAAGCTGGATTCGGTAGTAATCGCGTGTCAGAAGCGCGCGGTGAATACGTCCCTGCTCCTTGCACACACCGCCCGTCAAAGCACCCGAGTGGGGTCCGGATGAGGCCGTCATGCGACGGTCGAATCTGGGCTCCGCAAGGGGGCTTAAGTCGTAACAAGGTAGCCGTAGAGGAATCTGTGGCTGGATCACCTCCT
>AS000164|JQ068949.1|SP00013 Archaea;Euryarchaeota;Halobacteria;Halobacteriales;Haloarculaceae;Haloarcula;marismortui ATCC 43049
ATTCCGGTTGATCCTGCCGGAGGCCATTGCTATCGGAGTCCGATTTAGCCATGCTAGTCGCACGGGCTTAGACCCGTGGCATATAGCTCAGTAACACGTGGCCAAACTACCCTACAGACCGCGATAACCTCGGGAAACTGAGGCCAATAGCGGATATAACTCTCAGGCTGGAGTGCCGAGAGTTAGAAACGTTCCGGCGCTGTAGGATGTGGCTGCGGCCGATTAGGTAGATGGTGGGGTAACGGCCCACCATGCCGATAATCGGTACGGGTTGTGAGAGCAAGAACCCGGAGACGGTATCTGAGACAAGATACCGGGCCCTACGGGGCGCAGCAGGCGCGAAACCTTTACACTGCACGACAGTGCGATAGGGGGACTCCGAGTGCGAGGGCATATAGCCCTCGCTTTTCTGTACCGTAAGGTGGTACAGGAACAAGGACTGGGCAAGACCGGTGCCAGCCGCCGCGGTAATACCGGCAGTCCAAGTGATGGCCGATATTATTGGGCCTAAAGCGTCCGTAGCCGGCCGGACAAGTCCGTTGGGAAATCGACGCGCTCAACGCGTCGGCGTCCAGCGGAAACTGTCCGGCTTGGGGCCGGAAGACCTGGGGGGTACGTCCGGGGTAGGAGTGAAATCCTGTAATCCTGGACGGACCACCAATGGGGAAACCACCTCAGGAAGACGGACCCGACGGTGAGGGACGAAAGCTAGGGTCTCGAACCGGATTAGATACCCGGGTAGTCCTAGCTGTAAACGATGCTCGCTAGGTGTGCCGTAGGCTACGAGCCTGCGCTGCGCCCTAGGGAAGCCGAGAAGCGAGCCGCCTGGGAAGTACGTCTGCAAGGATGAAACTTAAAGGAATTGGCGGGGGAGCACCACAACCGGAGGAGCCTGCGGTTTAATTGGACTCAACGCCGGAAATCTCACCGGTCCCGACAGTAGTAATGACGGTCGGGTTGACGACTTTACCCGACGCTACTGAGAGGAGGTGCATGGCCGCCGTCAGCTCGTACCGTGAGGCGTCCTGTTAAGTCAGGCAACGAGCGAGACCCGCACTTCTAGTTGCCAGCAATACCCTTGAGGTAGTTGGGTACACTAGGAGGACTGCCGCTGCTAAAGCGGAGGAAGGAACGGGCAACGGTAGGTCAGTATGCCCCGAATGGACCGGGCAACACGCGGGCTACAATGGCTCTGACAGTGGGATGCAACGCCGAGAGGCGACGCTAATCTCCAAACGGAGTCGTAGTTCGGATTGCGGGCTGAAACCCGCCCGCATGAAGCTGGATTCGGTAGTAATCGCGTGTCAGAAGCGCGCGGTGAATACGTCCCTGCTCCTTGCACACACCGCCCGTCAAAGCACCCGAGTGGGGTCCGGATGAGGCCGTCATGCGACGGTCGAATCTGGGCTCCGCAAGGGGGCTTAAGTCGTAACAAGGTAGCCGTAGAGGAATCTGCGGCTGGATCACCTCCT
>AS000165|JN873322.1|SP00013 Archaea;Euryarchaeota;Halobacteria;Halobacteriales;Haloarculaceae;Haloarcula;marismortui ATCC 43049
CTGGTTGATCCTGCCAGAGGCCATTGCTATCGGAGTCCGATTTAGCCATGCTAGTCGCACGGGCTTAGACCCGTGGCATATAGCTCAGTAACACGTGGCCAAACTACCCTACAGACCGCGATAACCTCGGGAAACTGAGGCCAATAGCGGATATAACTCTCAGGCTGGAGTGCCGAGAGTTAGGAACGTTCCGGCGCTGTAGGATGTGGCTGCGGCCGATTAGGTAGATGGTGGGGTAACGGCCCACCATGCCGATAATCGGTACGGGTTGTGAGAGCAAGAACCCGGAGACGGTATCTGAGACAAGATACCGGGCCCTACGGGGCGCAGCAGGCGCGAAACCTTTACACTGCACGACAGTGCGATAGGGGGACTCCGAGTGCGAGGGCATATAGCCCTCGCTTTTCTGTACCGTAAGGTGGTACAGGAACAAGGACTGGGCAAGACCGGTGCCAGCCGCCGCGGTAATACCGGCAGTCCAAGTGATGGCCGATATTATTGGGCCTAAAGCGTCCGTAGCCGGCCGGACAAGTCCGTTGGGAAATCGACGCGCTCAACGCGTCGGCGTCCAGCGGAAACTGTCCGGCTTGGGGCCGGAAGACCTGGGGGGTACGTCCGGGGTAGGAGTGAAATCCTGTAATCCTGGACGGACCACCAATGGGGAAACCACCTCAGGAAGACGGACCCGACGGTGAGGGACGAAAGCTAGGGTCTCGAACCGGATTAGATACCCGGGTAGTCCTAGCTGTAAACGATGCTCGCTAGGTGTGCCGTAGGCTACGAGCCTGCGCTGCGCCCTAGGGAAGCCGAGAAGCGAGCCGCCTGGGAAGTACGTCTGCAAGGATGAAACTTAAAGGAATTGGCGGGGGAGCACCACAACCGGAGGAGCCTGCGGTTTAATTGGACTCAACGCCGGAAATCTCACCGGTCCCGACAGTAGTAATGACGGTCAGGTTGACGACTTTACCCGACGCTACTGAGAGGAGGTGCATGGCCGCCGTCAGCTCGTACCGTGAGGCGTCCTGTTAAGTCAGGCAACGAGCGAGACCCGCACTTCTAGTTGCCAGCAATACCCTTGAGGTAGTTGGGTACACTAGGAGGACTGCCGCTGCTAAAGCGGAGGAAGGAACGGGCAACGGTAGGTCAGTATGCCCCGAATGGACCGGGCAACACGCGGGCTACAATGGCTCTGACAGTGGGATGCAACGCCGAGAGGCGACGCTAATCTCCAAACGGAGTCGTAGTTCGGATTGCGGGCTGAAACCCGCCCGCATGAAGCTGGATTCGGTAGTAATCGCGTGTCAGAAGCGCGCGGTGAATACGTCCCTGCTCCTTGCACACACCGCCCGTCAAAGCACCCGAGTGGGGTCCGGATGAGGCCGTCATGCGACGGTCGAATCTGGGCTCCGCAAGGGGGCTTAAGTCGTAACAAGGTAGCCGT
>AS000166|CP006884.1|SP00013 Archaea;Euryarchaeota;Halobacteria;Halobacteriales;Haloarculaceae;Haloarcula;marismortui ATCC 43049
TACGGCTACCTTGTTACGACTTAAGCCCCCTTGCGGAGCCCAGATTCGACCGTCGCATGACGGCCTCATCCGGACCCCACTCGGGTGCTTTGACGGGCGGTGTGTGCAAGGAGCAGGGACGTATTCACCGCGCGCTTCTGACACGCGATTACTACCGAATCCAGCTTCATGCGGGCGGGTTTCAGCCCGCAATCCGAACTACGACTACGTTTGGAGATTAGCTTCGCCTCTCGGCGTCGCATCCCACTGTCAGAGCCATTGTAGCCCGCGTGTTGCCCGGTCCATTCGGGGCATACTGACCTACCGTTGCCCATTCCTTCCTCCGCTTTAGCAGCGGCAGTCCTCCTAGTGTACCCAACCACCACAAGGGTGTTGCTGGCAACTAGAAGTGTGGGTCTCGCTCGTTGCCTGACTTAACAGGACGCCTCACGGTACGAGCTGACGGCGGCCATGCACCTCCTCTCAGTAGCGTCGAGTAAAGTCGTCAACCTGACTGTCATTACTACTGTCGGGACCGGTGAGATTTCCGGCGTTGAGTCCAATTAAACCGCAGGCTCCTCCGGTTGTGGTGCTCCCCCGCCAATTCCTTTAAGTTTCATCCTTGCGGACGTACTTCCCAGGCGGCTCGCTTATCGTCTTCACTACGGCACATCACGTGCTCATGGCGCGTGACATACCTAGCGAGCATTGTTTACAGCCAGGACTACCCGGGTATCTAATCCGGTTCGAGACCCTGGCTTTCGTCCCTCACTGTCGGGTCCGGTCTCTCAACGTGGTTTCCCCATTGGTGGTCCGTCCAGGATTACAGGATTTCACTCCTACCCCGGACGTACCCGTTGAGTCTCTCGGCCCCAAGCTGTGTAGTTTCCACCGGACGCCGACCAGTTGAGCTGGTCGATTTCCCAATGGACTTACACAGCAAGCTACGGACGCTTTAGGCCCAATAATATCGGCCATCACTTGGACTGCCGGTATTACCGCGGCGGCTGGCACCGGTCTTGCCCAGTCCTTGTTCCTGTACCACCTTACGGTACAGAAAAGCGAGGGCTATATGCCCTCACACTCGGAGTCCCCCTATCGCACTGTCGTGCAGTGTAAAGGTTTCGCGCCTGCTGCGCCCCGTAGGGCCCGGTATCTTGTCTCAGATACCGTCTCCAGGCTCTTGCTCTCACAACCTGTACCGATTATCGGCATGGTGGGCCGTTACCCCACCATCTACCTAATCGGCCGCAGCCACATCCTACAGCGCCGGAACGTTTCTAACTCTCGGCACTCCAGCCTGAGAGTTATATCCGCTATTGGCCTCAGTTTCCCGAGGTTATCGCGGTCTGTAGGGTAGTTTGGCCACGTGTTACTGAGCTATATGCTACGAGTCTAAACTCGTGCAACTAGCATGGCTAAATCGGACTCCGATAGCAATGGCCTCCGGCAGGATCAACC
>AS000167|NC_006396.1|SP00013 Archaea;Euryarchaeota;Halobacteria;Halobacteriales;Haloarculaceae;Haloarcula;marismortui ATCC 43049
GGTTGATCCTGCCGGAGGCCATTGCTATCGGAGTCCGATTTAGCCATGCTAGTCGCACGGGCTTAGACCCGTGGCATATAGCTCAGTAACACGTGGCCAAACTACCCTACAGACCGCGATAACCTCGGGAAACTGAGGCCAATAGCGGATATAACTCTCATGTTGGAGTGCCGAGAGTTAGAAACGTTCCGGCGCTGTAGGATGTGGCTGCGGCCGATTAGGTAGATGGTGGGGTAACGGCCCACCATGCCGATAATCGGTACGGGTTGTGAGAGCAAGAACCCGGAGACGGTATCTGAGACAAGATACCGGGCCCTACGGGGCGCAGCAGGCGCGAAACCTTTACACTGCACGACAGTGCGATAGGGGGACTCCGAGTGCGAGGGCATATAGCCCTCGCTTTTCTGTACCGTAAGGTGGTACAGGAACAAGGACTGGGCAAGACCGGTGCCAGCCGCCGCGGTAATACCGGCAGTCCGAGTGATGGCCGATATTATTGGGCCTAAAGCGTCCGTAGCCGGCCGGACAAGTCCGTTGGGAAATCGACGCGCTCAACGCGTCGGCGTCCAGCGGAAACTGTCCGGCTTGGGGCCGGAAGACCTGAGGGGTACGTCCGGGGTAGGAGTGAAATCCTGTAATCCTGGACGGACCACCAATGGGGAAACCACCTCAGGAAGACGGACCCGACGGTGAGGGACGAAAGCTAGGGTCTCGAACCGGATTAGATACCCGGGTAGTCCTAGCTGTAAACGATGCTCGCTAGGTGTGCCGTAGGCTACGAGCCTGCGCTGCGCCCTAGGGAAGCCGAGAAGCGAGCCGCCTGGGAAGTACGTCTGCAAGGATGAAACTTAAAGGAATTGGCGGGGGAGCACCACAACCGGAGGAGCCTGCGGTTTAATTGGACTCAACGCCGGACATCTCACCGGTCCCGACAGTAGTAATGACAGTCAGGTTGACGACTTTACTCGACGCTACTGAGAGGAGGTGCATGGCCGCCGTCAGCTCGTACCGTGAGGCGTCCTGTTAAGTCAGGCAACGAGCGAGACCCGCACTTCTAGTTGCCAGCAATACCCTTGAGGTAGTTGGGTACACTAGGAGGACTGCCGCTGCTAAAGCGGAGGAAGGAACGGGCAACGGTAGGTCAGTATGCCCCGAATGGACCGGGCAACACGCGGGCTACAATGGCTATGACAGTGGGATGCAACGCCGAGAGGCGACGCTAATCTCCAAACGTAGTCGTAGTTCGGATTGCGGGCTGAAACCCGCCCGCATGAAGCTGGATTCGGTAGTAATCGCGTGTCAGAAGCGCGCGGTGAATACGTCCCTGCTCCTTGCACACACCGCCCGTCAAAGCACCCGAGTGGGGTCCGGATGAGGCCGTCATGCGACGGTCGAATCTGGGCTCCGCAAGGGGGCTTAAGTCGTAACAAGGTAGCCGTA
>AS000168|AY596297.1|SP00013 Archaea;Euryarchaeota;Halobacteria;Halobacteriales;Haloarculaceae;Haloarcula;marismortui ATCC 43049
TACGGCTACCTTGTTACGACTTAAGCCCCCTTGCGGAGCCCAGATTCGACCGTCGCATGACGGCCTCATCCGGACCCCACTCGGGTGCTTTGACGGGCGGTGTGTGCAAGGAGCAGGGACGTATTCACCGCGCGCTTCTGACACGCGATTACTACCGAATCCAGCTTCATGCGGGCGGGTTTCAGCCCGCAATCCGAACTACGACTACGTTTGGAGATTAGCTTCGCCTTTCGGCGTTGCATCCCACTGTCATAGCCATTGTAGCCCGCGTGTTGCCCGGTCCATTCGGGGCATACTGACCTACCGTTGCCCATTCCTTCCTCCATTTTAGCAATGGCAGTCCTCCTAGTGTACCCAACCACCGCAGGGGTGTTGCTGGCAACTAGAAGTGTGGGTCTCGCTCGTTGCCTGACTTAACAGGACGCCTCACGGTACGAGCTGACGGCGGCCATGCACCTCCTCTCAGTAGCGTCGAGTAAAGTCGTCAACCTGACTGTCATTACTACTGTCGGGACCGGTGAGATGTCCGGCGTTGAGTCCAATTAAACCGCAGGCTCCTCCGGTTGTGGTGCTCCCCCGCCAATTCCTTTAAGTTTCATCCTTGCGGACGTACTTCCCAGGCGGCTCGCTTATCGTCTTCACTACGGCACATCACGTGCTCATGGCGCGTGACATACCTAGCGAGCATTGTTTACAGCCAGGACTACCCGGGTATCTAATCCGGTTCGAGACCCTGGCTTTCGTCCCTCACTGTCGGGTCCGGTCTCTCAACGTGGTTTCCCCATTGGTGGTCCGTCCAGGATTACAGGATTTCACTCCTACCCCGGACGTACCCGTTGAGTCTCTCGGCCCCAAGCTGTGTAGTTTCCACCGGACGCCGACCAGTTGAGCTGGTCGATTTCCCAATGGACTTACACAGCAAGCTACGGACGCTTTAGGCCCAATAATATCGGCCATCACTTGGACTGCCGGTATTACCGCGGCGGCTGGCACCGGTCTTGCCCAGTCCTTGTTCCTGAACCACCTTACGGTTCAGAAAAGCGAGGGCTATATGCCCTCACACTCGGAGTCCCCCTATCGCACTGTCGTGCAGTGTAAAGGTTTCGCGCCTGCTGCGCCCCGTAGGGCCCGGTATCTTGTCTCAGATACCGTCTCCAGGCTCTTGCTCTCACAACCTGTACCGATTATCGGCATGGTGGGCCGTTACCCCACCATCTACCTAATCGGCCGCAGCCACATCCTACAGCGCCGGAACGTTTCTCACTCTCGACACTCCAGTCTGAGAGTGATATCCGCTATTGGCCTCAGTTTCCCGAGGTTATCGCGGTCTGTAGGGTAGTTTGGCCACGTGTTACTGAGCTATATGCTACGAGTCTAAACTCGTGCAACTAGCATGGCTAAATCGGACTCCGATAGCAATGGCCTCCGGCAGGATCAACC
>AS000169|KF962643.1|SP00013 Archaea;Euryarchaeota;Halobacteria;Halobacteriales;Haloarculaceae;Haloarcula;marismortui ATCC 43049
ATTCCGGTTGATCCTGCCGGAGGCCATTGCTATCGGAGTCCGATTTAGCCATGCTAGTCGCACGAGTTCATACTCGTGGCATATAGCTCAGTAACACGTGGCCAAACTACCCTACAGACCGCAATAACCTCGGGAAACTGAGGCCAATAGCGGATATAACTCTCATGCTGGAGTGCCGAGAGTTAGAAACGTTCCGGCGCTGTAGGATGTGGCTGCGGCCGATTAGGTAGATGGTGGGGTAACGGCCCACCATGCCGATAATCGGTACGGGTTGTGAGAGCAAGAACCCGGAGACGGTATCTGAGACAAGATACCGGGCCCTACGGGGCGCAGCAGGCGCGAAACCTTTACACTGCACGACAGTGCGATAGGGGGACTCCGAGTGCGAGGGCATATAGCCCTCGCTTTTCTGTACCGTAAGGTGGTACAGGAACAAGGACTGGGCAAGACCGGTGCCAGCCGCCGCGGTAATACCGGCAGTCCAAGTGATGGCCGATATTATTGGGCCTAAAGCGTCCGTAGCCGGCCGGACAAGTCCGTTGGGAAATCGACGCGCTCAACGCGTCGGCGTCCAGCGGAAACTGTCCGGCTTGGGGCCGGAAGACCTGAGGGGTACGTCCGGGGTAGGAGTGAAATCCTGTAATCCTGGACGGACCACCAATGGGGAAACCACCTCAGGAAGACGGACCCGACGGTGAGGGACGAAAGCTAGGGTCTCGAACCGGATTAGATACCCGGGTAGTCCTAGCTGTAAACGATGCTCGCTAGGTGTGCCGTAGGCTATGAGCCTGCGCTGCGCCCTAGGGAAGCCGAGAAGCGAGCCGCCTGGGAAGTACGTCTGCAAGGATGAAACTTAAAGGAATTGGCGGGGGAGCACCACAACCGGAGGAGCCTGCGGTTTAATTGGACTCAACGCCGGACATCTCACCGGTCCCGACAGTAGTAATGACAGTCAGGTTGACGACTTTACTCGACGCTACTGAGAGGAGGTGCATGGCCGCCGTCAGCTCGTACCGTGAGGCGTCCTGTTAAGTCAGGCAACGAGCGAGACCCGCACTTCTAGTTGCCAGCAATACCCTTGAGGTAGTTGGGTACACTAGGAGGACTGCCGCTGCTAAAGCGGAGGAAGGAACGGGCAACGGTAGGTCAGTATGCCCCGAATGGACCGGGCAACACGCGGGCTACAATGGCTCTGACAGTGGGATGCAACGCCGAGAGGCGGAGCTAATCTCCAAACGGAGTCGTAGTTCGGATTGCGGGCTGAAACCCGCCCGCATGAAGCTGGATTCGGTAGTAATCGCGTGTCAGAAGCGCGCGGTGAATACGTCCCTGCTCCTTGCACACACCGCCCGTCAAAGCACCCGAGTGGGGTCCGGATGAGGCCGTCATGCGACGGTCGAATCTGGGCTCCGCAAGGGGGCTTAAGTCGTAACAAGGTAGCCGTAGAGGAATCTGCGGCTGGATCACCTCCT
>AS000170|KJ644241.1|SP00013 Archaea;Euryarchaeota;Halobacteria;Halobacteriales;Haloarculaceae;Haloarcula;marismortui ATCC 43049
TTTGATCCTGCCGGAGGCCATTGCTATCGGAGTCCGATTTAGCCATGCTAGTCGCACGGGCTTAGACCCGTGGCATATAGCTCAGTAACACGTGGCCAAACTACCCTACAGACCGCGATAACCTCGGGAAACTGAGGCCAATAGCGGATATAACTCTCATGCTGGAGTGCCGAGAGTTAGAAACGTTCCGGCGCTGTAGGATGTGGCTGCGGCCGATTAGGTAGATGGTGGGGTAACGGCCCACCATGCCGATAATCGGTACGGGTTGTGAGAGCAAGAACCCGGAGACGGTATCTGAGACAAGATACCGGGCCCTACGGGGCGCAGCAGGCGCGAAACCTTTACACTGCACGACAGTGCGATAGGGGGACTCCGAGTGTGAGGGCATATAGCCCTCGCTTTTCTGTACCGTAAGGTGGTACAGGAACAAGGACTGGGCAAGACCGGTGCCAGCCGCCGCGGTAATACCGGCAGTCCAAGTGATGGCCGATATTATTGGGCCTAAAAGCGTCCGTAGCCGGCCGGACAAGTCCGTTGGGAAATCGACGCGCTCAACGCGTCGGCGTCCAGCGGAAACTGTCCGGCTTGGGGCCGGAAGACCTGAGGGGTACGTCCGGGGTAGGAGTGAAATCCTGTAATCCTGGACGGACCACCAATGGGGAAACCACCCCAGGAAGACGGACCCGACGGTGAGGGACGAAAGCTAGGGTCTCGAACCGGATTAGATACCCGGGTAGTCCTAGCTGTAAACGATGCTCGCTAGGTGTGCCGTAGGCTACGAGCCTGCGCTGCGCCCTAGGGAAGCCGAGAAGCGAGCCGCCTGGGAAGTACGTCTGCAAGGATGAAACTTAAAGGAATTGGCGGGGGAGCACCACAACCGGAGGAGCCTGCGGTTTAATTGGACTCAACGCCGGACATCTCACCGGTCCCGACAGTAGTAATGACGGTCAGGTTGACGACTTTACCCGACGCTACTGAGAGGAGGTGCATGGCCGCCGTCAGCTCGTACCGTGAGGCGTCCTGTTAAGTCAGGCAACGAGCGAGACCCGCACTTCTAGTTGCCAGCAATACCCTTGAGGTAGTTGGGTACACTAGGAGGACTGCCGCTGCTAAAGCGGAGGAAGGAACGGGCAACGGTAGGTCAGTATGCCCCGAATGGACCGGGCAACACGCGGGCTACAATGGCTATGACAGTGGGATGCAACGCCGAGAGGCGAAGCTAATCTCCAAACGTAGTCGTAGTTCGGATTGCGGGCTGAAACCCGCCCGCATGAAGCTGGATTCGGTAGTAATCGCGTGTCAGAAGCGCGCGGTGAATACGTCCCTGCTCCTTGCACACACCGCCCGTCAAAGCACCCGAGTGGGGTCCGGATGAGGCCGTCATGCGACGGTCGAATCTGGGCTCCGCAAGGGGGCTTAAGTCGTAACAAGGTAGCCGTAGGGGAATCTGCGGCTGG
>AS000171|CP010529.1|SP00013 Archaea;Euryarchaeota;Halobacteria;Halobacteriales;Haloarculaceae;Haloarcula;marismortui ATCC 43049
GGTTGATCCTGCCGGAGGCCATTGCTATCGGAGTCCGATTTAGCCATGCTAGTCGCACGGGCTTAGACCCGTGGCATATAGCTCAGTAACACGTGGCCAAACTACCCTACAGACCGCGATAACCTCGGGAAACTGAGGCCAATAGCGGATATAACTCTCAGGCTGGAGTGCCGAGAGTTAGAAACGTTCCGGCGCTGTAGGATGTGGCTGCGGCCGATTAGGTAGATGGTGGGGTAACGGCCCACCATGCCGATAATCGGTACGGGTTGTGAGAGCAAGAACCCGGAGACGGTATCTGAGACAAGATACCGGGCCCTACGGGGCGCAGCAGGCGCGAAACCTTTACACTGCACGACAGTGCGATAGGGGGACTCCGAGTGCGAGGGCATATAGCCCTCGCTTTTCTGTACCGTAAGGTGGTACAGGAACAAGGACTGGGCAAGACCGGTGCCAGCCGCCGCGGTAATACCGGCAGTCCAAGTGATGGCCGATATTATTGGGCCTAAAGCGTCCGTAGCCGGCCGGACAAGTCCGTTGGGAAATCGACGCGCTCAACGCGTCGGCGTCCAGCGGAAACTGTCCGGCTTGGGGCCGGAAGACCTGGGGGGTACGTCCGGGGTAGGAGTGAAATCCCGTAATCCTGGACGGACCACCAATGGGGAAACCACCTCAGGAAGACGGACCCGACGGTGAGGGACGAAAGCTAGGGTCTCGAACCGGATTAGATACCCGGGTAGTCCTAGCTGTAAACGATGCTCGCTAGGTGTGCCGTAGGCTACGAGCCTGCGCTGCGCCCTAGGGAAGCCGAGAAGCGAGCCGCCTGGGAAGTACGTCTGCAAGGATGAAACTTAAAGGAATTGGCGGGGGAGCACCACAACCGGAGGAGCCTGCGGTTTAATTGGACTCAACGCCGGAAATCTCACCGGTCCCGACAGTAGTAATGACGGTCAGGTTGACGACTTTACCCGACGCTACTGAGAGGAGGTGCATGGCCGCCGTCAGCTCGTACCGTGAGGCGTCCTGTTAAGTCAGGCAACGAGCGAGACCCGCACTTCTAGTTGCCAGCAATACCCTTGAGGTAGTTGGGTACACTAGGAGGACTGCCGCTGCTAAAGCGGAGGAAGGAACGGGCAACGGTAGGTCAGTATGCCCCGAATGGACCGGGCAACACGCGGGCTACAATGGCTCTGACAGTGGGATGCAACGCCGAGAGGCGACGCTAATCTCCAAACGGAGTCGTAGTTCGGATTGCGGGCTGAAACCCGCCCGCATGAAGCTGGATTCGGTAGTAATCGCGTGTCAGAAGCGCGCGGTGAATACGTCCCTGCTCCTTGCACACACCGCCCGTCAAAGCACCCGAGTGGGGTCCGGATGAGGCCGTCATGCGACGGTCGAATCTGGGCTCCGCAAGGGGGCTTAAGTCGTAACAAGGTAGCCGTA
>AS000172|NR_112712.1|SP00013 Archaea;Euryarchaeota;Halobacteria;Halobacteriales;Haloarculaceae;Haloarcula;marismortui ATCC 43049
ATTCCGGTTGATCCTGCCGGAGGCCATTGCTATCGGAGTCCGATTTAGCCATGCTAGTCGCACGGGCTTAGACCCGTGGCATATAGCTCAGTAACACGTGGCCAAACTACCCTACAGACCGCGATAACCTCGGGAAACTGAGGCCAATAGCGGATATAACTCTCATGCTGGAGTGCAGAGAGTTAGAAATGTTCCGGCGCTGTAGGATGCGGCTGCGGCCGATTAGGTAGATGGTGGGGTAACGGCCCACCATGCCGATAATCGGTACGGGTTGTGAGAGCAAGAACCCGGAGACGGTATCTGAGACAAGATACCGGGCCCTACGGGGCGCAGCAGGCGCGAAACCTTTACACTGCACGACAGTGCGATAGGGGGACTCCGAGTGCGAGGGCATATAGCCCTCGCTTTTCTGTACCGTAAGGTGGTACAGGAACAAGGACTGGGCAAGACCGGTGCCAGCCGCCGCGGTAATACCGGCAGTCCGAGTGATGGCCGATATTATTGGGCCTAAAGCGTCCGTAGCCGGCCGGACAAGTCCGTTGGGAAATCGACGCGCTCAACGCGTCGGCGTCCAGCGGAAACTGTCAGGCTTGGGGCCGGAAGACCTGAGGGGTACGTCCGGGGTAGGAGTGAAATCCTGTAATCCTGGACGGACCACCAATGGGGAAACCACCTCAGGAAGACGGACCCGACGGTGAGGGACGAAAGCTAGGGTCTCGAACCGGATTAGATACCCGGGTAGTCCTAGCTGTAAACGATGCTCGCTAGGTGTGCCGTAGGCTACGAGCCTGCGCTGCGCCCTAGGGAAGCCGAGAAGCGAGCCGCCTGGGAAGTACGTCTGCAAGGATGAAACTTAAAGGAATTGGCGGGGGAGCACCACAACCGGAGGAGCCTGCGGTTTAATTGGACTCAACGCCGGACATCTCACCGGTCCCGACAGTAGTAATGACAGTCAGGTTGACGACTTTACTCGACGCTACTGAGAGGAGGTGCATGGCCGCCGTCAGCTCGTACCGTGAGGCGTCCTGTTAAGTCAGGCAACGAGCGAGACCCGCACTTCTAGTTGCCAGCAATACCCTTGAGGTAGTTGGGTACACTAGGAGGACTGCCGCTGCTAAAGCGGAGGAAGGAACGGGCAACGGTAGGTCAGTATGCCCCGAATGGACCGGGCAACACGCGGGCTACAATGGCTATGACAGTGGGATGCAACGCCGAGAGGCGAAGCTAATCTCCAAACGTAGTCGTAGTTCGGATTGCGGGCTGAAACCCGCCCGCATGAAGCTGGATTCGGTAGTAATCGCGTGTCAGAAGCGCGCGGTGAATACGTCCCTGCTCCTTGCACACACCGCCCGTCAAAGCACCCGAGTGGGGTCCGGATGAGGCCGTCATGCGACGGTCGAATCTGGGCTCCGCAAGGGGGCTTAAGTCGTAACAAGGTAGCCGTAGAGGAATCTGTGGCTGGATCACCTCCT
>AS000173|NC_006396.1|SP00013 Archaea;Euryarchaeota;Halobacteria;Halobacteriales;Haloarculaceae;Haloarcula;marismortui ATCC 43049
GGTTGATCCTGCCGGAGGCCATTGCTATCGGAGTCCGATTTAGCCATGCTAGTTGCACGAGTTTAGACTCGTAGCATATAGCTCAGTAACACGTGGCCAAACTACCCTACAGACCGCGATAACCTCGGGAAACTGAGGCCAATAGCGGATATCACTCTCAGACTGGAGTGTCGAGAGTGAGAAACGTTCCGGCGCTGTAGGATGTGGCTGCGGCCGATTAGGTAGATGGTGGGGTAACGGCCCACCATGCCGATAATCGGTACAGGTTGTGAGAGCAAGAGCCTGGAGACGGTATCTGAGACAAGATACCGGGCCCTACGGGGCGCAGCAGGCGCGAAACCTTTACACTGCACGACAGTGCGATAGGGGGACTCCGAGTGTGAGGGCATATAGCCCTCGCTTTTCTGAACCGTAAGGTGGTTCAGGAACAAGGACTGGGCAAGACCGGTGCCAGCCGCCGCGGTAATACCGGCAGTCCAAGTGATGGCCGATATTATTGGGCCTAAAGCGTCCGTAGCTTGCTGTGTAAGTCCATTGGGAAATCGACCAGCTCAACTGGTCGGCGTCCGGTGGAAACTACACAGCTTGGGGCCGAGAGACTCAACGGGTACGTCCGGGGTAGGAGTGAAATCCTGTAATCCTGGACGGACCACCAATGGGGAAACCACGTTGAGAGACCGGACCCGACAGTGAGGGACGAAAGCCAGGGTCTCGAACCGGATTAGATACCCGGGTAGTCCTGGCTGTAAACAATGCTCGCTAGGTATGTCACGCGCCATGAGCACGTGATGTGCCGTAGTGAAGACGATAAGCGAGCCGCCTGGGAAGTACGTCCGCAAGGATGAAACTTAAAGGAATTGGCGGGGGAGCACCACAACCGGAGGAGCCTGCGGTTTAATTGGACTCAACGCCGGACATCTCACCGGTCCCGACAGTAGTAATGACAGTCAGGTTGACGACTTTACTCGACGCTACTGAGAGGAGGTGCATGGCCGCCGTCAGCTCGTACCGTGAGGCGTCCTGTTAAGTCAGGCAACGAGCGAGACCCACACTTCTAGTTGCCAGCAACACCCCTGCGGTGGTTGGGTACACTAGGAGGACTGCCATTGCTAAAATGGAGGAAGGAATGGGCAACGGTAGGTCAGTATGCCCCGAATGGACCGGGCAACACGCGGGCTACAATGGCTATGACAGTGGGATGCAACGCCGAAAGGCGAAGCTAATCTCCAAACGTAGTCGTAGTTCGGATTGCGGGCTGAAACCCGCCCGCATGAAGCTGGATTCGGTAGTAATCGCGTGTCAGAAGCGCGCGGTGAATACGTCCCTGCTCCTTGCACACACCGCCCGTCAAAGCACCCGAGTGGGGTCCGGATGAGGCCGTCATGCGACGGTCGAATCTGGGCTCCGCAAGGGGGCTTAAGTCGTAACAAGGTAGCCGTA
>AS000174|AB355984.1|SP00013 Archaea;Euryarchaeota;Halobacteria;Halobacteriales;Haloarculaceae;Haloarcula;marismortui ATCC 43049
ATTCCGGTTGATCCTGCCGGAGGCCATTGCTATCGGAGTCCGATTTAGCCATGCTAGTCGCACGGGCTTAGACCCGTGGCATATAGCTCAGTAACACGTGGCCAAACTACCCTACAGACCGCAATAACCTCGGGAAACTGAGGCCAATAGCGGATATAACTCTCAAGCTGGAGTGCCGAGAGTTAGAAACGTTCCGGCGCTGTAGGATGTGGCTGCGGCCGATTAGGTAGATGGTGGGGTAACGGCCCACCATGCCGATAATCGGTACGGGTTGTGAGAGCAAGAACCCGGAGACGGTATCTGAGACAAGATACCGGGCCCTACGGGGCGCAGCAGGCGCGAAACCTTTACACTGCACGACAGTGCGATAGGGGGACTCCGAGTGCGAGGGCATATAGCCCTCGCTTTTCTGTACCGTAAGGTGGTACAGGAACAAGGACTGGGCAAGACCGGTGCCAGCCGCCGCGGTAATACCGGCAGTCCAAGTGATGGCCGATATTATTGGGCCTAAAGCGTCCGTAGCCGGCCGGACAAGTCCGTTGGGAAATCGACGCGCTCAACGCGTCGGCGTCCAGCGGAAACTGTCCGGCTTGGGGCCGGAAGACCTGAGGGGTACGTCCGGGGTAGGAGTGAAATCCTGTAATCCTGGACGGACCACCAATGGGGAAACCACCTCAGGAAGACGGACCCGACGGTGAGGGACGAAAGCTAGGGTCTCGAACCGGATTAGATACCCGGGTAGTCCTAGCTGTAAACGATGCTCGCTAGGTGTGCCGTAGGCTACGAGCCTGCGCTGCGCCCTAGGGAAGCCGAGAAGCGAGCCGCCTGGGAAGTACGTCTGCAAGGATGAAACTTAAAGGAATTGGCGGGGGAGCACCACAACCGGAGGAGCCTGCGGTTTAATTGGACTCAACGCCGGACATCTCACCGGTCCCGACAGTAGTAATGACAGTCAGGTTGACGACTTTACTCGACGCTACTGAGAGGAGGTGCATGGCCGCCGTCAGCTCGTACCGTGAGGCGTCCTGTTAAGTCAGGCAACGAGCGAGACCCGCACTTCTAGTTGCCAGCAATACCCTTGAGGTAGTTGGGTACACTAGGAGGACTGCCGCTGCTAAAGCGGAGGAAGGAACGGGCAACGGTAGGTCAGTATGCCCCGAATGGACCGGGCAACACGCGGGCTACAATGGCTATGACAGTGGGACGCAACGCCGAGAGGCGAAGCTAATCTCCAAACGTAGTCGTAGTTCGGATTGCGGGCTGAAACCCGCCCGCATGAAGCTGGATTCGGTAGTAATCGCGTGTCAGAAGCGCGCGGTGAATACGTCCCTGCTCCTTGCACACACCGCCCGTCAAAGCACCCGAGTGGGGTCCGGATGAGGCCGTCATGCGACGGTCGAATCTGGGCTCCGCAAGGGGGCTTAAGTCGTAACAAGGTAGCCGTAGAGGAATCTGTGGCTGGATCACCTCCT
>AS000175|LC382261.1|SP00013 Archaea;Euryarchaeota;Halobacteria;Halobacteriales;Haloarculaceae;Haloarcula;marismortui ATCC 43049
ATTCCGGTTGATCCTGCCGGAGGCCATTGCTATCGGAGTCCGATTTAGCCATGCTAGTCGCACGAGTTTAGACTCGTGGCATATAGCTCAGTAACACGTGGCCAAACTACCCTACAGACCGCGATAACCTCGGGAAACTGAGGCCAATAGCGGATACCACTCTCATGCTGGAGTGCCGAGAGTGAGAAACGTTCCGGCGCTGTAGGATGTGGCTGCGGCCGATTAGGTAGATGGTGGGGTAACGGCCCACCATGCCGATAATCGGTACGGGTTGTGAGAGCAAGAACCCGGAGACGGTATCTGAGACAAGATACCGGGCCCTACGGGGCGCAGCAGGCGCGAAACCTTTACACTGCACGACAGTGCGATAGGGGGACTCCGAGTGCGAGGGCATATAGCCCTCGCTTTTCTGTACCGTAAGGTGGTACAGGAACAAGGACTGGGCAAGACCGGTGCCAGCCGCCGCGGTAATACCGGCAGTCCAAGTGATGGCCGATATTATTGGGCCTAAAGCGTCCGTAGCCGGCCGGACAAGTCCGTTGGGAAATCGACGCGCTCAACGCGTCGGCGTCCAGCGGAAACTGTCCGGCTTGGGGCCGGAAGACCTGAGGGGTACGTCCGGGGTAGGAGTGAAATCCTGTAATCCTGGACGGACCACCAATGGGGAAACCACCTCAGGAAGACGGACCCGACGGTGAGGGACGAAAGCTAGGGTCTCGAACCGGATTAGATACCCGGGTAGTCCTAGCTGTAAACGATGCTCGCTAGGTGTGCCGTAGGCTACGAGCCTGCGCTGCGCCCTAGGGAAGCCGAGAAGCGAGCCGCCTGGGAAGTACGTCTGCAAGGATGAAACTTAAAGGAATTGGCGGGGGAGCACCACAACCGGAGGAGCCTGCGGTTTAATTGGACTCAACGCCGGACATCTCACCGGTCCCGACAGTAGTAATGACGGTCAGGTTGACGACTTTACCCGACGCTACTGAGAGGAGGTGCATGGCCGCCGTCAGCTCGTACCGTGAGGCGTCCTGTTAAGTCAGGCAACGAGCGAGACCCGCACTTCTAGTTGCCAGCAATACCCTTGAGGTAGTTGGGTACACTAGGAGGACTGCCGCTGCTAAAGCGGAGGAAGGAACGGGCAACGGTAGGTCAGTATGCCCCGAATGGACCGGGCAACACGCGGGCTACAATGGCTCTGACAGTGGGATGCAACGCCGAGAGGCGACGCTAATCTCCAAACGGAGTCGTAGTTCGGATTGCGGGCTGAAACCCGCCCGCATGAAGCTGGATTCGGTAGTAATCGCGTGTCAGAAGCGCGCGGTGAATACGTCCCTGCTCCTTGCACACACCGCCCGTCAAAGCACCCGAGTGGGGTCCGGATGAGGCCGTCATGCGACGGTCGAATCTGGGCTCCGCAAGGGGGCTTAAGTCGTAACAAGGTAGCCGTAGAGGAATCTGTGGCTGGATCACCTCCT
>AS000176|EF645682.1|SP00013 Archaea;Euryarchaeota;Halobacteria;Halobacteriales;Haloarculaceae;Haloarcula;marismortui ATCC 43049
ATTCCGGTTGATCCTGCCGGAGGCCATTGCTATCGGAGTCCGATTTAGCCATGCTAGTCGCACGGGCTTAGACCCGTGGCATATAGCTCAGTAACACGTGGCCAAACTACCCCACAGACCGCGATAACCTCGGGAAACTGAGGCCAATAGCGGATATAACTCTCAGGCTGGAGTGCCGAGAGTTAGAAACGTTCCGGCGCTGTAGGATGTGGCTGCGGCCGATTAGGTAGATGGTGGGGTAACGGCCCACCATGCCGATAATCGGTACGGGTTGTGAGAGCAAGAACCCGGAGACGGTATCTGAGACAAGATACCGGGCCCTACGGGGCGCAGCAGGCGCGAAACCTTTACACTGCACGACAGTGCGATAGGGGGACTCCGAGTGCGAGGGCATATAGCCCTCGCTTTTCTGTACCGTAAGGTGGTACAGGAACAAGGACTGGGCAAGACCGGTGCCAGCCGCCGCGGTAATACCGGCAGTCCAAGTGATGGCCGATATTATTGGGCCCAAAGCGTCCGTAGCCGGCCGGACAAGTCCGTTGGGAAATCGACGCGCTCAACGCGTCGGCGTCCAGCGGAAACTGTCCGGCTTGGGGCCGGAAGACCTGGGGGGTACGTCCGGGGTAGGAGTGAAATCCTGTAATCCTGGACGGACCACCAATGGGGAAACCACCTCAGGAAGACGGACCCGACGGTGAGGGACGAAAGCTAGGGTCTCGAACCGGATTAGATACCCGGGTAGTCCTAGCTGTAAACGATGCTCGCTAGGTGTGCCGTAGGCTACGAGCCTGCGCTGCGCCCTAGGGAAGCCGAGAAGCGAGCCGCCTGGGAAGTACGTCTGCAAGGATGAAACTTAAAGGAATTGGCGGGGGAGCACCACAACCGGAGGAGCCTGCGGTTTAATTGGACTCAACGCCGGAAATCTCACCGGTCCCGACAGTAGTAATGACGGTCAGGTTGACGACTTTACCCGACGCTACTGAGAGGAGGTGCATGGCCGCCGTCAGCCCGTACCGTGAGGCGTCCTGTTAAGTCAGGCAACGAGCGAGACCCGCACTTCTAGTTGCCAGCAATACCCTTGAGGTAGTTGGGTACACTAGGAGGACTGCCGCTGCTAAAGCGGAGGAAGGAACGGGCAACGGTAGGTCAGTATGCCCCGAATGGACCGGGCAACACGCGGGCTACAATGGCTCTGACAGTGGGATGCAACGCCGAGAGGCGACGCTAATCTCCAAACGGAGTCGTAGTTCGGATTGCGGGCTGAAACCCGCCCGCATGAAGCTGGATTCGGTAGTAATCGCGTGTCAGAAGCGCGCGGTGAATACGTCCCTGCTCCTTGCACACACCGCCCGTCAAAGCACCCGAGTGGGGTCCGGATGAGGCCGTCATGCGACGGTCGAATCTGGGCTCCGCAAGGGGGCTTAAGTCGTAACAAGGTAGCCGTAGAGGAATCTGCGGCTGGATCACCTCCT
>AS000177|X61688.1|SP00013 Archaea;Euryarchaeota;Halobacteria;Halobacteriales;Haloarculaceae;Haloarcula;marismortui ATCC 43049
ATTCCGGTTGATCCTGCCGGAGGCCATTGCTATCGGAGTCCGATTTAGCCATGCTAGTCGCACGGGCTTAGACCCGTGGCATATAGCTCAGTAACACGTGGCCAAACTACCCTACAGACCGCGATAACCTCGGGAAACTGAGGCCAATAGCGGATATAACTCTCATGTTGGAGTGCCGAGAGTTAGAAACGTTCCGGCGCTGTAGGATGTGGCTGCGGCCGATTAGGTAGATGGTGGGGTAACGGCCCACCATGCCGATAATCGGTACGGGTTGTGAGAGCAAGAACCTGGAGACGGTATCTGAGACAAGATACCGGGCCCTACGGGGCGCAGCAGGCGCGAAACCTTTACACTGCACGACAGTGCGATAGGGGGACTCCGAGTGTGAGGGCATATAGCCCTCGCTTTTCTGTACCGTAAGGTGGTACAGGAACAAGGACTGGGCAAGACCGGTGCCAGCCGCCGCGGTAATACCGGCAGTCCGAGTGATGGCCGATATTATTGGGCCTAAAGCGTCCGTAGCCGGCCGAACAAGTCCGTTGGGAAATCGACGCGCTCAACGCGTCGGCGTCCAGCGGAAACTGTCCGGCTTGGGGCCGGAAGACCTGAGGGGTACGTCCGGGGTAGGAGTGAAATCCTGTAATCCTGGACGGACCACCAATGGGGAAACCACCTCAGGAAGACGGACCCGACGGTGAGGGACGAAAGCTAGGGTCTCGAACCGGATTAGATACCCGGGTAGTCCTAGCTGTAAACGATGCTCGCTAGGTGTGCCGTAGGCTACGAGCCTGCGCTGCGCCCTAGGGAAGCCGAGAAGCGAGCCGCCTGGGAAGTACGTCTGCAAGGATGAAACTTAAAGGAATTGGCGGGGGAGCACCACAACCGGAGGAGCCTGCGGTTTAATTGGACTCAACGCCGGACATCTCACCGGTCCCGACAGTAGTAATGACAGTCAGGTTGACGACTTTACTCGACGCTACTGAGAGGAGGTGCATGGCCGCCGTCAGCTCGTACCGTGAGGCGTCCTGTTAAGTCAGGCAACGAGCGAGACCCGCACTTCTAGTTGCCAGCAATACCCTTGAGGTAGTTGGGTACACTAGGAGGACTGCCGCTGCTAAAGCGGAGGAAGGAACGGGCAACGGTAGGTCAGTATGCCCCGAATGGACCGGGCAACACGCGGGCTACAATGGCTATGACAGTGGGATGCAACGCCGAGAGGCGACGCTAATCTCCAAACGTAGTCGTAGTTCGGATTGCGGGCTGAAACCCGCCCGCATGAAGCTGGATTCGGTAGTAATCGCGTGTCAGAAGCGCGCGGTGAATACGTCCCTGCTCCTTGCACACACCGCCCGTCAAAGCACCCGAGTGGGGTCCGGATGAGGCCGTCATGCGACGGTCGAATCTGGGCTCCGCAAGGGGGCTTAAGTCGTAACAAGGTAGCCGTAGAGGAATCTGTGGCTGGATCACCTCCT
>AS000178|NR_113297.1|SP00013 Archaea;Euryarchaeota;Halobacteria;Halobacteriales;Haloarculaceae;Haloarcula;marismortui ATCC 43049
ATTCCGGTTGATCCTGCCGGAGGCCATTGCTATCGGAGTCCGATTTAGCCATGCTAGTCGCACGGGCTTAGACCCGTGGCATATAGCTCAGTAACACGTGGCCAAACTGCCCTACAGACCGCGATAACCTCGGGAAACTGAGGCCAATAGCGGATATAACTCTCATGCTGGAGTGCCGAGAGTTAGAAACGTTCCGGCGCTGTAGGATGTGGCTGCGGCCGATTAGGTAGATGGTGGGGTAACGGCCCACCATGCCGATAATCGGTACGGGTTGTGAGAGCAAGAACCCGGAGACGGTATCTGAGACAAGATACCGGGCCCTACGGGGCGCAGCAGGCGCGAAACCTTTACACTGCACGACAGTGCGATAGGGGGACTCCGAGTGTGAGGGCATATAGCCCTCGCTTTTCTGTACCGTAAGGTGGTACAGGAACAAGGACTGGGCAAGACCGGTGCCAGCCGCCGCGGTAATACCGGCAGTCCAAGTGATGGCCGATATTATTGGGCCTAAAGCGTCCGTAGCCGGCCGGACAAGTCCGTTGGGAAATCGACGCGCTCAACGCGTCGGCGTCCAGCGGAAACTGTCCGGCTTGGGGCCGGAAGACCTGAGGGGTACGTCCGGGGTAGGAGTGAAATCCTGTAATCCTGGACGGACCACCAATGGGGAAACCACCTCAGGAAGACGGACCCGACGGTGAGGGACGAAAGCTAGGGTCTCGAACCGGATTAGATACCCGGGTAGTCCTAGCTGTAAACGATGCTCGCTAGGTGTGCCGTAGGCTACGAGCCTGCGCTGCGCCCTAGGGAAGCCGAGAAGCGAGCCGCCTGGGAAGTACGTCTGCAAGGATGAAACTTAAAGGAATTGGCGGGGGAGCACCACAACCGGAGGAGCCTGCGGTTTAATTGGACTCAACGCCGGACATCTCACCGGTCCCGACAGTAGTAATGACGGTCAGGTTGACGACTTTACCCGACGCTACTGAGAGGAGGTGCATGGCCGCCGTCAGCTCGTACCGTGAGGCGTCCTGTTAAGTCAGGCAACGAGCGAGACCCGCACTTCTAGTTGCCAGCAATACCCTTGAGGTAGTTGGGTACACTAGGAGGACTGCCGCTGCTAAAGCGGAGGAAGGAACGGGCAACGGTAGGTCAGTATGCCCCGAATGGACCGGGCAACACGCGGGCTACAATGGCTATGACAGTGGGATGCAACGCCGAGAGGCGACGCTAATCTCCAAACGTAGTCGTAGTTCGGATTGCGGGCTGAAACCCGCCCGCATGAAGCTGGATTCGGTAGTAATCGCGTGTCAGAAGCGCGCGGTGAATACGTCCCTGCTCCTTGCACACACCGCCCGTCAAAGCACCCGAGTGGGGTCCGGATGAGGCCGTCATGCGACGGTCGAATCTGGGCTCCGCAAGGGGGCTTAAGTCGTAACAAGGTAGCCGTAGAGGAATCTGTGGCTGGATCACCTCCT
>AS000179|NR_112708.1|SP00013 Archaea;Euryarchaeota;Halobacteria;Halobacteriales;Haloarculaceae;Haloarcula;marismortui ATCC 43049
ATTCCGGTTGATCCTGCCGGAGGCCATTGCTATCGGAGTCCGATTTAGCCATGCTAGTCGCACGGGCTTAGACCCGTGGCATATAGCTCAGTAACACGTGGCCAAACTACCCTACAGACCGCAATAACCTCGGGAAACTGAGGCCAATAGCGGATATAACTCTCATGCTGGAGTGCCGAGAGTTAGAAACGTTCCGGCGCTGTAGGATGTGGCTGCGGCCGATTAGGTAGATGGTGGGGTAACGGCCCACCATGCCGATAATCGGTACGGGTTGTGAGAGCAAGAACCCGGAGACGGTATCTGAGACAAGATACCGGGCCCTACGGGGCGCAGCAGGCGCGAAACCTTTACACTGCACGACAGTGCGATAGGGGGACTCCGAGTGTGAGGGCATATAGCCCTCGCTTTTCTGTACCGTAAGGTGGTACAGGAACAAGGACTGGGCAAGACCGGTGCCAGCCGCCGCGGTAATACCGGCAGTCCAAGTGATGGCCGATATTATTGGGCCTAAAGCGTCCGTAGCCGGCCGGACAAGTCCGTTGGGAAATCGACGCGCTCAACGCGTCGGCGTCCAGCGGAAACTGTCCGGCTTGGGGCCGGAAGACCTGAGGGGTACGTCCGGGGTAGGAGTGAAATCCTGTAATCCTGGACGGACCACCAATGGGGAAACCACCTCAGGAAGACGGACCCGACGGTGAGGGACGAAAGCTAGGGTCTCGAACCGGATTAGATACCCGGGTAGTCCTAGCTGTAAACGATGCTCGCTAGGTGTGCCGTAGGCTATGAGCCTGCGCTGCGCCCTAGGGAAGCCGAGAAGCGAGCCGCCTGGGAAGTACGTCTGCAAGGATGAAACTTAAAGGAATTGGCGGGGGAGCACCACAACCGGAGGAGCCTGCGGTTTAATTGGACTCAACGCCGGACATCTCACCGGTCCCGACAGTAGTAATGACAGTCAGGTTGACGACTTTACTCGACGCTACTGAGAGGAGGTGCATGGCCGCCGTCAGCTCGTACCGTGAGGCGTCCTGTTAAGTCAGGCAACGAGCGAGACCCGCACTTCTAGTTGCCAGCAATACCCTTGAGGTAGTTGGGTACACTAGGAGGACTGCCGCTGCTAAAGCGGAGGAAGGAACGGGCAACGGTAGGTCAGTATGCCCCGAATGGACCGGGCAACACGCGGGCTACAATGGCTCTGACAGTGGGATGCAACGCCGAGAGGCGGAGCTAATCTCCAAACGGAGTCGTAGTTCGGATTGCGGGCTGAAACCCGCCCGCATGAAGCTGGATTCGGTAGTAATCGCGTGTCAGAAGCGCGCGGTGAATACGTCCCTGCTCCTTGCACACACCGCCCGTCAAAGCACCCGAGTGGGGTCCGGATGAGGCCGTCATGCGACGGTCGAATCTGGGCTCCGCAAGGGGGCTTAAGTCGTAACAAGGTAGCCGTAGAGGAATCTGTGGCTGGATCACCTCCT
>AS000180|JN873321.1|SP00013 Archaea;Euryarchaeota;Halobacteria;Halobacteriales;Haloarculaceae;Haloarcula;marismortui ATCC 43049
CTGGTTGATCCTGCCAGAGGCCATTGCTATCGGAGTCCGATTTAGCCATGCTAGTCGCACGGGCTTAGACCCGTGGCATATAGCTCAGTAACACGTGGCCAAACTACCCTACAGACCGCGATAACCTCGGGAAACTGAGGCCAATAGCGGATATAACTCTCAGGCTGGAGTGCCGAGAGTTAGAAACGTTCCGGCGCTGTAGGATGTGGCTGCGGCCGATTAAGTAGATGGTGGGGTAACGGCCCACCATGCCGATAATCGGTACGGGTTGTGAGAGCAAGAACCCGGAGACGGTATCTGAGACAAGATACCGGGCCCTACGGGGCGCAGCAGGCGCGAAACCTTTACACTGCACGACAGTGCGATAGGGGGACTCCGAGTGCGAGGGCATATAGCCCTCGCTTTTCTGTACCGTAAGGTGGTACAGGAACAAGGACTGGGCAAGACCGGTGCCAGCCGCCGCGGTAATACCGGCAGTCCAAGTGATGGCCGATATTATTGGGCCTAAAGCGTCCGTAGCCGGCCGGATAAGTCCGTTGGGAAATCGACGCGTTCAACGCGTCGGCGTCCAGCGGAAACTGTCCGGCTTGGGGCCGGAAGACCTGGGGGGTACGTCCGGGGTAGGAGTGAAATCCTGTAATCCTGGACGGACCACCAATGGGGAAACCACCTCAGGAAGACGGACCCGACGGTGAGGGACGAAAGCTAGGGTCTCGAACCGGATTAGATACCCGGGTAGTCCTAGCTGTAAACGATGCTCGCTAGGTGTGCCGTAGGCTACGAGCCTGCGCTGCGCCCTAGGGAAGCCGAGGAGCGAGCCGCCTGGGAAGTACGTCTGCAAGGATGAAACTTAAAGGAATTGGCGGGGGAGCACCACAACCGGAGGAGCCTGCGGTTTAATTGGACTCAACGCCGGAAATCTCACCGGTCCCGACAGTAGTAATGACGGTCAGGTTGACGACTTTACCCGACGCTACTGAGAGGAGGTGCATGGCCGCCGTCAGCTCGTACCGTGAGGCGTCCTGTTAAGTCAGGCAACGAGCGAGACCCGCACTTCTAGTTGCCAGCAATACCCTTGAGGTAGTTGGGTACACTAGGAGGACTGCCGCTGCTAAAGCGGAGGAAGGAACGGGCAACGGTAGGTCAGTATGCCCCGAATGGACCGGGCAACACGCGGGCTACAATGGCTCTGACAGTGGGATGCAACGCCGAGAGGCGACGCTAATCTCCAAACGGAGTCGTAGTTCGGATTGCGGGCTGAAACCCGCCCGCATGAAGCTGGATTCGGTAGTAATCGCGTGTCAGAAGCGCGCGGTGAATACGTCCCTGCTCCTTGCACACACCGCCCGTCAAAGCACCCGAGTGGGGTCCGGATGAGGCCGTCATGCGACGGTCGAATCTGGGCTCCGCAAGGGGGCTTAAGTCGTAACAAGGTAGCCGT
>AS000181|HQ641746.1|SP00013 Archaea;Euryarchaeota;Halobacteria;Halobacteriales;Haloarculaceae;Haloarcula;marismortui ATCC 43049
CTGGTTGATCCTGCCAGAGGCCATTGCTATCGGAGTCCGATTTAGCCATGCTAGTCGCACGGGCTTAGACCCGTGGCATATAGCTCAGTAACACGTGGCCAAACTACCCTACAGACCGCAATAACCTCGGGAAACTGAGGCCAATAGCGGATATAACTCTCAGACTGGAGTGTCGAGAGTTAGAAACGTTCCGGCGCTGTAGGATGTGGCTGCGGCCGATTAGGTAGATGGTGGGGTAATGGCCCACCATGCCGATAATCGGTACGGGTTGTGAGAGCAAGAACCCGGAGACGGTATCTGAGACAAGATACCGGGCCCTACGGGGCGCAGCAGGCGCGAAACCTTTACACTGCACGACAGTGCGATAGGGGGACTCCGAGTGCGAGGGCATATAGCCCTCGCTTTTCTGTACCGTAAGGTGGTACAGGAACAAGGACTGGGCAAGACCGGTGCCAGCCGCCGCGGTAATACCGGCAGTCCAAGTGATGGCCGATATTATTGGGCCTAAAGCGTCCGTAGCCGGCCGGACAAGTCCGTTGGGAAATCGACGCGCTCAACGCGTCGGCGTCCAGCGGAAACTGTCCGGCTTGGGGCCGGAAGACCTGAGGGGTACGTCCGGGGTAGGAGTGAAATCCTGTAATCCTGAACGGACCACCAATGGGGAAACCACCTCAGGAAGACGGACCCGACGGTGAGGGACGAAAGCTAGGGTCTCGAACCGGATTAGATACCCGGGTAGTCCTAGCTGTAAACGATGCTCGCTAGGTGTGCCGTAGGCTACGAGCCTGCGCTGCGCCCTAGGGAAGCCGAGAAGCGAGCCGCCTGGGAAGTACGTCTGCAAGGATGAAACTTAAAGGAATTGGCGGGGGAGCACCACAACCGGAGGAGCCTGCGGTTTAGTTGGACTCAACGCCGGACATCTCACCGGTCCCGACAGTAGTAATGACAGTCAGGTTGACGACTTTACTCGACGCTACTGAGAGGAGGTGCATGGCCGCCGTCAGCTCGTACCGTGAGGCGTCCTGTTAAGTCAGGCAACGAGCGAGACCCGCACTTCTAGTTGCCAGCAATACCCTTGAGGTAGTTGGGTACACTAGGAGGACTGCCGCTGCTAAAGCGGAGGAAGGAACGGGCAACGGTAGGTCAGTATGCCCCGAATGGACCGGGCAACACGCGGGCTACAATGGCTCTGACAGTGGGATGCAACGCCGAGAGGCGGAGCTAATCTCCAAACGGAGTCGTAGTTCGGATTGCGGGCTGAAACCCGCCCGCATGAAGCTGGATTCGGTAGTAATCGCGTGTCAGAAGCGCGCGGTGAATACGTCCCTGCTCCTTGCACACACCGCCCGTCAAAGCACCCGAGTGGGGTCCGGATGAGGCCGTCATGCGACGGTCGAATCTGGGCTCCGCAAGGGGGCTTAAGTCGTAACAAGGTAGCCGT
>AS000182|JN714445.1|SP00013 Archaea;Euryarchaeota;Halobacteria;Halobacteriales;Haloarculaceae;Haloarcula;marismortui ATCC 43049
TTCCGGTTGATCCTGCCGGAGGCCATTGCTATCGGAGTCCGATTTAGCCATGCTAGTCGCACGGGCTTAGACCCGTGGCATATAGCTCAGTAACACGTGGCCAAACTACCCTACAGACCGCGATAACCTCGGGAAACTGAGGCCAATAGCGGATACAGCTCTCATGCTGGAGTGCCGAGAGCTGGAAACGTTCCGGCGCTGTAGGATGTGGCTGCGGCCGATTAGGTAGATGGTGGGGTAACGGCCCACCATGCCGATAATCGGTACGGGTTGTGAGAGCAAGAACCCAGAGACGGTATCTGAGACAAGATACCGGGCCCTACGGGGCGCAGCAGGCGCGAAACCTTTACACTGCACGACAGTGCGATAGGGGGACTCCGAGTGCGAGGGCATATAGCCCTCGCTTTTCTGTACCGTAAGGTGGTACAGGAACAAGGACTGGGCAAGACCGGTGCCAGCCGCCGCGGTAATACCGGCAGTCCAAGTGATGGCCGATATTATTGGGCCTAAAGCGTCCGTAGCCGGCCGGACAAGTCCGTTGGGAAATCGACGCGCTCAACGCGTCGGCGTCCAGCGGAAACTGTCCGGCTTGGGGCCGGAAGACCTGAGGGGTACGTCCGGGGTAGGAGTGAAATCCTGTAATCCTGGACGGACCACCAATGGGGAAACCACCTCAGGAAGACGGACCCGACGGTGAGGGACGAAAGCTAGGGTCTCGAACCGGATTAGATACCCGGGTAGTCCTAGCTGTAAACGATGCTCGCTAGGTGTGCCGTAGGCTACGAGCCTGCGCTGCGCCCTAGGGAAGCCGAGAAGCGAGCCGCCTGGGAAGTACGTCTGCAAGGATGAAACTTAAAGGAATTGGCGGGGGAGCACCACAACCGGAGGAGCCTGCGGTTTAATTGGACTCAACGCCGGACATCTCACCGGTCCCGACAGTAGTAATGACGGTCAGGTTGACGACCTTACCCGACGCTACTGAGAGGAGGTGCATGGCCGCCGTCAGCTCGTACCGTGAGGCGTCCTGTTAAGTCAGGCAACGAGCGAGACCCGCACTTCTAGTTGCCAGCAATACCCTTGAGGTAGTTGGGTACACTAGGAGGACTGCCGCTGCTAAAGCGGAGGAAGGAACGGGCAACGGTAGGTCAGTATGCCCCGAATGGACCGGGCAACACGCGGGCTACAATGGCTCTGACAGTGGGATGCAACGCCGAGAGGCGACGCTAATCTCCAAACGGAGTCGTAGTTCGGATTGCGGGCTGAAACCCGCCCGCATGAAGCTGGATTCGGTAGTAATCGCGTGTCAGAAGCGCGCGGTGAATACGTCCCTGCTCCTTGCACACACCGCCCGTCAAAGCACCCGAGTGGGGTCCGGATGAGGCCGTCATGCGACGGTCGAATCTGGGCTCCGCAAGGGGGCTTAAGTCGTAACAAGGTAGCCGTAGAGGAATCTGTGGCTGGATCACCTCCTT
>AS000183|AB477985.1|SP00013 Archaea;Euryarchaeota;Halobacteria;Halobacteriales;Haloarculaceae;Haloarcula;marismortui ATCC 43049
AGGCCATTGCTATCGGAGTCCGATTTAGCCATGCTAGTCGCACGGGCTTAGACCCGTGGCATATAGCTCAGTAACACGTGGCCAAACTACCCTACAGACCGCAATAACCTCGGGAAACTGAGGCCAATAGCGGATATAACTCTCATGCTGGAGTGCAGAGAGTTAGAAATGTTCCGGCGCTGTAGGATGTGGCTGCGGCCGATTAGGTAGATGGTGGGGTAACGGCCCACCATGCCGATAATCGGTACGGGTTGTGAGAGCAAGAACCCGGAGACGGTATCTGAGACAAGATACCGGGCCCTACGGGGCGCAGCAGGCGCGAAACCTTTACACTGCACGACAGTGCGATAGGGGGACTCCGAGTGCGAGGGCATATAGCCCTCGCTTTTCTGTACCGTAAGGTGGTACAGGAACAAGGACTGGGCAAGACCGGTGCCAGCCGCCGCGGTAATACCGGCAGTCCGAGTGATGGCCGATATTATTGGGCCTAAAGCGTCCGTAGCCGGCCGGACAAGTCCGTTGGGAAATCGACGCGCTCAACGCGTCGGCGTCCAGCGGAAACTGTCCGGCTTGGGGCCGGAAGACCTGAGGGGTACGTCCGGGGTAGGAGTGAAATCCTGTAATCCTGGACGGACCACCAATGGGGAAACCACCTCAGGAAGACGGACCCGACGGTGAGGGACGAAAGCTAGGGTCTCGAACCGGATTAGATACCCGGGTAGTCCTAGCTGTAAACGATGCTCGCTAGGTGTGCCGTAGGCTACGAGCCTGCGCTGCGCCCTAGGGAAGCCGAGAAGCGAGCCGCCTGGGAAGTACGTCTGCAAGGATGAAACTTAAAGGAATTGGCGGGGGAGCACCACAACCGGAGGAGCCTGCGGTTTAATTGGACTCAACGCCGGACATCTCACCGGTCCCGACAGTAGTAATGACAGTCAGGTTGACGACTTTACTCGACGCTACTGAGAGGAGGTGCATGGCCGCCGTCAGCTCGTACCGTGAGGCGTCCTGTTAAGTCAGGCAACGAGCGAGACCCGCACTTCTAGTTGCCAGCAATACCCTTGAGGTAGTTGGGTACACTAGGAGGACTGCCGCTGCTAAAGCGGAGGAAGGAACGGGCAACGGTAGGTCAGTATGCCCCGAATGGACCGGGCAACACGCGGGCTACAATGGCTATGACAGTGGGATGCAACGCCGAGAGGCGAAGCTAATCTCCAAACGGAGTCGTAGTTCGGATTGCGGGCTGAAACCCGCCCGCATGAAGCTGGATTCGGTAGTAATCGCGTGTCAGAAGCGCGCGGTGAATACGTCCCTGCTCCTTGCACACACCGCCCGTCAAAGCACCCGAGTGGGGTCCGGATGAGGCCGTCATGCGACGGTCGAATCTGGGCTCCGCAAGGGGGCTTAAGTCGTAACAAGGTAGCCGTAGAGGAAT
>AS000184|AB588759.1|SP00013 Archaea;Euryarchaeota;Halobacteria;Halobacteriales;Haloarculaceae;Haloarcula;marismortui ATCC 43049
ATTCCGGTTGATCCTGCCGGAGGCCATTGCTATCGGAGTCCGATTTAGCCATGCTAGTCGCACGGGCTTAGACCCGTGGCATATAGCTCAGTAACACGTGGCCAAACTACCCTACAGACCGCGATAACCTCGGGAAACTGAGGCCAATAGCGGATATAACTCTCAGGCTGGAGTGCAGAGAGTTAGAAACGTTCCGGCGCTGTAGGATGTGGCTGCGGCCGATTAGGTAGATGGTGGGGTAACGGCCCACCATGCCGATAATCGGTACGGGTTGTGAGAGCAAGAACCCGGAGACGGTATCTGAGACAAGATACCGGGCCCTACGGGGCGCAGCAGGCGCGAAACCTTTACACTGCACGACAGTGCGATAGGGGGACTCCGAGTGCGAGGGCATATAGCCCTCGCTTTTCTGTACCGTAAGGTGGTACAGGAACAAGGACTGGGCAAGACCGGTGCCAGCCGCCGCGGTAATACCGGCAGTCCGAGTGATGGCCGATATTATTGGGCCTAAAGCGTCCGTAGCCGGCCGGACAAGTCCGTTGGGAAATCGACGCGCTCAACGCGTCGGCGTCCAGCGGAAACTGTCCGGCTTGGGGCCGGAAGACCTGAGGGGTACGTCCGGGGTAGGAGTGAAATCCTGTAATCCTGGACGGACCACCAATGGGGAAACCACCTCAGGAAGACGGACCCGACGGTGAGGGACGAAAGCTAGGGTCTCGAACCGGATTAGATACCCGGGTAGTCCTAGCTGTAAACGATGCTCGCTAGGTGTGCCGTAGGCTACGAGCCTGCGCTGCGCCCTAGGGAAGCCGAGAAGCGAGCCGCCTGGGAAGTACGTCTGCAAGGATGAAACTTAAAGGAATTGGCGGGGGAGCACCACAACCGGAGGAGCCTGCGGTTTAATTGGACTCAACGCCGGACATCTCACCGGTCCCGACAGTAGTAATGACAGTCAGGTTGACGACTTTACTCGACGCTACTGAGAGGAGGTGCATGGCCGCCGTCAGCTCGTACCGTGAGGCGTCCTGTTAAGTCAGGCAACGAGCGAGACCCGCACTTCTAGTTGCCAGCAATACCCTTGAGGTAGTTGGGTACACTAGGAGGACTGCCGCTGCTAAAGCGGAGGAAGGAACGGGCAACGGTAGGTCAGTATGCCCCGAATGGACCGGGCAACACGCGGGCTACAATGGCTCTGACAGTGGGATGCAACGCCGAGAGGCGGAGCTAATCTCCAAACGGAGTCGTAGTTCGGATTGCGGGCTGAAACCCGCCCGCATGAAGCTGGATTCGGTAGTAATCGCGTGTCAGAAGCGCGCGGTGAATACGTCCCTGCTCCTTGCACACACCGCCCGTCAAAGCACCCGAGTGGGGTCCGGATGAGGCCGTCATGCGACGGTCGAATCTGGGCTCCGCAAGGGGGCTTAAGTCGTAACAAGGTAGCCGTAGAGGAATCTGTGGCTGGATCACCTCCT
>AS000185|NR_116086.1|SP00013 Archaea;Euryarchaeota;Halobacteria;Halobacteriales;Haloarculaceae;Haloarcula;marismortui ATCC 43049
ATTCCGGTTGATCCTGCCGGAGGCCATTGCTATCGGAGTCCGATTTAGCCATGCTAGTCGCACGGGCTTAGACCCGTGGCATATAGCTCAGTAACACGTGGCCAAACTACCCTACAGACCGCGATAACCTCGGGAAACTGAGGCCAATAGCGGATATAACTCTCATGTTGGAGTGCCGAGAGTTAGAAACGTTCCGGCGCTGTAGGATGTGGCTGCGGCCGATTAGGTAGATGGTGGGGTAACGGCCCACCATGCCGATAATCGGTACGGGTTGTGAGAGCAAGAACCCGGAGACGGTATCTGAGACAAGATACCGGGCCCTACGGGGCGCAGCAGGCGCGAAACCTTTACACTGCACGACAGTGCGATAGGGGGACTCCGAGTGCGAGGGCATATAGCCCTCGCTTTTCTGTACCGTAAGGTGGTACAGGAACAAGGACTGGGCAAGACCGGTGCCAGCCGCCGCGGTAATACCGGCAGTCCGAGTGATGGCCGATATTATTGGGCCTAAAGCGTCCGTAGCCGGCCGGACAAGTCCGTTGGGAAATCGACGCGCTCAACGCGTCGGCGTCCAGCGGAAACTGTCCGGCTTGGGGCCGGAAGACCTGAGGGGTACGTCCGGGGTAGGAGTGAAATCCTGTAATCCTGGACGGACCACCAATGGGGAAACCACCTCAGGAAGACGGACCCGACGGTGAGGGACGAAAGCTAGGGTCTCGAACCGGATTAGATACCCGGGTAGTCCTAGCTGTAAACGATGCTCGCTAGGTGTGCCGTAGGCTACGAGCCTGCGCTGCGCCCTAGGGAAGCCGAGAAGCGAGCCGCCTGGGAAGTACGTCTGCAAGGATGAAACTTAAAGGAATTGGCGGGGGAGCACCACAACCGGAGGAGCCTGCGGTTTAATTGGACTCAACGCCGGACATCTCACCGGTCCCGACAGTAGTAATGACAGTCAGGTTGACGACTTTACTCGACGCTACTGAGAGGAGGTGCATGGCCGCCGTCAGCTCGTACCGTGAGGCGTCCTGTTAAGTCAGGCAACGAGCGAGACCCGCACTTCTAGTTGCCAGCAATACCCTTGAGGTAGTTGGGTACACTAGGAGGACTGCCGCTGCTAAAGCGGAGGAAGGAACGGGCAACGGTAGGTCAGTATGCCCCGAATGGACCGGGCAACACGCGGGCTACAATGGCTATGACAGTGGGATGCAACGCCGAGAGGCGACGCTAATCTCCAAACGTAGTCGTAGTTCGGATTGCGGGCTGAAACCCGCCCGCATGAAGCTGGATTCGGTAGTAATCGCGTGTCAGAAGCGCGCGGTGAATACGTCCCTGCTCCTTGCACACACCGCCCGTCAAAGCACCCGAGTGGGGTCCGGATGAGGCCGTCATGCGACGGTCGAATCTGGGCTCCGCAAGGGGGCTTAAGTCGTAACAAGGTAGCCGTAGAGGAATCTGCGGCTGGATCACCTCCT
>AS000186|KM289113.1|SP00013 Archaea;Euryarchaeota;Halobacteria;Halobacteriales;Haloarculaceae;Haloarcula;marismortui ATCC 43049
ATTCCGGTTGATCCTGCCGGAGGCCATTGCTATCGGAGTCCGATTTAGCCATGCTAGTCGCACGGGCTTAGACCCGTGGCATATAGCTCAGTAACACGTGGCCAAACTACCCTACAGACCGCGATAACCTCGGGAAACTGAGGCCAATAGCGGATATCACTCTCACGCTGGAGTGCCGAGAGTGAGAAACGTTCCGGCGCTGTAGGATGTGGCTGCGGCCGATTAGGTAGATGGTGGGGTAACGGCCCACCATGCCGATAATCGGTACGGGTTGTGAGAGCAAGAACCCGGAGACGGTATCTGAGACAAGATACCGGGCCCTACGGGGCGCAGCAGGCGCGAAACCTTTACACTGCACGACAGTGCGATAGGGGGACTCCGAGTGTGAGGGCATATAGCCCTCGCTTTTCTGTACCGTAAGGTGGTACAGGAACAAGGACTGGGCAAGACCGGTGCCAGCCGCCGCGGTAATACCGGCAGTCCAAGTGATGGCCGATATTATTGGGCCTAAAGCGTCCGTAGCCGGCCGGACAAGTCCGTTGGGAAATCGACGCGCTCAACGCGTCGGCGTCCAGCGGAAACTGTCCGGCTTGGGGCCGGAAGACCTGAGGGGTACGTCCGGGGTAGGAGTGAAATCCTGTAATCCTGGACGGACCACCAATGGGGAAACCACCTCAGGAAGACGGACCCGACGGTGAGGGACGAAAGCTAGGGTCTCGAACCGGATTAGATACCCGGGTAGTCCTAGCTGTAAACGATGCTCGCTAGGTGTGCCGTAGGCTACGAGCCTGCGCTGCGCCCTAGGGAAGCCGAGAAGCGAGCCGCCTGGGAAGTACGTCTGCAAGGATGAAACTTAAAGGAATTGGCGGGGGAGCACCACAACCGGAGGAGCCTGCGGTTTAATTGGACTCAACGCCGGACATCTCACCGGTCCCGACAGTAGTAATGACGGTCAGGTTGACGACTTTACCCGACGCTACTGAGAGGAGGTGCATGGCCGCCGTCAGCTCGTACCGTGAGGCGTCCTGTTAAGTCAGGCAACGAGCGAGACCCGCACTTCTAGTTGCCAGCAATACCCTTGAGGTAGTTGGGTGCACTAGGAGGACTGCCGCTGCTAAAGCGGAGGAAGGAACGGGCAACGGTAGGTCAGTATGCCCCGAATGGACCGGGCAACACGCGGGCTACAATGGCTCTGACAGTGGGATGCAACGCCGAGAGGCGAAGCTAATCTCCAAACGGAGTCGTAGTTCGGATTGCGGGCTGAAACCCGCCCGCATGAAGCTGGATTCGGTAGTAATCGCGTGTCAGAAGCGCGCGGTGAATACGTCCCTGCTCCTTGCACACACCGCCCGTCAAAGCACCCGAGTGGGGTCCGGATGAGGCCGTCATGCGACGGTCGAATCTGGGCTCCGCAAGGGGGCTTAAGTCGTAACAAGGTAACC
>AS000187|AB355989.1|SP00013 Archaea;Euryarchaeota;Halobacteria;Halobacteriales;Haloarculaceae;Haloarcula;marismortui ATCC 43049
ATTCCGGTTGATCCTGCCGGAGGCCATTGCTATCGGAGTCCGATTTAGCCATGCTAGTCGCACGGGCTTAGACCCGTGGCATATAGCTCAGTAACACGTGGCCAAACTACCCTACAGACCGCAATAACCTCGGGAAACTGAGGCCAATAGCGGATATAACTCTCATGCTGGAGTGCGGAGAGTTAGAAATGTTCCGGCGCTGTAGGATGTGGCTGCGGCCGATTAGGTAGATGGTGGGGTAACGGCCCACCATGCCGATAATCGGTACGGGTTGTGAGAGCAAGAACCCGGAGACGGTATCTGAGACAAGATACCGGGCCCTACGGGGCGCAGCAGGCGCGAAACCTTTACACTGCACGACAGTGCGATAGGGGGACTCCGAGTGCGAGGGCATATAGCCCTCGCTTTTCTGTACCGTAAGGTGGTACAGGAACAAGGACTGGGCAAGACCGGTGCCAGCCGCCGCGGTAATACCGGCAGTCCAAGTGATGGCCGATATTATTGGGCCTAAAGCGTCCGTAGCCGGCCGGACAAGTCCGTTGGGAAATCGACGCGCTCAACGCGTCGGCGTCCAGCGGAAACTGTCCGGCTTGGGGCCGGAAGACCTGAGGGGTACGTCCGGGGTAGGAGTGAAATCCTGTAATCCTGGACGGACCACCAATGGGGAAACCACCTCAGGAAGACGGACCCGACGGTGAGGGACGAAAGCTGGGGTCTCGAACCGGATTAGATACCCGGGTAGTCCTAGCTGTAAACGATGCTCGCTAGGTGTGCCGTAGGCTACGAGCCTGCGCTGCGCCCTAGGGAAGCCGAGAAGCGAGCCGCCTGGGAAGTACGTCTGCAAGGATGAAACTTAAAGGAATTGGCGGGGGAGCACCACAACCGGAGGAGCCTGCGGTTTAATTGGACTCAACGCCGGACATCTCACCGGTCCCGACAGTAGTAATGACAGTCAGGTTGACGACTTTACTCGACGCTACTGAGAGGAGGTGCATGGCCGCCGTCAGCTCGTACCGTGAGGCGTCCTGTTAAGTCAGGCAACGAGCGAGACCCGCACTTCTAGTTGCCAGCAATACCCTTGAGGTAGTTGGGTACACTAGGAGGACTGCCATTGCTAAAATGGAGGAAGGAACGGGCAACGGTAGGTCAGTATGCCCCGAATGGACCGGGCAACACGCGGGCTACAATGGCTATGACAGTGGGATGCAACGCCGAAAGGCGACGCTAATCTCCAAACGTAGTCGTAGTTCGGATTGCGGGCTGAAACCCGCCCGCATGAAGCTGGATTCGGTAGTAATCGCGTGTCAGAAGCGCGCGGTGAATACGTCCCTGCTCCTTGCACACACCGCCCGTCAAAGCACCCGAGTGGGGTCCGGATGAGGCCGTCATGCGACGGTCGAATCTGGGCTCCGCAAGGGGGCTTAAGTCGTAACAAGGTAGCCGTAGAGGAATCTGTGGCTGGATCACCTCCT
>AS000188|NR_113422.1|SP00013 Archaea;Euryarchaeota;Halobacteria;Halobacteriales;Haloarculaceae;Haloarcula;marismortui ATCC 43049
ATTCCGGTTGATCCTGCCGGAGGCCATTGCTATCGGAGTCCGATTTAGCCATGCTAGTCGCACGAGTTCATACTCGTGGCATATAGCTCAGTAACACGTGGCCAAACTACCCTACAGACCGCAATAACCTCGGGAAACTGAGGCCAATAGCGGATATAACTCTCATGCTGGAGTGCCGAGAGTTAGAAACGTTCCGGCGCTGTAGGATGTGGCTGCGGCCGATTAGGTAGATGGTGGGGTAACGGCCCACCATGCCGATAATCGGTACGGGTTGTGAGAGCAAGAACCCGGAGACGGTATCTGAGACAAGATACCGGGCCCTACGGGGCGCAGCAGGCGCGAAACCTTTACACTGCACGACAGTGCGATAGGGGGACTCCGAGTGCGAGGGCATATAGCCCTCGCTTTTCTGTACCGTAAGGTGGTACAGGAACAAGGACTGGGCAAGACCGGTGCCAGCCGCCGCGGTAATACCGGCAGTCCAAGTGATGGCCGATATTATTGGGCCTAAAGCGTCCGTAGCCGGCCGGACAAGTCCGTTGGGAAATCGACGCGCTCAACGCGTCGGCGTCCAGCGGAAACTGTCCGGCTTGGGGCCGGAAGACCTGAGGGGTACGTCCGGGGTAGGAGTGAAATCCTGTAATCCTGGACGGACCACCAATGGGGAAACCACCTCAGGAAGACGGACCCGACGGTGAGGGACGAAAGCTAGGGTCTCGAACCGGATTAGATACCCGGGTAGTCCTAGCTGTAAACGATGCTCGCTAGGTGTGCCGTAGGCTATGAGCCTGCGCTGCGCCCTAGGGAAGCCGAGAAGCGAGCCGCCTGGGAAGTACGTCTGCAAGGATGAAACTTAAAGGAATTGGCGGGGGAGCACCACAACCGGAGGAGCCTGCGGTTTAATTGGACTCAACGCCGGACATCTCACCGGTCCCGACAGTAGTAATGACAGTCAGGTTGACGACTTTACTCGACGCTACTGAGAGGAGGTGCATGGCCGCCGTCAGCTCGTACCGTGAGGCGTCCTGTTAAGTCAGGCAACGAGCGAGACCCGCACTTCTAGTTGCCAGCAATACCCTTGAGGTAGTTGGGTACACTAGGAGGACTGCCGCTGCTAAAGCGGAGGAAGGAACGGGCAACGGTAGGTCAGTATGCCCCGAATGGACCGGGCAACACGCGGGCTACAATGGCTCTGACAGTGGGATGCAACGCCGAGAGGCGGAGCTAATCTCCAAACGGAGTCGTAGTTCGGATTGCGGGCTGAAACCCGCCCGCATGAAGCTGGATTCGGTAGTAATCGCGTGTCAGAAGCGCGCGGTGAATACGTCCCTGCTCCTTGCACACACCGCCCGTCAAAGCACCCGAGTGGGGTCCGGATGAGGCCGTCATGCGACGGTCGAATCTGGGCTCCGCAAGGGGGCTTAAGTCGTAACAAGGTAGCCGTAGAGGAATCTGTGGCTGGATCACCTCCT
>AS000189|KM289112.1|SP00013 Archaea;Euryarchaeota;Halobacteria;Halobacteriales;Haloarculaceae;Haloarcula;marismortui ATCC 43049
ATTCCGGTTGATCCTGCCGGAGGCCATTGCTATCGGAGTCCGATTTAGCCATGCTAGTCGCACGAGTTTAGACTCGTGGCATATAGCTCAGTAACACGTGGCCAAACTACCCTACAGACCGCGATAACCTCGGGAAACTGAGGCCAATAGCGGATATCACTCTCACGCTGGAGTGCCGAGAGTGAGAAACGTTCCGGCGCTGTAGGATGTGGCTGCGGCCGATTAGGTAGATGGTGGGGTAACGGCCCACCATGCCGATAATCGGTACGGGTTGTGAGAGCAAGAACCCGGAGACGGTATCTGAGACAAGATACCGGGCCCTACGGGGCGCAGCAGGCGCGAAACCTTTACACTGCACGACAGTGCGATAGGGGGACTCCGAGTGCGAGGGCATATAGCCCTCGCTTTTCTGTACCGTAAGGTGGTACAGGAACAAGGACTGGGCAAGACCGGTGCCAGCCGCCGCGGTAATACCGGCAGTCCAAGTGATGGCCGATATTATTGGGCCTAAAGCGTCCGTAGCCGGCCGGACAAGTCCGTTGGGAAATCGACGCGCTCAACGCGTCGGCGTCCAGCGGAAACTGTCCGGCTTGGGGCCGGAAGACCTGAGGGGTACGTCCGGGGTAGGAGTGAAATCCTGTAATCCTGGACGGACCACCAATGGGGAAACCACCTCAGGAAGACGGACCCGACGGTGAGGGACGAAAGCTAGGGTCTCGAACCGGATTAGATACCCGGGTAGTCCTAGCTGTAAACGATGCTCGCTAGGTGTGCCGTAGGCTACGAGCCTGCGCTGCGCCCTAGGGAAGCCGAGAAGCGAGCCGCCTGGGAAGTACGTCTGCAAGGATGAAACTTAAAGGAATTGGCGGGGGAGCACCACAACCGGAGGAGCCTGCGGTTTAATTGGACTCAACGCCGGACATCTCACCGGTCCCGACAGTAGTAATGACGGTCAGGTTGACGACTTTACCCGACGCTACTGAGAGGAGGTGCATGGCCGCCGTCAGCTCGTACCGTGAGGCGTCCTGTTAAGTCAGGCAACGAGCGAGACCCGCACTTCTAGTTGCCAGCAATACCCTTGAGGTAGTTGGGTACACTAGGAGGACTGCCGCTGCTAAAGCGGAGGAAGGAACGGGCAACGGTAGGTCAGTATGCCCCGAATGGACCGGGCAACACGCGGGCTACAATGGCTCTGACAGTGGGATGCAACGCCGAGAGGCGAAGCTAATCTCCAAACGGAGTCGTAGTTCGGATTGCGGGCTGAAACCCGCCCGCATGAAGCTGGATTCGGTAGTAATCGCGTGTCAGAAGCGCGCGGTGAATACGTCCCTGCTCCTTGCACACACCGCCCGTCAAAGCACCCGAGTGGGGTCCGGATGAGGCCGTCATGCGACGGTCGAATCTGGGCTCCGCAAGGGGGCTTAAGTCGTAACAAGGTAACC
>AS000190|JQ281795.1|SP00013 Archaea;Euryarchaeota;Halobacteria;Halobacteriales;Haloarculaceae;Haloarcula;marismortui ATCC 43049
CTGGTTGATCCTGCCAGAGGCCATTGCTATCGGAGTCCGATTTAGCCATGCTAGTCGCACGGGCTTAGACCCGTGGCATATAGCTCAGTAACACGTGGCCAAACTACCCTACAGACCGCAATAACCTCGGGAAACTGAGGCCAATAGCGGATATAACTCTCAGACTGGAGTGTCGAGAGTTAGAAACGTTCCGGCGCTGTAGGATGTGGCTGCGGCCGATTAGGTAGATGGTGGGGTAATGGCCCACCATGCCGATAATCGGTACGGGTTGTGAGAGCAAGAACCCGGAGACGGTATCTGAGACAAGATACCGGGCCCTACGGGGCGCAGCAGGCGCGAAACCTTTACACTGCACGACAGTGCGATAGGGGGACTCCGAGTGCGAGGGCATATAGCCCTCGCTTTTCTGTACCGTAAGGTGGTACAGGAACAAGGACTGGGCAAGACCGGTGCCAGCCGCCGCGGTAATACCGGCAGTCCAAGTGATGGCCGATATTATTGGGCCTAAAGCGTCCGTAGCCGGCCGGACAAGTCCGTTGGGAAATCGACGCGCTCAACGCGTCGGCGTCCAGCGGAAACTGTCCGGCTTGGGGCCGGAAGACCTGAGGGGTACGTCCGGGGTAGGAGTGAAATCCTGTAATCCTGAACGGACCACCAATGGGGAAACCACCTCAGGAAGACGGACCCGACGGTGAGGGACGAAAGCTAGGGTCTCGAACCGGATTAGATACCCGGGTAGTCCTAGCTGTAAACGATGCTCGCTAGGTGTGCCGTAGGCTACGAGCCTGCGCTGCGCCCTAGGGAAGCCGAGAAGCGAGCCGCCTGGGAAGTACGTCTGCAAGGATGAAACTTAAAGGAATTGGCGGGGGAGCACCACAACCGGAGGAGCCTGCGGTTTAATTGGACTCAACGCCGGACATCTCACCGGTCCCGACAGTAGTAATGACAGTCAGGTTGACGACTTTACTCGACGCTACTGAGAGGAGGTGCATGGCCGCCGTCAGCTCGTACCGTGAGGCGTCCTGTTAAGTCAGGCAACGAGCGAGACCCGCACTTCTAGTTGCCAGCAATACCCTTGAGGTAGTTGGGTACACTAGGAGGACTGCCGCTGCTAAAGCGGAGGAAGGAACGGGCAACGGTAGGTCAGTATGCCCCGAATGGACCGGGCAACACGCGGGCTACAATGGCTCTGACAGTGGGATGCAACGCCGAGAGGCGGAGCTAATCTCCAAACGGAGTCGTAGTTCGGATTGCGGGCTGAAACCCGCCCGCATGAAGCTGGATTCGGTAGTAATCGCGTGTCAGAAGCGCGCGGTGAATACGTCCCTGCTCCTTGCACACACCGCCCGTCAAAGCACCCGAGTGGGGTCCGGATGAGGCCGTCATGCGACGGTCGAATCTGGGCTCCGCAAGGGGGCTTAAGTCGTAACAAGGTAGCCGT
>AS000191|HQ641744.1|SP00013 Archaea;Euryarchaeota;Halobacteria;Halobacteriales;Haloarculaceae;Haloarcula;marismortui ATCC 43049
CTGGTTGATCCTGCCAGAGGCCATTGCTATCGGAGTCCGATTTAGCCATGCTAGTCGCACGGGCTTAGACCCGTGGCATATAGCTCAGTAACACGTGGCCAAACTACCCTACAGACCGCAATAACCTCGGGAAACTGAGGCCAATAGCGGATATAACTCTCAGACTGGAGTGTCGAGAGTTAGAAACGTTCCGGCGCTGTAGGATGTGGCTGCGGCCGATTAGGTAGGTGGTGGGGTAATGGCCCACCATGCCGATAATCGGTACGGGTTGTGAGAGCAAGAACCCGGAGACGGTATCTGAGACAAGATACCGGGCCCTACGGGGCGCAGCAGGCGCGAAACCTTTACACTGCACGACAGTGCGATAGGGGGACTCCGAGTGCGAGGGCATATAGCCCTCGCTTTTCTGTACCGTAAGGTGGTACAGGAACAAGGACTGGGCAAGACCGGTGCCAGCCGCCGCGGTAATACCGGCAGTCCAAGTGATGGCCGATATTATTGGGCCTAAAGCGTCCGTAGCCGGCCGGACAAGTCCGTTGGGAAATCGACGCGCTCAACGCGTCGGCGTCCAGCGGAAACTGTCCGGCTTGGGGCCGGAAGACCTGAGGGGTACGTCCGGGGTAGGAGTGAAATCCTGTAATCCTGAACGGACCACCAATGGGGAAACCACCTCAGGAAGACGGACCCGACGGTGAGGGACGAAAGCTAGGGTCTCGAACCGGATTAGATACCCGGGTAGTCCTAGCTGTAAACGATGCTCGCTAGGTGTGCCGTAGGCTACGAGCCTGCGCTGCGCCCTAGGGAAGCCGAGAAGCGAGCCGCCTGGGAAGTACGTCTGCAAGGATGAAACTTAAAGGAATTGGCGGGGGAGCACCACAACCGGAGGAGCCTGCGGTTTAATTGGACTCAACGCCGGACATCTCACCGGTCCCGACAGTAGTAATGACAGTCAGGTTGACGACTTTACTCGACGCTACTGAGAGGAGGTGCATGGCCGCCGTCAGCTCGTACCGTGAGGCGTCCTGTTAAGTCAGGCAACGAGCGAGACCCGCACTTCTAGTTGCCAGCAATACCCTTGAGGTAGTTGGGTACACTAGGAGGACTGCCGCTGCTAAAGCGGAGGAAGGAACGGGCAACGGTAGGTCAGTATGCCCCGAATGGACCGGGCAACACGCGGGCTACAATGGCTCTGACAGTGGGATGCAACGCCGAGAGGCGGAGCTAATCTCCAAACGGAGTCGTAGTTCGGATTGCGGGCTGAAACCCGCCCGCATGAAGCTGGATTCGGTAGTAATCGCGTGTCAGAAGCGCGCGGTGAATACGTCCCTGCTCCTTGCACACACCGCCCGTCAAAGCACCCGAGTGGGGTCCGGATGAGGCCGTCATGCGACGGTCGAATCTGGGCTCCGCAAGGGGGCTTAAGTCGTAACAAGGTAGCCGT
>AS000192|JQ281789.1|SP00013 Archaea;Euryarchaeota;Halobacteria;Halobacteriales;Haloarculaceae;Haloarcula;marismortui ATCC 43049
CTGGTTGATCCTGCCAGAGGCCATTGCTATCGGAGTCCGATTTAGCCATGCTAGTCGCACGGGCTTAGACCCGTGGCATATAGCTCAGTAACACGTGGCCAAACTACCCTACAGACCGCAATAACCTCGGGAAACTGAGGCCAATAGCGGATATAACTCTCAGACTGGAGTGTCGAGAGTTAGAAACGTTCCGGCGCTGTAGGATGTGGCTGCGGCCGATTAGGTAGATGGTGGGGTAATGGCCCACCATGCCGATAATCGGTACGGGTTGTGAGAGCAAGAACCCGGAGACGGTATCTGAGACAAGATACCGGGCCCTACGGGGCGCAGCAGGCGCGAAACCTTTACACTGCACGACAGTGCGATAGGGGGACTCCGAGTGCGAGGGCATATAGCCCTCGCTTTTCTGTACCGTAAGGTGGTACAGGAACAAGGACTGGGCAAGACCGGTGCCAGCCGCCGCGGTAATACCGGCAGTCCAAGTGATGGCCGATATTATTGGGCCTAAAGCGTCCGTAGCCGGCCGGACAAGTCCGTTGGGAAATCGACGCGCTCAACGCGTCGGCGTCCAGCGGAAACTGTCCGGCTTGGGGCCGGAAGACCTGAGGGGTACGTCCGGGGTAGGAGTGAAATCCTGTAATCCTGAACGGACCACCAATGGGGAAACCACCTCAGGAAGACGGACCCGACGGTGAGGGACGAAAGCTAGGGTCTCGAACCGGATTAGATACCCGGGTAGTCCTAGCTGTAAACGATGCTCGCTAGGTGTGCCGTAGGCTACGAGCCTGCGCTGCGCCCTAGGGAAGCCGAGAAGCGAGCCGCCTGGGAAGTACGTCTGCAAGGATGAAACTTAAAGGAATTGGCGGGGGAGCACCACAACCGGAGGAGCCTGCGGTTTAATTGGACTCAACGCCGGACATCTCACCGGTCCCGACAGTAGTAATGACAGTCAGGTTGACGACTTTACTCGACGCTACTGAGAGGAGGTGCATGGCCGCCGTCAGCTCGTACCGTGAGGCGTCCTGTTAAGTCAGGCGACGAGCGAGACCCGCACTTCTAGTTGCCAGCAATACCCTTGAGGTAGTTGGGTACACTAGGAGGACTGCCGCTGCTAAAGCGGAGGAAGGAACGGGCAACGGTAGGTCAGTATGCCCCGAATGGACCGGGCAACACGCGGGCTACAATGGCTCTGACAGTGGGATGCAACGCCGAGAGGCGGAGCTAATCTCCAAACGGAGTCGTAGTTCGGATTGCGGGCTGAAACCCGCCCGCATGAAGCTGGATTCGGTAGTAATCGCGTGTCAGAAGCGCGCGGTGAATACGTCCCTGCTCCTTGCACACACCGCCCGTCAAAGCACCCGAGTGGGGTCCGGATGAGGCCGTCATGCGACGGTCGAATCTGGGCTCCGCAAGGGGGCTTAAGTCGTAACAAGGTAGCCGT
>AS000193|CP020362.1|SP00014 Archaea;Crenarchaeota;Thermoprotei;Sulfolobales;Sulfolobaceae;Sulfolobus;acidocaldarius DSM 639
TACGGCTACCTTGTTACGACTTCTCCCCCCTCGCGGGAAAGGAGTTCGATCCCCCACTTATCGCAAGGGACCTCACCCCTTTCTCGCTCGGGTGGAGCGACGGGCGGTGTGTGCAAGGAGCAGGGACGTATTCACCGCGGGTTGTTGACCCGCGGTTACTAGGGATTCCTCGTTCACGAGGGCGGGTTTCAGCCCTCGATCCCAACTGCGGCAGGGTTTAAGGATTGGCTCCCCCTTTCGAGGTAGCATCCCGTTGTCCCTGCCATTGTAACCCGCGTGCGGCCCGGGAGTTTCGGGGCATGCTGACCTGCCGTGGCCCCCTCCTTCCTCCGGCTTACGCCGGCAGTCCCCCTAGTGTGGTTCTGGACCGGAGTCCAGAATACCAACTAGGGGTGGGGGTCTCGCTCGTTGCCGGACTTAACCGGACATTTCACAACACGAGCTGGCGACGGCCATGCACCTCCTCTCCGCGAGTCAGGCAAGGTCGTTAGCCTGGCCGTCATACTGCGGTCTCCCCCGGTAAGATTCCAGGCGTTGACTCCAATTGAGCCGCAGGTTCCACCCCTTGTGGTGCTCCCCCGCCAATTCCTTTAAGTTTCAGTCTTGCGACCGTACTCCCCAGGCGGCGGGCTTAACGGCTTCCCTGCGGCACCGAGTAGGCTCTAAGCCTACTCGACACCTAGCCCGCATCGTTTACAGCCGGGACTACCGGGGTATCTAATCCCGTTTGCTGCCCCGGCTTTCGCCTCTCACCGTCGGGCGCGTTCTAGCGGGGCGCTTCCGCCACTGGTGGTCCTCCCGGTATCTAAGGATTTCGCCCCTACTCCGGGAGTACCCCCCGCCTCTCCCGCCCCCTAGCCCACCAGTATCGCCCCCAGTTCCCCGGTTGAGCCGGGGACTTTAAGGGGCGACTTGGTGGGCCGGCTACAGGCGCTTTAGGCCCAGTAATCACCCCGACCACTCGCGGAGCTGGTATTACCGCGGCGGCTGACACCAGACTTGCCCCCCGCTTATTCCCCCGCCTTTTTAGAGCGGGGAAAAGCCTCCTTGCGGAGGCACTCGGGGTAGCGCCCTCACGCTTTCGCGCATTGGGGACGTTTCGCGCCTGGTGCGCCCCGTAGGGCCTGGGCCCTTGTCTCAGTGCCCAACTGGAGGCTCCCGCTTCCACGGCCCCTACCCGTTATAGGTTCGGTGGGCCTTTACCCCACCGACAGCCTGATGGGCCGTAGCCCCATCCTCGGGCGGCTACAAACGGGAAATAGCCTATAGCCCTTTAGGGAAGGAACCATTCCAGGACTCCTTCCCTATCGGGGATTATCCCCAGTTTCCCGGGGTTATCCCCGTCCCGAGGGTAGGTTAGCCACGTGTTACTCAGCCGTCCGCCACACTCCCTTACCCGGGAGTGTAAGACTCCCATGGCTTATCCCTACCCCGATAGCGGTCGGGTCCGGCAGGATCAACC
>AS000194|CP006977.1|SP00014 Archaea;Crenarchaeota;Thermoprotei;Sulfolobales;Sulfolobaceae;Sulfolobus;acidocaldarius DSM 639
TACGGCTACCTTGTTACGACTTCTCCCCCCTCGCGGGAAAGGAGTTCGATCCCCCACTCATCGCAAGGGACCTCACCCCTTTCTCGCTCGGGTGGAGCGACGGGCGGTGTGTGCAAGGAGCAGGGACGTATTCACCGCGGGTTGTTGACCCGCGGTTACTAGGGATTCCTCGTTCACGAGGGCGGGTTTCAGCCCTCGATCCCAACTGCGGCAGGGTTTAAGGATTGGCTCCCCCTTTCGAGGTAGCATCCCGTTGTCCCTACCATTGTAACCCGCGTGCGGCCCGGGAGTTTCGGGGCATGCTGACCTGCCGTGGCCCCCTCCTTCCTCCGGCTTACGCCGGCAGTCCCCCTAGTGTGGTTCTGAACCGGAGTCCAGAATACCAACTAGGGGTGGGGGTCTCGCTCGTTGCCGGACTTAACCGGACATTTCACAACACGAGCTGGCGACGGCCATGCACCTCCTCTCCGCGAGTCAGGCAAGGTCGTTAGCCTGGCCGTCATACTGCGGTCTCCCCCGGTAAGATTCCAGGCGTTGACTCCAATTGAGCCGCAGGTTCCACCCCTTGTGGTGCTCCCCCGCCAATTCCTTTAAGTTTCAGTCTTGCGACCGTACTCCCCAGGCGGCGGGCTTAACGGCTTCCCTGCGGCACCGAGTAGGCTCTAAGCCTACTCGACACCTAGCCCGCATCGTTTACAGCCGGGACTACCGGGGTATCTAATCCCGTTTGCTGCCCCGGCTTTCGCCTCTCACCGTCGGGCGCGTTCTAGCGGGGCGCTTCCGCCACTGGTGGTCCTCCCGGTATCTAAGGATTTCGCCCCTACTCCGGGAGTACCCCCCGCCTCTCCCGCCCCCTAGCCCACCAGTATCGCCCCCAGTTCCCCGGTTGAGCCGGGGACTTTAAGGGGCGACTTGGTGGGCCGGCTACAGGCGCTTTAGGCCCAGTAATCACCCCGACCACTCGCGGAGCTGGTATTACCGCGGCGGCTGACACCAGACTTGCCCCCCGCTTATTCCCCCGCCTTTTTAGAGCGGGGAAAAGCCTCCTTGCGGAGGCACTCGGGGTAGCGCCCTCACGCTTTCGCGCATTGGGGACGTTTCGCGCCTGGTGCGCCCCGTAGGGCCTGGGCCCTTGTCTCAGTGCCCAACTGGAGGCTCCCGCTTCCACGGCCCCTACCCGTTATAGGTTCGGTGGGCCTTTACCCCACCGACAGCCTGATGGGCCGCAGCCCCATCCTCGGGCGGCTACAAACGGGAAATAGCCTATAGCCCTTTAGGGAAGGAACCGTTCCAGGACTCCTTCCCTATCGGGGATTATCCCCAGTTTCCCGGGGTTATCCCCGTCCCGAGGGTAGGTTAGCCACGTGTTACTCAGCCGTCCGCCACACTCCCTTACCCGGGAGTGTAAGACTCCCATGGCTTATCCCTATCCCGATAGCGGTCGGGTCCGGCAGGATCAACC
>AS000195|NR_074267.1|SP00014 Archaea;Crenarchaeota;Thermoprotei;Sulfolobales;Sulfolobaceae;Sulfolobus;acidocaldarius DSM 639
GATCCTGCCGGACCCGACCGCTATCGGGGTAGGGATAAGCCATGGGAGTCTTACACTCCCGGGTAAGGGAGTGTGGCGGACGGCTGAGTAACACGTGGCTAACCTACCCTCGGGACGGGGATAACCCCGGGAAACTGGGGATAATCCCCGATAGGGAAGGAGTCCTGGAATGGTTCCTTCCCTAAAGGGCTATAGGCTATTTCCCGTTTGTAGCCGCCCGAGGATGGGGCTACGGCCCATCAGGCTGTCGGTGGGGTAAAGGCCCACCGAACCTATAACGGGTAGGGGCCGTGGAAGCGGGAGCCTCCAGTTGGGCACTGAGACAAGGGCCCAGGCCCTACGGGGCGCACCAGGCGCGAAACGTCCCCAATGCGCGAAAGCGTGAGGGCGCTACCCCGAGTGCCTCCGCAAGGAGGCTTTTCCCCGCTCTAAAAAGGCGGGGGAATAAGCGGGGGGCAAGTCTGGTGTCAGCCGCCGCGGTAATACCAGCTCCGCGAGTGGTCGGGGTGATTACTGGGCCTAAAGCGCCTGTAGCCGGCCCACCAAGTCGCCCCTTAAAGTCCCCGGCTCAACCGGGGAACTGGGGGCGATACTGGTGGGCTAGGGGGCGGGAGAGGCGGGGGGTACTCCCGGAGTAGGGGCGAAATCCTTAGATACCGGGAGGACCACCAGTGGCGGAAGCGCCCCGCTAGAACGCGCCCGACGGTGAGAGGCGAAAGCCGGGGCAGCAAACGGGATTAGATACCCCGGTAGTCCCGGCTGTAAACGATGCGGGCTAGGTGTCGAGTAGGCTTAGAGCCTACTCGGTGCCGCAGGGAAGCCGTTAAGCCCGCCGCCTGGGGAGTACGGTCGCAAGACTGAAACTTAAAGGAATTGGCGGGGGAGCACCACAAGGGGTGGAACCTGCGGCTCAATTGGAGTCAACGCCTGGAATCTTACCGGGGGAGACCGCAGTATGACGGCCAGGCTAACGACCTTGCCTGACTCGCGGAGAGGAGGTGCATGGCCGTCGCCAGCTCGTGTTGTGAAATGTCCGGTTAAGTCCGGCAACGAGCGAGACCCCCACCCCTAGTTGGTATTCTGGACTCCGGTCCAGAACCACACTAGGGGGACTGCCGGCGTAAGCCGGAGGAAGGAGGGGGCCACGGCAGGTCAGCATGCCCCGAAACTCCCGGGCCGCACGCGGGTTACAATGGCAGGGACAACGGGATGCTACCTCGAAAGGGGGAGCCAATCCTTAAACCCTGCCGCAGTTGGGATCGAGGGCTGAAACCCGCCCTCGTGAACGAGGAATCCCTAGTAACCGCGGGTCAACAACCCGCGGTGAATACGTCCCTGCTCCTTGCACACACCGCCCGTCGCTCCACCCGAGCGAGAAAGGGGTGAGGTCCCTTGCGATAAGTGGGGGATCGAACTCCTTTCCCGCGAGGGGGGAGAAGTCGTAACAAGGTAGCCGTAGGGGAACCTGCGGCTGGATCAC
>AS000196|NR_043400.1|SP00014 Archaea;Crenarchaeota;Thermoprotei;Sulfolobales;Sulfolobaceae;Sulfolobus;acidocaldarius DSM 639
ATTCCGGTTGATCCTGCCGGACCCGACCGCTATCGGGGTAGGGATAAGCCATGGGAGTCTTACACTCCCGGGTAAGGGAGTGTGGCGGACGGCTGAGTAACACGTGGCTAACCTACCCTCGGGACGGGGATAACCCCGGGAAACTGGGGATAATCCCCGATAGGGAAGGAGTCCTGGAATGGTTCCTTCCCTAAAGGGCTATAGGCTATTTCCCGTTTGTAGCCGCCCGAGGATGGGGCTACGGCCCATCAGGCTGTCGGTGGGGTAAAGGCCCACCGAACCTATAACGGGTAGGGGCCGTGGAAGCGGGAGCCTCCAGTTGGGCACTGAGACAAGGGCCCAGGCCCTACGGGGCGCACCAGGCGCGAAACGTCCCCAATGCGCGAAAGCGTGAGGGCGCTACCCCGAGTGCCTCCGCAAGGAGGCTTTTCCCCGCTCTAAAAAGGCGGGGGAATAAGCGGGGGGCAAGTCTGGTGTCAGCCGCCGCGGTAATACCAGCTCCGCGAGTGGTCGGGGTGATTACTGGGCCTAAAGCGCCTGTAGCCGGCCCACCAAGTCGCCCCTTAAAGTCCCCGGCTCAACCGGGGAACTGGGGGCGATACTGGTGGGCTAGGGGGCGGGAGAGGCGGGGGGTACTCCCGGAGTAGGGGCGAAATCCTTAGATACCGGGAGGACCACCAGTGGCGGAAGCGCCCCGCTAGAACGCGCCCGACGGTGAGAGGCGAAAGCCGGGGCAGCAAACGGGATTAGATACCCCGGTAGTCCCGGCTGTAAACGATGCGGGCTAGGTGTCGAGTAGGCTTAGAGCCTACTCGGTGCCGCAGGGAAGCCGTTAAGCCCGCCGCCTGGGGAGTACGGTCGCAAGACTGAAACTTAAAGGAATTGGCGGGGGAGCACCACAAGGGGTGGAACCTGCGGCTCAATTGGAGTCAACGCCTGGAATCTTACCGGGGGAGACCGCAGTATGACGGCCAGGCTAACGACCTTGCCTGACTCGCGGAGAGGAGGTGCATGGCCGTCGCCAGCTCGTGTTGTGAAATGTCCGGTTAAGTCCGGCAACGAGCGAGACCCCCACCCCTAGTTGGTATTCTGGACTCCGGTCCAGAACCACACTAGGGGGACTGCCGGCGTAAGCCGGAGGAAGGAGGGGGCCACGGCAGGTCAGCATGCCCCGAAACTCCCGGGCCGCACGCGGGTTACAATGGCAGGGACAACGGGATGCTACCTCGAAAGGGGGAGCCAATCCTTAAACCCTGCCGCAGTTGGGATCGAGGGCTGAAACCCGCCCTCGTGAACGAGGAATCCCTAGTAACCGCGGGTCAACAACCCGCGGTGAATACGTCCCTGCTCCTTGCACACACCGCCCGTCGCTCCACCCGAGCGAGAAAGGGGTGAGGTCCCTTGCGATAAGTGGGGGATCGAACTCCTTTCCCGCGAGGGGGGAGAAGTCGTAACAAGGTAGCCGTAGGGGAACCTGCGGCTGGATCACCTCA
>AS000197|NC_007181.1|SP00014 Archaea;Crenarchaeota;Thermoprotei;Sulfolobales;Sulfolobaceae;Sulfolobus;acidocaldarius DSM 639
GGTTGATCCTGCCGGACCCGACCGCTATCGGGGTAGGGATAAGCCATGGGAGTCTTACACTCCCGGGTAAGGGAGTGTGGCGGACGGCTGAGTAACACGTGGCTAACCTACCCTCGGGACGGGGATAACCCCGGGAAACTGGGGATAATCCCCGATAGGGAAGGAGTCCTGGAATGGTTCCTTCCCTAAAGGGCTATAGGCTATTTCCCGTTTGTAGCCGCCCGAGGATGGGGCTACGGCCCATCAGGCTGTCGGTGGGGTAAAGGCCCACCGAACCTATAACGGGTAGGGGCCGTGGAAGCGGGAGCCTCCAGTTGGGCACTGAGACAAGGGCCCAGGCCCTACGGGGCGCACCAGGCGCGAAACGTCCCCAATGCGCGAAAGCGTGAGGGCGCTACCCCGAGTGCCTCCGCAAGGAGGCTTTTCCCCGCTCTAAAAAGGCGGGGGAATAAGCGGGGGGCAAGTCTGGTGTCAGCCGCCGCGGTAATACCAGCTCCGCGAGTGGTCGGGGTGATTACTGGGCCTAAAGCGCCTGTAGCCGGCCCACCAAGTCGCCCCTTAAAGTCCCCGGCTCAACCGGGGAACTGGGGGCGATACTGGTGGGCTAGGGGGCGGGAGAGGCGGGGGGTACTCCCGGAGTAGGGGCGAAATCCTTAGATACCGGGAGGACCACCAGTGGCGGAAGCGCCCCGCTAGAACGCGCCCGACGGTGAGAGGCGAAAGCCGGGGCAGCAAACGGGATTAGATACCCCGGTAGTCCCGGCTGTAAACGATGCGGGCTAGGTGTCGAGTAGGCTTAGAGCCTACTCGGTGCCGCAGGGAAGCCGTTAAGCCCGCCGCCTGGGGAGTACGGTCGCAAGACTGAAACTTAAAGGAATTGGCGGGGGAGCACCACAAGGGGTGGAACCTGCGGCTCAATTGGAGTCAACGCCTGGAATCTTACCGGGGGAGACCGCAGTATGACGGCCAGGCTAACGACCTTGCCTGACTCGCGGAGAGGAGGTGCATGGCCGTCGCCAGCTCGTGTTGTGAAATGTCCGGTTAAGTCCGGCAACGAGCGAGACCCCCACCCCTAGTTGGTATTCTGGACTCCGGTCCAGAACCACACTAGGGGGACTGCCGGCGTAAGCCGGAGGAAGGAGGGGGCCACGGCAGGTCAGCATGCCCCGAAACTCCCGGGCCGCACGCGGGTTACAATGGCAGGGACAACGGGATGCTACCTCGAAAGGGGGAGCCAATCCTTAAACCCTGCCGCAGTTGGGATCGAGGGCTGAAACCCGCCCTCGTGAACGAGGAATCCCTAGTAACCGCGGGTCAACAACCCGCGGTGAATACGTCCCTGCTCCTTGCACACACCGCCCGTCGCTCCACCCGAGCGAGAAAGGGGTGAGGTCCCTTGCGATAAGTGGGGGATCGAACTCCTTTCCCGCGAGGGGGGAGAAGTCGTAACAAGGTAGCCGTA
>AS000198|X03235.1|SP00014 Archaea;Crenarchaeota;Thermoprotei;Sulfolobales;Sulfolobaceae;Sulfolobus;acidocaldarius DSM 639
ATTCCGGTTGATCCTGCCGGACCCGACCGCTATCGGGGTAGGGATAAGCCATGGGAGTCTTACACTCCCGGGTAAGGGAGTGTGGCGGACGGCTGAGTAACACGTGGCTAACCTACCCTCGGGACGGGGATAACCCCGGGAAACTGGGGATAATCCCCGATAGGGAAGGAGTCCTGGAATGGTTCCTTCCCTAAAGGGCTATAGGCTATTTCCCGTTTGTAGCCGCCCGAGGATGGGGCTACGGCCCATCAGGCTGTCGGTGGGGTAAAGGCCCACCGAACCTATAACGGGTAGGGGCCGTGGAAGCGGGAGCCTCCAGTTGGGCACTGAGACAAGGGCCCAGGCCCTACGGGGCGCACCAGGCGCGAAACGTCCCCAATGCGCGAAAGCGTGAGGGCGCTACCCCGAGTGCCTCCGCAAGGAGGCTTTTCCCCGCTCTAAAAAGGCGGGGGAATAAGCGGGGGGCAAGTCTGGTGTCAGCCGCCGCGGTAATACCAGCTCCGCGAGTGGTCGGGGTGATTACTGGGCCTAAAGCGCCTGTAGCCGGCCCACCAAGTCGCCCCTTAAAGTCCCCGGCTCAACCGGGGAACTGGGGGCGATACTGGTGGGCTAGGGGGCGGGAGAGGCGGGGGGTACTCCCGGAGTAGGGGCGAAATCCTTAGATACCGGGAGGACCACCAGTGGCGGAAGCGCCCCGCTAGAACGCGCCCGACGGTGAGAGGCGAAAGCCGGGGCAGCAAACGGGATTAGATACCCCGGTAGTCCCGGCTGTAAACGATGCGGGCTAGGTGTCGAGTAGGCTTAGAGCCTACTCGGTGCCGCAGGGAAGCCGTTAAGCCCGCCGCCTGGGGAGTACGGTCGCAAGACTGAAACTTAAAGGAATTGGCGGGGGAGCACCACAAGGGGTGGAACCTGCGGCTCAATTGGAGTCAACGCCTGGAATCTTACCGGGGGAGACCGCAGTATGACGGCCAGGCTAACGACCTTGCCTGACTCGCGGAGAGGAGGTGCATGGCCGTCGCCAGCTCGTGTTGTGAAATGTCCGGTTAAGTCCGGCAACGAGCGAGACCCCCACCCCTAGTTGGTATTCTGGACTCCGGTCCAGAACCACACTAGGGGGACTGCCGGCGTAAGCCGGAGGAAGGAGGGGGCCACGGCAGGTCAGCATGCCCCGAAACTCCCGGGCCGCACGCGGGTTACAATGGCAGGGACAACGGGATGCTACCTCGAAAGGGGGAGCCAATCCTTAAACCCTGCCGCAGTTGGGATCGAGGGCTGAAACCCGCCCTCGTGAACGAGGAATCCCTAGTAACCGCGGGTCAACAACCCGCGGTGAATACGTCCCTGCTCCTTGCACACACCGCCCGTCGCTCCACCCGAGCGCGAAAGGGGTGAGGTCCCTTGCGATAAGTGGGGGATCGAACTCCTTTCCCGCGAGGGGGGAGAAGTCGTAACAAGGTAGCCGTAGGGGAACCTGCGGCTGGATCACCTCATATATTTACTCCCCCGCTAATTGGGTGGGAGGGCTTCACTAAAACTCGTAATCTTCCCTTTTATAGATGCAGTTCTCCTCTTGGGCCAGAGGGGAATGAAGTGCCTAGGGCCCATTTGGCAGAGACATACAAATATGTCTCTGCCAAGTTAGGGCTCAATGAGGCTAGTACTAGGTAGCCACATTATAGCCGTCTAGGAGTTCTACCCAGGGGCCGAAGCCTCCCGGTGGATGGCT
>AS000199|D14876.1|SP00014 Archaea;Crenarchaeota;Thermoprotei;Sulfolobales;Sulfolobaceae;Sulfolobus;acidocaldarius DSM 639
GAATTCAGCCTTTTTTTTAAATGATATGGTAAATTCATGACATATATAGTATCGGAAAACACACCATAATATATCGACGTAAGTTTTATATATTGTAGTTGTACAAGATATATTTCGCGGACAACCCCCCGCGGGCACAAAAACCGCGCGGGGGGATGAAGCTTATTCATGGAGGGATGAGAAAGCTGAGGGGTCTAACCTCAGAAGTCTCATTCCTGACAGGGGAAGATTACGGGTGGTGAAAAGCCCTCCCGCCCCGATTCCGGTTGATCCTGCCGGACCCGACCGCTATCGGGGTAGGGATAAGCCATGGGAGTCTTACACTCCCGGGTAAGGGAGTGTGGCGGACGGCTGAGTAACACGTGGCTAACCTACCCTCGGGACGGGGATAACCCCGGGAAACTGGGGATAATCCCCGATAGGGAAGGAGTCCTGGAATGGTTCCTTCCCTAAAGGGCTATAGGCTATTTCCCGTTTGTAGCCGCCCGAGGATGGGGCTACGGCCCATCAGGCTGTCGGTGGGGTAAAGGCCCACCGAACCTATAACGGGTAGGGGCCGTGGAAGCGGGAGCCTCCAGTTGGGCACTGAGACAAGGGCCCAGGCCCTACGGGGCGCACCAGGCGCGAAACGTCCCCAATGCGCGAAAGCGTGAGGGCGCTACCCCGAGTGCCTCCGCAAGGAGGCTTTTCCCCGCTCTAAAAAGGCGGGGGAATAAGCGGGGGGCAAGTCTGGTGTCAGCCGCCGCGGTAATACCAGCTCCGCGAGTGGTCGGGGTGATTACTGGGCCTAAAGCGCCTGTAGCCGGCCCACCAAGTCGCCCCTTAAAGTCCCCGGCTCAACCGGGGAACTGGGGGCGATACTGGTGGGCTAGGGGGCGGGAGAGGCGGGGGGTACTCCCGGAGTAGGGGCGAAATCCTTAGATACCGGGAGGACCACCAGTGGCGGAAGCGCCCCGCTAGAACGCGCCCGACGGTGAGAGGCGAAAGCCGGGGCAGCAAACGGGATTAGATACCCCGGTAGTCCCGGCTGTAAACGATGCGGGCTAGGTGTCGAGTAGGCTTAGAGCCTACTCGGTGCCGCAGGGAAGCCGTTAAGCCCGCCGCCTGGGGAGTACGGTCGCAAGACTGAAACTTAAAGGAATTGGCGGGGGAGCACCACAAGGGGTGGAACCTGCGGCTCAATTGGAGTCAACGCCTGGAATCTTACCGGGGGAGACCGCAGTATGACGGCCAGGCTAACGACCTTGCCTGACTCGCGGAGAGGAGGTGCATGGCCGTCGCCAGCTCGTGTTGTGAAATGTCCGGTTAAGTCCGGCAACGAGCGAGACCCCCACCCCTAGTTGGTATTCTGGACTCCGGTCCAGAACCACACTAGGGGGACTGCCGGCGTAAGCCGGAGGAAGGAGGGGGCCACGGCAGGTCAGCATGCCCCGAAACTCCCGGGCCGCACGCGGGTTACAATGGCAGGGACAACGGGATGCTACCTCGAAAGGGGGAGCCAATCCTTAAACCCTGCCGCAGTTGGGATCGAGGGCTGAAACCCGCCCTCGTGAACGAGGAATCCCTAGTAACCGCGGGTCAACAACCCGCGGTGAATACGTCCCTGCTCCTTGCACACACCGCCCGTCGCTCCACCCGAGCGAGAAAGGGGTGAGGTCCCTTGCGATAAGTGGGGGATCGAACTCCTTTCCCGCGAGGGGGGAGAAGTCGTAACAAGGTAGCCGTAGGGGAACCTGCGGCTGGATCACCTCATATATTTACTCCCCCGCTAATTGGGTGGGAGGGCTTCACTAAAACTCGTAATCTTCCCTTTTATAGATGCAGTTCTCCTCTTGGGCCAGAGGGGAATGAAGTGCCTAGGGCCCATTTGGCAGAGACATACAAATATGTCTCTGCCAAGTTAGGGCTCAATGAGGCTAGTACTAGGTAGCCACATTATAGCCGTCTAGGAGTTCTACCCAGGGGCCGAAGCCTCCCGGTGGATGGCTCGGCTCGGGCACCAAGAAGGGCGCGGCAAGCAGCGAAATGCTCGGGTGAGGCGCAAAGCCGTTGACCCCGAGGTCCCCTAATGGGATATCCT
>AS000200|CP009530.1|SP00015 Archaea;Euryarchaeota;Methanomicrobia;Methanosarcinales;Methanosarcinaceae;Methanosarcina;barkeri str. Fusaro
TACGGCTACCTTGTTACGACTTAACCCCCCTTGCAAAGCACAGGTTCGAACACGACACGATGTTCGTGCCCTCACCCATACCTCACTCGGGTGGTTTGACGGGCGGTGTGTGCAAGGAGCAGGGACGTATTCACCGCGCTATATTGAAACGCGATTACTACGGATTCCAGCTTCACGAGGGCGAGTTACAGCCCTCGATCCGAACTAAGGATGGGTTTGTGAGATTACCAGCCCTTTTCAGGGGAGGGACCCATTGTCCCATTCATTGTAGCCCGCGTGTAGCCCGGGAAATTCGGGGCATACTGACCTACCGTGGCCCGCACCTTCCTCCGATTTAACACCGGCGGTCCCCACAGAGTACCCATCATCCCGGAGGATATGCTGGTAACAGTGGGCACGGGTCTCGCTCGTTGCCTGACTTAACAGGATGCTTCACAGTACGAACTGGCGACGGCCATGCACCTCCTCTCAGCGATTCAGGTAAGGTCTTCAGCCTGACCTACATATTGCTGTCGTCCCCGGTGAGTTGTCCGGCGTTGAGTCCAATTAAACCGCAGGCTCCACCCGTTGTTGTGCTCCCCCGCCAATTCCTTTAAGTTTCAGCCTTGCGGCCGTACTTCCCAGGTGGCTCGCTTCACGGCTTCCCTGCGGCACCAGACACGGTCGCGCCATGCCTGACACCTAGCGAGCATCGTTTACGGCTGGGACTACCCGGGTATCTAATCCGGTTCGTGCCCCCAGCTTTCGTCCCTCACCGTCGAACCCGTTCTGGTAAGACGCCTTCGCCACAGGTGGTCCCACAGGGATTACAAGATTTCACTCCTACCCCTGTAGTACCTCTTACCTCTCCCGGTTCCAAGTCTGGCAGTATCCCCCGAAAGCCTAATAGTTGAGCTATCAGATTTCCCGGAGGACTGACCAAACCGGCTACGGACCCTTTAGACCCAATAATCACGATCACCACTCGGGCCGCCGGTGTTACCGCGGCGGCTGGCACCGGTCTTGCCCGGCCCTTGCTAACAGGTGTAGTTTACACACCTGGACAGCCAGCATATGATGCTAGCACTCGGTGTCCCCTTATCACGGTTTCCCGCATTGTAAAGTTTTCGCGCCTGCTGCGCCCCGTAGGGCCTGGATTCATGTCTCAGAATCCATCTCCGGGCTCTTGCTCTCACAACCCGTACCCGTTGTAGGCTAGTAGGTACATTACACCCACTACTACCTGATAGGCCGCAGACCCATCCTTGGGCGGACGAATCCATTTTACACATAAAGCATTCCAGCATATATGCGTTATCCGGAATTATCCCCAGTTTCCCGGGGTTATGCCGGACCCAAGGGCAGGTTATCCACGTGTTACTGAGCAGTACGCCATGTTCACGAAGAACATATGACTCGCATGGCTTAGGCGAACACCGATAGCAGTAACCTCTGGCAGGATCAACC
>AS000201|CP009517.1|SP00015 Archaea;Euryarchaeota;Methanomicrobia;Methanosarcinales;Methanosarcinaceae;Methanosarcina;barkeri str. Fusaro
TACGGCTACCTTGTTACGACTTAACCCCCCTTGCAAAGCACAGGTTCGAACACGACACGAAGTTCGTGCCCTCACCCATACCTCACTCGGGTGGTTTGACGGGCGGTGTGTGCAAGGAGCAGGGACGTATTCACCGCGCTATATTGAAACGCGATTACTACGGATTCCAGCTTCACGAGGGCGAGTTACAGCCCTCGATCCGAACTAAGGATGGGTTTGTGAGATTACCAGCCCTTTTCAGGGGAGGGACCCATTGTCCCATTCATTGTAGCCCGCGTGTAGCCCGGGAAATTCGGGGCATACTGACCTACCGTGGCCCGCACCTTCCTCCGATTTAACACCGGCGGTCCCCACAGAGTACCCATCATCCCGGAGGATATGCTGGTAACAGTGGGCACGGGTCTCGCTCGTTGCCTGACTTAACAGGATGCTTCACAGTACGAACTGGCGACGGCCATGCACCTCCTCTCAGCGATTCAGGCAAGGTCTTCAGCCTGGCCTACATTTTGCTGTCGTCCCCGGTGAGTTGTCCGGCGTTGAGTCCAATTAAACCGCAGGCTCCACCCGTTGTTGTGCTCCCCCGCCAATTCCTTTAAGTTTCAGCCTTGCGGCCGTACTTCCCAGGTGGCTCGCTTCACGGCTTCCCTGCGGCACCAGACACGGTCGCGCCATGCCTGACACCTAGCGAGCATCGTTTACGGCTGGGACTACCCGGGTATCTAATCCGGTTCGTGCCCCCAGCTTTCGTCCCTCACCGTCGAACCCGTTCTGGTAAGACGCCTTCGCCACAGGTGGTCCCACAGGGATTACAAGATTTCACTCCTACCCCTGTAGTACCTCTTACCTCTCCCGGTTCCAAGTCTGGCAGTATCCCCCGAAAGCCTAATAGTTGAGCTATCAGATTTCCCGGAGGACTGACCAAACCGGCTACGGACCCTTTAGACCCAATAATCACGATCACCACTCGGGCCGCCGGTGTTACCGCGGCGGCTGGCACCGGTCTTGCCCGGCCCTTGCTAACAGGTGTATTTTACACACCTGGACAGCCAGCGTATGACGCTGGCACTCGGTGTCCCCTTATCACGGTTTCCCGCATTGTAAAGTTTTCGCGCCTGCTGCGCCCCGTAGGGCCTGGATTCATGTCTCAGAATCCATCTCCGGGCTCTTGCTCTCACAACCCGTACCCGTTGTTGGCTAGTAGGTACATTACACCCACTACTACCTGATAGGCCGCAGACCCATCCTTGGGCAGACGAATCCATTTTACGCATAAAGCATTCCAGCATATGTGCGTTATCCGGAATTATCTCCAGTTTCCCGGGGTTATGCCGGACCCAAGGGCAGGTTATCCACGTGTTACTGAGCAGTACGCCATGTTCACGAAGAACATATGACTCGCATGGCTTAGGCGAACACCGATAGCAGTAACCTCTGGCAGGATCAACC
>AS000202|CP009520.1|SP00015 Archaea;Euryarchaeota;Methanomicrobia;Methanosarcinales;Methanosarcinaceae;Methanosarcina;barkeri str. Fusaro
TACGGCTACCTTGTTACGACTTAACCCCCCTTGCAAAGCACAGGTTCGAACACGACACAGAGTTCGTGCCCTCACCCATACCTCACTCGGGTGGTTTGACGGGCGGTGTGTGCAAGGAGCAGGGACGTATTCACCGCGCTATATTGAAACGCGATTACTACGGATTCCAGCTTCACGAGGGCGAGTTACAGCCCTCGATCCGAACTAAGGATGGGTTTGTGAGATTACCAGCCCTTTTCAGGGGAGGGGCCCATTGTCCCATTCATTGTAGCCCGCGTGTAGCCCGGGAAATTCGGGGCATACTGACCTACCGTAGCCCGCACCTTCCTCCGATTTAACACCGGCGGTCCCCACAGAGTACCCATCATCCCGGAGGACATGCTGGTAACAGTGGGCACGGGTCTCGCTCGTTGCCTGACTTAACAGGATGCTTCACAGTACGAACTGGCGACGGCCATGCACCTCCTCTCAGCGATTCAGGCAAGGTCTTCAGCCTGGCCTACATTTTGCTGTCGTCCCCGGTGAGTTGTCCGGCGTTGAGTCCAATTAAACCGCAGGCTCCACCCGTTGTTGTGCTCCCCCGCCAATTCCTTTAAGTTTCAGCCTTGCGGCCGTACTTCCCAGGTGGCTCGCTTCACGGCTTCCCTGCGGCACCAGACACGGTCGCGCCATGCCTGACACCTAGCGAGCATCGTTTACGGCTGGGACTACCCGGGTATCTAATCCGGTTCGTGCCCCCAGCTTTCGTCCCTCACCGTCGAACCCGTTCTGGTAAGACGCCTTCGCCACAGGTGGTCCCACAGGGATTACAAGATTTCACTCCTACCCCTGTAGTACCTCTTACCTCTCCCGGTTCCAAGTCTGGCAGTATCCCCCGAAAGCCTAACAGTTGAGCTGTCAGATTTCCCGGAGGACTGACCAAACCGGCTACGGACCCTTTAGACCCAATAATCACGATCACCACTCGGGCCGCCGGTGTTACCGCGGCGGCTGGCACCGGTCTTGCCCGGCCCTTGCTAACAGGTGTATTTTACACACCTGGACAGCCAGCATATGATGCTAGCACTCGGTGTCCCCTTATCACGGTTTCCCGCATTGTAAAGTTTTCGCGCCTGCTGCGCCCCGTAGGGCCTGGATTCATGTCTCAGAATCCATCTCCGGGCTCTTGCTCTCACAACCCGTACCCGTTGTAGGCTAGTAGGTACATTACACCCACTACTACCTGATAGGCCGCAGACCCATCCTTGGGCAGACGAATCCATTTTACGCATAAAGCATTCCAGCATATGTGCGTTATCCGGAATTATCCCCAGTTTCCCGGGGTTATGCCGGACCCAAGGGCAGGTTATCCACGTGTTACTGAGCAGTACGCCATGTTCACGAAGAACATATGACTCGCATGGCTTAGGCGAACACCGATAGCAGTAACCTCTGGCAGGATCAACC
>AS000203|CP000099.1|SP00015 Archaea;Euryarchaeota;Methanomicrobia;Methanosarcinales;Methanosarcinaceae;Methanosarcina;barkeri str. Fusaro
TACGGCTACCTTGTTACGACTTAACCCCCCTTGCAAAGCACAGGTTCGAACACGACACGATGTTCGTGCCCTCACCCATACCTCACTCGGGTGGTTTGACGGGCGGTGTGTGCAAGGAGCAGGGACGTATTCACCGCGCTATATTGAAACGCGATTACTACGGATTCCAGCTTCACGAGGGCGAGTTACAGCCCTCGATCCGAACTAAGGATGGGTTTGTGAGATTACCAGCCCTTTTCAGGGGAGGGGCCCATTGTCCCATTCATTGTAGCCCGCGTGTAGCCCGGGAAATTCGGGGCATACTGACCTACCGTAGCCCGCACCTTCCTCCGATTTAACACCGGCGGTCCCCACAGAGTACCCATCATCCCGGAGGATATGCTGGTAACAGTGGGCACGGGTCTCGCTCGTTGCCTGACTTAACAGGATGCTTCACAGTACGAACTGGCGACGGCCATGCACCTCCTCTCAGCGATTCAGGTAAGGTCTTCGGCCTGACCTACATATTGCTGTCGTTCCCGGTGAGTTGTCCGGCGTTGAGTCCAATTAAACCGCAGGCTCCACCCGTTGTTGTGCTCCCCCGCCAATTCCTTTAAGTTTCAGCCTTGCGGCCGTACTTCCCAGGTGGCTCGCTTCACGGCTTCCCTGCGGCACCAGACACGGTCGCGCCATGCCTGACACCTAGCGAGCATCGTTTACGGCTGGGACTACCCGGGTATCTAATCCGGTTCGTGCCCCCAGCTTTCGTCCCTCACCGTCGAACCCGTTCTGGTAAGACGCCTTCGCCACAGGTGGTCCCACAGGGATTACAAGATTTCACTCCTACCCCTGTAGTACCTCTTACCTCTCCCGGTTCCAAGTCTGGCAGTATCCCCCGAAAGCCTAATAGTTGAGCTATCAGATTTCCCGGAGGACTGACCAAACCGGCTACGGACCCTTTAGACCCAATAATCACGATCACCACTCGGGCCGCCGGTGTTACCGCGGCGGCTGGCACCGGTCTTGCCCGGCCCTTGCTAACAGGTGTATTTTACACACCTGGACAGCCAGCATATGATGCTAGCACTCGGTGTCCCCTTATCACGGTTTCCCGCATTGTAAAGTTTTCGCGCCTGCTGCGCCCCGTAGGGCCTGGATTCATGTCTCAGAATCCATCTCCGGGCTCTTGCTCTCACAACCCGTACCCGTTGTAGGCTAGTAGGTACATTACACCCACTACTACCTGATAGGCCGCAGACCCATCCTTGGGCAGACGAATCCATTTTACGCATAAAGCATTCCAGCATATGTGCGTTATCCGGAATTATCCCCAGTTTCCCGGGGTTATGCCGGACCCAAGGGCAGGTTATCCACGTGTTACTGAGCAGTACGCCATGTTCACGAAGAACATATAACTCGCATGGCTTAGACGAACACCGATAGCAGTAACCTCTGGCAGGATCAACC
>AS000204|CP009530.1|SP00015 Archaea;Euryarchaeota;Methanomicrobia;Methanosarcinales;Methanosarcinaceae;Methanosarcina;barkeri str. Fusaro
TACGGCTACCTTGTTACGACTTAACCCCCCTTGCAAAGCACAGGTTCGAACACGACACGATGTTCGTGCCCTCACCCATACCTCACTCGGGTGGTTTGACGGGCGGTGTGTGCAAGGAGCAGGGACGTATTCACCGCGCTATATTGAAACGCGATTACTACGGATTCCAGCTTCACGAGGGCGAGTTACAGCCCTCGATCCGAACTAAGGATGGGTTTGTGAGATTACCAGCCCTTTTCAGGGGAGGGACCCATTGTCCCATTCATTGTAGCCCGCGTGTAGCCCGGGAAATTCGGGGCATACTGACCTACCGTGGCCCGCACCTTCCTCCGATTTAACACCGGCGGTCCCCACAGAGTACCCATCATCCCGGAGGATATGCTGGTAACAGTGGGCACGGGTCTCGCTCGTTGCCTGACTTAACAGGATGCTTCACAGTACGAACTGGCGACGGCCATGCACCTCCTCTCAGCGATTCAGGTAAGGTCTTCAGCCTGACCTACATATTGCTGTCGTCCCCGGTGAGTTGTCCGGCGTTGAGTCCAATTAAACCGCAGGCTCCACCCGTTGTTGTGCTCCCCCGCCAATTCCTTTAAGTTTCAGCCTTGCGGCCGTACTTCCCAGGTGGCTCGCTTCACGGCTTCCCTGCGGCACCAGACACGGTCGCGCCATGCCTGACACCTAGCGAGCATCGTTTACGGCTGGGACTACCCGGGTATCTAATCCGGTTCGTGCCCCCAGCTTTCGTCCCTCACCGTCGAACCCGTTCTGGTAAGACGCCTTCGCCACAGGTGGTCCCACAGGGATTACAAGATTTCACTCCTACCCCTGTAGTACCTCTTACCTCTCCCGGTTCCAAGTCTGGCAGTATCCCCCGAAAGCCTAATAGTTGAGCTATCAGATTTCCCGGAGGACTGACCAAACCGGCTACGGACCCTTTAGACCCAATAATCACGATCACCACTCGGGCCGCCGGTGTTACCGCGGCGGCTGGCACCGGTCTTGCCCGGCCCTTGCTAACAGGTGTAGTTTACACACCTGGACAGCCAGCATATGATGCTAGCACTCGGTGTCCCCTTATCACGGTTTCCCGCATTGTAAAGTTTTCGCGCCTGCTGCGCCCCGTAGGGCCTGGATTCATGTCTCAGAATCCATCTCCGGGCTCTTGCTCTCACAACCCGTACCCGTTGTAGGCTAGTAGGTACATTACACCCACTACTACCTGATAGGCCGCAGACCCATCCTTGGGCGGACGAATCCATTTTACGCATAAAGCATTCCAGCATATATGCGTTATCCGGAATTATCCCCAGTTTCCCGGGGTTATGCCAGACCCAAGGGCAGGTTATCCACGTGTTACTGAGCAGTACGCCATGTTCACGAAGAACATATGACTCGCATGGCTTAGGCGAACACCGATAGCAGTAACCTCTGGCAGGATCAACC
>AS000205|CP000099.1|SP00015 Archaea;Euryarchaeota;Methanomicrobia;Methanosarcinales;Methanosarcinaceae;Methanosarcina;barkeri str. Fusaro
TACGGCTACCTTGTTACGACTTAACCCCCCTTGCAAAGCACAGGTTCGAACACGACACGATGTTCGTGCCCTCACCCATACCTCACTCGGGTGGTTTGACGGGCGGTGTGTGCAAGGAGCAGGGACGTATTCACCGCGCTATATTGAAACGCGATTACTACGGATTCCAGCTTCACGAGGGCGAGTTACAGCCCTCGATCCGAACTAAGGATGGGTTTGTGAGATTACCAGCCCTTTTCAGGGGAGGGACCCATTGTCCCATTCATTGTAGCCCGCGTGTAGCCCGGGAAATTCGGGGCATACTGACCTACCGTGGCCCGCACCTTCCTCCGATTTAACACCGGCGGTCCCCACAGAGTACCCATCATCCCGGAGGATATGCTGGTAACAGTGGGCACGGGTCTCGCTCGTTGCCTGACTTAACAGGATGCTTCACAGTACGAACTGGCGACGGCCATGCACCTCCTCTCAGCGATTCAGGTAAGGTCTTCGGCCTGACCTACATATTGCTGTCGTTCCCGGTGAGTTGTCCGGCGTTGAGTCCAATTAAACCGCAGGCTCCACCCGTTGTTGTGCTCCCCCGCCAATTCCTTTAAGTTTCAGCCTTGCGGCCGTACTTCCCAGGTGGCTCGCTTCACGGCTTCCCTGCGGCACCAGACACGGTCGCGCCATGCCTGACACCTAGCGAGCATCGTTTACGGCTGGGACTACCCGGGTATCTAATCCGGTTCGTGCCCCCAGCTTTCGTCCCTCACCGTCGAACCCGTTCTGGTAAGACGCCTTCGCCACAGGTGGTCCCACAGGGATTACAAGATTTCACTCCTACCCCTGTAGTACCTCTTACCTCTCCCGGTTCCAAGTCTGGCAGTATCCCCCGAAAGCCTAATAGTTGAGCTATCAGATTTCCCGGAGGACTGACCAAACCGGCTACGGACCCTTTAGACCCAATAATCACGATCACCACTCGGGCCGCCGGTGTTACCGCGGCGGCTGGCACCGGTCTTGCCCGGCCCTTGCTAACAGGTGTATTTTACACACCTGGACAGCCAGCATATGATGCTAGCACTCGGTGTCCCCTTATCACGGTTTCCCGCATTGTAAAGTTTTCGCGCCTGCTGCGCCCCGTAGGGCCTGGATTCATGTCTCAGAATCCATCTCCGGGCTCTTGCTCTCACAACCCGTACCCGTTGTAGGCTAGTAGGTACATTACACCCACTACTACCTGATAGGCCGCAGACCCATCCTTGGGCAGACGAATCCATTTTACGCATAAAGCATTCCAGCATATGTGCGTTATCCGGTATTATCCCCAGTTTCCCGGGGTTATGCCGGACCCAAGGGCAGGTTATCCACGTGTTACTGAGCAGTACGCCATGTTCACGAAGAACATATAACTCGCATGGCTTAGACGAACACCGATAGCAGTAACCTCTGGCAGGATCAACC
>AS000206|CP009528.1|SP00015 Archaea;Euryarchaeota;Methanomicrobia;Methanosarcinales;Methanosarcinaceae;Methanosarcina;barkeri str. Fusaro
GGTTGATCCTGCCAGAGGTTACTGCTATCGGTGTTCGCCTAAGCCATGCGAGTCATATGTTCTTCGTGAACATGGCGTACTGCTCAGTAACACGTGGATAACCTGCCCTTGGGTCTGGCATAACCCCGGGAAACTGGGGATAATTCCGGATAACGCATATATGCTGGAATGCTTTATGCGTAAAATGGATTCGTCCGCCCAAGGATGGGTCTGCGGCCTATCAGGTAGTAGTGGGTGTAATGTACCTACTAGCCTACAACGGGTACGGGTTGTGAGAGCAAGAGCCCGGAGATGGATTCTGAGACATGAATCCAGGCCCTACGGGGCGCAGCAGGCGCGAAAACTTTACAATGCGGGAAACCGTGATAAGGGGACACCGAGTGCTAGCATCATATGCTGGCTGTCCAGGTGTGTAAACTACACCTGTTAGCAAGGGCCGGGCAAGACCGGTGCCAGCCGCCGCGGTAACACCGGCGGCCCGAGTGGTGATCGTGATTATTGGGTCTAAAGGGTCCGTAGCCGGTTTGGTCAGTCCTCCGGGAAATCTGATAGCTCAACTATTAGGCTTTCGGGGGATACTGCCAGACTTGGAACCGGGAGAGGTAAGAGGTACTACAGGGGTAGGAGTGAAATCTTGTAATCCCTGTGGGACCACCTGTGGCGAAGGCGTCTTACCAGAACGGGTTCGACGGTGAGGGACGAAAGCTGGGGGCACGAACCGGATTAGATACCCGGGTAGTCCCAGCCGTAAACGATGCTCGCTAGGTGTCAGGCATGGCGCGACCGTGTCTGGTGCCGCAGGGAAGCCGTGAAGCGAGCCACCTGGGAAGTACGGCCGCAAGGCTGAAACTTAAAGGAATTGGCGGGGGAGCACAACAACGGGTGGAGCCTGCGGTTTAATTGGACTCAACGCCGGACAACTCACCGGGGACGACAGCAATATGTAGGTCAGGCTGAAGACCTTACCTGAATCGCTGAGAGGAGGTGCATGGCCGTCGCCAGTTCGTACTGTGAAGCATCCTGTTAAGTCAGGCAACGAGCGAGACCCGTGCCCACTGTTACCAGCATATCCTCCGGGATGATGGGTACTCTGTGGGGACCGCCGGTGTTAAATCGGAGGAAGGTGCGGGCCACGGTAGGTCAGTATGCCCCGAATTTCCCGGGCTACACGCGGGCTACAATGAATGGGACAATGGGTCCCTCCCCTGAAAAGGGCTGGTAATCTCACAAACCCATCCTTAGTTCGGATCGAGGGCTGTAACTCGCCCTCGTGAAGCTGGAATCCGTAGTAATCGCGTTTCAATATAGCGCGGTGAATACGTCCCTGCTCCTTGCACACACCGCCCGTCAAACCACCCGAGTGAGGTATGGGTGAGGGCACGAACATCGTGTCGTGTTCGAACCTGTGCTTTGCAAGGGGGGTTAAGTCGTAACAAGGTAGCCGTA
>AS000207|NC_007355.1|SP00015 Archaea;Euryarchaeota;Methanomicrobia;Methanosarcinales;Methanosarcinaceae;Methanosarcina;barkeri str. Fusaro
GGTTGATCCTGCCAGAGGTTACTGCTATCGGTGTTCGTCTAAGCCATGCGAGTTATATGTTCTTCGTGAACATGGCGTACTGCTCAGTAACACGTGGATAACCTGCCCTTGGGTCCGGCATAACCCCGGGAAACTGGGGATAATTCCGGATAACGCACATATGCTGGAATGCTTTATGCGTAAAATGGATTCGTCTGCCCAAGGATGGGTCTGCGGCCTATCAGGTAGTAGTGGGTGTAATGTACCTACTAGCCTACAACGGGTACGGGTTGTGAGAGCAAGAGCCCGGAGATGGATTCTGAGACATGAATCCAGGCCCTACGGGGCGCAGCAGGCGCGAAAACTTTACAATGCGGGAAACCGTGATAAGGGGACACCGAGTGCTAGCATCATATGCTGGCTGTCCAGGTGTGTAAAATACACCTGTTAGCAAGGGCCGGGCAAGACCGGTGCCAGCCGCCGCGGTAACACCGGCGGCCCGAGTGGTGATCGTGATTATTGGGTCTAAAGGGTCCGTAGCCGGTTTGGTCAGTCCTCCGGGAAATCTGATAGCTCAACTATTAGGCTTTCGGGGGATACTGCCAGACTTGGAACCGGGAGAGGTAAGAGGTACTACAGGGGTAGGAGTGAAATCTTGTAATCCCTGTGGGACCACCTGTGGCGAAGGCGTCTTACCAGAACGGGTTCGACGGTGAGGGACGAAAGCTGGGGGCACGAACCGGATTAGATACCCGGGTAGTCCCAGCCGTAAACGATGCTCGCTAGGTGTCAGGCATGGCGCGACCGTGTCTGGTGCCGCAGGGAAGCCGTGAAGCGAGCCACCTGGGAAGTACGGCCGCAAGGCTGAAACTTAAAGGAATTGGCGGGGGAGCACAACAACGGGTGGAGCCTGCGGTTTAATTGGACTCAACGCCGGACAACTCACCGGGAACGACAGCAATATGTAGGTCAGGCCGAAGACCTTACCTGAATCGCTGAGAGGAGGTGCATGGCCGTCGCCAGTTCGTACTGTGAAGCATCCTGTTAAGTCAGGCAACGAGCGAGACCCGTGCCCACTGTTACCAGCATATCCTCCGGGATGATGGGTACTCTGTGGGGACCGCCGGTGTTAAATCGGAGGAAGGTGCGGGCTACGGTAGGTCAGTATGCCCCGAATTTCCCGGGCTACACGCGGGCTACAATGAATGGGACAATGGGCCCCTCCCCTGAAAAGGGCTGGTAATCTCACAAACCCATCCTTAGTTCGGATCGAGGGCTGTAACTCGCCCTCGTGAAGCTGGAATCCGTAGTAATCGCGTTTCAATATAGCGCGGTGAATACGTCCCTGCTCCTTGCACACACCGCCCGTCAAACCACCCGAGTGAGGTATGGGTGAGGGCACGAACATCGTGTCGTGTTCGAACCTGTGCTTTGCAAGGGGGGTTAAGTCGTAACAAGGTAGCCGTA
>AS000208|CP009520.1|SP00015 Archaea;Euryarchaeota;Methanomicrobia;Methanosarcinales;Methanosarcinaceae;Methanosarcina;barkeri str. Fusaro
GGTTGATCCTGCCAGAGGTTACTGCTATCGGTGTTCGCCTAAGCCATGCGAGTCATATGTTCTTCGTGAACATGGCGTACTGCTCAGTAACACGTGGATAACCTGCCCTTGGGTCCGGCATAACCCCGGGAAACTGGGGATAATTCCGGATAACGCACATATGCTGGAATGCTTTATGCGTAAAATGGATTCGTCTGCCCAAGGATGGGTCTGCGGCCTATCAGGTAGTAGTGGGTGTAATGTACCTACTAGCCTACAACGGGTACGGGTTGTGAGAGCAAGAGCCCGGAGATGGATTCTGAGACATGAATCCAGGCCCTACGGGGCGCAGCAGGCGCGAAAACTTTACAATGCGGGAAACCGTGATAAGGGGACACCGAGTGCTAGCATCATATGCTGGCTGTCCAGGTGTGTAAAATACACCTGTTAGCAAGGGCCGGGCAAGACCGGTGCCAGCCGCCGCGGTAACACCGGCGGCCCGAGTGGTGATCGTGATTATTGGGTCTAAAGGGTCCGTAGCCGGTTTGGTCAGTCCTCCGGGAAATCTGACAGCTCAACTGTTAGGCTTTCGGGGGATACTGCCAGACTTGGAACCGGGAGAGGTAAGAGGTACTACAGGGGTAGGAGTGAAATCTTGTAATCCCTGTGGGACCACCTGTGGCGAAGGCGTCTTACCAGAACGGGTTCGACGGTGAGGGACGAAAGCTGGGGGCACGAACCGGATTAGATACCCGGGTAGTCCCAGCCGTAAACGATGCTCGCTAGGTGTCAGGCATGGCGCGACCGTGTCTGGTGCCGCAGGGAAGCCGTGAAGCGAGCCACCTGGGAAGTACGGCCGCAAGGCTGAAACTTAAAGGAATTGGCGGGGGAGCACAACAACGGGTGGAGCCTGCGGTTTAATTGGACTCAACGCCGGACAACTCACCGGGGACGACAGCAATATGTAGGCCAGGCTGAAGACCTTGCCTGAATCGCTGAGAGGAGGTGCATGGCCGTCGCCAGTTCGTACTGTGAAGCATCCTGTTAAGTCAGGCAACGAGCGAGACCCGTGCCCACTGTTACCAGCATGTCCTCCGGGATGATGGGTACTCTGTGGGGACCGCCGGTGTTAAATCGGAGGAAGGTGCGGGCTACGGTAGGTCAGTATGCCCCGAATTTCCCGGGCTACACGCGGGCTACAATGAATGGGACAATGGGCCCCTCCCCTGAAAAGGGCTGGTAATCTCACAAACCCATCCTTAGTTCGGATCGAGGGCTGTAACTCGCCCTCGTGAAGCTGGAATCCGTAGTAATCGCGTTTCAATATAGCGCGGTGAATACGTCCCTGCTCCTTGCACACACCGCCCGTCAAACCACCCGAGTGAGGTATGGGTGAGGGCACGAACTCTGTGTCGTGTTCGAACCTGTGCTTTGCAAGGGGGGTTAAGTCGTAACAAGGTAGCCGTA
>AS000209|CP009517.1|SP00015 Archaea;Euryarchaeota;Methanomicrobia;Methanosarcinales;Methanosarcinaceae;Methanosarcina;barkeri str. Fusaro
TACGGCTACCTTGTTACGACTTAACCCCCCTTGCAAAGCACAGGTTCGAACACGACACAAAGTTCGTGCCCTCACCCATACCTCACTCGGGTGGTTTGACGGGCGGTGTGTGCAAGGAGCAGGGACGTATTCACCGCGCTATATTGAAACGCGATTACTACGGATTCCAGCTTCACGAGGGCGAGTTACAGCCCTCGATCCGAACTAAGGATGGGTTTGTGAGATTACCAGCCCTTTTCAGGGGAGGGACCCATTGTCCCATTCATTGTAGCCCGCGTGTAGCCCGGGAAATTCGGGGCATACTGACCTACCGTGGCCCGCACCTTCCTCCGATTTAACACCGGCGGTCCCCACAGAGTACCCATCATCCCGGAGGATATGCTGGTAACAGTGGGCACGGGTCTCGCTCGTTGCCTGACTTAACAGGATGCTTCACAGTACGAACTGGCGACGGCCATGCACCTCCTCTCAGCGATTCAGGCAAGGTCTTCAGCCTGGCCTACATTTTGCTGTCGTCCCCGGTGAGTTGTCCGGCGTTGAGTCCAATTAAACCGCAGGCTCCACCCGTTGTTGTGCTCCCCCGCCAATTCCTTTAAGTTTCAGCCTTGCGGCCGTACTTCCCAGGTGGCTCGCTTCACGGCTTCCCTGCGGCACCAGACACGGTCGCGCCATGCCTGACACCTAGCGAGCATCGTTTACGGCTGGGACTACCCGGGTATCTAATCCGGTTCGTGCCCCCAGCTTTCGTCCCTCACCGTCGAACCCGTTCTGGTAAGACGCCTTCGCCACAGGTGGTCCCACAGGGATTACAAGATTTCACTCCTACCCCTGTAGTACCTCTTACCTCTCCCGGTTCCAAGTCTGGCAGTATCCCCCGAAAGCCTAATAGTTGAGCTATCAGATTTCCCGGAGGACTGACCAAACCGGCTACGGACCCTTTAGACCCAATAATCACGATCACCACTCGGGCCGCCGGTGTTACCGCGGCGGCTGGCACCGGTCTTGCCCGGCCCTTGCTAACAGGTGTATTTTACACACCTGGACAGCCAGCGTATGACGCTGGCACTCGGTGTCCCCTTATCACGGTTTCCCGCATTGTAAAGTTTTCGCGCCTGCTGCGCCCCGTAGGGCCTGGATTCATGTCTCAGAATCCATCTCCGGGCTCTTGCTCTCACAACCCGTACCCGTTGTTGGCTAGTAGGTACATTACACCCACTACTACCTGATAGGCCGCAGACCCATCCTTGGGCAGACGAATCCATTTTACGCATAAAGCATTCCAGCATATGTGCGTTATCCGGAATTATCTCCAGTTTCCCGGGGTTATGCCGGACCCAAGGGCAGGTTATCCACGTGTTACTGAGCAGTACGCCATGTTCACGAAGAACATATGACTCGCATGGCTTAGGCGAACACCGATAGCAGTAACCTCTGGCAGGATCAACC
>AS000210|CP009517.1|SP00015 Archaea;Euryarchaeota;Methanomicrobia;Methanosarcinales;Methanosarcinaceae;Methanosarcina;barkeri str. Fusaro
GGTTGATCCTGCCAGAGGTTACTGCTATCGGTGTTCGCCTAAGCCATGCGAGTCATATGTTCTTCGTGAACATGGCGTACTGCTCAGTAACACGTGGATAACCTGCCCTTGGGTCCGGCATAACCCCGGGAAACTGGAGATAATTCCGGATAACGCACATATGCTGGAATGCTTTATGCGTAAAATGGATTCGTCTGCCCAAGGATGGGTCTGCGGCCTATCAGGTAGTAGTGGGTGTAATGTACCTACTAGCCAACAACGGGTACGGGTTGTGAGAGCAAGAGCCCGGAGATGGATTCTGAGACATGAATCCAGGCCCTACGGGGCGCAGCAGGCGCGAAAACTTTACAATGCGGGAAACCGTGATAAGGGGACACCGAGTGCCAGCGTCATACGCTGGCTGTCCAGGTGTGTAAAATACACCTGTTAGCAAGGGCCGGGCAAGACCGGTGCCAGCCGCCGCGGTAACACCGGCGGCCCGAGTGGTGATCGTGATTATTGGGTCTAAAGGGTCCGTAGCCGGTTTGGTCAGTCCTCCGGGAAATCTGATAGCTCAACTATTAGGCTTTCGGGGGATACTGCCAGACTTGGAACCGGGAGAGGTAAGAGGTACTACAGGGGTAGGAGTGAAATCTTGTAATCCCTGTGGGACCACCTGTGGCGAAGGCGTCTTACCAGAACGGGTTCGACGGTGAGGGACGAAAGCTGGGGGGCACGAACCGGATTAGATACCCGGGTAGTCCCAGCCGTAAACGATGCTCGCTAGGTGTCAGGCATGGCGCGACCGTGTCTGGTGCCGCAGGGAAGCCGTGAAGCGAGCCACCTGGGAAGTACGGCCGCAAGGCTGAAACTTAAAGGAATTGGCGGGGGAGCACAACAACGGGTGGAGCCTGCGGTTTAATTGGACTCAACGCCGGACAACTCACCGGGGACGACAGCAAAATGTAGGCCAGGCTGAAGACCTTGCCTGAATCGCTGAGAGGAGGTGCATGGCCGTCGCCAGTTCGTACTGTGAAGCATCCTGTTAAGTCAGGCAACGAGCGAGACCCGTGCCCACTGTTACCAGCATATCCTCCGGGATGATGGGTACTCTGTGGGGACCGCCGGTGTTAAATCGGAGGAAGGTGCGGGCCACGGTAGGTCAGTATGCCCCGAATTTCCCGGGCTACACGCGGGCTACAATGAATGGGACAATGGGTCCCTCCCCTGAAAAGGGCTGGTAATCTCACAAACCCATCCTTAGTTCGGATCGAGGGCTGTAACTCGCCCTCGTGAAGCTGGAATCCGTAGTAATCGCGTTTCAATATAGCGCGGTGAATACGTCCCTGCTCCTTGCACACACCGCCCGTCAAACCACCCGAGTGAGGTATGGGTGAGGGCACGAACTTTGTGTCGTGTTCGAACCTGTGCTTTGCAAGGGGGGTTAAGTCGTAACAAGGTAGCCGTA
>AS000211|NR_104728.1|SP00015 Archaea;Euryarchaeota;Methanomicrobia;Methanosarcinales;Methanosarcinaceae;Methanosarcina;barkeri str. Fusaro
GGTTGATCCTGCCAGAGGTTACTGCTATCGGTGTTCGCCTAAGCCATGCGAGTCATATGTTCTTCGTGAACATGGCGTACTGCTCAGTAACACGTGGATAACCTGCCCTTGGGTCCGGCATAACCCCGGGAAACTGGGGATAATTCCGGATAACGCACATATGCTGGAATGCTTTATGCGTAAAATGGATTCGTCTGCCCAAGGATGGGTCTGCGGCCTATCAGGTAGTAGTGGGTGTAATGTACCTACTAGCCTACAACGGGTACGGGTTGTGAGAGCAAGAGCCCGGAGATGGATTCTGAGACATGAATCCAGGCCCTACGGGGCGCAGCAGGCGCGAAAACTTTACAATGCGGGAAACCGTGATAAGGGGACACCGAGTGCTAGCATCATATGCTGGCTGTCCAGGTGTGTAAAATACACCTGTTAGCAAGGGCCGGGCAAGACCGGTGCCAGCCGCCGCGGTAACACCGGCGGCCCGAGTGGTGATCGTGATTATTGGGTCTAAAGGGTCCGTAGCCGGTTTGGTCAGTCCTCCGGGAAATCTGACAGCTCAACTGTTAGGCTTTCGGGGGATACTGCCAGACTTGGAACCGGGAGAGGTAAGAGGTACTACAGGGGTAGGAGTGAAATCTTGTAATCCCTGTGGGACCACCTGTGGCGAAGGCGTCTTACCAGAACGGGTTCGACGGTGAGGGACGAAAGCTGGGGGCACGAACCGGATTAGATACCCGGGTAGTCCCAGCCGTAAACGATGCTCGCTAGGTGTCAGGCATGGCGCGACCGTGTCTGGTGCCGCAGGGAAGCCGTGAAGCGAGCCACCTGGGAAGTACGGCCGCAAGGCTGAAACTTAAAGGAATTGGCGGGGGAGCACAACAACGGGTGGAGCCTGCGGTTTAATTGGACTCAACGCCGGACAACTCACCGGGGACGACAGCAATATGTAGGCCAGGCTGAAGACCTTGCCTGAATCGCTGAGAGGAGGTGCATGGCCGTCGCCAGTTCGTACTGTGAAGCATCCTGTTAAGTCAGGCAACGAGCGAGACCCGTGCCCACTGTTACCAGCATGTCCTCCGGGATGATGGGTACTCTGTGGGGACCGCCGGTGTTAAATCGGAGGAAGGTGCGGGCTACGGTAGGTCAGTATGCCCCGAATTTCCCGGGCTACACGCGGGCTACAATGAATGGGACAATGGGCCCCTCCCCTGAAAAGGGCTGGTAATCTCACAAACCCATCCTTAGTTCGGATCGAGGGCTGTAACTCGCCCTCGTGAAGCTGGAATCCGTAGTAATCGCGTTTCAATATAGCGCGGTGAATACGTCCCTGCTCCTTGCACACACCGCCCGTCAAACCACCCGAGTGAGGTATGGGTGAGGGCACGAACTCTGTGTCGTGTTCGAACCTGTGCTTTGCAAGGGGGGTTAAGTCGTAACAAGGTAGCCGTAGGGGAATCTGCGGCTGGATCACCTCCT
>AS000212|CP009526.1|SP00015 Archaea;Euryarchaeota;Methanomicrobia;Methanosarcinales;Methanosarcinaceae;Methanosarcina;barkeri str. Fusaro
TACGGCTACCTTGTTACGACTTAACCCCCCTTGCAAAGCACAGGTTCGAACACGACACGATGTTCGTGCCCTCACCCATACCTCACTCGGGTGGTTTGACGGGCGGTGTGTGCAAGGAGCAGGGACGTATTCACCGCGCTATATTGAAACGCGATTACTACGGATTCCAGCTTCACGAGGGCGAGTTACAGCCCTCGATCCGAACTAAGGATGGGTTTGTGAGATTACCAGCCCTTTTCAGGGGAGGGGCCCATTGTCCCATTCATTGTAGCCCGCGTGTAGCCCGGGAAATTCGGGGCATACTGACCTACCGTAGCCCGCACCTTCCTCCGATTTAACACCGGCGGTCCCCACAGAGTACCCATCATCCCGGAGGATATGCTGGTAACAGTGGGCACGGGTCTCGCTCGTTGCCTGACTTAACAGGATGCTTCACAGTACGAACTGGCGACGGCCATGCACCTCCTCTCAGCGATTCAGGTAAGGTCTTCGGCCTGACCTACATATTGCTGTCGTTCCCGGTGAGTTGTCCGGCGTTGAGTCCAATTAAACCGCAGGCTCCACCCGTTGTTGTGCTCCCCCGCCAATTCCTTTAAGTTTCAGCCTTGCGGCCGTACTTCCCAGGTGGCTCGCTTCACGGCTTCCCTGCGGCACCAGACACGGTCGCGCCATGCCTGACACCTAGCGAGCATCGTTTACGGCTGGGACTACCCGGGTATCTAATCCGGTTCGTGCCCCCAGCTTTCGTCCCTCACCGTCGAACCCGTTCTGGTAAGACGCCTTCGCCACAGGTGGTCCCACAGGGATTACAAGATTTCACTCCTACCCCTGTAGTACCTCTTACCTCTCCCGGTTCCAAGTCTGGCAGTATCCCCCGAAAGCCTAATAGTTGAGCTATCAGATTTCCCGGAGGACTGACCAAACCGGCTACGGACCCTTTAGACCCAATAATCACGATCACCACTCGGGCCGCCGGTGTTACCGCGGCGGCTGGCACCGGTCTTGCCCGGCCCTTGCTAACAAGTGTATTTTACACACCTGGACAGCCAGCATATGATGCTAGCACTCGGTGTCCCCTTATCACGGTTTCCCGCATTGTAAAGTTTTCGCGCCTGCTGCGCCCCGTAGGGCCTGGATTCATGTCTCAGAATCCATCTCCGGGCTCTTGCTCTCACAACCCGTACCCGTTGTAGGCTAGTAGGTACATTACACCCACTACTACCTGATAGGCCGCAGACCCATCCTTGGGCAGACGAATCCATTTTACGCATAAAGCATTCCAGCATATGTGCGTTATCCGGAATTATCCCCAGTTTCCCGGGGTTATGCCGGACCCAAGGGCAGGTTATCCACGTGTTACTGAGCAGTACGCCATGTTCACGAAGAACATATAACTCGCATGGCTTAGACGAACACCGATAGCAGTAACCTCTGGCAGGATCAACC
>AS000213|CP009528.1|SP00015 Archaea;Euryarchaeota;Methanomicrobia;Methanosarcinales;Methanosarcinaceae;Methanosarcina;barkeri str. Fusaro
TACGGCTACCTTGTTACGACTTAACCCCCCTTGCAAAGCACAGGTTCGAACACGACACGATGTTCGTGCCCTCACCCATACCTCACTCGGGTGGTTTGACGGGCGGTGTGTGCAAGGAGCAGGGACGTATTCACCGCGCTATATTGAAACGCGATTACTACGGATTCCAGCTTCACGAGGGCGAGTTACAGCCCTCGATCCGAACTAAGGATGGGTTTGTGAGATTACCAGCCCTTTTCAGGGGAGGGACCCATTGTCCCATTCATTGTAGCCCGCGTGTAGCCCGGGAAATTCGGGGCATACTGACCTACCGTGGCCCGCACCTTCCTCCGATTTAACACCGGCGGTCCCCACAGAGTACCCATCATCCCGGAGGATATGCTGGTAACAGTGGGCACGGGTCTCGCTCGTTGCCTGACTTAACAGGATGCTTCACAGTACGAACTGGCGACGGCCATGCACCTCCTCTCAGCGATTCAGGTAAGGTCTTCAGCCTGACCTACATATTGCTGTCGTCCCCGGTGAGTTGTCCGGCGTTGAGTCCAATTAAACCGCAGGCTCCACCCGTTGTTGTGCTCCCCCGCCAATTCCTTTAAGTTTCAGCCTTGCGGCCGTACTTCCCAGGTGGCTCGCTTCACGGCTTCCCTGCGGCACCAGACACGGTCGCGCCATGCCTGACACCTAGCGAGCATCGTTTACGGCTGGGACTACCCGGGTATCTAATCCGGTTCGTGCCCCCAGCTTTCGTCCCTCACCGTCGAACCCGTTCTGGTAAGACGCCTTCGCCACAGGTGGTCCCACAGGGATTACAAGATTTCACTCCTACCCCTGTAGTACCTCTTACCTCTCCCGGTTCCAAGTCTGGCAGTATCCCCCGAAAGCCTAATAGTTGAGCTATTAGATTTCCCGGAGGACTGACCAAACCGGCTACGGACCCTTTAGACCCAATAATCACGATCACCACTCGGGCCGCCGGTGTTACCGCGGCGGCTGGCACCGGTCTTGCCCGGCCCTTGCTAACAGGTGTAGTTTACACACCTGGACAGCCAGCATATGATGCTAGCACTCGGTGTCCCCTTATCACGGTTTCCCGCATTGTAAAGTTTTCGCGCCTGCTGCGCCCCGTAGGGCCTGGATTCATGTCTCAGAATCCATCTCCGGGCTCTTGCTCTCACAACCCGTACCCGTTGTAGGCTAGTAGGTACATTACACCCACTACTACCTGATAGGCCGCAGACCCATCCTTGGGCGGACGAATCCATTTTACACATAAAGCATTCCAGCATATATGCGTTATCCGGAATTATCCCCAGTTTCCCGGGGTTATGCCGGACCCAAGGGCAGGTTATCCACGTGTTACTGAGCAGTACGCCATGTTCACGAAGAACATATGACTCGCATGGCTTAGGCGAACACCGATAGCAGTAACCTCTGGCAGGATCAACC
>AS000214|CP009524.1|SP00015 Archaea;Euryarchaeota;Methanomicrobia;Methanosarcinales;Methanosarcinaceae;Methanosarcina;barkeri str. Fusaro
TACGGCTACCTTGTTACGACTTAACCCCCCTTGCAAAGCACAGGTTCGAACACGACACAGAGTTCGTGCCCTCACCCATACCTCACTCGGGTGGTTTGACGGGCGGTGTGTGCAAGGAGCAGGGACGTATTCACCGCGCTATATTGAAACGCGATTACTACGGATTCCAGCTTCACGAGGGCGAGTTACAGCCCTCGATCCGAACTAAGGATGGGTTTGTGAGATTACCAGCCCTTTTCAGGGGAGGGGCCCATTGTCCCATTCATTGTAGCCCGCGTGTAGCCCGGGAAATTCGGGGCATACTGACCTACCGTAGCCCGCACCTTCCTCCGATTTAACACCGGCGGTCCCCACAGAGTACCCATCATCCCGGAGGACATGCTGGTAACAGTGGGCACGGGTCTCGCTCGTTGCCTGACTTAACAGGATGCTTCACAGTACGAACTGGCGACGGCCATGCACCTCCTCTCAGCGATTCAGGCAAGGTCTTCAGCCTGGCCTACATATTGCTGTCGTCCCCGGTGAGTTGTCCGGCGTTGAGTCCAATTAAACCGCAGGCTCCACCCGTTGTTGTGCTCCCCCGCCAATTCCTTTAAGTTTCAGCCTTGCGGCCGTACTTCCCAGGTGGCTCGCTTCACGGCTTCCCTGCGGCACCAGACACGGTCGCGCCATGCCTGACACCTAGCGAGCATCGTTTACGGCTGGGACTACCCGGGTATCTAATCCGGTTCGTGCCCCCAGCTTTCGTCCCTCACCGTCGAACCCGTTCTGGTAAGACGCCTTCGCCACAGGTGGTCCCACAGGGATTACAAGATTTCACTCCTACCCCTGTAGTACCTCTTACCTCTCCCGGTTCCAAGTCTGGCAGTATCCCCCGAAAGCCTAACAGTTGAGCTGTCAGATTTCCCGGAGGACTGACCAAACCGGCTACGGACCCTTTAGACCCAATAATCACGATCACCACTCGGGCCGCCGGTGTTACCGCGGCGGCTGGCACCGGTCTTGCCCGGCCCTTGCTAACAGGTGTATTTTACACACCTGGACAGCCAGCATATGATGCTAGCACTCGGTGTCCCCTTATCACGGTTTCCCGCATTGTAAAGTTTTCGCGCCTGCTGCGCCCCGTAGGGCCTGGATTCATGTCTCAGAATCCATCTCCGGGCTCTTGCTCTCACAACCCGTACCCGTTGTAGGCTAGTAGGTACATTACACCCACTACTACCTGATAGGCCGCAGACCCATCCTTGGGCAGACGAATCCATTTTACGCATAAAGCATTCCAGCATATGTGCGTTATCCGGAATTATCCCCAGTTTCCCGGGGTTATGCCGGACCCAAGGGCAGGTTATCCACGTGTTACTGAGCAGTACGCCATGTTCACGAAGAACATATGACTCGCATGGCTTAGGCGAACACCGATAGCAGTAACCTCTGGCAGGATCAACC
>AS000215|CP008746.1|SP00015 Archaea;Euryarchaeota;Methanomicrobia;Methanosarcinales;Methanosarcinaceae;Methanosarcina;barkeri str. Fusaro
TACGGCTACCTTGTTACGACTTAACCCCCCTTGCAAAGCACAGGTTCGAACACGACACGATGTTCGTGCCCTCACCCATACCTCACTCGGGTGGTTTGACGGGCGGTGTGTGCAAGGAGCAGGGACGTATTCACCGCGCTATATTGAAACGCGATTACTACGGATTCCAGCTTCATTATTGGCGAGTTACAGCCCTCGATCCGAACTAAGGATGGGTTTGTGAGATTACCAGCCCTTTTCAGGGGAGGGACCCATTGTCCCATTCATTGTAGCCCGCGTGTAGCCCGGGAAATTCGGGGCATACTGACCTACCGTGGCCCGCACCTTCCTCCGATTTAACACCGGCGGTCCCCACAGAGTACCCATCATCCCGGAGGATATGCTGGTAACAGTGGGCACGGGTCTCGCTCGTTGCCTGACTTAACAGGATGCTTCACAGTACGAACTGGCGACGGCCATGCACCTCCTCTCAGCGATTCAGGTAAGGTCTTCAGCCTGACCTACATATTGCTGTCGTCCCCGGTGAGTTGTCCGGCGTTGAGTCCAATTAAACCGCAGGCTCCACCCGTTGTTGTGCTCCCCCGCCAATTCCTTTAAGTTTCAGCCTTGCGGCCGTACTTCCCAGGTGGCTCGCTTCACGGCTTCCCTGCGGCACCAGACACGGTCGCGCCATGCCTGACACCTAGCGAGCATCGTTTACGGCTGGGACTACCCGGGTATCTAATCCGGTTCGTGCCCCCAGCTTTCGTCCCTCACCGTCGAACCCGTTCTGGTAAGACGCCTTCGCCACAGGTGGTCCCACAGGGATTACAAGATTTCACTCCTACCCCTGTAGTACCTCTTACCTCTCCCGGTTCCAAGTCTGGCAGTATCCCCCGAAAGCCTAATAGTTGAGCTATCAGATTTCCCGGAGGACTGACCAAACCGGCTACGGACCCTTTAGACCCAATAATCACGATCACCACTCGGGCCGCCGGTGTTACCGCGGCGGCTGGCACCGGTCTTGCCCGGCCCTTGCTAACAGGTGTAGTTTACACACCTGGACAGCCAGCATATGATGCTAGCACTCGGTGTCCCCTTATCACGGTTTCCCGCATTGTAAAGTTTTCGCGCCTGCTGCGCCCCGTAGGGCCTGGATTCATGTCTCAGAATCCATCTCCGGGCTCTTGCTCTCACAACCCGTACCCGTTGTAGGCTAGTAGGTACATTACACCCACTACTACCTGATAGGCCGCAGACCCATCCTTGGGCGGACGAATCCATTTTACGCATAAAGCATTCCAGCATATATGCGTTATCCGGAATTATCCCCAGTTTCCCGGGGTTATGCCAGACCCAAGGGCAGGTTATCCACGTGTTACTGAGCAGTACGCCATGTTCACGAAGAACATATGACTCGCATGGCTTAGGCGAACACCGATAGCAGTAACCTCTGGCAGGATCAACC
>AS000216|NC_007355.1|SP00015 Archaea;Euryarchaeota;Methanomicrobia;Methanosarcinales;Methanosarcinaceae;Methanosarcina;barkeri str. Fusaro
GGTTGATCCTGCCAGAGGTTACTGCTATCGGTGTTCGTCTAAGCCATGCGAGTTATATGTTCTTCGTGAACATGGCGTACTGCTCAGTAACACGTGGATAACCTGCCCTTGGGTCCGGCATAACCCCGGGAAACTGGGGATAATACCGGATAACGCACATATGCTGGAATGCTTTATGCGTAAAATGGATTCGTCTGCCCAAGGATGGGTCTGCGGCCTATCAGGTAGTAGTGGGTGTAATGTACCTACTAGCCTACAACGGGTACGGGTTGTGAGAGCAAGAGCCCGGAGATGGATTCTGAGACATGAATCCAGGCCCTACGGGGCGCAGCAGGCGCGAAAACTTTACAATGCGGGAAACCGTGATAAGGGGACACCGAGTGCTAGCATCATATGCTGGCTGTCCAGGTGTGTAAAATACACCTGTTAGCAAGGGCCGGGCAAGACCGGTGCCAGCCGCCGCGGTAACACCGGCGGCCCGAGTGGTGATCGTGATTATTGGGTCTAAAGGGTCCGTAGCCGGTTTGGTCAGTCCTCCGGGAAATCTGATAGCTCAACTATTAGGCTTTCGGGGGATACTGCCAGACTTGGAACCGGGAGAGGTAAGAGGTACTACAGGGGTAGGAGTGAAATCTTGTAATCCCTGTGGGACCACCTGTGGCGAAGGCGTCTTACCAGAACGGGTTCGACGGTGAGGGACGAAAGCTGGGGGCACGAACCGGATTAGATACCCGGGTAGTCCCAGCCGTAAACGATGCTCGCTAGGTGTCAGGCATGGCGCGACCGTGTCTGGTGCCGCAGGGAAGCCGTGAAGCGAGCCACCTGGGAAGTACGGCCGCAAGGCTGAAACTTAAAGGAATTGGCGGGGGAGCACAACAACGGGTGGAGCCTGCGGTTTAATTGGACTCAACGCCGGACAACTCACCGGGAACGACAGCAATATGTAGGTCAGGCCGAAGACCTTACCTGAATCGCTGAGAGGAGGTGCATGGCCGTCGCCAGTTCGTACTGTGAAGCATCCTGTTAAGTCAGGCAACGAGCGAGACCCGTGCCCACTGTTACCAGCATATCCTCCGGGATGATGGGTACTCTGTGGGGACCGCCGGTGTTAAATCGGAGGAAGGTGCGGGCCACGGTAGGTCAGTATGCCCCGAATTTCCCGGGCTACACGCGGGCTACAATGAATGGGACAATGGGTCCCTCCCCTGAAAAGGGCTGGTAATCTCACAAACCCATCCTTAGTTCGGATCGAGGGCTGTAACTCGCCCTCGTGAAGCTGGAATCCGTAGTAATCGCGTTTCAATATAGCGCGGTGAATACGTCCCTGCTCCTTGCACACACCGCCCGTCAAACCACCCGAGTGAGGTATGGGTGAGGGCACGAACATCGTGTCGTGTTCGAACCTGTGCTTTGCAAGGGGGGTTAAGTCGTAACAAGGTAGCCGTA
>AS000217|NC_007355.1|SP00015 Archaea;Euryarchaeota;Methanomicrobia;Methanosarcinales;Methanosarcinaceae;Methanosarcina;barkeri str. Fusaro
GGTTGATCCTGCCAGAGGTTACTGCTATCGGTGTTCGTCTAAGCCATGCGAGTTATATGTTCTTCGTGAACATGGCGTACTGCTCAGTAACACGTGGATAACCTGCCCTTGGGTCCGGCATAACCCCGGGAAACTGGGGATAATTCCGGATAACGCACATATGCTGGAATGCTTTATGCGTAAAATGGATTCGTCTGCCCAAGGATGGGTCTGCGGCCTATCAGGTAGTAGTGGGTGTAATGTACCTACTAGCCTACAACGGGTACGGGTTGTGAGAGCAAGAGCCCGGAGATGGATTCTGAGACATGAATCCAGGCCCTACGGGGCGCAGCAGGCGCGAAAACTTTACAATGCGGGAAACCGTGATAAGGGGACACCGAGTGCTAGCATCATATGCTGGCTGTCCAGGTGTGTAAAATACACTTGTTAGCAAGGGCCGGGCAAGACCGGTGCCAGCCGCCGCGGTAACACCGGCGGCCCGAGTGGTGATCGTGATTATTGGGTCTAAAGGGTCCGTAGCCGGTTTGGTCAGTCCTCCGGGAAATCTGATAGCTCAACTATTAGGCTTTCGGGGGATACTGCCAGACTTGGAACCGGGAGAGGTAAGAGGTACTACAGGGGTAGGAGTGAAATCTTGTAATCCCTGTGGGACCACCTGTGGCGAAGGCGTCTTACCAGAACGGGTTCGACGGTGAGGGACGAAAGCTGGGGGCACGAACCGGATTAGATACCCGGGTAGTCCCAGCCGTAAACGATGCTCGCTAGGTGTCAGGCATGGCGCGACCGTGTCTGGTGCCGCAGGGAAGCCGTGAAGCGAGCCACCTGGGAAGTACGGCCGCAAGGCTGAAACTTAAAGGAATTGGCGGGGGAGCACAACAACGGGTGGAGCCTGCGGTTTAATTGGACTCAACGCCGGACAACTCACCGGGAACGACAGCAATATGTAGGTCAGGCCGAAGACCTTACCTGAATCGCTGAGAGGAGGTGCATGGCCGTCGCCAGTTCGTACTGTGAAGCATCCTGTTAAGTCAGGCAACGAGCGAGACCCGTGCCCACTGTTACCAGCATATCCTCCGGGATGATGGGTACTCTGTGGGGACCGCCGGTGTTAAATCGGAGGAAGGTGCGGGCTACGGTAGGTCAGTATGCCCCGAATTTCCCGGGCTACACGCGGGCTACAATGAATGGGACAATGGGCCCCTCCCCTGAAAAGGGCTGGTAATCTCACAAACCCATCCTTAGTTCGGATCGAGGGCTGTAACTCGCCCTCGTGAAGCTGGAATCCGTAGTAATCGCGTTTCAATATAGCGCGGTGAATACGTCCCTGCTCCTTGCACACACCGCCCGTCAAACCACCCGAGTGAGGTATGGGTGAGGGCACGAACATCGTGTCGTGTTCGAACCTGTGCTTTGCAAGGGGGGTTAAGTCGTAACAAGGTAGCCGTA
>AS000218|NR_115656.1|SP00016 Archaea;Euryarchaeota;Halobacteria;Halobacteriales;Haloarculaceae;Natronomonas;pharaonis DSM 2160
ATTCCGGTTGATCCTGCCGGAGGCCATTGCTATCGGTGTCCGATTTAGCCATGCGAGTTGTACGTTTACCGTAGCAAACTGCTCAGTAACACGTGGCCAAACTGCCCTATGGACCGGAATAACCTCGGGAAACTGAGGCTAATTCCGGATACCACATTCATCCTGGAATTGGAGAATGTGCGAAATGCTCCGGCGCCATAGGATGTGGCTGCGGCCGATTAGGTAGACGGTGGGGTAACGGCCCACCGTGCCGATAATCGGTACGGGTCATGAGAGTGAGAGCCCGGAGACGGACTCTGAGACACGAGTCCGGGCCCTACGGGGCGCAGCAGGCGCGAAACCTTTACACTGCACGACAGTGCGATAGGGGGACACCGAGTCCGAGGGCATAGAGCCCTCGCTTTTCTGAACCGTAAGGAGGTTCAGGAACAAGGGCTGGGCAAGACCGGTGCCAGCCGCCGCGGTAACACCGGCAGCCCAAGTGATGGCCGATATTATTGGGCCTAAAGCGTCCGTAGCTGGCCGTGCAAGTTCGTCGGGAAATCCACTCGCTTAACGAGTGGGCGTCCGGCGAAAACTGCTCGGCTTGGGACCGGAAGATCCAAGGGGTACGTCCGGGGTAGGAGTGAAATCCCGTAATCCTGGACGGACCACCGATGGCGAAAGCACCTTGGAAGGACGGATCCGACAGTGAGGGACGAAAGCTAGGGTCTCGAACCGGATTAGATACCCGGGTAGTCCTAGCCGTAAACGATGCTCGCTAGGTGTGGCGCAGGCTACGAGCCTGCGTTGTGCCGTAGGAAGCCGTGAAGCGAGCCGCCTGGGAAGTACGTCTGCAAGGATGAAACTTAAAGGAATTGGCGGGGGAGCACTACAACCGGAGGAGCCTGCGGTTTAATTGGACTCAACGCCGGACATCTCACCAGCTCCGACAGCAGTAATGACGGTCAGGTTGATGACCTTACCCGACGCTGCTGAGAGGAGGTGCATGGCCGCCGTCAGCTCGTACCGTGAGGCGTCCTGTTAAGTCAGGCAACGAGCGAGACCCGCACCTCTAGTTGCCAGCAGCATCTTGCGATGGCTGGGTACACTAGGGGGACTGCCGTCGCTAAGACGGAGGAAGGAACGGGCAACGGTAGGTCAGTATGCCCCGAATGAGCTGGGCTACACGCGGGCTACAATGGCCAAGACAGTGGGATGCGACACCGAGAGGTGAAGCTAATCTCCTAAACTTGGTCGTAGTTCGGATTGCGGACTGAAACCCGTCCGCATGAAGCTGGATTCGGTAGTAATCGCGTGTCAGAAGCGCGCGGTGAATACGTCCCTGCTCCTTGCACACACCGCCCGTCAAAGCACCCGAGTGGGGTCCGGATGAGGCCTGGCTACCAGGTCGAATCTGGGTCCGCAAGGGGGCTTAAGTCGTAACAAGGTAGCCGTAGGGGAATCTGCGGCTGGATCACCTCCT
>AS000219|NC_007426.1|SP00016 Archaea;Euryarchaeota;Halobacteria;Halobacteriales;Haloarculaceae;Natronomonas;pharaonis DSM 2160
GGTTGATCCTGCCGGAGGCCATTGCTATCGGTGTCCGATTTAGCCATGCGAGTTGTACGTTTACCGTAGCAAACTGCTCAGTAACACGTGGCCAAACTGCCCTATGGACCGGAATAACCTCGGGAAACTGAGGCTAATTCCGGATACCACATTCATCCTGGAATTGGAGAATGTGCGAAATGCTCCGGCGCCATAGGATGTGGCTGCGGCCGATTAGGTAGACGGTGGGGTAACGGCCCACCGTGCCGATAATCGGTACGGGTCATGAGAGTGAGAGCCCGGAGACGGACTCTGAGACACGAGTCCGGGCCCTACGGGGCGCAGCAGGCGCGAAACCTTTACACTGCACGACAGTGCGATAGGGGGACACCGAGTGCGAGGGCATAGAGCCCTCGCTTTTCTGAACCGTAAGGAGGTTCAGGAACAAGGGCTGGGCAAGACCGGTGCCAGCCGCCGCGGTAACACCGGCAGCCCAAGTGATGGCCGATATTATTGGGCCTAAAGCGTCCGTAGCTGGCCGTGCAAGTTCGTCGGGAAATCCACTCGCTTAACGAGTGGGCGTCCGGCGAAAACTGCTCGGCTTGGGACCGGAAGATCCAAGGGGTACGTCCGGGGTAGGAGTGAAATCCCGTAATCCTGGACGGACCACCGATGGCGAAAGCACCTTGGAAGGACGGATCCGACAGTGAGGGACGAAAGCTAGGGTCTCGAACCGGATTAGATACCCGGGTAGTCCTAGCCGTAAACGATGCTCGCTAGGTGTGGCGCAGGCTACGAGCCTGCGCTGTGCCGTAGGGAAGCCGTGAAGCGAGCCGCCTGGGAAGTACGTCTGCAAGGATGAAACTTAAAGGAATTGGCGGGGGAGCACTACAACCGGAGGAGCCTGCGGTTTAATTGGACTCAACGCCGGACATCTCACCAGCTCCGACAGCAGTAATGACGGTCAGGTTGATGACCTTACCCGACGCTGCTGAGAGGAGGTGCATGGCCGCCGTCAGCTCGTACCGTGAGGCGTCCTGTTAAGTCAGGCAACGAGCGAGACCCGCACCTCTAGTTGCCAGCAGCATCTTGCGATGGCTGGGTACACTAGGGGGACTGCCGTCGCTAAGACGGAGGAAGGAACGGGCAACGGTAGGTCAGTATGCCCCGAATGAGCTGGGCTACACGCGGGCTACAATGGCCAAGACAGTGGGATGCGACACCGAGAGGTGAAGCTAATCTCCTAAACTTGGTCGTAGTTCGGATTGCGGACTGAAACCCGTCCGCATGAAGCTGGATTCGGTAGTAATCGCGTGTCAGAAGCGCGCGGTGAATACGTCCCTGCTCCTTGCACACACCGCCCGTCAAAGCACCCGAGTGGGGTCCGGATGAGGCCTGGCTACCAGGTCGAATCTGGGCTCCGCAAGGGGGCTTAAGTCGTAACAAGGTAGCCGTA
>AS000220|CR936257.1|SP00016 Archaea;Euryarchaeota;Halobacteria;Halobacteriales;Haloarculaceae;Natronomonas;pharaonis DSM 2160
TACGGCTACCTTGTTACGACTTAAGCCCCCTTGCGGAGCCCAGATTCGACCTGGTAGCCAGGCCTCATCCGGACCCCACTCGGGTGCTTTGACGGGCGGTGTGTGCAAGGAGCAGGGACGTATTCACCGCGCGCTTCTGACACGCGATTACTACCGAATCCAGCTTCATGCGGACGGGTTTCAGTCCGCAATCCGAACTACGACCAAGTTTAGGAGATTAGCTTCACCTCTCGGTGTCGCATCCCACTGTCTTGGCCATTGTAGCCCGCGTGTAGCCCAGCTCATTCGGGGCATACTGACCTACCGTTGCCCGTTCCTTCCTCCGTCTTAGCGACGGCAGTCCCCCTAGTGTACCCAGCCATCGCAAGATGCTGCTGGCAACTAGAGGTGCGGGTCTCGCTCGTTGCCTGACTTAACAGGACGCCTCACGGTACGAGCTGACGGCGGCCATGCACCTCCTCTCAGCAGCGTCGGGTAAGGTCATCAACCTGACCGTCATTACTGCTGTCGGAGCTGGTGAGATGTCCGGCGTTGAGTCCAATTAAACCGCAGGCTCCTCCGGTTGTAGTGCTCCCCCGCCAATTCCTTTAAGTTTCATCCTTGCAGACGTACTTCCCAGGCGGCTCGCTTCACGGCTTCCCTACGGCACAGCGCAGGCTCGTAGCCTGCGCCACACCTAGCGAGCATCGTTTACGGCTAGGACTACCCGGGTATCTAATCCGGTTCGAGACCCTAGCTTTCGTCCCTCACTGTCGGATCCGTCCTTCCAAGGTGCTTTCGCCATCGGTGGTCCGTCCAGGATTACGGGATTTCACTCCTACCCCGGACGTACCCCTTGGATCTTCCGGTCCCAAGCCGAGCAGTTTTCGCCGGACGCCCACTCGTTAAGCGAGTGGATTTCCCGACGAACTTGCACGGCCAGCTACGGACGCTTTAGGCCCAATAATATCGGCCATCACTTGGGCTGCCGGTGTTACCGCGGCGGCTGGCACCGGTCTTGCCCAGCCCTTGTTCCTGAACCTCCTTACGGTTCAGAAAAGCGAGGGCTCTATGCCCTCGCACTCGGTGTCCCCCTATCGCACTGTCGTGCAGTGTAAAGGTTTCGCGCCTGCTGCGCCCCGTAGGGCCCGGACTCGTGTCTCAGAGTCCGTCTCCGGGCTCTCACTCTCATGACCCGTACCGATTATCGGCACGGTGGGCCGTTACCCCACCGTCTACCTAATCGGCCGCAGCCACATCCTATGGCGCCGGAGCATTTCGCACATTCTCCAATTCCAGGATGAATGTGGTATCCGGAATTAGCCTCAGTTTCCCGAGGTTATTCCGGTCCATAGGGCAGTTTGGCCACGTGTTACTGAGCAGTTTGCTACGGTAAACGTACAACTCGCATGGCTAAATCGGACACCGATAGCAATGGCCTCCGGCAGGATCAACC
>AS000221|NR_113497.1|SP00016 Archaea;Euryarchaeota;Halobacteria;Halobacteriales;Haloarculaceae;Natronomonas;pharaonis DSM 2160
ATTCCGGTTGATCCTGCCGGAGGCCATTGCTATCGGTGTCCGATTTAGCCATGCGAGTTGTACGTTTACCGTAGCAAACTGCTCAGTAACACGTGGCCAAACTGCCCTATGGACCGGAATAACCTCGGGAAACTGAGGCTAATTCCGGATACCACATTCATCCTGGAATTGGAGAATGTGCGAAATGCTCCGGCGCCATAGGATGTGGCTGCGGCCGATTAGGTAGACGGTGGGGTAACGGCCCACCGTGCCGATAATCGGTACGGGTCATGAGAGTGAGAGCCCGGAGACGGACTCTGAGACACGAGTCCGGGCCCTACGGGGCGCAGCAGGCGCGAAACCTTTACACTGCACGACAGTGCGATAGGGGGACACCGAGTGCGAGGGCATAGAGCCCTCGCTTTTCTGAACCGTAAGGAGGTTCAGGAACAAGGGCTGGGCAAGACCGGTGCCAGCCGCCGCGGTAACACCGGCAGCCCAAGTGATGGCCGATATTATTGGGCCTAAAGCGTCCGTAGCTGGCCGTGCAAGTTCGTCGGGAAATCCACTCGCTTAACGAGTGGGCGTCCGGCGAAAACTGCTCGGCTTGGGACCGGAAGATCCAAGGGGTACGTCCGGGGTAGGAGTGAAATCCCGTAATCCTGGACGGACCACCGATGGCGAAAGCACCTTGGAAGGACGGATCCGACAGTGAGGGACGAAAGCTAGGGTCTCGAACCGGATTAGATACCCGGGTAGTCCTAGCCGTAAACGATGCTCGCTAGGTGTGGCGCAGGCTACGAGCCTGCGCTGTGCCGTAGGGAAGCCGTGAAGCGAGCCGCCTGGGAAGTACGTCTGCAAGGATGAAACTTAAAGGAATTGGCGGGGGAGCACTACAACCGGAGGAGCCTGCGGTTTAATTGGACTCAACGCCGGACATCTCACCAGCTCCGACAGCAGTAATGACGGTCAGGTTGATGACCTTACCCGACGCTGCTGAGAGGAGGTGCATGGCCGCCGTCAGCTCGTACCGTGAGGCGTCCTGTTAAGTCAGGCAACGAGCGAGACCCGCACCTCTAGTTGCCAGCAGCATCTTGCGATGGCTGGGTACACTAGGGGGACTGCCGTCGCTAAGACGGAGGAAGGAACGGGCAACGGTAGGTCAGTATGCCCCGAATGAGCTGGGCTACACGCGGGCTACAATGGCCAAGACAGTGGGATGCGACACCGAGAGGTGAAGCTAATCTCCTAAACTTGGTCGTAGTTCGGATTGCGGACTGAAACCCGTCCGCATGAAGCTGGATTCGGTAGTAATCGCGTGTCAGAAGCGCGCGGTGAATACGTCCCTGCTCCTTGCACACACCGCCCGTCAAAGCACCCGAGTGGGGTCCGGATGAGGCCTGGCTACCAGGTCGAATCTGGGCTCCGCAAGGGGGCTTAAGTCGTAACAAGGTAGCCGTAGGGGAATCTGCGGCTGGATCACCTCCT
>AS000222|NR_074179.1|SP00016 Archaea;Euryarchaeota;Halobacteria;Halobacteriales;Haloarculaceae;Natronomonas;pharaonis DSM 2160
TTCCGGTTGATCCTGCCGGAGGCCATTGCTATCGGTGTCCGATTTAGCCATGCGAGTTGTACGTTTACCGTAGCAAACTGCTCAGTAACACGTGGCCAAACTGCCCTATGGACCGGAATAACCTCGGGAAACTGAGGCTAATTCCGGATACCACATTCATCCTGGAATTGGAGAATGTGCGAAATGCTCCGGCGCCATAGGATGTGGCTGCGGCCGATTAGGTAGACGGTGGGGTAACGGCCCACCGTGCCGATAATCGGTACGGGTCATGAGAGTGAGAGCCCGGAGACGGACTCTGAGACACGAGTCCGGGCCCTACGGGGCGCAGCAGGCGCGAAACCTTTACACTGCACGACAGTGCGATAGGGGGACACCGAGTGCGAGGGCATAGAGCCCTCGCTTTTCTGAACCGTAAGGAGGTTCAGGAACAAGGGCTGGGCAAGACCGGTGCCAGCCGCCGCGGTAACACCGGCAGCCCAAGTGATGGCCGATATTATTGGGCCTAAAGCGTCCGTAGCTGGCCGTGCAAGTTCGTCGGGAAATCCACTCGCTTAACGAGTGGGCGTCCGGCGAAAACTGCTCGGCTTGGGACCGGAAGATCCAAGGGGTACGTCCGGGGTAGGAGTGAAATCCCGTAATCCTGGACGGACCACCGATGGCGAAAGCACCTTGGAAGGACGGATCCGACAGTGAGGGACGAAAGCTAGGGTCTCGAACCGGATTAGATACCCGGGTAGTCCTAGCCGTAAACGATGCTCGCTAGGTGTGGCGCAGGCTACGAGCCTGCGCTGTGCCGTAGGGAAGCCGTGAAGCGAGCCGCCTGGGAAGTACGTCTGCAAGGATGAAACTTAAAGGAATTGGCGGGGGAGCACTACAACCGGAGGAGCCTGCGGTTTAATTGGACTCAACGCCGGACATCTCACCAGCTCCGACAGCAGTAATGACGGTCAGGTTGATGACCTTACCCGACGCTGCTGAGAGGAGGTGCATGGCCGCCGTCAGCTCGTACCGTGAGGCGTCCTGTTAAGTCAGGCAACGAGCGAGACCCGCACCTCTAGTTGCCAGCAGCATCTTGCGATGGCTGGGTACACTAGGGGGACTGCCGTCGCTAAGACGGAGGAAGGAACGGGCAACGGTAGGTCAGTATGCCCCGAATGAGCTGGGCTACACGCGGGCTACAATGGCCAAGACAGTGGGATGCGACACCGAGAGGTGAAGCTAATCTCCTAAACTTGGTCGTAGTTCGGATTGCGGACTGAAACCCGTCCGCATGAAGCTGGATTCGGTAGTAATCGCGTGTCAGAAGCGCGCGGTGAATACGTCCCTGCTCCTTGCACACACCGCCCGTCAAAGCACCCGAGTGGGGTCCGGATGAGGCCTGGCTACCAGGTCGAATCTGGGCTCCGCAAGGGGGCTTAAGTCGTAACAAGGTAGCCGTAGGGGAATCTGCGGCTGGATCACCTCCT
>AS000223|NC_007681.1|SP00017 Archaea;Euryarchaeota;Methanobacteria;Methanobacteriales;Methanobacteriaceae;Methanosphaera;stadtmanae DSM 3091
GTTTGATCCTGGCGGAAGCTACTGCTATTGGGATTCGATTAAGCCATGCAAGTCGAATGAACCTAGTTCATGGCATACGGCTCAGTAACACGTGGATAACTTACCCTTAGGACCGGGATAACTTTGGGAAACTGAAGATAATACTGGATATTAGGTTATGCCTGGAATGGTTTACCTTTGAAATGTATTTTTCGCCTAAGGATAGATCTGCGGCTGATTAGGTCGTTGGTGGGGTAATGGCCCACCAAGCCGATGATCGGTACGGGTTGTGAGAGCAAGAGCCCGGAGATGGAACCTGAGACAAGGTTCCAGACCCTACGGGGTGCAGCAGGCGCGAAACCTCCGCAATGTACGCAAGTGCGACGGGGGGATCCCAAGTGTTATTCTTAACAGAATAACTTTTCATTAGTGTAAAAAGCTTTTAGAATAAGAGCTGGGCAAGACCGGTGCCAGCCGCCGCGGTAACACCGGCAGCTCAAGTGGTAGCTGTTTTTATTGGGCCTAAAGCGTTCGTAGCCGGTTTGATAAGTCTTTGGTGAAAGCTTGTAGCTTAACTATAAGAATTGCTGAAGATACTGTCAGACTTGAAGTCGGGAGAGGTTAGAGGTACTACCGGGGTAGGGGTGAAATCCTATAATCCTGGGAGGACCACCTGTGGCGAAGGCGTCTAACTGGAACGATCTTGACGGTGAGTAACGAAAGCCAGGGGCGCGAACCGGATTAGATACCCGGGTAGTCCTGGCCGTAAACGATGTGGACTTGGTGTTGGAATGGCCTCGAGTTGTTCCGGTGCCGAAGGGAAGCTGTTAAGTCCACCGCCTGGGAAGTACGGTCGCAAGACTGAAACTTAAAGGAATTGGCGGGGGAGCACCACAACGCGTGGAGCCTGCGGTTTAATTGGATTCAACGCCGGACATCTCACCAGGAGCGACAGCAGAATGATAATCAGGTTGATGACCTTATTTGACTAGCTGAGAGGAGGTGCATGGCCGCCGTCAGCTCGTACTGTGAAGCGTCCTGTTAAGTCAGGCAACGAGCGAGACCCACGCCCTTAGTTACCAACACAATCTCTGGATTGGTGGGCACACTAGGGGGACCGCCAGTGATAAACTGGAGGAAGGAGTGGACGACGGTAGGTCCGTATGCCCCGAATCTCCTGGGCTACACGCGGGCTACAATGGCTATGGCAATGGGTTTCTGCACTGAAAAGTGATGGTAATCTCCTAAACATAGTCTTAGTTCGGATTGAGGGCTGTAACTCGCCCTCATGAAGCTGGAATGCGTAGTAATCGCATGTCACAACCGTGCGGTGAATACGTCCCTGCTCCTTGCACACACCGCCCGTCACACCACCCAAAAAGGGTTTGGATGAGGCCATAATTTTCAAATGTTATTGTCGAATCTAGGTTTTTTGAGGAGGGTGAAGTCGTAACAAGGTAGCCGTA
>AS000224|NR_074323.1|SP00017 Archaea;Euryarchaeota;Methanobacteria;Methanobacteriales;Methanobacteriaceae;Methanosphaera;stadtmanae DSM 3091
AATAGTGTGTAAATCCGTTTGATCCTGGCGGAAGCTACTGCTATTGGGATTCGATTAAGCCATGCAAGTCGAATGAACCTAGTTCATGGCATACGGCTCAGTAACACGTGGATAACTTACCCTTAGGACCGGGATAACTTTGGGAAACTGAAGATAATACTGGATATTAGGTTATGCCTGGAATGGTTTACCTTTGAAATGTATTTTTCGCCTAAGGATAGATCTGCGGCTGATTAGGTCGTTGGTGGGGTAATGGCCCACCAAGCCGATGATCGGTACGGGTTGTGAGAGCAAGAGCCCGGAGATGGAACCTGAGACAAGGTTCCAGACCCTACGGGGTGCAGCAGGCGCGAAACCTCCGCAATGTACGCAAGTGCGACGGGGGGATCCCAAGTGTTATTCTTAACAGAATAACTTTTCATTAGTGTAAAAAGCTTTTAGAATAAGAGCTGGGCAAGACCGGTGCCAGCCGCCGCGGTAACACCGGCAGCTCAAGTGGTAGCTGTTTTTATTGGGCCTAAAGCGTTCGTAGCCGGTTTGATAAGTCTTTGGTGAAAGCTTGTAGCTTAACTATAAGAATTGCTGAAGATACTGTCAGACTTGAAGTCGGGAGAGGTTAGAGGTACTACCGGGGTAGGGGTGAAATCCTATAATCCTGGGAGGACCACCTGTGGCGAAGGCGTCTAACTGGAACGATCTTGACGGTGAGTAACGAAAGCCAGGGGCGCGAACCGGATTAGATACCCGGGTAGTCCTGGCCGTAAACGATGTGGACTTGGTGTTGGAATGGCCTCGAGTTGTTCCGGTGCCGAAGGGAAGCTGTTAAGTCCACCGCCTGGGAAGTACGGTCGCAAGACTGAAACTTAAAGGAATTGGCGGGGGAGCACCACAACGCGTGGAGCCTGCGGTTTAATTGGATTCAACGCCGGACATCTCACCAGGAGCGACAGCAGAATGATAATCAGGTTGATGACCTTATTTGACTAGCTGAGAGGAGGTGCATGGCCGCCGTCAGCTCGTACTGTGAAGCGTCCTGTTAAGTCAGGCAACGAGCGAGACCCACGCCCTTAGTTACCAACACAATCTCTGGATTGGTGGGCACACTAGGGGGACCGCCAGTGATAAACTGGAGGAAGGAGTGGACGACGGTAGGTCCGTATGCCCCGAATCTCCTGGGCTACACGCGGGCTACAATGGCTATGGCAATGGGTTTCTGCACTGAAAAGTGATGGTAATCTCCTAAACATAGTCTTAGTTCGGATTGAGGGCTGTAACTCGCCCTCATGAAGCTGGAATGCGTAGTAATCGCATGTCACAACCGTGCGGTGAATACGTCCCTGCTCCTTGCACACACCGCCCGTCACACCACCCAAAAAGGGTTTGGATGAGGCCATAATTTTCAAATGTTATTGTCGAATCTAGGTTTTTTGAGGAGGGTGAAGTCGTAACAAGGTAGCCGTAGGGGAACCTGCGGCTGGATCACCTCCTAA
>AS000225|NR_028236.1|SP00017 Archaea;Euryarchaeota;Methanobacteria;Methanobacteriales;Methanobacteriaceae;Methanosphaera;stadtmanae DSM 3091
AATCCGTTTGATCCTGGCGGAAGCTACTGCTATTGGGATTCGATTAAGCCATGCAAGTCGAATGAACCTAGTTCATGGCATACGGCTCAGTAACACGTGGATAACCTACCCTTAGGACCGGGATAACTTTGGGAAACTGAAGATAATACTGGATATTAGGTTATGCCTGGAATGGTTTACCTTTGAAATGTATTTTTCGCCTAAGGATAGATCTGCGGCTGATTAGGTCGTTGGTGGGGTAATGGCCCACCAAGCCGATGATCGGTACGGGTTGTGAGAGCAAGAGCCCGGAGATGGAACCTGAGACAAGGTTCCAGACCCTACGGGGTGCAGCAGGCGCGAAACCTCCGCAATGTACGCAAGTGCGACGGGGGGATCCCAAGTGTTATTCTTAACAGAATAACTTTTCATTAGTGTAAAAAGCTTTTAGAATAAGAGCTGGGCAAGACCGGTGCCAGCCGCCGCGGTAACACCGGCAGCTCAAGTGGTAGCTGTTTTTATTGGGCCTAAAGCGTTCGTAGCCGGTTTGATAAGTCTTTGGTGAAAGCTTGTAGCTTAACTATAAGAATTGCTGAAGATACTGTCAGACNTGAAGTCGGGAGAGGTTAGAGGTACTACCGGGGTAGGGGTGAAATCCTATAATCCTGGGAGGACCACCTGTGGCGAAGGCGTCTAACTGGAACGATCTTGACGGTGAGTAACGAAAGCCAGGGGCGCGAACCGGATTAGATACCCGGGTAGTCCTGGCCGTAAACGATGTGGACTTGGTGTTGGAATGGCCTCGAGTTGTTCCGGTGCCGAAGGGAAGCTGTTAAGTCCACCGCCTGGGAAGTACGGTCGCAAGACTGAAACTTAAAGGAATTGGCGGGGGAGCACCACAACGCGTGGAGCCTNNNGTTTAATTGGATTCAACGCCGGACATCTCACCAGGAGCGACAGCAGAATGATAATCAGGTTGATGACCTTATTTGACTAGCTGAGAGGAGGTGCATGGCCGCCGTCAGCTCGTACCGTGAAGCGTCCTGTTAAGTCAGGCAACGAGCGAGACCCACGCCCTTAGTTACCAACACAATCTCTGGATTGGTGGGCACACTAGGGGGACCGCCAGTGATAAACTGGAGGAAGGAGTGGACGACGGTAGGTCAGTATGCCCCGAATCTCCTGGGCTACACGCGGGCTACAATGGCTATGGCAATGGGTTTCTGCACTGAAAAGTGATGGTAATCTCCTAAACATAGTCTTAGTTCGGATTGAGGGCTGTAACTCGCCCTCATGAAGCTGGAATGCGTAGTAATCGCATGTCACAACCGTGCGGTGAATACGTCCCTGCTCCTTGCACACACCGCCCGTCACACCACCCAAAAAGGGTTTGGATGAGGCCATAATTTTCAAATGTTATTGTCGAATCTAGGTTTTTTGAGGAGG
>AS000226|LR698975.1|SP00017 Archaea;Euryarchaeota;Methanobacteria;Methanobacteriales;Methanobacteriaceae;Methanosphaera;stadtmanae DSM 3091
TACGGCTACCTTGTTACGACTTCACCCTCCTCAAAAAACCTAGATTCGACAATAACATTTGAAAATTATGGCCTCATCCAAACCCTTTTTGGGTGGTGTGACGGGCGGTGTGTGCAAGGAGCAGGGACGTATTCACCGCACGGTTGTGACATGCGATTACTACGCATTCCAGCTTCATGAGGGCGAGTTACAGCCCTCAATCCGAACTAAGACTATGTTTAGGAGATTACCATCACTTTTCAGTGCAGAAACCCATTGCCATAGCCATTGTAGCCCGCGTGTAGCCCAGGAGATTCGGGGCATACGGACCTACCGTCGTCCACTCCTTCCTCCAGTTTATCACTGGCGGTCCCCCTAGTGTGCCCACCAATCCAGAGATTGTGTTGGTAACTAAGGGCGTGGGTCTCGCTCGTTGCCTGACTTAACAGGACGCTTCACAGTACGAGCTGACGGCGGCCATGCACCTCCTCTCAGCTAGTCAAATAAGGTCATCAACCTGATTATCATTCTGCTGTCGCTCCTGGTGAGATGTCCGGCGTTGAATCCAATTAAACCGCAGGCTCCACGCGTTGTGGTGCTCCCCCGCCAATTCCTTTAAGTTTCAGTCTTGCGACCGTACTTCCCAGGCGGTGGACTTAACAGCTTCCCTTCGGCACCGGAACAACTCGAGGCCATTCCAACACCAAGTCCACATCGTTTACGGCCAGGACTACCCGGGTATCTAATCCGGTTCGCGCCCCTGGCTTTCGTTACTCACCGTCAAGATCGTTCCAGTTAGACGCCTTCGCCACAGGTGGTCCTCCCAGGATTATAGGATTTCACCCCTACCCCGGTAGTACCTCTAACCTCTCCCGACTTCAAGTCTGACAGTATCTTCAGCAATTCTTATAGTTAAGCTACAAGCTTTCACCAAAGACTTATCAAACCGGCTACGAACGCTTTAGGCCCAATAAAAACAGCTACCACTTGAGCTGCCGGTGTTACCGCGGCGGCTGGCACCGGTCTTGCCCAGCTCTTATTCTAAAAGCTTTTTACACTAATGAAAAGTTATTCTGTTAAGAATAACACTTGGGATCCCCCCGTCGCACTTGCGTACATTGCGGAGGTTTCGCGCCTGCTGCACCCCGTAGGGTCTGGAACCTTGTCTCAGGTTCCATCTCCGGGCTCTTGCTCTCACAACCCGTACCGATCATCGGCTTGGTGGGCCATTACCCCACCAACGACCTAATCAGCCGCAGATCTATCCTTAGGCGAAAAATACATTTCAAAGGTAAACCATTCCAGGCATAACCTAATATCCAGTATTATCTTCAGTTTCCCAAAGTTATCCCGGTCCTAAGGGTAAGTTATCCACGTGTTACTGAGCCGTATGCCATGAACTAGGTTCATTCGACTTGCATGGCTTAATCGAATCCCAATAGCAGTAGCTTCCGCCAGGATCAAAC
>AS000227|KM373064.1|SP00018 Archaea;Euryarchaeota;Methanomicrobia;Methanomicrobiales;Methanospirillaceae;Methanospirillum;hungatei JF-1
ATTCTGGTTGATCCTGCCAGAGGCCACTGCTATCGGGGTTTGACTAAGCCATGCGAGTCGAGAGGTGCAAGACCTCGGCGTACTGCTCAGTAACACGTGGACAATCTGCCCTGAAGAGGAGGATAATCCCGGGAAACTGGGGGTAATACTCCATAGTTCGTGCTGACTGGAATGTTATGCGAACGAAAGATCCGTCGCTTCAGGATGAGTCTGCGGCCGATTAGGTAGTTGTTGGGGTAACGGCCCAACAAGCCTGTCATCGGTACGGGTTGTGGGAGCAAGAGCCCGGAGATGGATTCTGAGACACGAATCCAGGCCCTACGGGGCGCAGCAGGCGCGAAAACTTTACCATGCGGGCAACCGTGATAAGGAAACCCCGAGTGCCAGCACAGGCTGGCTGTCCACCAGTGTAAATAACTGGTGAAGAAAGGGCCGGGCAAGACCGGTGCCAGCCGCCGCGGTAATACCGGCGGCTCGAGTGGTGGCCGCTATTACTGGGCTTAAAGGGTCCGTAGCTGGATATACAAGTCCCTTGAGAAATCCGCCGGCTTAACCGGTGGGCGTTCAGGGGAAACTGTATTTCTAGGGACCGGGAGAGGTGAGAGGTACTGCCGGGGTAGGAGTGAAATCCTGTAATCCCGGTGGGACCACCTATGGCGAAGGCATCTCACCAGAACGGGTCCGACAGTGAGGGACGAAAGCTGGGGGAGCAAACCGGATTAGATACCCGGGTAGTCCCAGCTGTAAACGATGCGCGTTAGGTGTGTCAGTGACCACGTGTCACTGAGGTGCCGAAGGGAAACCGTGAAACGCGCCGCCTGGGGAGTACGGTCGCAAGGCTGAAACTTAAAGGAATTGGCGGGGGAGCACCACAACGGGTGGAGCCTGCGGTTTAATCGGACTCAACGCCGGAAATCTCACCGGATAAGACAGCTGCATGATAGTCGGGATGAAGACTCTACTTGACTAGCTGAGAGGAGGTGCATGGCCGTCGTCAGTTCGTACTGTGAAGCATCCTGTTTAGTCAGGCAACGAGCGAGACCCACGCGAGCAGTTGCCAGCTTGACCTTCGGGTTGATGGGGACACTGCTCGGACCGCCTCTGCTAAAGGGGAGGAAGGAATGGGCAACGGTAGGTCAGCATGCCCCGAATTATCCGGGCTACACGCGGGCTACAATGGACAGGACAATGGGTTTCGACACCGAGAGGTGAGGATAATCTCCTAAACCTGTCCGAAGTTCGGATTGCGGGTTGTAACTCACCCGCATGAAGCTGGAATCCGTAGTAATCGCGTTTCAACATAGCGCGGTGAATATGTCCCTGCTCCTTGCACACACCGCCCGTCAAACCACCCGAGTGAGGTCTTGATGAGGATGTATCATTGATATGTTCGAATCTGGGTTTTGCAAGGGGGGTTAAGTCGTAACAAGGTAGCCGTAGGGGAATCTGCGGCTGGATCACCTCCT
>AS000228|NC_007796.1|SP00018 Archaea;Euryarchaeota;Methanomicrobia;Methanomicrobiales;Methanospirillaceae;Methanospirillum;hungatei JF-1
GGTTGATCCTGCCAGAGGCCACTGCTATCGGGGTTTGACTAAGCCATGCGAGTCGAGAGGTGCAAGACCTCGGCGTACTGCTCAGTAACACGTGGACAATCTGCCCTGAAGAGGAGGATAATCCCGGGAAACTGGGGGTAATACTCCATAGTTCGTGCTGACTGGAATGTTATGCGAACGAAAGATCCGTCGCTTCAGGATGAGTCTGCGGCCGATTAGGTAGTTGTTGGGGTAACGGCCCAACAAGCCTGTCATCGGTACGGGTTGTGGGAGCAAGAGCCCGGAGATGGATTCTGAGACACGAATCCAGGCCCTACGGGGCGCAGCAGGCGCGAAAACTTTACCATGCGGGCAACCGTGATAAGGAAACCCCGAGTGCCAGCACAGGCTGGCTGTCCACCAGTGTAAATAACTGGTGAAGAAAGGGCCGGGCAAGACCGGTGCCAGCCGCCGCGGTAATACCGGCGGCTCGAGTGGTGGCCGCTATTACTGGGCTTAAAGGGTCCGTAGCTGGATATACAAGTCCCTTGAGAAATCCGCCGGCTTAACCGGTGGGCGTTCAGGGGAAACTGTATTTCTAGGGACCGGGAGAGGTGAGAGGTACTGCCGGGGTAGGAGTGAAATCCTGTAATCCCGGTGGGACCACCTATGGCGAAGGCATCTCACCAGAACGGGTCCGACAGTGAGGGACGAAAGCTGGGGGAGCAAACCGGATTAGATACCCGGGTAGTCCCAGCTGTAAACGATGCGCGTTAGGTGTGTCAGTGACCACGTGTCACTGAGGTGCCGAAGGGAAACCGTGAAACGCGCCGCCTGGGGAGTACGGTCGCAAGGCTGAAACTTAAAGGAATTGGCGGGGGAGCACCACAACGGGTGGAGCCTGCGGTTTAATCGGACTCAACGCCGGAAATCTCACCGGATAAGACAGCTGAATGATAGTCGGGATGAAGACTCTACTTGACTAGCTGAGAGGAGGTGCATGGCCGTCGTCAGTTCGTACTGTGAAGCATCCTGTTTAGTCAGGCAACGAGCGAGACCCACGCGAGCAGTTGCCAGCTTGACCTTCGGGTTGATGGGGACACTGCTCGGACCGCCTCTGCTAAAGGGGAGGAAGGAATGGGCAACGGTAGGTCAGCATGCCCCGAATTATCCGGGCTACACGCGGGCTACAATGGACAGGACAATGGGTTTCGACACCGAGAGGTGAGGATAATCTCCTAAACCTGTCCGAAGTTCGGATTGCGGGTTGTAACTCACCCGCATGAAGCTGGAATCCGTAGTAATCGCGTTTCAACATAGCGCGGTGAATATGTCCCTGCTCCTTGCACACACCGCCCGTCAAACCACCCGAGTGAGGTCTTGATGAGGATGTATCATTGATATGTTCGAATCTGGGTTTTGCAAGGGGGGTTAAGTCGTAACAAGGTAGCCGTA
>AS000229|EU591666.1|SP00018 Archaea;Euryarchaeota;Methanomicrobia;Methanomicrobiales;Methanospirillaceae;Methanospirillum;hungatei JF-1
TTCCGGTTGATCCCGCCAGAGGCCACTGCTATCGGGGTTTGACTAAGCCATGCGAGTCGAGAGGTGCAAGACCTCGGCGTACTGCTCAGTAACACGTGGACAATCTGCCCTGAAGTGGAGGATAATTCCGGGAAACTGGGGGTAATACTCCATAGTTCGTGATGACTGGAATGTTTTGCGAACGAAAGATCCGTCGCTTCAGGATGAGTCTGCGGCCGATTAGGTAGTTGTTGGGGTAACGGCCCAACAAGCCTGTCATCGGTACGGGTTGTGGGAGCAAGAGCCCGGAGATGGATTCTGAGACACGAATCCAGGCCCTACGGGGCACAGCAGGCGCGAAAACTTTACCATGCGGGCAACCGTGATAAGGAAACCCCGAGTGCCAGCACAGGCTGGCTGTCCGCCAGTGTAAATAACTGGTGAAGAAAGGGCCGGGCAAGACCGGTGCCAGCCGCCGCGGTAATACCGGCGGCTCGAGTGGTGGCCACTATTACTGGGCTTAAAGGGTCCGTAGCTTGATGTACAAGTCTCTTGAGAAATCCGCCGGCTTAACCGGTGGGCGTTCAGGGGAAACTGTATTTCTAGGGACCGGGAGAGGTGAGAGGTACTGCCGGGGTAGGAGTGAAATCCTGTAATCCCGGTGGGACCACCTATGGCGAAGGCATCTCACCAGAACGGGTCCGACAGTGAGGGACGAAAGCTGGGGGAGCAAACCGGATTAGATACCCGGGTAGTCCCAGCTGTAAACGATGCGCGTTAGGTGTGTCAGTGACCACGTGTCACTGAGGTGCCGAAGGGAAACCGTGAAACGCGCCGCCTGGGGAGTACGGTCGCAAGGCTGAAACTTAAAGGAATTGGCGGGGGAGCACCACAACGGGTGGAGCCTGCGGTTTAATCGGACTCAACGCCGGAAATCTCACCGGATAAGACAGCTGAATGATAGTCGGGATGAAGACTCTACTTGACTAGCTGAGAGGAGGTGCATGGCCGTCGTCAGTTCGTACTGTGAAGCATCCTGTTTAGTCAGGCAACGAGCGAGACCCACGCGAGCAGTTGCCAGCTTGACCTTCGGGTTGATGGGGACACTGCTCGGACCGCCTCTGCTAAAGGGGAGGAAGGAATGGGCAACGGTAGGTCAGCATGCCCCGAATTATCCGGGCTACACGCGGGCTACAATGGACAGGACAATGGGTTTCGACACCGAGAGGTGAGGATAATCTCCTAAACCTGTCCGAAGTTCGGATTGCGGGTTGTAACTCACCCGCATGAAGCTGGAATCCGTAGTAATCGCGTTTCAACATAGCGCGGTGAATATGTCCCTGCTCCTTGCACACACCGCCCGTCAAACCACCCGAGTGAGGTCTTGATGAGGATGTATCATTGATATGTTCGAATCTGGGTTTTGCAAGGGGGGTTAAGTCGTAACAAGGTAGCCAAGGGCGAAT
>AS000230|KP231481.1|SP00018 Archaea;Euryarchaeota;Methanomicrobia;Methanomicrobiales;Methanospirillaceae;Methanospirillum;hungatei JF-1
TTCCGGTTGATCCCGCCGGAGGCCACTGCTATCGGGGTTTGACTAAGCCATGCGAGTCGAGAGGTGCAAGACCTCGGCGTACTGCTCAGTAACACGTGGACAATCTGCCCTGAAGAGGAGGATAATCCCGGGAAACTGGGGGTAATACTCCATAGTTCGTGCTGACTGGAATGTTATGCGAACGAAAGATCCGTCGCTTCAGGATGAGTCTGCGGCCGATTAGGTAGTTGTTGGGGTAACGGCCCAACAAGCCTGTCATCGGTACGGGTTGTGGGAGCAAGAGCCCGGAGATGGATTCTGAGACACGAATCCAGGCCCTACGGGGCGCAGCAGGCGCGAAAACTTTACCATGCGGGCAACCGTGATAAAGAAACCCCGAGTGCCAGCACAGGCTGGCTGTCCACCAGTGTAAATAACTGGTGAAGAAAGGGCCGGGCAAGACCGGTGCCAGCCGCCGCGGTAATACCGGCGGCTCGAGTGGTGGCCGCTATTACTGGGCTTAAAGGGTCCGTAGCTGGATATACAAGTCCCTTGAGAAATCCGCCGGCTTAACCGGTGGGCGTTCAGGGGAAACTGTATTTCTAGGGACCGGGAGAGGTGAGAGGTACTGCCGGGGTAGGAGTGAAATCCTGTAATCCCGGTGGGACCACCTATGGCGAAGGCATCTCACCAGAACGGGTCCGACAGTGAGGGACGAAAGCTGGGGGAGCAAACCGGATTAGATACCCGGGTAGTCCCAGCTGTAAACGATGCGCGTTAGGTGTGTCAGTGACCACGTGTCACTGAGGTGCCGAAGGGAAACCGTGAAACGCGCCGCCTGGGGAGTACGGTCGCAAGGCTGAAACTTAAAGGAATTGGCGGGGGAGCACCACAACGGGTGGAGCCTGCGGTTTAATCGGACTCAACGCCGGAAATCTCACCGGATAAGACAGCTGGATGATAGTCGGGATGAAGACTCTACTTGACTAGCTGAGAGGAGGTGCATGGCCGTCGTCAGTTCGTACTGTGAAGCATCCTGTTTAGTCAGGCAACGAGCGAGACCCACGCGAGCAGTTGCCAGCTTGACCTTCGGGTTGATGGGGACACTGCTCGGACCGCCTCTGCTAAAGGGGAGGAAGGAATGGGCAACGGTAGGTCAGCATGCCCCGAATTATCCGGGCTACACGCGGGCTACAATGGACAGGACAATGGGTTTCGACACCGAGAGGTGAGGATAATCTCCTAAACCTGTCCGAAGTTCGGATTGCGGGTTGTAACTCACCCGCATGAAGCTGGAATCCGTAGTAATCGCGTTTCAACATAGCGCGGTGAATATGTCCCTGCTCCTTGCACACACCGCCCGTCAAACCACCCGAGTGAGGTCTTGATGAGGATGTATCATTGATATGTTCGAATCTGGGTTTTGCAAGGGGGGTTAAGTCGTAACAAGGTAGCCGTA
>AS000231|KP231491.1|SP00018 Archaea;Euryarchaeota;Methanomicrobia;Methanomicrobiales;Methanospirillaceae;Methanospirillum;hungatei JF-1
TTCCGGTTGATCCTGCCGGAGGCCACTGCTATCGGGGTTTGACTAAGCCATGCGAGTCGAGAGGTGCAAGACCTCGGCGTACTGCTCAGTAACACGTGGACAATCTGCCCTGAAGAGGAGGATAATCCCGGGAAACTGGGGGTAATACTCCATAGTTCGTGCTGACTGGAATGTTATGCGAACGAAAGATCCGTCGCTTCAGGATGAGTCTGCGGCCGATTAGGTAGTTGTTGGGGTAACGGCCCAACAAGCCTGTCATCGGTACGGGTTGTGGGAGCAAGAGCCCGGAGATGGATTCTGAGACACGAATCCAGGCCCTACGGGGCGCAGCAGGCGCGAAAACTTTACCATGCGGGCAACCGTGATAAGGAAACCCCGAGTGCCAGCACAGGCTGGCTGTCCACCAGTGTAAATAACTGGTGAAGAAAGGGCCGGGCAAGACCGGTGCCAGCCGCCGCGGTAATACCGGCGGCTCGAGTGGTGGCCGCTATTACTGGGCTTAAAGGGTCCGTAGCTGGATATACAAGTCCCTTGAGAAATCCGCCGGCTTAACCGGTGGGCGTTCAGGGGAAACTGTATTTCTAGGGACCGGGAGAGGTGAGAGGTACTGCCGGGGTAGGAGTGAAATCCTGTAATCCCGGTGGGACCACCTATGGCGAAGGCATCTCACCAGAACGGGTCCGACAGTGAGGGACGAAAGCTGGGGGAGCAAACCGGATCAGATACCCGGGTAGTCCCAGCTGTAAACGATGCGCGTTAGGTGTGTCAGTGACCACGTGTCACTGAGGTGCCGAAGGGAAACCGTGAAACGCGCCGCCTGGGGAGTACGGTCGCAAGGCTGAAACTTAAAGGAATTGGCGGGGGAGCACCACAACGGGTGGAGCCTGCGGTTTAATCGGACTCAACGCCGGAAATCTCACCGGATAAGACAGCTGCATGATAGTCGGGATGAAGACTCTACTTGACTAGCTGAGAGGAGGTGCATGGCCGTCGTCGGTTCGTACTGTGAAGCATCCTGTTTAGTCAGGCAACGAGCGAGACCCACGCGAGCAGTTGCCAGCTTGACCTTCGGGTTGATGGGGACACTGCTCGGACCGCCTCTGCTAAAGGGGAGGAAGGAATGGGCAACGGTAGGTCAGCATGCCCCGAATTATCCGGGCTACACGCGGGCTACAATGGACAGGACAATGGGTTTCGACACCGAGAGGTGAGGATAATCTCCTAAACCTGTCCGAAGTTCGGATTGCGGGTTGTAACTCACCCGCATGAAGCTGGAATCCGTAGTAATCGCGTTTCAACATAGCGCGGTGAATATGTCCCTGCTCCTTGCACACACCGCCCGTCAAACCACCCGAGTGAGGTCTTGATGAGGATGTATCTCTGATATGTTCGAATCTGGGTTTTGCAAGGGGGGTTAAGTCGTAACAAGGTAGCCGTAA
>AS000232|JN030687.1|SP00018 Archaea;Euryarchaeota;Methanomicrobia;Methanomicrobiales;Methanospirillaceae;Methanospirillum;hungatei JF-1
ATTCTGGTTGATCCTGCCAGAGGCCACTGCTATCGGGGTTTGACTAAGCCATGCGAGTCGAGAGGTGCAAGACCTCGGCGTACTGCTCAGTAACACGTGGACAATCTGCCCTGAAGAGGAGGATAATCCCGGGAAACTGGGGGTAATACTCCATAGTTCGTGCTGACTGGAATGTTATGCGAACGAAAGATCCGTCGCTTCAGGATGAGTCTGCGGCCGATTAGGTAGTTGTTGGGGTAACGGCCCAACAAGCCTGTCATCGGTACGGGTTGTGGGAGCAAGAGCCCGGAGATGGATTCTGAGACACGAATCCAGGCCCTACGGGGCGCAGCAGGCGCGAAAACTTTACCATGCGGGCAACCGTGATAAGGAAACCCCGAGTGCCAGCACAGGCTGGCTGTCCACCAGTGTAAATAACTGGTGAAGAAAGGGCCGGGCAAGACCGGTGCCAGCCGCCGCGGTAATACCGGCGGCTCGAGTGGTGGCCGCTATTACTGGGCTTAAAGGGTCCGTAGCTGGATATACAAGTCCCTTGAGAAATCCGCCGGCTTAACCGGTGGGCGTTCAGGGGAAACTGTATTTCTAGGGACCGGGAGAGGTGAGAGGTACTGCCGGGGTAGGAGTGAAATCCTGTAATCCCGGTGGGACCACCTATGGCGAAGGCATCTCACCAGAACGGGTCCGACAGTGAGGGACGAAAGCTGGGGGAGCAAACCGGATTAGATACCCGGGTAGTCCCAGCTGTAAACGATGCGCGTTAGGTGTGTCAGTGACCACGTGTCACTGAGGTGCCGAAGGGAAACCGTGAAACGCGCCGCCTGGGGAGTACGGTCGCAAGGCTGAAACTTAAAGGAATTGGCGGGGGAGCACCACAACGGGTGGAGCCTGCGGTTTAATCGGACTCAACGCCGGAAATCTCACCGGATAAGACAGCTGAATGATAGTCGGGATGAAGACTCTACTTGACTAGCTGAGAGGAGGTGCATGGCCGTCGTCAGTTCGTACTGTGAAGCATCCTGTTTAGTCAGGCAACGAGCGAGACCCACGCGAGCAGTTGCCAGCTTGACCTTCGGGTTGATGGGGACACTGCTCGGACCGCCTCTGCTAAAGGGGAGGAAGGAATGGGCAACGGTAGGTCAGCATGCCCCGAATTATCCGGGCTACACGCGGGCTACAATGGACAGGACAATGGGTTTCGACACCGAGAGGTGAGGATAATCTCCTAAACCTGTCCGAAGTTCGGATTGCGGGTTGTAACTCACCCGCATGAAGCTGGAATCCGTAGTAATCGCGTTTCAACATAGCGCGGTGAATATGTCCCTGCTCCTTGCACACACCGCCCGTCAAACCACCCGAGTGAGGTCTTGATGAGGATGTATCATTGATATGTTCGAATCTGGGTTTTGCAAGGGGGGTTAAGTCGTAACAA
>AS000233|AB494239.1|SP00018 Archaea;Euryarchaeota;Methanomicrobia;Methanomicrobiales;Methanospirillaceae;Methanospirillum;hungatei JF-1
TAGGCCACTGCTATCGGGGTTTGACTAAGCCATGCGAGTCGAGAGGTGTAAGACCTCGGCGTACTGCTCAGTAACACGTGGACAATCTGCCCTGAAGTGGAGGATAATCCCGGGAAACTGGGGGGTAATACTCCATAGTCCGTGACAACTGGAATGTTTTGCGAACGAAAGATCCGTCGCTTCAGGATGAGTCTGCGGCCGATTAGGTAGTTGTTGGGGTAACGGCCCAACAAGCCTGTCATCGGTACGGGTTGTGGGAGCAAGAGCCCGGAGATGGATTCTGAGACACGAATCCAGGCCCTACGGGGCGCAGCAGGCGCGAAAACTTTACCATGCGGGCAACCGTGATAAGGAAACCCCGAGTGCCAGCACAGGCTGGCTGTCCGCCAGTGTAAATAACTGGTGAAGAAAGGGCCGGGCAAGACCGGTGCCAGCCGCCGCGGTAATACCGGCGGCTCGAGTGGTGGCCACTATTACTGGGCTTAAAGGGTCCGTAGCTGGATATACAAGTCTCTTGAGAAATCCGCCGGCTTAACCGGTGGGCGTTCAGGGGAAACTGTATTTCTAGGGACCGGGAGAGGTGAGAGGTACTGCCGGGGTAGGAGTGAAATCCTGTAATCCCGGTGGGACCACCTATGGCGAAGGCATCTCACCAGAACGGGTCCGACAGTGAGGGACGAAAGCTGGGGGAGCAAACCGGATTAGATACCCGGGTAGTCCCAGCTGTAAACGATGCGCGTTAGGTGTGTCAGTGACCACGTGTCACTGAGGTGCCGAAGGGAAACCGTGAAACGCGCCGCCTGGGGAGTACGGTCGCAAGGCTGAAACTTAAAGGAATTGGCGGGGGAGCACCACAACGGGTGGAGCCTGCGGTTTAATCGGACTCAACGCCGGAAATCTCACCGGATAAGACAGCTGTATGATAGTCGGGATGAAGACTCTACTTGACTAGCTGAGAGGAGGTGCATGGCCGTCGTCAGTTCGTACTGTGAAGCATCCTGTTTAGTCAGGCAACGAGCGAGACCCACGCGAGCAGTTGCCAGCTTGACCTTCGGGTTGATGGGGACACTGCTCGGACCGCCTCTGCTAAAGGGGAGGAAGGAATGGGCAACGGTAGGTCAGCATGCCCCGAATTATCCGGGCTACACGCGGGCTACAATGGACAGGACAATGGGTTTCGACACCGAGAGGTGAGGATAATCTCCTAAACCTGTCCGAAGTTCGGATTGCGGGTTGTAACTCACCCGCATGAAGCTGGAATCCGTAGTAATCGCGTTTCAACATAGCGCGGTGAATATGTCCCTGCTCCTTGCACACACCGCCCGTCAAACCACCCGAGTGAGGTCTTGATGAGGATGTATCATTGATATGTTCGAATCTGGGTTTTGCAAGGGGGGTTAAGTCGTAACAAGGTAGCCA
>AS000234|LR653621.1|SP00018 Archaea;Euryarchaeota;Methanomicrobia;Methanomicrobiales;Methanospirillaceae;Methanospirillum;hungatei JF-1
TCTGGTTGATCCTGCCAGAGGCCACTGCTATCGGGGTTTGACTAAGCCATGCGAGTCGAGAGGTTCAAGACCTCGGCGTACTGCTCAGTAACACGTGGACAATCTGCCCTGAAGTGGAGGATAATCCCGGGAAACTGGGGGTAATACTCCATAGTTCGTGACAACTGGAATGTTTTGCGAACGAAAGATCCGTCGCTTCAGGATGAGTCTGCGGCCGATTAGGTAGTTGTTGGGGTAACGGCCCAACAAGCCTGTCATCGGTACGGGTTGTGGGAGCAAGAGCCCGGAGATGGATTCTGAGACACGAATCCAGGCCCTACGGGGCGCAGCAGGCGCGAAAACTTTACCATGCGGGCAACCGTGATAAGGAAACCCCGAGTGCCAGCACAGGCTGGCTGTCCGCCAGTGTAAATAACTGGTGAAGAAAGGGCCGGGCAAGACCGGTGCCAGCCGCCGCGGTAATACCGGCGGCTCGAGTGGTGGCCACTATTACTGGGCTTAAAGGGTCCGTAGCTGGATATACAAGTCTCTTGAGAAATCCGCCGGCTTAACCGGTGGGCGTTCAGGGGAAACTGTATTTCTAGGGACCGGGAGAGGTGAGAGGTACTGCCGGGGTAGGAGTGAAATCCTGTAATCCCGGTGGGACCACCTATGGCGAAGGCATCTCACCAGAACGGGTCCGACAGTGAGGGACGAAAGCTGGGGGAGCAAACCGGATTAGATACCCGGGTAGTCCCAGCTGTAAACGATGCGCGTTAGGTGTGTCAGTGACCACGTGTCACTGAGGTGCCGAAGGGAAACCGTGAAACGCGCCGCCTGGGGAGTACGGTCGCAAGGCTGAAACTTAAAGGAATTGGCGGGGGAGCACCACAACGGGTGGAGCCTGCGGTTTAATCGGACCCAACGCCGGAAATCTCACCGGATAAGACAGCTGCATGATAGTCGGGATGAAGACTCTACTTGACTAGCTGAGAGGAGGTGCATGGCCGTCGTCAGTTCGTACTGTGAAGCATCCTGTTTAGTCAGGCAACGAGCGAGACCCACGCGAGCAGTTGCCAGCTTGACCTTCGGGTTGATGGGGACACTGCTCGGACCGCCTCTGCTAAAGGGGAGGAAGGAATGGGCAACGGTAGGTCAGCATGCCCCGAATTATCCGGGCTACACGCGGGCTACAATGGACAGGACAATGGGTTTCGACACCGAGAGGTGAGGATAATCTCCTAAACCTGTCCGAAGTTCGGATTGCGGGTTGTAACTCACCCGCATGAAGCTGGAATCCGTAGTAATCGCGTTTCAACATAGCGCGGTGAATATGTCCCTGCTCCTTGCACACACCGCCCGTCAAACCACCCGAGTGAGGTCTTGATGAGGATGTATCATTGATATGTTCGAATCTGGGTTTTGCAAGGGGGGTTAAGTCGTAACAAGGTA
>AS000235|JN030690.1|SP00018 Archaea;Euryarchaeota;Methanomicrobia;Methanomicrobiales;Methanospirillaceae;Methanospirillum;hungatei JF-1
ATTCTGGTTGATCCTGCCAGAGGCCACTGCTATCGGGGTTTGACTAAGCCATGCGAGTCGAGAGGTGCAAGACCTCGGCGTACTGCTCAGTAACACGTGGACAATCTGCCCTGAAGAGGAGGATAATCCCGGGAAACTGGGGGTAATACTCCATAGTTCGTGCTGACTGGAATGTTATGCGAACGAAAGATCCGTCGCTTCAGGATGAGTCTGCGGCCGATTAGGTAGTTGTTGGGGTAACGGCCCAACAAGCCTGTCATCGGTACGGGTTGTGGGAGCAAGAGCCCGGAGATGGATTCTGAGACACGAATCCAGGCCCTACGGGGCGCAGCAGGCGCGAAAACTTTACCATGCGGGCAACCGTGATAAGGAAACCCCGAGTGCCAGCACAGGCTGGCTGTCCACCAGTGTAAATAACTGGTGAAGAAAGGGCCGGGCAAGACCGGTGCCAGCCGCCGCGGTAATACCGGCGGCTCGAGTGGTGGCCGCTATTACTGGGCTTAAAGGGTCCGTAGCTGGATATACAAGTCCCTTGAGAAATCCGCCGGCTTAACCGGTGGGCGTTCAGGGGAAACTGTATTTCTAGGGACCGGGAGAGGTGAGAGGTACTGCCGGGGTAGGAGTGAAATCCTGTAATCCCGGTGGGACCACCTATGGCGAAGGCATCTCACCAGAACGGGTCCGACAGTGAGGGACGAAAGCTGGGGGAGCAAACCGGATTAGATACCCGGGTAGTCCCAGCTGTAAACGATGCGCGTTAGGTGTGTCAGTGACCACGTGTCACTGAGGTGCCGAAGGGAAACCGTGAAACGCGCCGCCTGGGGAGTACGGTCGCAAGGCTGAAACTTAAAGGAATTGGCGGGGGAGCACCACAACGGGTGGAGCCTGCGGTTTAATCGGACTCAACGCCGGAAATCTCACCGGATAAGACAGCTGAATGATAGTCGGGATGAAGACTCTACTTGACTAGCTGAGAGGAGGTGCATGGCCGTCGTCAGTTCGTACTGTGAAGCATCCTGTTTAGTCAGGCAACGAGCGAGACCCACGCGAGCAGTTGCCAGCTTGACCTTCGGGTTGATGGGGACACTGCTCGGACCGCCTCTGCTAAAGGGGAGGAAGGAATGGGCAACGGTAGGTCAGCATGCCCCGAATTATCCGGGCTACACGCGGGCTACAATGGACAGGACAATGGGTTTCGACACCGAGAGGTGAGGATAATCTCCTAAACCTGTCCGAAGTTCGGATTGCGGGTTGTAACTCACCCGCATGAAGCTGGAATCCGTAGTAATCGCGTTTCAACATAGCGCGGTGAATATGTCCCTGCTCCTTGCACACACCGCCCGTCAAACCACCCGAGTGAGGTCTTGATGAGGATGTATCATTGATATGTTCGAATCTGGGTTTTGCAAGGGGGGTTAAGTCGTAACAAGGTAGCCGTAGGGG
>AS000236|JN030683.1|SP00018 Archaea;Euryarchaeota;Methanomicrobia;Methanomicrobiales;Methanospirillaceae;Methanospirillum;hungatei JF-1
ATTCTGGTTGATCCTGCCAGAGGCCACTGCTATCGGGGTTTGACTAAGCCATGCGAGTCGAGAGGTGCAAGACCTCGGCGTACTGCTCAGTAACACGTGGACAATCTGCCCTGAAGAGGAGGATAATCCCGGGAAACTGGGGGTAATACTCCATAGTTCGTGCTGACTGGAATGTTATGCGAACGAAAGATCCGTCGCTTCAGGATGAGTCTGCGGCCGATTAGGTAGTTGTTGGGGTAACGGCCCAACAAGCCTGTCATCGGTACGGGTTGTGGGAGCAAGAGCCCGGAGATGGATTCTGAGACACGAATCCAGGCCCTACGGGGCGCAGCAGGCGCGAAAACTTTACCATGCGGGCAACCGTGATAAGGAAACCCCGAGTGCCAGCACAGGCTGGCTGTCCACCAGTGTAAATAACTGGTGAAGAAAGGGCCGGGCAAGACCGGTGCCAGCCGCCGCGGTAATACCGGCGGCTCGAGTGGTGGCCGCTATTACTGGGCTTAAAGGGTCCGTAGCTGGATATACAAGTCCCTTGAGAAATCCGCCGGCTTAACCGGTGGGCGTTCAGGGGAAACTGTATTTCTAGGGACCGGGAGAGGTGAGAGGTACTGCCGGGGTAGGAGTGAAATCCTGTAATCCCGGTGGGACCACCTATGGCGAAGGCATCTCACCAGAACGGGTCCGACAGTGAGGGACGAAAGCTGGGGGAGCAAACCGGATTAGATACCCGGGTAGTCCCAGCTGTAAACGATGCGCGTTAGGTGTGTCAGTGACCACGTGTCACTGAGGTGCCGAAGGGAAACCGTGAAACGCGCCGCCTGGGGAGTACGGTCGCAAGGCTGAAACTTAAAGGAATTGGCGGGGGAGCACCACAACGGGTGGAGCCTGCGGTTTAATCGGACTCAACGCCGGAAATCTCACCGGATAAGACAGCTGAATGATAGTCGGGATGAAGACTCTACTTGACTAGCTGAGAGGAGGTGCATGGCCGTCGTCAGTTCGTACTGTGAAGCATCCTGTTTAGTCAGGCAACGAGCGAGACCCACGCGAGCAGTTGCCAGCTTGACCTTCGGGTTGATGGGGACACTGCTCGGACCGCCTCTGCTAAAGGGGAGGAAGGAATGGGCAACGGTAGGTCAGCATGCCCCGAATTATCCGGGCTACACGCGGGCTACAATGGATAGGACAATGGGTTTCTACACCGAGAGGTGATGACAATCTCCTAAACCTATCCGAAGTTCGGATTGCGGGTTGTAACTCACCCGCATGAAGCTGGAATCTGTAGTAATCGCGTTTCAACATAGCGCGGTGAATATGTCCCTGCTCCTTGCACACACCGCCCGTCAAACCACCCGAGTGAGGTCTTGATGAGGATGTATCATTGATATGTTCGAATCTGGGTTTTGCAAGGGGGGTTAAGTCGTAACAAGGTAGCCGTAGGGG
>AS000237|JN030688.1|SP00018 Archaea;Euryarchaeota;Methanomicrobia;Methanomicrobiales;Methanospirillaceae;Methanospirillum;hungatei JF-1
ATTCTGGTTGATCCTGCCAGAGGCCACTGCTATCGGGGTTTGACTAAGCCATGCGAGTCGAGAGGTGCAAGACCTCGGCGTACTGCTCAGTAACACGTGGACAATCTGCCCTGAAGAGGAGGATAATCCCGGGAAACTGGGGGTAATACTCCATAGTTCGTGCTGACTGGAATGTTATGCGAACGAAAGATCCGTCGCTTCAGGATGAGTCTGCGGCCGATTAGGTAGTTGTTGGGGTAACGGCCCAACAAGCCTGTCATCGGTACGGGTTGTGGGAGCAAGAGCCCGGAGATGGATTCTGAGACACGAATCCAGGCCCTACGGGGCGCAGCAGGCGCGAAAACTTTACCATGCGGGCAACCGTGATAAGGAAACCCCGAGTGCCAGCACAGGCTGGCTGTCCACCAGTGTAAATAACTGGTGAAGAAAGGGCCGGGCAAGACCGGTGCCAGCCGCCGCGGTAATACCGGCGGCTCGAGTGGTGGCCGCTATTACTGGGCTTAAAGGGTCCGTAGCTGGATATACAAGTCCCTTGAGAAATCCGCCGGCTTAACCGGTGGGCGTTCAGGGGAAACTGTATTTCTAGGGACCGGGAGAGGTGAGAGGTACTGCCGGGGTAGGAGTGAAATCCTGTAATCCCGGTGGGACCACCTATGGCGAAGGCATCTCACCAGAACGGGTCCGACAGTGAGGGACGAAAGCTGGGGGAGCAAACCGGATTAGATACCCGGGTAGTCCCAGCTGTAAACGATGCGCGTTAGGTGTGTCAGTGACCACGTGTCACTGAGGTGCCGAAGGGAAACCGTGAAACGCGCCGCCTGGGGAGTACGGTCGCAAGGCTGAAACTTAAAGGAATTGGCGGGGGAGCACCACAACGGGTGGAGCCTGCGGTTTAATCGGACTCAACGCCGGGAATCTCACCGGATAAGACAGCTGAATGATAGTCGGGATGAAGACTCTACTTGACTAGCTGAGAGGAGGTGCATGGCCGTCGTCAGTTCGTACTGTGAAGCATCCTGTTTAGTCAGGCAACGAGCGAGACCCACGCGAGCAGTTGCCAGCTTGACCTTCGGGTTGATGGGGACACTGCTCGGACCGCCTCTGCTAAAGGGGAGGAAGGAATGGGCAACGGTAGGTCAGCATGCCCCGAATTATCCGGGCTACACGCGGGCTACAATGGACAGGACAATGGGTTTCGACACCGAGAGGTGAGGATAATCTCCTAAACCTGTCCGAAGTTCGGATTGCGGGTTGTAACTCACCCGCATGAAGCTGGAATCCGTAGTAATCGCGTTTCAACATAGCGCGGTGAATATGTCCCTGCTCCTTGCACACACCGCCCGTCAAACCACCCGAGTGAGGTCTTGATGAGGATGTATCATTGATATGTTCGAATCTGGGTTTTGCAAGGGGGGTTAAGTCGTAACAAGGTA
>AS000238|EU888808.1|SP00018 Archaea;Euryarchaeota;Methanomicrobia;Methanomicrobiales;Methanospirillaceae;Methanospirillum;hungatei JF-1
TCCGGTTGATCCTGCCAGAGGCCACTGCTATCGGGGTTTGACTAAGCCATGCGAGTCGAGAGGTGCAAGACCTCGGCGTACTGCTCAGTAACACGTGGACAATCTGCCCTGAAGAGGAGGATAATCCCGGGAAACTGGGGGTAATACTCCATAGTTCGTGCTGACTGGAATGTTATGCGAACGAAAGACCCGTCGCTTCAGGATGAGTCTGCGGCCGATTAGGTAGTTGTTGGGGTAACGGCCCAACAAGCCTGTCATCGGTACGGGTTGTGGGAGCAAGAGCCCGGAGATGGATTCTGAGACACGAATCCAGGCCCTACGGGGCGCAGCAGGCGCGAAAACTTTACCATGCGGGCAACCGTGATAAGGAAACCCCGAGTGCCAGCACAGGCTGGCTGTCCACCAGTGTAAATAACTGGTGAAGAAAGGGCCGGGCAAGACCGGTGCCAGCCGCCGCGGTAATACCGGCGGCTCGAGTGGTGGCCGCTATTACTGGGCTTAAAGGGTCCGTAGCTGGATATACAAGTCCCTTGAGAAATCCGCCGGCTTAACCGGTGGGCGTTCAGGGGAAACTGTATTTCTAGGGACCGGGAGAGGTGAGAGGTACTGCCGGGGTAGGAGTGAAATCCTGTAATCCCGGTGGGACCACCTATGGCGAAGGCATCTCACCAGAACGGGTCCGACAGTGAGGGACGAAAGCTGGGGGAGCAAACCGGATTAGATACCCGGGTAGTCCCAGCTGTAAACGATGCGCGTTAGGTGTGTCAGTGACCACGTGTCACTGAGGTGCCGAAGGGAAACCGTGAAACGCGCCGCCTGGGGAGTACGGTCGCAAGGCTGAAACTTAAAGGAATTGGCGGGGGAGCACCACAACGGGTGGAGCCTGCGGTTTAATCGGACTCAACGCCGGAAATCTCACCGGATAAGACAGCTGCATGATAGTCGGGATGAAGACTCTACTTGACTAGCTGAGAGGAGGTGCATGGCCGTCGTCAGTTCGTACTGTGAAGCATCCTGTTTAGTCAGGCAACGAGCGAGACCCACGCGAGCAGTTGCCAGCTTGACCTTCGGGTTGATGGGGACACTGCTCGGACCGCCTCTGCTAAAGGGGAGGAAGGAATGGGCAACGGTAGGTCAGCATGCCCCGAATTATCCGGGCTACACGCGGGCTACAATGGACAGGACAATGGGTTTCGACACCGAGAGGTGAGGATAATCTCCTAAACCTGTCCGAAGTTCGGATTGCGGGTTGTAACTCACCCGCATGAAGCTGGAATCCGTAGTAATCGCGTTTCAACATAGCGCGGTGAATATGTCCCTGCTCCTTGCACACACCGCCCGTCAAACCACCCGAGTGAGGTCTTGATGAGGATGTATCAGTGATATGTTCGAATCTGGGTTTTGCAAGGGGGGTTAAGTCGTAACAAGGTAGCCG
>AS000239|NR_074177.1|SP00018 Archaea;Euryarchaeota;Methanomicrobia;Methanomicrobiales;Methanospirillaceae;Methanospirillum;hungatei JF-1
ATTCTGGTTGATCCTGCCAGAGGCCACTGCTATCGGGGTTTGACTAAGCCATGCGAGTCGAGAGGTGCAAGACCTCGGCGTACTGCTCAGTAACACGTGGACAATCTGCCCTGAAGAGGAGGATAATCCCGGGAAACTGGGGGTAATACTCCATAGTTCGTGCTGACTGGAATGTTATGCGAACGAAAGATCCGTCGCTTCAGGATGAGTCTGCGGCCGATTAGGTAGTTGTTGGGGTAACGGCCCAACAAGCCTGTCATCGGTACGGGTTGTGGGAGCAAGAGCCCGGAGATGGATTCTGAGACACGAATCCAGGCCCTACGGGGCGCAGCAGGCGCGAAAACTTTACCATGCGGGCAACCGTGATAAGGAAACCCCGAGTGCCAGCACAGGCTGGCTGTCCACCAGTGTAAATAACTGGTGAAGAAAGGGCCGGGCAAGACCGGTGCCAGCCGCCGCGGTAATACCGGCGGCTCGAGTGGTGGCCGCTATTACTGGGCTTAAAGGGTCCGTAGCTGGATATACAAGTCCCTTGAGAAATCCGCCGGCTTAACCGGTGGGCGTTCAGGGGAAACTGTATTTCTAGGGACCGGGAGAGGTGAGAGGTACTGCCGGGGTAGGAGTGAAATCCTGTAATCCCGGTGGGACCACCTATGGCGAAGGCATCTCACCAGAACGGGTCCGACAGTGAGGGACGAAAGCTGGGGGAGCAAACCGGATTAGATACCCGGGTAGTCCCAGCTGTAAACGATGCGCGTTAGGTGTGTCAGTGACCACGTGTCACTGAGGTGCCGAAGGGAAACCGTGAAACGCGCCGCCTGGGGAGTACGGTCGCAAGGCTGAAACTTAAAGGAATTGGCGGGGGAGCACCACAACGGGTGGAGCCTGCGGTTTAATCGGACTCAACGCCGGAAATCTCACCGGATAAGACAGCTGAATGATAGTCGGGATGAAGACTCTACTTGACTAGCTGAGAGGAGGTGCATGGCCGTCGTCAGTTCGTACTGTGAAGCATCCTGTTTAGTCAGGCAACGAGCGAGACCCACGCGAGCAGTTGCCAGCTTGACCTTCGGGTTGATGGGGACACTGCTCGGACCGCCTCTGCTAAAGGGGAGGAAGGAATGGGCAACGGTAGGTCAGCATGCCCCGAATTATCCGGGCTACACGCGGGCTACAATGGACAGGACAATGGGTTTCGACACCGAGAGGTGAGGATAATCTCCTAAACCTGTCCGAAGTTCGGATTGCGGGTTGTAACTCACCCGCATGAAGCTGGAATCCGTAGTAATCGCGTTTCAACATAGCGCGGTGAATATGTCCCTGCTCCTTGCACACACCGCCCGTCAAACCACCCGAGTGAGGTCTTGATGAGGATGTATCAGTGATATGTTCGAATCTGGGTTTTGCAAGGGGGGTTAAGTCGTAACAAGGTAGCCGTAGGGGAATCTGCGGCTGGATCACCTCCT
>AS000240|JN030680.1|SP00018 Archaea;Euryarchaeota;Methanomicrobia;Methanomicrobiales;Methanospirillaceae;Methanospirillum;hungatei JF-1
ATTCTGGTTGATCCTGCCAGAGGCCACTGCTATCGGGGTTTGACTAAGCCATGCGAGTCGAGAGGTGTAAGACCTCGGCGTACTGCTCAGTAACACGTGGACAATCTGCCCTGAAGTGGAGGATAATCCCGGGAAACTGGGGGTAATACTCCATAGTTCGTGCTGACTGGAATGTTATGCGAACAAAAGATCCGTCGCTTCAGGATGAGTCTGCGGCCGATTAGGTAGTTGTTGGGGTAACGGCCCAACAAGCCTGTCATCGGTACGGGTTGTGGGAGCAAGAGCCCGGAGATGGATTCTGAGACACGAATCCAGGCCCTACGGGGCGCAGCAGGCGCGAAAACTTTACCATGCGGGCAACCGTGATAAGGAAACCCCGAGTGCCAGCACAGGCTGGCTGTCCACCAGTGTAAATAACTGGTGAAGAAAGGGCCGGGCAAGACCGGTGCCAGCCGCCGCGGTAATACCGGCGGCTCGAGTGGTGGCCGCTATTACTGGGCTTAAAGGGTCCGTAGCTGGATATACAAGTCCCTTGAGAAATCCGCCGGCTTAACCGGTGGGCGTTCAGGGGAAACTGTATTTCTAGGGACCGGGAGAGGTGAGAGGTACTGCCGGGGTAGGAGTGAAATCCTGTAATCCCGGTGGGACCACCTATGGCGAAGGCATCTCACCAGAACGGGTCCGACAGTGAGGGACGAAAGCTGGGGGAGCAAACCGGATTAGATACCCGGGTAGTCCCAGCTGTAAACGATGCGCGTTAGGTGTGTCAGTGACCACGTGTCACTGAGGTGCCGAAGGGAAACCGTGAAACGCGCCGCCTGGGGAGTACGGTCGCAAGGCTGAAACTTAAAGGAATTGGCGGGGGAGCACCACAACGGGTGGAGCCTGCGGTTTAATCGGACTCAACGCCGGAAATCTCACCGGATAAGACAGCTGAATGATAGTCGGGATGAAGACTCTACTTGACTAGCTGAGAGGAGGTGCATGGCCGTCGTCAGTTCGTACTGTGAAGCATCCTGTTTAGTCAGGCAACGAGCGAGACCCACGCGAGCAGTTGCCAGCTTGACCTTCGGGTTGATGGGGACACTGCTCGGACCGCCTCTGCTAAAGGGGAGGAAGGAATGGGCAACGGTAGGTCAGCATGCCCCGAATTATCCGGGCTACACGCGGGCTACAATGGACAGGACAATGGGTTTCGACACCGAGAGGTGAGGATAATCTCCTAAACCTGTCCGAAGTTCGGATTGCGGGTTGTAACTCACCCGCATGAAGCTGGAATCCGTAGTAATCGCGTTTCAACATAGCGCGGTGAATATGTCCCTGCTCCTTGCACACACCGCCCGTCAAACCACCCGAGTGAGGTCTTGATGAGGATGTATCATTGATATGTTCGAATCTGGGTTTTGCAAGGGGGGTTAAGTCGTAACAAGGTAGCCGTAGGG
>AS000241|EU591660.1|SP00018 Archaea;Euryarchaeota;Methanomicrobia;Methanomicrobiales;Methanospirillaceae;Methanospirillum;hungatei JF-1
GCCAGAGGCCACTGCTATCGGGGTTTGACTAAGCCATGCGAGTCGAGAGGTGCAAGACCTCGGCGTACTGCTCAGTAACACGTGGACAATCTGCCCTGAAGAGGAGGATAATCCCGGGAAACTGGGGGTAATACTCCATAGTTCGTGCTGACTGGAATGTTATGCGAACGAAAGATCCGTCGCTTCAGGATGAGTCTGCGGCCGATTAGGTAGTTGTTGGGGTAACGGCCCAACAAGCCTGTCATCGGTACGGGTTGTGGGAGCAAGAGCCCGGAGATGGATTCTGAGACACGAATCCAGGCCCTACGGGGCGCAGCAGGCGCGAAAACTTTACCATGCGGGCAACCGTGATAAGGAAACCCCGAGTGCCAGCACAGGCTGGCTGTCCACCAGTGTAAATAACTGGTGAAGAAAGGGCCGGGCAAGACCGGTGCCAGCCGCCGCGGTAATACCGGCGGCTCGAGTGGTGGCCGCTATTACTGGGCTTAAAGGGTCCGTAGCTGGATATACAAGTCCCTTGAGAAATCCGCCGGCTTAACCGGTGGGCGTTCAGGGGAAACTGTATTTCTAGGGACCGGGAGAGGTGAGAGGTACTGCCGGGGTAGGAGTGAAATCCTGTAATCCCGGTGGGACCACCTATGGCGAAGGCATCTCACCAGAACGGGTCCGACAGTGAGGGACGAAAGCTGGGGGAGCAAACCGGATTAGATACCCGGGTAGTCCCAGCTGTAAACGATGCGCGTTAGGTGTGTCAGTGACCACGTGTCACTGAGGTGCCGAAGGGAAACCGTGAAACGCGCCGCCTGGGGAGTACGGTCGCAAGGCTGAAACTTAAAGGAATTGGCGGGGGAGCACCACAACGGGTGGAGCCTGCGGTTTAATCGGACTCAACGCCGGAAATCTCACCGGATAAGACAGCTGAATGATAGTCGGGATGAAGACTCTACTTGACTAGCTGAGAGGAGGTGCATGGCCGTCGTCAGTTCGTACTGTGAAGCATCCTGTTTAGTCAGGCAACGAGCGAGACCCACGCGAGCAGTTGCCAGCTTGACCTTCGGGTTGATGGGGACACTGCTCGGACCGCCTCTGCTAAAGGGGAGGAAGGAATGGGCAACGGTAGGTCAGCATGCCCCGAATTATCCGGGCTACACGCGGGCTACAATGGACAGGACAATGGGTTTCGACACCGAGAGGTGAGGATAATCTCCTAAACCTGTCCGAAGTTCGGATTGCGGGTTGTAACTCACCCGCATGAAGCTGGAATCCGTAGTAATCGCGTTTCAACATAGCGCGGTGAATATGTCCCTGCTCCTTGCACACACCGCCCGTCAAACCACCCGAGTGAGGTCTTGATGAGGATGTATCATTGATATGTTCGAATCTGGGTTTTGCAAGGGGGGTTAAGTCGTAACAAGGTAGCCAAGGGCGAATTCGCGGC
>AS000242|JN030691.1|SP00018 Archaea;Euryarchaeota;Methanomicrobia;Methanomicrobiales;Methanospirillaceae;Methanospirillum;hungatei JF-1
ATTCTGGTTGATCCTGCCAGAGGCCACTGCTATCGGGGTTTGACTAAGCCATGCGAGTCGAGAGGTGTAAGACCTCGGCGTACTGCTCAGTAACACGTGGACAATCTGCCCTGAAGTGGAGGATAATCCCGGGAAACTGGGGGTAATACTCCATAGTTCGTGCTGACTGGAATGTTATGCGAACAAAAGATCCGTCGCTTCAGGATGAGTCTGCGGCCGATTAGGTAGTTGTTGGGGTAACGGCCCAACAAGCCTGTCATCGGTACGGGTTGTGGGAGCAAGAGCCCGGAGATGGATTCTGAGACACGAATCCAGGCCCTACGGGGCGCAGCAGGCGCGAAAACTTTACCATGCGGGCAACCGTGATAAGGAAACCCCGAGTGCCAGCACAGGCTGGCTGTCCACCAGTGTAAATAACTGGTGAAGAAAGGGCCGGGCAAGACCGGTGCCAGCCGCCGCGGTAATACCGGCGGCTCGAGTGGTGGCCGCTATTACTGGGCTTAAAGGGTCCGTAGCTGGATATACAAGTCCCTTGAGAAATCCGCCGGCTTAACCGGTGGGCGTTCAGGGGAAACTGTATTTCTAGGGACCGGGAGAGGTGAGAGGTACTGCCGGGGTAGGAGTGAAATCCTGTAATCCCGGTGGGACCACCTATGGCGAAGGCATCTCACCAGAACGGGTCCGACAGTGAGGGACGAAAGCTGGGGGAGCAAACCGGATTAGATACCCGGGTAGTCCCAGCTGTAAACGATGCGCGTTAGGTGTGTCAGTGACCACGTGTCACTGAGGTGCCGAAGGGAAACCGTGAAACGCGCCGCCTGGGGAGTACGGTCGCAAGGCTGAAACTTAAAGGAATTGGCGGGGGAGCACCACAACGGGTGGAGCCTGCGGTTTAATCGGACTCAACGCCGGGAATCTCACCGGATAAGACAGCTGAATGATAGTCGGGATGAAGACTCTACTTGACTAGCTGAGAGGAGGTGCATGGCCGTCGTCAGTTCGTACTGTGAAGCATCCTGTTTAGTCAGGCAACGAGCGAGACCCACGCGAGCAGTTGCCAGCTTGACCTTCGGGTTGATGGGGACACTGCTCGGACCGCCTCTGCTAAAGGGGAGGAAGGAATGGGCAACGGTAGGTCAGCATGCCCCGAATTATCCGGGCTACACGCGGGCTACAATGGACAGGACAATGGGTTTCGACACCGAGAGGTGAGGATAATCTCCTAAACCTGTCCGAAGTTCGGATTGCGGGTTGTAACTCACCCGCATGAAGCTGGAATCCGTAGTAATCGCGTTTCAACATAGCGCGGTGAATATGTCCCTGCTCCTTGCACACACCGCCCGTCAAACCACCCGAGTGAGGTCTTGATGAGGATGTATCATTGATATGTTCGAATCTGGGTTTTGCAAGGGGGGTTAAGTCGTAACAAGGTAGCCGTAGGGGA
>AS000243|EU888810.1|SP00018 Archaea;Euryarchaeota;Methanomicrobia;Methanomicrobiales;Methanospirillaceae;Methanospirillum;hungatei JF-1
TCCGGTTGATCCTGCCAGAGGCCACTGCTATCGGGGTTTGACTAAGCCATGCGAGTCGAGAGGTGCAAGACCTCGGCGTACTGCTCAGTAACACGTGGACAATCTGCCCTGAAGTGGAGGATAATCCCGGGAAACTGGGGGTAATACTCCATAGTTCGTGCTGACTGGAATGTTATGCGAACGAAAGATCCGTCGCTTCAGGATGAGTCTGCGGCCGATTAGGTAGTTGTTGGGGTAACGGCCCAACAAGCCTGTCATCGGTACGGGTTGTGGGAGCAAGAGCCCGGAGATGGATTCTGAGACACGAATCCAGGCCCTACGGGGCGCAGCAGGCGCGAAAACTTTACCATGCGGGCAACCGTGATAAGGAAACCCCGAGTGCCAGCACAGGCTGGCTGTCCACCAGTGTAAATAACTGGTGAAGAAAGGGCCGGGCAAGACCGGTGCCAGCCGCCGCGGTAATACCGGCGGCTCGAGTGGTGGCCGCTATTACTGGGCTTAAAGGGTCCGTAGCTGGATATACAAGTCCCTTGAGAAATCCGCCGGCTTAACCGGTGGGCGTTCAGGGGAAACTGTATTTCTAGGGACCGGGAGAGGTGAGAGGTACTGCCGGGGTAGGAGTGAAATCCTGTAATCCCGGTGGGACCACCTATGGCGAAGGCATCTCACCAGAACGGGTCCGACAGTGAGGGACGAAAGCTGGGGGAGCAAACCGGATTAGATACCCGGGTAGTCCCAGCTGTAAACGATGCGCGTTAGGTGTGTCAGTGACCACGTGTCACTGAGGTGCCGAAGGGAAACCGTGAAACGCGCCGCCTGGGGAGTACGGTCGCAAGGCTGAAACTTAAAGGAATTGGCGGGGGAGCACCACAACGGGTGGAGCCTGCGGTTTAATCGGACTCAACGCCGGAAATCTCACCGGATAAGACAGCTGCATGATAGTCGGGATGAAGACTCTACTTGACTAGCTGAGAGGAGGTGCATGGCCGTCGTCAGTTCGTACTGTGAAGCATCCTGTTTAGTCAGGCAACGAGCGAGACCCACGCGAGCAGTTGCCAGCTTGACCTTCGGGTTGATGGGGACACTGCTCGGACCGCCTCTGCTAAAGGGGAGGAAGGAATGGGCAACGGTAGGTCAGCATGCCCCGAATTATCCGGGCTACACGCGGGCTACAATGGACAGGACAATGGGTTTCGACACCGAGAGGTGAGGATAATCTCCTAAACCTGTCCGAAGTTCGGATTGCGGGTTGTAACTCACCCGCATGAAGCTGGAATCCGTAGTAATCGCGTTTCAACATAGCGCGGTGAATATGTCCCTGCTCCTTGCACACACCGCCCGTCAAACCACCCGAGTGAGGTCTTGATGAGGATGTATCAGTGATATGTTCGAATCTGGGTTTTGCAAGGGGGGTTAAGTCGTAACAAGGTAGCCG
>AS000244|EU888809.1|SP00018 Archaea;Euryarchaeota;Methanomicrobia;Methanomicrobiales;Methanospirillaceae;Methanospirillum;hungatei JF-1
TCCGGTTGATCCTGCCAGAGGCCACTGCTATCGGGGTTTGACTAAGCCATGCGAGTCGAGAGGTGCAAGACCTCGGCGTACTGCCCAGTAACACGTGGACAATCTGCCCTGAAGTGGAGGATAATCCCGGGAAACTGGGGGTAATACTCCATAGTTCGTGCTGACTGGAATGTTATGCGAACGAAAGATCCGTCGCTTCAGGATGAGTCTGCGGCCGATTAGGTAGTTGTTGGGGTAACGGCCCAACAAGCCTGTCATCGGTACGGGTTGTGGGAGCAAGAGCCCGGAGATGGATTCTGAGACACGAATCCAGGCCCTACGGGGCGCAGCAGGCGCGAAAACTTTACCATGCGGGCAACCGTGATAAGGAAACCCCGAGTGCCAGCACAGGCTGGCTGTCCACCAGTGTAAATAACTGGTGAAGAAAGGGCCGGGCAAGACCGGTGCCAGCCGCCGCGGTAATACCGGCGGCTCGAGTGGTGGCCGCTATTACTGGGCTTAAAGGGTCCGTAGCTGGATATACAAGTCCCTTGAGAAATCCGCCGGCTTAACCGGTGGGCGTTCGGGGGAAACTGTATTTCTAGGGACCGGGAGAGGTGAGAGGTACTGCCGGGGTAGGAGTGAAATCCTGTAATCCCGGTGGGACCACCTATGGCGAAGGCATCTCACCAGAACGGGTCCGACAGTGAGGGACGAAAGCTGGGGGAGCAAACCGGATTAGATACCCGGGTAGTCCCAGCTGTAAACGATGCGCGTTAGGTGTGTCAGTGACCACGTGTCACTGAGGTGCCGAAGGGAAACCGTGAAACGCGCCGCCTGGGGAGTACGGTCGCAAGGCTGAAACTTAAAGGAATTGGCGGGGGAGCACCACAACGGGTGGAGCCTGCGGTTTAATCGGACTCAACGCCGGAAATCTCACCGGATAAGACAGCTGCATGATAGTCGGGATGAAGACTCTACTTGACTAGCTGAGAGGAGGTGCATGGCCGTCGTCAGTTCGTACTGTGAAGCATCCTGTTTAGTCAGGCAACGAGCGAGACCCACGCGAGCAGTTGCCAGCTTGACCTTCGGGTTGATGGGGACACTGCTCGGACCGCCTCTGCTAAAGGGGAGGAAGGAATGGGCAACGGTAGGTCAGCATGCCCCGAATTATCCGGGCTACACGCGGGCTACAATGGACAGGACAATGGGTTTCGACACCGAGAGGTGAGGATAATCTCCTAAACCTGTCCGAAGTTCGGATTGCGGGTTGTAACTCACCCGCATGAAGCTGGAATCCGTAGTAATCGCGTTTCAACATAGCGCGGTGAATATGTCCCTGCTCCTTGCACACACCGCCCGTCAAACCACCCGAGTGAGGTCTTGATGAGGATGTATCAGTGATATGTTCGAATCTGGGTTTTGCAAGGGGGGTTAAGTCGTAACAAGGTAGCCG
>AS000245|KM408634.1|SP00018 Archaea;Euryarchaeota;Methanomicrobia;Methanomicrobiales;Methanospirillaceae;Methanospirillum;hungatei JF-1
TCCGGTTGATCCTGCCGGAGGCCACTGCTATCGGGGTTTGACTAAGCCATGCGAGTCGAGAGGTGCAAGACCTCGGCGTACTGCTCAGTAACACGTGGACAATCTGCCCTGAAGAGGAGGATAATCCCGGGAAACTGGGGGTAATACTCCATAGTTCGTGCTGACTGGAATGTTATGCGAACGAAAGATCCGTCGCTTCAGGATGAGTCTGCGGCCGATTAGGTAGTTGTTGGGGTAACGGCCCAACAAGCCTGTCATCGGTACGGGTTGTGGGAGCAAGAGCCCGGAGATGGATTCTGAGACACGAATCCAGGCCCTACGGGGCGCAGCAGGCGCGAAAACTTTACCATGCGGGCAACCGTGATAAGGAAACCCCGAGTGCCAGCACAGGCTGGCTGTCCACCAGTGTAAATAACTGGTGAAGAAAGGGCCGGGCAAGACCGGTGCCAGCCGCCGCGGTAATACCGGCGGCTCGAGTGGTGGCCGCTATTACTGGGCTTAAAGGGTCCGTAGCTGGATATACAAGTCCCTTGAGAAATCCGCCGGCTTAACCGGTGGGCGTTCAGGGGAAACTGTATTTCTAGGGACCGGGAGAGGTGAGAGGTACTGCCGGGGTAGGAGTGAAATCCTGTAATCTCGGGTGGGACCACCTATGGCGAAGGCATCTCACCAGAACGGGTCCGACAGTGAGGGACGAAAGCTGGGGGAGCAAACCGGATTAGATACCCGGGTAGTCCCAGCTGTAAACGATGCGCGTTAGGTGTGTCAGTGACCACGTGTCACTGAGGTGCCGAAGGGAAACCGTGAAACGCGCCGCCTGGGGAGTACGGTCGCAAGGCTGAAACTTAATGGAATTGGCGGGGGAGCACCACAACGGGTGGAGCCTGCGGTTTAATCGGACTCAACGCCGGAAATCTCACCGGATAAGACAGCTGCATGATAGTCGGGATGAAGACTCTACTTGACTAGCTGAGAGGAGGTGCATGGCCGTCGTCAGTTCGTACTGTGAAGCATCCTGTTTAGTCAGGCAACGAGCGAGACCCACGCGAGCAGTTGCCAGCTTGACCTTCGGGTTGATGGGGACACTGCTCGGACCGCCTCTGCTAAAGGGGAGGAAGGAATGGGCAACGGTAGGTCAGCATGCCCCGAATTATCCGGGCTACACGCGGGCTACAATGGACAGGACAATGGGTTTCGACACCGAGAGGTGAGGATAATCTCCTAAACCTGTCCGAAGTTCGGATTGCGGGTTGTAACTCACCCGCATGAAGCTGGAATCCGTAGTAATCGCGTTTCAACATAGCGCGGTGAATATGTCCCTGCTCCTTGCACACACCGCCCGTCAAACCACCCGAGTGAGGTCTTGATGAGGATGTATCAGTGATATGTTCGAATCTGGGTTTTGCAAGGGGGGTTAAGTCGTAACAAGGTAGCCGTA
>AS000246|JN030689.1|SP00018 Archaea;Euryarchaeota;Methanomicrobia;Methanomicrobiales;Methanospirillaceae;Methanospirillum;hungatei JF-1
ATTCTGGTTGATCCTGCCAGAGGCCACTGCTATCGGGGTTTGACTAAGCCATGCGAGTCGAGAGGTGCAAGACCTCGGCGTACTGCTCAGTAACACGTGGACAATCTGCCCTGAAGAGGAGGATAATCCCGGGAAACTGGGGGTAATACTCCATAGTTCGTGCTGACTGGAATGTTATGCGAACGAAAGATCCGTCGCTTCAGGATGAGTCTGCGGCCGATTAGGTAGTTGTTGGGGTAACGGCCCAACAAGCCTGTCATCGGTACGGGTTGTGGGAGCAAGAGCCCGGAGATGGATTCTGAGACACGAATCCAGGCCCTACGGGGCGCAGCAGGCGCGAAAACTTTACCATGCGGGCAACCGTGATAAGGAAACCCCGAGTGCCAGCACAGGCTGGCTGTCCACCAGTGTAAATAACTGGTGAAGAAAGGGCCGGGCAAGACCGGTGCCAGCCGCCGCGGTAATACCGGCGGCTCGAGTGGTGGCCGCTATTACTGGGCTTAAAGGGTCCGTAGCTGGATATACAAGTCCCTTGAGAAATCCGCCGGCTTAACCGGTGGGCGTTCAGGGGAAACTGTATTTCTAGGGACCGGGAGAGGTGAGAGGTACTGCCGGGGTAGGAGTGAAATCCTGTAATCCCGGTGGGACCACCTATGGCGAAGGCATCTCACCAGAACGGGTCCGACAGTGAGGGACGAAAGCTGGGGGAGCAAACCGGATTAGATACCCGGGTAGTCCCAGCTGTAAACGATGCGCGTTAGGTGTGTCAGTGACCACGTGTCACTGAGGTGCCGAAGGGAAACCGTGAAACGCGCCGCCTGGGGAGTACGGTCGCAAGGCTGAAACTTAAAGGAATTGGCGGGGGAGCACCACAACGGGTGGAGCCTGCGGTTTAATCGGACTCAACGCCGGGAATCTCACCGGATAAGACAGCTGAATGATAGTCGGGATGAAGACTCTACTTGACTAGCTGAGAGGAGGTGCATGGCCGTCGTCAGTTCGTACTGTGAAGCATCCTGTTTAGTCAGGCAACGAGCGAGACCCACGCGAGCAGTTGCCAGCTTGACCTTCGGGTTGATGGGGACACTGCTCGGACCGCCTCTGCTAAAGGGGAGGAAGGAATGGGCAACGGTAGGTCAGCATGCCCCGAATTATCCGGGCTACACGCGGGCTACAATGGACAGGACAATGGGTTTCGACACCGAGAGGTGAGGATAATCTCCTAAACCTGTCCGAAGTTCGGATTGCGGGTTGTAACTCACCCGCATGAAGCTGGAATCCGTAGTAATCGCGTTTCAACATAGCGCGGTGAATATGTCCCTGCTCCTTGCACACACCGCCCGTCAAACCACCCGAGTGAGGTCTTGATGAGGATGTATCATTGATATGTTCGAATCTGGGTTTTGCAAGGGGGGTTAAGTCGTAACAAGGTAGCCGTA
>AS000247|M60880.1|SP00018 Archaea;Euryarchaeota;Methanomicrobia;Methanomicrobiales;Methanospirillaceae;Methanospirillum;hungatei JF-1
ATTCTGNTTGATCCTGCCAGAGGCCACTGCTATCGGGGTTTGACTAAGCCATGCGAGTCGAGAGGTGCAAGACCTCGGCGTACTGCTCAGTAACACGTGGACAATCTGCCCTGAAGAGGAGGATAATCCCGGGAAACTGGGGGTAATACTCCATAGTTCGTGCTGACTGGAATGTTATGCGAACGAAAGATCCGTCGCTTCAGGATGAGTCTGCGGCCGATTAGGTAGTTGTTGGGGTAACGGCCCAACAAGCCTGTCATCGGTACGGGTTGTGGGAGCAAGAGCCCGGAGATGGATTCTGAGACACGAATCCAGGCCCTACGGGGCGCAGCAGGCGCGAAAACTTTACCATGCGGGCAACCGTGATAAGGAAACCCCGAGTGCCAGCACAGGCTGGCTGTCCACCAGTGTAAATAACTGGTGAAGAAAGGGCCGGGCAAGACCGGTGCCAGCCGCCGCGGTAATACCGGCGGCTCGAGTGGTGGCCGCTATTACTGGGCTTAAAGGGTCCGTAGCTGGATATACAAGTCCCTTGAGAAATCCGCCGGCTTAACCGGTGGGCGTTCAGGGGAAACTGTATTTCTAGGGACCGGGAGAGGTGAGAGGTACTGCCGGGGTAGGAGTGAAATCCTGTAATCCCGGTGGGACCACCTATGGCGAAGGCATCTCACCAGAACGGGTCCGACAGTGAGGGACGAAAGCTGGGGGAGCAAACCGGATTAGATACCCGGGTAGTCCCAGCTGTAAACGATGCGCGTTAGGTGTGTCAGTGACCACGTGTCACTGAGGTGCCGAAGGGAAACCGTGAAACGCGCCGCCTGGGGAGTACGGTCGCAAGGCTGAAACTTAAAGGAATTGGCGGGGGAGCACCACAACGGGTGGAGCCTGCGGTTTAATCGGACTCAACGCCGGAAATCTCACCGGATAAGACAGCTGAATGATAGTCGGGATGAAGACTCTACTTGACTAGCTGAGAGGAGGTGCATGGCCGTCGTCAGTTCGTACTGTGAAGCATCCTGTTTAGTCAGGCAACGAGCGAGACCCACGCGAGCAGTTGCCAGCTTGACCTTCGGGTTGATGGGGACACTGCTCGGACCGCCTCTGCTAAAGGGGAGGAAGGAATGGGCAACGGTAGGTCAGCATGCCCCGAATTATCCGGGCTACACGCGGGCTACAATGGACAGGACAATGGGTTTCGACACCGAGAGGTGAGGATAATCTCCTAAACCTGTCCGAAGTTCGGATTGCGGGTTGTAACTCACCCGCATGAAGCTGGAATCCGTAGTAATCGCGTTTCAACATAGCGCGGTGAATATGTCCCTGCTCCTTGCACACACCGCCCGTCAAACCACCCGAGTGAGGTCTTGATGAGGATGTATCATTGATATGTTCGAATCTGGGTTTTGCAAGGGGGGTTAAGTCGTAACAAGGTAGCCGTAGGGGAATCTGCGGCTGGATCACCTCCT
>AS000248|NC_007796.1|SP00018 Archaea;Euryarchaeota;Methanomicrobia;Methanomicrobiales;Methanospirillaceae;Methanospirillum;hungatei JF-1
GGTTGATCCTGCCAGAGGCCACTGCTATCGGGGTTTGACTAAGCCATGCGAGTCGAGAGGTGCAAGACCTCGGCGTACTGCTCAGTAACACGTGGACAATCTGCCCTGAAGAGGAGGATAATCCCGGGAAACTGGGGGTAATACTCCATAGTTCGTGCTGACTGGAATGTTATGCGAACGAAAGATCCGTCGCTTCAGGATGAGTCTGCGGCCGATTAGGTAGTTGTTGGGGTAACGGCCCAACAAGCCTGTCATCGGTACGGGTTGTGGGAGCAAGAGCCCGGAGATGGATTCTGAGACACGAATCCAGGCCCTACGGGGCGCAGCAGGCGCGAAAACTTTACCATGCGGGCAACCGTGATAAGGAAACCCCGAGTGCCAGCACAGGCTGGCTGTCCACCAGTGTAAATAACTGGTGAAGAAAGGGCCGGGCAAGACCGGTGCCAGCCGCCGCGGTAATACCGGCGGCTCGAGTGGTGGCCGCTATTACTGGGCTTAAAGGGTCCGTAGCTGGATATACAAGTCCCTTGAGAAATCCGCCGGCTTAACCGGTGGGCGTTCAGGGGAAACTGTATTTCTAGGGACCGGGAGAGGTGAGAGGTACTGCCGGGGTAGGAGTGAAATCCTGTAATCCCGGTGGGACCACCTATGGCGAAGGCATCTCACCAGAACGGGTCCGACAGTGAGGGACGAAAGCTGGGGGAGCAAACCGGATTAGATACCCGGGTAGTCCCAGCTGTAAACGATGCGCGTTAGGTGTGTCAGTGACCACGTGTCACTGAGGTGCCGAAGGGAAACCGTGAAACGCGCCGCCTGGGGAGTACGGTCGCAAGGCTGAAACTTAAAGGAATTGGCGGGGGAGCACCACAACGGGTGGAGCCTGCGGTTTAATCGGACTCAACGCCGGAAATCTCACCGGATAAGACAGCTGCATGATAGTCGGGATGAAGACTCTACTTGACTAGCTGAGAGGAGGTGCATGGCCGTCGTCAGTTCGTACTGTGAAGCATCCTGTTTAGTCAGGCAACGAGCGAGACCCACGCGAGCAGTTGCCAGCTTGACCTTCGGGTTGATGGGGACACTGCTCGGACCGCCTCTGCTAAAGGGGAGGAAGGAATGGGCAACGGTAGGTCAGCATGCCCCGAATTATCCGGGCTACACGCGGGCTACAATGGACAGGACAATGGGTTTCGACACCGAGAGGTGAGGATAATCTCCTAAACCTGTCCGAAGTTCGGATTGCGGGTTGTAACTCACCCGCATGAAGCTGGAATCCGTAGTAATCGCGTTTCAACATAGCGCGGTGAATATGTCCCTGCTCCTTGCACACACCGCCCGTCAAACCACCCGAGTGAGGTCTTGATGAGGATGTATCAGTGATATGTTCGAATCTGGGTTTTGCAAGGGGGGTTAAGTCGTAACAAGGTAGCCGTA
>AS000249|EU591673.1|SP00018 Archaea;Euryarchaeota;Methanomicrobia;Methanomicrobiales;Methanospirillaceae;Methanospirillum;hungatei JF-1
[truncated: 4,378,142 more chars]
