# Supplementary material for: In silico evaluation and selection of the best 16S rRNA gene primers for use in next-generation sequencing to detect oral bacteria and archaea
Source: Microbiome. 2023 Mar 23;11:58. doi: 10.1186/s40168-023-01481-6 (PMC10035280; doi:10.1186/s40168-023-01481-6)
Supplement: Supplementary file 10 — Additional file 9: Oral-archaea database of the 16S rRNA gene sequences which was used in the present study for the coverage analysis. [file 40168_2023_1481_MOESM9_ESM.fa]

>AS000001|BA000002.3|SP00001 Archaea;Crenarchaeota;Thermoprotei;Desulfurococcales;Desulfurococcaceae;Aeropyrum;pernix
TACGGCTACCTTGTTACGACTTCTCCCCCCTCGGGGGGAGGGGGTTCGACCCCCTCCCGGCGGAGAGGGCCTCACCCCCTCCCCCCTCGGGTGGAGCGACGGGCAGTGTGTGCAAGGAGCAGGGACGTATTCACCGCGCGATGATGACGCGCGGTTACTAGGGATTCCACGTTCACGAGGGCGAGTTGCAGCCCTCGATCCCAACTGAGGCGGGGTTTGAGGGATTGCCTCCCCCTTTCGGGGTCGGCACCCGCTGTCCCCGCCATTGTAGCCCGCGTGCAGCCCGGGGGTTTAGGGGCATGCTGACCTGCCGTTGCCCCCTCCTTCCTCCGCCTTAGCGGCGGCAGTCCCCCTAGTGTGCCCCCCGGGTCGCCCCGGGGATGGCAACTAGGGGCGGGGGTCTCGCTCGTTGCCTGACTTAACAGGACACCTCACGGCACGAGCTGGCGACGGCCATGCATCTCCCCTCAGCGCGTCGGGCAAGGCCTTCAGCCTGGCCGTCATCCTGCTGTCGCCCCCGGTGGAGGTTCCCGGCGTTGACTCCAATTAAGCCGCAGGCTCCACCCCTTGTGGTGCTCCCCCGCCAATTCCTTTAAGTTTGCTGGGCCCGGGGAGGGGTCTTCCAAGAAGCTCATTTAACTTCTTACTTTTACAAGGATGTCTAAACCCTATGTAATGTGCAAAGCGTCTCAGGGAGGCGAGTGACGCTATCCTCAACCTCCAAACTCCATCACTACCAAGGTAAATGCCGGTTACTTTAACTCCGACTTTCTCTAACACCTGAGCCAGAAATTTTAGCGGCTCCATAATTTGTTGCGAAACATCGACCTGAACTCCTTTGCTAGATTTTATCACACTACCTTCTGCGTCAACAAAACCCTTTACATATTCTATTTGAAGTGCTAGAGGTCCATCTTTCACCCTTTGAGGCGTAGGCCACGGAGTTTTCCTGGAGCTTGTGCTTAGAGGGTGCTCAAACTGATTTACTAGTATGTGAAAGAGCTGCTTAGAACTTATCCGCACTCTATAGGCTCCCCGTTTATATTGGTAAACTCTTACATTATGGAAACCTAGAATTCTGAGTTTTGAGACTATAACTCTCTCCAGATAGTCTTTATTCGACGAGTACCATATCACATAGTAATTCCTCGAGTACCTATATACAGAGCCGTCCCTGAGAGCACCAACCAAGTAAAATAAAGCATACCCATCCATTTGAAGCCCCAAACTATCAAGAGTTTGTAATACTATATCACAACCATTCATGCCATTACGAGAAGACCCCTCCCGCGGACCTTTCAGCCTTGCGGCCGTACTCCCCAGGCGGCGGGCTTAACGGCTTCCCTGCGGCACTGGGCGGGCTCGCACGCCCGCCCAACACCTAGCCCGCATCGTTTACAGCCGGGACTACCCGGGTATCTAATCCGGTTCGCTCCCCCGGCTTTCGCCCCTCACCGTCGGGCGCGTTCCAGCCGAGCGCCTTCGCCACTGGTGGTCCTCCCGGGATTAATGGATTTCGCCCCTACCCCGGGAGTACCCTCGGCCTCTCCCGCCCCCTAGCCCGACAGTATCCCCGCCACTCCCCGGGTTGAGCCCGGGGCTTTAGGCGGGGACTTGTCGAGCCGGCTACGGGCGCTTTAGGCCCAGTAAGCACCCCGACCGCTCGCGGGGCTGGTATTACCGCGGCGGCTGACACCAGTCTTGCCCCCCGCTTATTCCCCCGCCTACTTACAGCGGGGAAAAGCCCCCCCAAGGGGGGCACTCGGGGTAGCCCCGTCACGGTTGCCCGCATTGCGGAGTTTTCGCGCCTGGTGCGCCCCGTAGGGCCTGGGCCCTTGTCTCAGTGCCCATCTGGGGGCTCCCGCTCTCACGGCCCCTACCCGTCGTAGGCTTGGCGGGCCATTACCCCGCCAACTACCGTGATGGGCCGCAGCCCCATCCTCGGGCGGACCGCGGGCGATAACCCCCCGCGGCCCCTTTCGGCGGAGGACCCTTCCAGGCACCCCCCGCCTATCGGGGATTAGCCCCAGTTTCCCGAGGGGTTATCCCCGTCCCGAGGGTAGGTTAGCCACGTGTTACTCAGCCGTCCGCCACGCCCCGCAGCGGCGGGGCGTTCGACTCCCATGGCTTAGCCCTACCCCGATAGCGGTCGGGTCCGGCAGGATCAACC
>AS000002|NC_000854.2|SP00001 Archaea;Crenarchaeota;Thermoprotei;Desulfurococcales;Desulfurococcaceae;Aeropyrum;pernix
--------GGTTGATCCTGCCGGACCCGACCGCTATCGGGGTAGGGCTAAGCCATGGGAGTCGAACGCCCCGCCGCTGCGGGGCGTGGCGGACGGCTGAGTAACACGTGGCTAACCTACCCTCGGGACGGGGATAACCCCTCGGGAAACTGGGGCTAATCCCCGATAGGCGGGGGGTGCCTGGAAGGGTCCTCCGCCGAAAGGGGCCGCGGGGGGTTATCGCCCGCGGTCCGCCCGAGGATGGGGCTGCGGCCCATCACGGTAGTTGGCGGGGTAATGGCCCGCCAAGCCTACGACGGGTAGGGGCCGTGAGAGCGGGAGCCCCCAGATGGGCACTGAGACAAGGGCCCAGGCCCTACGGGGCGCACCAGGCGCGAAAACTCCGCAATGCGGGCAACCGTGACGGGGCTACCCCGAGTGCCCCCCTTGGGGGGGCTTTTCCCCGCTGTAAGTAGGCGGGGGAATAAGCGGGGGGCAAGACTGGTGTCAGCCGCCGCGGTAATACCAGCCCCGCGAGCGGTCGGGGTGCTTACTGGGCCTAAAGCGCCCGTAGCCGGCTCGACAAGTCCCCGCCTAAAGCCCCGGGCTCAACCCGGGGAGTGGCGGGGATACTGTCGGGCTAGGGGGCGGGAGAGGCCGAGGGTACTCCCGGGGTAGGGGCGAAATCCATTAATCCCGGGAGGACCACCAGTGGCGAAGGCGCTCGGCTGGAACGCGCCCGACGGTGAGGGGCGAAAGCCGGGGGAGCGAACCGGATTAGATACCCGGGTAGTCCCGGCTGTAAACGATGCGGGCTAGGTGTTGGGCGGGCGTGCGAGCCCGCCCAGTGCCGCAGGGAAGCCGTTAAGCCCGCCGCCTGGGGAGTACGGCCGCAAGGCTGAAAGGTCCGCGGGAGGGGTCTTCTCGTAATGGCATGAATGGTTGTGATATAGTATTACAAACTCTTGATAGTTTGGGGCTTCAAATGGATGGGTATGCTTTATTTTACTTGGTTGGTGCTCTCAGGGACGGCTCTGTATATAGGTACTCGAGGAATTACTATGTGATATGGTACTCGTCGAATAAAGACTATCTGGAGAGAGTTATAGTCTCAAAACTCAGAATTCTAGGTTTCCATAATGTAAGAGTTTACCAATATAAACGGGGAGCCTATAGAGTGCGGATAAGTTCTAAGCAGCTCTTTCACATACTAGTAAATCAGTTTGAGCACCCTCTAAGCACAAGCTCCAGGAAAACTCCGTGGCCTACGCCTCAAAGGGTGAAAGATGGACCTCTAGCACTTCAAATAGAATATGTAAAGGGTTTTGTTGACGCAGAAGGTAGTGTGATAAAATCTAGCAAAGGAGTTCAGGTCGATGTTTCGCAACAAATTATGGAGCCGCTAAAATTTCTGGCTCAGGTGTTAGAGAAAGTCGGAGTTAAAGTAACCGGCATTTACCTTGGTAGTGATGGAGTTTGGAGGTTGAGGATAGCGTCACTCGCCTCCCTGAGACGCTTTGCACATTACATAGGGTTTAGACATCCTTGTAAAAGTAAGAAGTTAAATGAGCTTCTTGGAAGACCCCTCCCCGGGCCCAGCAAACTTAAAGGAATTGGCGGGGGAGCACCACAAGGGGTGGAGCCTGCGGCTTAATTGGAGTCAACGCCGGGAACCTCCACCGGGGGCGACAGCAGGATGACGGCCAGGCTGAAGGCCTTGCCCGACGCGCTGAGGGGAGATGCATGGCCGTCGCCAGCTCGTGCCGTGAGGTGTCCTGTTAAGTCAGGCAACGAGCGAGACCCCCGCCCCTAGTTGCCATCCCCGGGGCGACCCGGGGGGCACACTAGGGGGACTGCCGCCGCTAAGGCGGAGGAAGGAGGGGGCAACGGCAGGTCAGCATGCCCCTAAACCCCCGGGCTGCACGCGGGCTACAATGGCGGGGACAGCGGGTGCCGACCCCGAAAGGGGGAGGCAATCCCTCAAACCCCGCCTCAGTTGGGATCGAGGGCTGCAACTCGCCCTCGTGAACGTGGAATCCCTAGTAACCGCGCGTCATCATCGCGCGGTGAATACGTCCCTGCTCCTTGCACACACTGCCCGTCGCTCCACCCGAGGGGGGAGGGGGTGAGGCCCTCTCCGCCGGGAGGGGGTCGAACCCCCTCCCCCCGAGGGGGGAGAAGTCGTAACAAGGTAGCCGTA
>AS000003|NG_042068.1|SP00001 Archaea;Crenarchaeota;Thermoprotei;Desulfurococcales;Desulfurococcaceae;Aeropyrum;pernix
-----TCCGGTTGATCCTGCCGGACCCGACCGCTATCGGGGTAGGGCTAAGCCATGGGAGTCGAACGCCCCGCCGCTGCGGGGCGTGGCGGACGGCTGAGTAACACGTGGCTAACCTACCCTCGGGACGGGGATAACCCCTCGGGAAACTGGGGCTAATCCCCGATAGGCGGGGGGTGCCTGGAAGGGTCCTCCGCCGAAAGGGGCCGCGGGGGGTTATCGCCCGCGGTCCGCCCGAGGATGGGGCTGCGGCCCATCACGGTAGTTGGCGGGGTAATGGCCCGCCAAGCCTACGACGGGTAGGGGCCGTGAGAGCGGGAGCCCCCAGATGGGCACTGAGACAAGGGCCCAGGCCCTACGGGGCGCACCAGGCGCGAAAACTCCGCAATGCGGGCAACCGTGACGGGGCTACCCCGAGTGCCCCCCTTGGGGGGGCTTTTCCCCGCTGTAAGTAGGCGGGGGAATAAGCGGGGGGCAAGACTGGTGTCAGCCGCCGCGGTAATACCAGCCCCGCGAGCGGTCGGGGTGCTTACTGGGCCTAAAGCGCCCGTAGCCGGCTCGACAAGTCCCCGCCTAAAGCCCCGGGCTCAACCCGGGGAGTGGCGGGGATACTGTCGGGCTAGGGGGCGGGAGAGGCCGAGGGTACTCCCGGGGTAGGGGCGAAATCCATTAATCCCGGGAGGACCACCAGTGGCGAAGGCGCTCGGCTGGAACGCGCCCGACGGTGAGGGGCGAAAGCCGGGGGAGCGAACCGGATTAGATACCCGGGTAGTCCCGGCTGTAAACGATGCGGGCTAGGTGTTGGGCGGGCGTGCGAGCCCGCCCAGTGCCGCAGGGAAGCCGTTAAGCCCGCCGCCTGGGGAGTACGGCCGCAAGGCTGAAAGGTCCGCGGGAGGGGTCTTCTCGTAATGGCATGAATGGTTGTGATATAGTATTACAAACTCTTGATAGTTTGGGGCTTCAAATGGATGGGTATGCTTTATTTTACTTGGTTGGTGCTCTCAGGGACGGCTCTGTATATAGGTACTCGAGGAATTACTATGTGATATGGTACTCGTCGAATAAAGACTATCTGGAGAGAGTTATAGTCTCAAAACTCAGAATTCTAGGTTTCCATAATGTAAGAGTTTACCAATATAAACGGGGAGCCTATAGAGTGCGGATAAGTTCTAAGCAGCTCTTTCACATACTAGTAAATCAGTTTGAGCACCCTCTAAGCACAAGCTCCAGGAAAACTCCGTGGCCTACGCCTCAAAGGGTGAAAGATGGACCTCTAGCACTTCAAATAGAATATGTAAAGGGTTTTGTTGACGCAGAAGGTAGTGTGATAAAATCTAGCAAAGGAGTTCAGGTCGATGTTTCGCAACAAATTATGGAGCCGCTAAAATTTCTGGCTCAGGTGTTAGAGAAAGTCGGAGTTAAAGTAACCGGCATTTACCTTGGTAGTGATGGAGTTTGGAGGTTGAGGATAGCGTCACTCGCCTCCCTGAGACGCTTTGCACATTACATAGGGTTTAGACATCCTTGTAAAAGTAAGAAGTTAAATGAGCTTCTTGGAAGACCCCTCCCCGGGCCCAGCAAACTTAAAGGAATTGGCGGGGGAGCACCACAAGGGGTGGAGCCTGCGGCTTAATTGGAGTCAACGCCGGGAACCTCCACCGGGGGCGACAGCAGGATGACGGCCAGGCTGAAGGCCTTGCCCGACGCGCTGAGGGGAGATGCATGGCCGTCGCCAGCTCGTGCCGTGAGGTGTCCTGTTAAGTCAGGCAACGAGCGAGACCCCCGCCCCTAGTTGCCATCCCCGGGGCGACCCGGGGGGCACACTAGGGGGACTGCCGCCGCTAAGGCGGAGGAAGGAGGGGGCAACGGCAGGTCAGCATGCCCCTAAACCCCCGGGCTGCACGCGGGCTACAATGGCGGGGACAGCGGGTGCCGACCCCGAAAGGGGGAGGCAATCCCTCAAACCCCGCCTCAGTTGGGATCGAGGGCTGCAACTCGCCCTCGTGAACGTGGAATCCCTAGTAACCGCGCGTCATCATCGCGCGGTGAATACGTCCCTGCTCCTTGCACACACTGCCCGTCGCTCCACCCGAGGGGGGAGGGGGTGAGGCCCTCTCCGCCGGGAGGGGGTCGAACCCCCTCCCCCCGAGGGGGGAGAAGTCGTAACAAGGTAGCCGTAGGGGAACCTGCGGCTGGATCACCT
>AS000004|NR_134838.1|SP00002 Archaea;Euryarchaeota;Methanococci;Methanococcales;Methanocaldococcaceae;Methanocaldococcus;jannaschii DSM 2661
ATTCCGGTTGATCCTGCCGGAGGCCACTGCTATCGGGGTCCGACTAAGCCATGCGAGTCAAGGGGCTCCCTTCGGGGAGCACCGGCGCACGGCTCAGTAACACGTGGCTAACCTACCCTCGGGTGGGGGATAACCTCGGGAAACTGAGGCTAATCCCCCATAGGGGAGGAGGTCTGGAATGATCCCTCCCCGAAAGGCGTAAGCCGCCCGAGGATGGGGCTGCGGCGGATTAGGTAGTTGGTGGGGTAACGGCCCACCAAGCCTACGATCCGTACGGGCCCTGAGAGGGGGAGCCCGGAGATGGACACTGAGACACGGGTCCAGGCCCTACGGGGCGCAGCAGGCGCGAAACCTCCGCAATGCGCGAAAGCGCGACGGGGGGACCCCGAGTGCCCACGCTCTGCGTGGGCTTTTCCGGAGTGTAAACAGCTCCGGGAATAAGGGCTGGGCAAGTCCGGTGCCAGCAGCCGCGGTAATACCGGCGGCCCGAGTGGTGGCCACTGTTATTGGGCCTAAAGCGTCCGTAGCCGGCCCGGTAAGTCTCTGCTTAAATCCTGCGGCTCAACCGCAGGGCTGGCAGAGATACTGCCGGGCTTGGGACCGGGAGAGGCCGGGGGTACCCCAGGGGTAGCGGTGAAATGCGTTGATCCCTGGGGGACCACCTGTGGCGAAGGCGCCCGGCTGGAACGGGTCCGACGGTGAGGGACGAAGGCCGGGGGAGCAAACCGGATTAGATACCCGGGTAGTCCCGGCTGTAAACTCTGCGGACTAGGTGTCGCGTCGGCTTCGGGCCGACGCGGTGCCAAAGGGAAGCCGTTAAGTCCGCCGCCTGGGGAGTACGGTCGCAAGACTGAAACTTAAAGGAATTGGCGGGGGAGCACTACAACGGGTGGAGCCTGCGGTTTAATTGGATTCAACGCCGGGCATCTTACCAGGGGCGACGGCAGGATGAAGGCCAGGTTGACGACCTTGCCAGACGCGCCGAGAGGTGGTGCATGGCCGTCGTCAGCTCGTACCGTGAGGCGTCCTGTTAAGTCAGGTAACGAGCGAGACCCGTGCCCCATGTTGCTACCCTCCCCTCCGGGGGAGGGGCACTCATGGGGGACCGCCGGCGCTAAGCCGGAGGAAGGTGCGGGCAACGACAGGTCCGCATGCCCCGAATCCCCTGGGCTACACGCGGGCTACAATGGCCGGGACAATGGGACGCGACCCCGAAAGGGGGAGCGAATCCCCTAAACCCGGTCGTAGTCCGGATCGAGGGCTGTAACTCGCCCTCGTGAAGCCGGAATCCGTAGTAATCGCGCCTCACCATGGCGCGGTGAATGCGTCCCTGCTCCTTGCACACACCGCCCGTCACGCCACCCGAGTTGAGCCCAAGTGAGGCCCTGTCCGTAAGGGCAGGGTCGAACTTGGGTTCAGCGAGGGGGGCGAAGTCGTAACAAGGTAGCCGTAGGGGAACCTGCGGCTGGATCACCTCCT
>AS000005|CP001901.1|SP00002 Archaea;Euryarchaeota;Methanococci;Methanococcales;Methanocaldococcaceae;Methanocaldococcus;jannaschii DSM 2661
-----GGTTGATCCTGCCGGAGGCCACTGCTATCGGGGTCCGACTAAGCCATGCGAGTCAAGGGGCTCCCTTCGGGGAGCACCGGCGCACGGCTCAGTAACACGTGGCTAACCTACCCTCGGGTGGGGGATAACCTCGGGAAACTGAGGCTAATCCCCCATAGGGGAGGAGGTCTGGAATGATCCCTCCCCGAAAGGCGTAAGCCGCCCGAGGATGGGGCTGCGGCGGATTAGGTAGTTGGTGGGGTAACGGCCCACCAAGCCTACGATCCGTACGGGCCCTGAGAGGGGGAGCCCGGAGATGGACACTGAGACACGGGTCCAGGCCCTACGGGGCGCAGCAGGCGCGAAACCTCCGCAATGCGCGAAAGCGCGACGGGGGGACCCCGAGTGCCCACGCTCTGCGTGGGCTTTTCCGGAGTGTAAACAGCTCCGGGAATAAGGGCTGGGCAAGTCCGGTGCCAGCAGCCGCGGTAATACCGGCGGCCCAAGTGGTGGCCACTGTTATTGGGCCTAAAGCGTCCGTAGCCGGCCCGGTAAGTCTCTGCTTAAATCCTGCGGCTCAACCGCAGGGCTGGCAGAGATACTGCCGGGCTTGGGACCGGGAGAGGCCGGGGGTACCCCAGGGGTAGCGGTGAAATGCGTTGATCCCTGGGGGACCACCTGTGGCGAAGGCGCCCGGCTGGAACGGGTCCGACGGTGAGGGACGAAGGCCAGGGGAGCAAACCGGATTAGATACCCGGGTAGTCCTGGCTGTAAACTCTGCGGACTAGGTGTCGCGTCGGCTTCGGGCCGACGCGGTGCCGAAGGGAAGCCGTTAAGTCCGCCGCCTGGGGAGTACGGTCGCAAGACTGAAACTTAAAGGAATTGGCGGGGGAGCACTACAACGGGTGGAGCCTGCGGTTTAATTGGATTCAACGCCGGGCATCTTACCAGGGGCGACGGCAGGATGAAGGCCAGGTTGACGACCTTGCCAGACGCGCCGAGAGGTGGTGCATGGCCGTCGTCAGCTCGTACCGTGAGGCGTCCTGTTAAGTCAGGTAACGAGCGAGACCCGTGCCCCATGTTGCTACCCTCCCCTCCGGGGGAGGGGCACTCATGGGGGACCGCCGGCGCTAAGCCGGAGGAAGGTGCGGGCAACGACAGGTCCGCATGCCCCGAATCCCCTGGGCTACACGCGGGCTACAATGGCCGGGACAATGGGACGCGACCCCGAAAGGGGGAGCGAATCCCCTAAACCCGGTCGTAGTCCGGATCGAGGGCTGTAACTCGCCCTCGTGAAGCCGGAATCCGTAGTAATCGCGCCTCACCATGGCGCGGTGAATGCGTCCCTGCTCCTTGCACACACCGCCCGTCACGCCACCCGAGTTGAGCCCAAGTGAGGCCCTGTCCGCAAGGGCAGGGTCGAACTTGGGTTCAGCGAGGGGGGCGAAGTCGTAACAAGGTAGCCGTA
>AS000006|L77117.1|SP00002 Archaea;Euryarchaeota;Methanococci;Methanococcales;Methanocaldococcaceae;Methanocaldococcus;jannaschii DSM 2661
------------------------TACGGCTACCTTGTTACGACTTCGCCCCCCTCGCTGAACCCAAGTTCGACCCTGCCCTTGCGGACAGGGCCTCACTTGGGCTCAACTCGGGTGGCGTGACGGGCGGTGTGTGCAAGGAGCAGGGACGCATTCACCGCGCCATGGTGAGGCGCGATTACTACGGATTCCGGCTTCACGAGGGCGAGTTACAGCCCTCGATCCGGACTACGACCGGGTTTAGGGGATTCGCTCCCCCTTTCGGGGTCGCGTCCCATTGTCCCGGCCATTGTAGCCCGCGTGTAGCCCAGGGGATTCGGGGCATGCGGACCTGTCGTTGCCCGCACCTTCCTCCGGCTTAGCGCCGGCGGTCCCCCATGAGTGCCCTCCTCCCGGAGGAGGAGGTAGCAACATGGGGCACGGGTCTCGCTCGTTACCTGACTTAACAGGACGCCTCACGGTACGAGCTGACGACGGCCATGCACCACCTCTCGGCGCGTCTGGCAAGGTCGTCAACCTGGCCTTCATCCTGCCGTCGCCCCTGGTAAGATGCCCGGCGTTGAATCCAATTAAACCGCAGGCTCCACCCGTTGTAGTGCTCCCCCGCCAATTCCTTTAAGTTTCAGTCTTGCGACCGTACTCCCCAGGCGGCGGACTTAACGGCTTCCCTTCGGCACCGCGTCGGCCCGAAGCCGACGCGACACCTAGTCCGCAGAGTTTACAGCCAGGACTACCCGGGTATCTAATCCGGTTTGCTCCCCTGGCCTTCGTCCCTCACCGTCGGACCCGTTCCAGCCGGGCGCCTTCGCCACAGGTGGTCCCCCAGGGATCAACGCATTTCACCGCTACCCCTGGGGTACCCCCGGCCTCTCCCGGTCCCAAGCCCGGCAGTATCTCTGCCAGCCCTGCGGTTGAGCCGCAGATTTAAGCAGAGACTTACCGGGCCGGCTACGGACGCTTTAGGCCCAATAACAGTGGCCACCACTTGGGCCGCCGGTATTACCGCGGCTGCTGGCACCGGACTTGCCCAGCCCTTATTCCCGGAGCTGTTTACACTCCGGAAAAGCCCACGCAGGGCGTGGGCACTCGGGGTCCCCCCGTCGCGCTTTCGCGCATTGCGGAGGTTTCGCGCCTGCTGCGCCCCGTAGGCCTGGACCCGTGTCTCAGTGTCCATCTCCGGGCTCCCCCTCTCAGGGCCCGTACGGATCGTAGGCTTGGTGGGCCGTTACCCCACCAACTACCTAATCCGCCGCAGCCCCATCCTCGGGCAGCTTACGCCTTTCGGGGAGGGATCATTCCAGACCTCCTCCCCTATGGGGGATTAGCCTCAGTTTCCCGAGGTTATCCCCCACCCGAGGGTAGGTTAGCCACGTGTTACTGAGCCGTGCGCCGGTGCTCCCCGAAGGGAGCCCCTTGACTCGCATGGCTTAGTCGGACCCCGATAGCAGTGGCCTCCGGCAGGATCAACC
>AS000007|CP009149.1|SP00002 Archaea;Euryarchaeota;Methanococci;Methanococcales;Methanocaldococcaceae;Methanocaldococcus;jannaschii DSM 2661
-----GGTTGATCCTGCCGGAGGCCACTGCTATCGGGGTCCGACTAAGCCATGCGAGTCAAGGGGCTCCCTTCGGGGAGCACCGGCGCACGGCTCAGTAACACGTGGCTAACCTACCCTCGGGTGGGGGATAACCTCGGGAAACTGAGGCTAATCCCCCATAGGGGAGGAGGTCTGGAATGATCCCTCCCCGAAAGGCGTAAGCCGCCCGAGGATGGGGCTGCGGCGGATTAGGTAGTTGGTGGGGTAACGGCCCACCAAGCCTACGATCCGTACGGGCCCTGAGAGGGGGAGCCCGGAGATGGACACTGAGACACGGGTCCAGGCCCTACGGGGCGCAGCAGGCGCGAAACCTCCGCAATGCGCGAAAGCGCGACGGGGGGACCCCGAGTGCCCACGCTCTGCGTGGGCTTTTCCGGAGTGTAAACAGCTCCGGGAATAAGGGCTGGGCAAGTCCGGTGCCAGCAGCCGCGGTAATACCGGCGGCCCGAGTGGTGGCCACTGTTATTGGGCCTAAAGCGTCCGTAGCCGGCCCGGTAAGTCTCTGCTTAAATCCTGCGGCTCAACCGCAGGGCTGGCAGAGATACTGCCGGGCTTGGGACCGGGAGAGGCCGGGGGTACCCCAGGGGTAGCGGTGAAATGCGTTGATCCCTGGGGGACCACCTGTGGCGAAGGCGCCCGGCTGGAACGGGTCCGACGGTGAGGGACGAAGGCCGGGGGAGCAAACCGGATTAGATACCCGGGTAGTCCCGGCTGTAAACTCTGCGGACTAGGTGTCGCGTCGGCTTCGGGCCGACGCGGTGCCAAAGGGAAGCCGTTAAGTCCGCCGCCTGGGGAGTACGGTCGCAAGACTGAAACTTAAAGGAATTGGCGGGGGAGCACTACAACGGGTGGAGCCTGCGGTTTAATTGGATTCAACGCCGGGCATCTTACCAGGGGCGACGGCAGGATGAAGGCCAGGTTGACGACCTTGCCAGACGCGCCGAGAGGTGGTGCATGGCCGTCGTCAGCTCGTACCGTGAGGCGTCCTGTTAAGTCAGGTAACGAGCGAGACCCGTGCCCCATGTTGCTACCCTCCCCTCCGGGGGAGGGGCACTCATGGGGGACCGCCGGCGCTAAGCCGGAGGAAGGTGCGGGCAACGACAGGTCCGCATGCCCCGAATCCCCTGGGCTACACGCGGGCTACAATGGCCGGGACAATGGGACGCGACCCCGAAAGGGGGAGCGAATCCCCTAAACCCGGTCGTAGTCCGGATCGAGGGCTGTAACTCGCCCTCGTGAAGCCGGAATCCGTAGTAATCGCGCCTCACCATGGCGCGGTGAATGCGTCCCTGCTCCTTGCACACACCGCCCGTCACGCCACCCGAGTTGAGCCCAAGTGAGGCCCTGTCCGTAAGGGCAGGGTCGAACTTGGGTTCAGCGAGGGGGGCGAAGTCGTAACAAGGTAGCCGTA
>AS000008|NR_134839.1|SP00002 Archaea;Euryarchaeota;Methanococci;Methanococcales;Methanocaldococcaceae;Methanocaldococcus;jannaschii DSM 2661
ATTCCGGTTGATCCTGCCGGAGGCCACTGCTATCGGGGTCCGACTAAGCCATGCGAGTCAAGGGGCTCCCTTCGGGGAGCACCGGCGCACGGCTCAGTAACACGTGGCTAACCTACCCTCGGGTGGGGGATAACCTCGGGAAACTGAGGCTAATCCCCCATAGGGGAGGAGGTCTGGAATGATCCCTCCCCGAAAGGCGTAAGCCGCCCGAGGATGGGGCTGCGGCGGATTAGGTAGTTGGTGGGGTAACGGCCCACCAAGCCTACGATCCGTACGGGCCCTGAGAGGGGGAGCCCGGAGATGGACACTGAGACACGGGTCCAGGCCCTACGGGGCGCAGCAGGCGCGAAACCTCCGCAATGCGCGAAAGCGCGACGGGGGGACCCCGAGTGCCCACGCTCTGCGTGGGCTTTTCCGGAGTGTAAACAGCTCCGGGAATAAGGGCTGGGCAAGTCCGGTGCCAGCAGCCGCGGTAATACCGGCGGCCCGAGTGGTGGCCACTGTTATTGGGCCTAAAGCGTCCGTAGCCGGCCCGGTAAGTCTCTGCTTAAATCCTGCGGCTCAACCGCAGGGCTGGCAGAGATACTGCCGGGCTTGGGACCGGGAGAGGCCGGGGGTACCCCAGGGGTAGCGGTGAAATGCGTTGATCCCTGGGGGACCACCTGTGGCGAAGGCGCCCGGCTGGAACGGGTCCGACGGTGAGGGACGAAGGCCGGGGGAGCAAACCGGATTAGATACCCGGGTAGTCCCGGCTGTAAACTCTGCGGACTAGGTGTCGCGTCGGCTTCGGGCCGACGCGGTGCCGAAGGGAAGCCGTTAAGTCCGCCGCCTGGGGAGTACGGTCGCAAGACTGAAACTTAAAGGAATTGGCGGGGGAGCACTACAACGGGTGGAGCCTGCGGTTTAATTGGATTCAACGCCGGGCATCTTACCAGGGGCGACGGCAGGATGAAGGCCAGGTTGACGACCTTGCCAGACGCGCCGAGAGGTGGTGCATGGCCGTCGTCAGCTCGTACCGTGAGGCGTCCTGTTAAGTCAGGTAACGAGCGAGACCCGTGCCCCATGTTGCTACCCTCCCCTCCGGGGGAGGGGCACTCATGGGGGACCGCCGGCGCTAAGCCGGAGGAAGGTGCGGGCAACGACAGGTCCGCATGCCCCGAATCCCCTGGGCTACACGCGGGCTACAATGGCCGGGACAATGGGACGCGACCCCGAAAGGGGGAGCGAATCCCCTAAACCCGGTCGTAGTCCGGATCGAGGGCTGTAACTCGCCCTCGTGAAGCCGGAATCCGTAGTAATCGCGCCTCACCATGGCGCGGTGAATGCGTCCCTGCTCCTTGCACACACCGCCCGTCACGCCACCCGAGTTGAGCCCAAGTGAGGCCCTGTCCGTAAGGGCAGGGTCGAACTTGGGTTCAGCGAGGGGGGCGAAGTCGTAACAAGGTAGCCGTAGGGGAACCTGCGGCTGGATCACCTCCT
>AS000009|NR_074207.1|SP00002 Archaea;Euryarchaeota;Methanococci;Methanococcales;Methanocaldococcaceae;Methanocaldococcus;jannaschii DSM 2661
--TCCGGTTGATCCTGCCGGAGGCCACTGCTATCGGGGTCCGACTAAGCCATGCGAGTCAAGGGGCTCCTTCGGGAGCACCGGCGCACGGCTCAGTAACACGTGGCTAACCTACCCTCGGGTGGGGGATAACCTCGGGAAACTGAGGCTAATCCCCCATAGGGGAGGAGGTCTGGAATGATCCCTCCCCGAAAGGCGCAAGCCGCCCGAGGATGGGGCTGCGGCGGATTAGGTAGTTGGTGGGGTAACGGCCCACCAAGCCTACGATCCGTACGGGCCCTGAGAGGGGGAGCCCGGAGATGGACACTGAGACACGGGTCCAGGCCCTACGGGGCGCAGCAGGCGCGAAACCTCCGCAATGCGCGAAAGCGCGACGGGGGGACCCCGAGTGCCCACGCTCCGCGTGGGCTTTTCCGGAGTGTAAACAGCTCCGGGAATAAGGGCTGGGCAAGTCCGGTGCCAGCAGCCGCGGTAATACCGGCGGCCCGAGTGGTGGCCACTGTTATTGGGCCTAAAGCGTCCGTAGCCGGCCCGGTAAGTCTCTGCTTAAATCCTGCGGCTCAACCGCAGGGCTGGCAGAGATACTGCCGGGCTTGGGACCGGGAGAGGCCGGGGGTACCCCAGGGGTAGCGGTGAAATGCGTTGATCCCTGGGGGACCACCTGTGGCGAAGGCGCCCGGCTGGAACGGGTCCGACGGTGAGGGACGAAGGCCGGGGGAGCAAACCGGATTAGATACCCGGGTAGTCCCGGCTGTAAACTCTGCGGACTAGGTGTCGCGTCGGCTTCGGGCCGACGCGGTGCCGAAGGGAAGCCGTTAAGTCCGCCGCCTGGGGAGTACGGTCGCAAGACTGAAACTTAAAGGAATTGGCGGGGGAGCACTACAACGGGTGGAGCCTGCGGTTTAATTGGATTCAACGCCGGGCATCTTACCAGGGGCGACGGCAGGATGAAGGCCAGGTTGACGACCTTGCCAGACGCGCCGAGAGGTGGTGCATGGCCGTCGTCAGCTCGTACCGTGAGGCGTCCTGTTAAGTCAGGTAACGAGCGAGACCCGCGCCCCATGTTGCTACCTCCTCCTCCGGGAGGAGGGCACTCATGGGGGACCGCCGGCGCTAAGCCGGAGGAAGGTGCGGGCAACGACAGGTCCGCATGCCCCGAATCCCCTGGGCTACACGCGGGCTACAATGGCCGGGACAATGGGACGCGACCCCGAAAGGGGGAGCGAATCCCCTAAACCCGGTCGTAGTCCGGATCGAGGGCTGTAACTCGCCCTCGTGAAGCCGGAATCCGTAGTAATCGCGCCTCACCATGGCGCGGTGAATGCGTCCCTGCTCCTTGCACACACCGCCCGTCACGCCACCCGAGTTGAGCCCAAGTGAGGCCCTGTCCGCGAGGGCAGGGTCGAACTTGGGTTCAGCGAGGGGGGCGAAGTCGTAACAAGGTAGCCGTAGGGGAACCTGCGGCTGGATCACCT
>AS000010|NC_000909.1|SP00002 Archaea;Euryarchaeota;Methanococci;Methanococcales;Methanocaldococcaceae;Methanocaldococcus;jannaschii DSM 2661
-----GGTTGATCCTGCCGGAGGCCACTGCTATCGGGGTCCGACTAAGCCATGCGAGTCAAGGGGCTCCCTTCGGGGAGCACCGGCGCACGGCTCAGTAACACGTGGCTAACCTACCCTCGGGTGGGGGATAACCTCGGGAAACTGAGGCTAATCCCCCATAGGGGAGGAGGTCTGGAATGATCCCTCCCCGAAAGGCGTAAGCCGCCCGAGGATGGGGCTGCGGCGGATTAGGTAGTTGGTGGGGTAACGGCCCACCAAGCCTACGATCCGTACGGGCCCTGAGAGGGGGAGCCCGGAGATGGACACTGAGACACGGGTCCAGGCCCTACGGGGCGCAGCAGGCGCGAAACCTCCGCAATGCGCGAAAGCGCGACGGGGGGACCCCGAGTGCCCACGCCCTGCGTGGGCTTTTCCGGAGTGTAAACAGCTCCGGGAATAAGGGCTGGGCAAGTCCGGTGCCAGCAGCCGCGGTAATACCGGCGGCCCAAGTGGTGGCCACTGTTATTGGGCCTAAAGCGTCCGTAGCCGGCCCGGTAAGTCTCTGCTTAAATCCTGCGGCTCAACCGCAGGGCTGGCAGAGATACTGCCGGGCTTGGGACCGGGAGAGGCCGGGGGTACCCCAGGGGTAGCGGTGAAATGCGTTGATCCCTGGGGGACCACCTGTGGCGAAGGCGCCCGGCTGGAACGGGTCCGACGGTGAGGGACGAAGGCCAGGGGAGCAAACCGGATTAGATACCCGGGTAGTCCTGGCTGTAAACTCTGCGGACTAGGTGTCGCGTCGGCTTCGGGCCGACGCGGTGCCGAAGGGAAGCCGTTAAGTCCGCCGCCTGGGGAGTACGGTCGCAAGACTGAAACTTAAAGGAATTGGCGGGGGAGCACTACAACGGGTGGAGCCTGCGGTTTAATTGGATTCAACGCCGGGCATCTTACCAGGGGCGACGGCAGGATGAAGGCCAGGTTGACGACCTTGCCAGACGCGCCGAGAGGTGGTGCATGGCCGTCGTCAGCTCGTACCGTGAGGCGTCCTGTTAAGTCAGGTAACGAGCGAGACCCGTGCCCCATGTTGCTACCTCCTCCTCCGGGAGGAGGGCACTCATGGGGGACCGCCGGCGCTAAGCCGGAGGAAGGTGCGGGCAACGACAGGTCCGCATGCCCCGAATCCCCTGGGCTACACGCGGGCTACAATGGCCGGGACAATGGGACGCGACCCCGAAAGGGGGAGCGAATCCCCTAAACCCGGTCGTAGTCCGGATCGAGGGCTGTAACTCGCCCTCGTGAAGCCGGAATCCGTAGTAATCGCGCCTCACCATGGCGCGGTGAATGCGTCCCTGCTCCTTGCACACACCGCCCGTCACGCCACCCGAGTTGAGCCCAAGTGAGGCCCTGTCCGCAAGGGCAGGGTCGAACTTGGGTTCAGCGAGGGGGGCGAAGTCGTAACAAGGTAGCCGTA
>AS000011|CP009149.1|SP00002 Archaea;Euryarchaeota;Methanococci;Methanococcales;Methanocaldococcaceae;Methanocaldococcus;jannaschii DSM 2661
------------------------TACGGCTACCTTGTTACGACTTCGCCCCCCTCGCTGAACCCAAGTTCGACCCTGCCCTTACGGACAGGGCCTCACTTGGGCTCAACTCGGGTGGCGTGACGGGCGGTGTGTGCAAGGAGCAGGGACGCATTCACCGCGCCATGGTGAGGCGCGATTACTACGGATTCCGGCTTCACGAGGGCGAGTTACAGCCCTCGATCCGGACTACGACCGGGTTTAGGGGATTCGCTCCCCCTTTCGGGGTCGCGTCCCATTGTCCCGGCCATTGTAGCCCGCGTGTAGCCCAGGGGATTCGGGGCATGCGGACCTGTCGTTGCCCGCACCTTCCTCCGGCTTAGCGCCGGCGGTCCCCCATGAGTGCCCCTCCCCCGGAGGGGAGGGTAGCAACATGGGGCACGGGTCTCGCTCGTTACCTGACTTAACAGGACGCCTCACGGTACGAGCTGACGACGGCCATGCACCACCTCTCGGCGCGTCTGGCAAGGTCGTCAACCTGGCCTTCATCCTGCCGTCGCCCCTGGTAAGATGCCCGGCGTTGAATCCAATTAAACCGCAGGCTCCACCCGTTGTAGTGCTCCCCCGCCAATTCCTTTAAGTTTCAGTCTTGCGACCGTACTCCCCAGGCGGCGGACTTAACGGCTTCCCTTCGGCACCGCGTCGGCCCGAAGCCGACGCGACACCTAGTCCGCAGAGTTTACAGCCGGGACTACCCGGGTATCTAATCCGGTTTGCTCCCCCGGCCTTCGTCCCTCACCGTCGGACCCGTTCCAGCCGGGCGCCTTCGCCACAGGTGGTCCCCCAGGGATCAACGCATTTCACCGCTACCCCTGGGGTACCCCCGGCCTCTCCCGGTCCCAAGCCCGGCAGTATCTCTGCCAGCCCTGCGGTTGAGCCGCAGGATTTAAGCAGAGACTTACCGGGCCGGCTACGGACGCTTTAGGCCCAATAACAGTGGCCACCACTCGGGCCGCCGGTATTACCGCGGCTGCTGGCACCGGACTTGCCCAGCCCTTATTCCCGGAGCTGTTTACACTCCGGAAAAGCCCACGCAGAGCGTGGGCACTCGGGGTCCCCCCGTCGCGCTTTCGCGCATTGCGGAGGTTTCGCGCCTGCTGCGCCCCGTAGGGCCTGGACCCGTGTCTCAGTGTCCATCTCCGGGCTCCCCCTCTCAGGGCCCGTACGGATCGTAGGCTTGGTGGGCCGTTACCCCACCAACTACCTAATCCGCCGCAGCCCCATCCTCGGGCGGCTTACGCCTTTCGGGGAGGGATCATTCCAGACCTCCTCCCCTATGGGGGATTAGCCTCAGTTTCCCGAGGTTATCCCCCACCCGAGGGTAGGTTAGCCACGTGTTACTGAGCCGTGCGCCGGTGCTCCCCGAAGGGAGCCCCTTGACTCGCATGGCTTAGTCGGACCCCGATAGCAGTGGCCTCCGGCAGGATCAACC
>AS000012|CP001696.1|SP00002 Archaea;Euryarchaeota;Methanococci;Methanococcales;Methanocaldococcaceae;Methanocaldococcus;jannaschii DSM 2661
------------------------TACGGCTACCTTGTTACGACTTCGCCCCCCTCGCTGAACCCAAGTTCGACCCTGCCCTCGCGGACAGGGCCTCACTTGGGCTCAACTCGGGTGGCGTGACGGGCGGTGTGTGCAAGGAGCAGGGACGCATTCACCGCGCCATGGTGAGGCGCGATTACTACGGATTCCGGCTTCACGAGGGCGAGTTACAGCCCTCGATCCGGACTACGACCGGGTTTAGGGGATTCGCTCCCCCTTTCGGGGTCGCGTCCCATTGTCCCGGCCATTGTAGCCCGCGTGTAGCCCAGGGGATTCGGGGCATGCGGACCTGTCGTTGCCCGCACCTTCCTCCGGCTTAGCGCCGGCGGTCCCCCATGAGTGCCCTCCTCCCGGAGGAGGAGGTAGCAACATGGGGCGCGGGTCTCGCTCGTTACCTGACTTAACAGGACGCCTCACGGTACGAGCTGACGACGGCCATGCACCACCTCTCGGCGCGTCTGGCAAGGTCGTCAACCTGGCCTTCATCCTGCCGTCGCCCCTGGTAAGATGCCCGGCGTTGAATCCAATTAAACCGCAGGCTCCACCCGTTGTAGTGCTCCCCCGCCAATTCCTTTAAGTTTCAGTCTTGCGACCGTACTCCCCAGGCGGCGGACTTAACGGCTTCCCTTCGGCACCGCGTCGGCCCGAAGCCGACGCGACACCTAGTCCGCAGAGTTTACAGCCGGGACTACCCGGGTATCTAATCCGGTTTGCTCCCCCGGCCTTCGTCCCTCACCGTCGGACCCGTTCCAGCCGGGCGCCTTCGCCACAGGTGGTCCCCCAGGGATCAACGCATTTCACCGCTACCCCTGGGGTACCCCCGGCCTCTCCCGGTCCCAAGCCCGGCAGTATCTCTGCCAGCCCTGCGGTTGAGCCGCAGGATTTAAGCAGAGACTTACCGGGCCGGCTACGGACGCTTTAGGCCCAATAACAGTGGCCACCACTCGGGCCGCCGGTATTACCGCGGCTGCTGGCACCGGACTTGCCCAGCCCTTATTCCCGGAGCTGTTTACACTCCGGAAAAGCCCACGCGGAGCGTGGGCACTCGGGGTCCCCCCGTCGCGCTTTCGCGCATTGCGGAGGTTTCGCGCCTGCTGCGCCCCGTAGGGCCTGGACCCGTGTCTCAGTGTCCATCTCCGGGCTCCCCCTCTCAGGGCCCGTACGGATCGTAGGCTTGGTGGGCCGTTACCCCACCAACTACCTAATCCGCCGCAGCCCCATCCTCGGGCGGCTTGCGCCTTTCGGGGAGGGATCATTCCAGACCTCCTCCCCTATGGGGGATTAGCCTCAGTTTCCCGAGGTTATCCCCCACCCGAGGGTAGGTTAGCCACGTGTTACTGAGCCGTGCGCCGGTGCTCCCGAAGGAGCCCCTTGACTCGCATGGCTTAGTCGGACCCCGATAGCAGTGGCCTCCGGCAGGATCAACC
>AS000013|KC261588.1|SP00002 Archaea;Euryarchaeota;Methanococci;Methanococcales;Methanocaldococcaceae;Methanocaldococcus;jannaschii DSM 2661
-----GGTTGATCCTGCCGGAGGCCACTGCTATCGGGGTCCGACTAAGCCATGCGAGTCAAGGGGCTCCCTTCGGGGAGCACCGGCGCACGGCTCAGTAACACGTGGCTAACCTACCCTCGGGTGGGGGATAACCTCGGGAAACTGAGGCTAATCCCCCATAGGGGAGGAGGTCTGGAATGATCCCTCCCCGAAAGGCGTAAGCCGCCCGAGGATGGGGCTGCGGCGGATTAGGTAGTTGGTGGGGTAACGGCCCACCAAGCCTACGATCCGTACGGGCCCTGAGAGGGGGAGCCCGGAGATGGACACTGAGACACGGGTCCAGGCCCTACGGGGCGCAGCAGGCGCGAAACCTCCGCAATGCGCGAAAGCGCGACGGGGGGACCCCGAGTGCCCACGCTCTGCGTGGGCTTTTCCGGAGTGTAAACAGCTCCGGGAATAAGGGCTGGGCAAGTCCGGTGCCAGCAGCCGCGGTAATACCGGCGGCCCGAGTGGTGGCCACTGTTATTGGGCCTAAAGCGTCCGTAGCCGGCCCGGTAAGTCTCTGCTTAAATCCTGCGGCTCAACCGCAGGGCTGGCAGAGATACTGCCGGGCTTGGGACCGGGAGAGGCCGGGGGTACCCCAGGGGTAGCGGTGAAATGCGTTGATCCCTGGGGGACCACCTGTGGCGAAGGCGCCCGGCTGGAACGGGTCCGACGGTGAGGGACGAAGGCCGGGGGAGCAAACCGGATTAGATACCCGGGTAGTCCCGGCTGTAAACTCTGCGGACTAGGTGTCGCGTCGGCTTCGGGCCGACGCGGTGCCGAAGGGAAGCCGTTAAGTCCGCCGCCTGGGGAGTACGGTCGCAAGACTGAAACTTAAAGGAATTGGCGGGGGAGCACTACAACGGGTGGAGCCTGCGGTTTAATTGGATTCAACGCCGGGCATCTTACCAGGGGCGACGGCAGGATGAAGGCCAGGTTGACGACCTTGCCAGACGCGCCGAGAGGTGGTGCATGGCCGTCGTCAGCTCGTACCGTGAGGCGTCCTGTTAAGTCAGGTAACGAGCGAGACCCGTGCCCCATGTTGCTACCCTCCCCTCCGGGGGAGGGGCACTCATGGGGGACCGCCGGCGCTAAGCCGGAGGAAGGTGCGGGCAACGACAGGTCCGCATGCCCCGAATCCCCTGGGCTACACGCGGGCTACAATGGCCGGGACAATGGGACGCGACCCCGAAAGGGGGAGCGAATCCCCTAAACCCGGTCGTAGTCCGGATCGAGGGCTGTAACTCGCCCTCGTGAAGCCGGAATCCGTAGTAATCGCGCCTCACCATGGCGCGGTGAATGCGTCCCTGCTCCTTGCACACACCGCCCGTCACGCCACCCGAGTTGAGCCCAAGTGAGGCCCTGTCCGTAAGGGCAGGGTCGAACTTGGGTTCAGCGAGGGGGGCGAAGTCGTAACAAGGTAGCCGTAGGGGAACCTGCGGCTGGATCACCTCCTGAGAAAAAAGCGCTGGTTGCTGTGGGGCACCAAACCAGTCGTGGGCTTGCCTCATAGGGAAAGTGGGCCCGTAGCTCAGCTGGGAGAGCGCCGGCCTTGCAAGCCGGAGGCCGTGGGTTCAAATCCCACCGGGTCCACTATATATGCAACCTGCAACTCTAAAGAGTTGCAGGTGAAGGGCCTGAAAAACATGAGGGCCATGCATAGGCTTCCACATCCCGGTGAAATCTGGATACTCTGCCGGGCCACCAGCCCACCTGGTGGATGGCTCGGCTCGGGGCGCCGAGGAAGGGCGTG
>AS000014|NR_113292.1|SP00002 Archaea;Euryarchaeota;Methanococci;Methanococcales;Methanocaldococcaceae;Methanocaldococcus;jannaschii DSM 2661
----------GTCCTGCCGGAGGCCACTGCTATCGGGGTCCGACTAAGCCATGCGAGTCAAGGGGCTCCCTTCGGGGAGCACCGGCGCACGGCTCAGTAACACGTGGCTAACCTACCCTCGGGTGGGGGATAACCTCGGGAAACTGAGGCTAATCCCCCATAGGGGAGGAGGTCTGGAATGATCCCTCCCCGAAAGGCGTAAGCYGCCCGAGGATGGGGCTGCGGCGGATTAGGTAGTTGGTGGGGTAACGGCCCACCAAGCCTACGATCCGTACGGGCCCTGAGAGGGGGAGCCCGGAGATGGACACTGAGACACGGGTCCAGGCCCTACGGGGCGCAGCAGGCGCGAAACCTCCGCAATGCGCGAAAGCGCGACGGGGGGACCCCGAGTGCCCACGCCCTGCGTGGGCTTTTCCGGAGTGTAAACAGCTCCGGGAATAAGGGCTGGGCAAGTCCGGTGCCAGCAGCCGCGGTAATACCGGCGGCCCAAGTGGTGGCCACTGTTATTGGGCCTAAAGCGTCCGTAGCCGGCCCGGTAAGTCTCTGCTTAAATCCTGCGGCTCAACCGCAGGGCTGGCAGAGATACTGCCGGGCTTGGGACCGGGAGAGGCCGGGGGTACCCCAGGGGTAGCGGTGAAATGCGTTGATCCCTGGGGGACCACCTGTGGCGAAGGCGCCCGGCTGGAACGGGTCCGACGGTGAGGGACGAAGGCCAGGGGAGCAAACCGGATTAGATACCCGGGTAGTCCTGGCTGTAAACTCTGCGGACTAGGTGTCGCGTCGGCTTCGGGCCGACGCGGTGCCGAAGGGAAGCCGTTAAGTCCGCCGCCTGGGGAGTACGGTCGCAAGACTGAAACTTAAAGGAATTGGCGGGGGAGCACTACAACGGGTGGAGCCTGCGGTTTAATTGGATTCAACGCCGGGCATCTTACCAGGGGCGACGGCAGGATGAAGGCCAGGTTGACGACCTTGCCAGACGCGCCGAGAGGTGGTGCATGGCCGTCGTCAGCTCGTACCGTGAGGCGTCCTGTTAAGTCAGGTAACGAGCGAGACCCGTGCCCCATGTTGCTACCTCCTCCTCCGGGAGGAGGGCACTCATGGGGGACCGCCGGCGCTAAGCCGGAGGAAGGTGCGGGCAACGACAGGTCCGCATGCCCCGAATCCCCTGGGCTACACGCGGGCTACAATGGCCGGGACAATGGGACGCGACCCCGAAAGGGGGAGCGAATCCCCTAAACCCGGTCGTAGTCCGGATCGAGGGCTGTAACTCGCCCTCGTGAAGCCGGAATCCGTAGTAATCGCGCCTCACCATGGCGCGGTGAATGCGTCCCTGCTCCTTGCACACACCGCCCGTCACGCCACCCGAGTTGAGCCCAAGTGAGGCCCTGTCCGCAAGGGCAGGGTCGAACTTGGGTTCAGCGAGGGGGGCGAAGTCGTAACAAGGTAGCCGTAGGGGAACCTGCGGCTG
>AS000015|NC_000909.1|SP00002 Archaea;Euryarchaeota;Methanococci;Methanococcales;Methanocaldococcaceae;Methanocaldococcus;jannaschii DSM 2661
-----GGTTGATCCTGCCGGAGGCCACTGCTATCGGGGTCCGACTAAGCCATGCGAGTCAAGGGGCTCCCTTCGGGGAGCACCGGCGCACGGCTCAGTAACACGTGGCTAACCTACCCTCGGGTGGGGGATAACCTCGGGAAACTGAGGCTAATCCCCCATAGGGGAGGAGGTCTGGAATGATCCCTCCCCGAAAGGCGTAAGCTGCCCGAGGATGGGGCTGCGGCGGATTAGGTAGTTGGTGGGGTAACGGCCCACCAAGCCTACGATCCGTACGGGCCCTGAGAGGGGGAGCCCGGAGATGGACACTGAGACACGGGTCCAGGCCTACGGGGCGCAGCAGGCGCGAAACCTCCGCAATGCGCGAAAGCGCGACGGGGGGACCCCGAGTGCCCACGCCCTGCGTGGGCTTTTCCGGAGTGTAAACAGCTCCGGGAATAAGGGCTGGGCAAGTCCGGTGCCAGCAGCCGCGGTAATACCGGCGGCCCAAGTGGTGGCCACTGTTATTGGGCCTAAAGCGTCCGTAGCCGGCCCGGTAAGTCTCTGCTTAAATCTGCGGCTCAACCGCAGGGCTGGCAGAGATACTGCCGGGCTTGGGACCGGGAGAGGCCGGGGGTACCCCAGGGGTAGCGGTGAAATGCGTTGATCCCTGGGGGACCACCTGTGGCGAAGGCGCCCGGCTGGAACGGGTCCGACGGTGAGGGACGAAGGCCAGGGGAGCAAACCGGATTAGATACCCGGGTAGTCCTGGCTGTAAACTCTGCGGACTAGGTGTCGCGTCGGCTTCGGGCCGACGCGGTGCCGAAGGGAAGCCGTTAAGTCCGCCGCCTGGGGAGTACGGTCGCAAGACTGAAACTTAAAGGAATTGGCGGGGGAGCACTACAACGGGTGGAGCCTGCGGTTTAATTGGATTCAACGCCGGGCATCTTACCAGGGGCGACGGCAGGATGAAGGCCAGGTTGACGACCTTGCCAGACGCGCCGAGAGGTGGTGCATGGCCGTCGTCAGCTCGTACCGTGAGGCGTCCTGTTAAGTCAGGTAACGAGCGAGACCCGTGCCCCATGTTGCTACCTCCTCCTCCGGGAGGAGGGCACTCATGGGGGACCGCCGGCGCTAAGCCGGAGGAAGGTGCGGGCAACGACAGGTCCGCATGCCCCGAATCCCCTGGGCTACACGCGGGCTACAATGGCCGGGACAATGGGACGCGACCCCGAAAGGGGGAGCGAATCCCCTAAACCCGGTCGTAGTCCGGATCGAGGGCTGTAACTCGCCCTCGTGAAGCCGGAATCCGTAGTAATCGCGCCTCACCATGGCGCGGTGAATGCGTCCCTGCTCCTTGCACACACCGCCCGTCACGCCACCCGAGTTGAGCCCAAGTGAGGCCCTGTCCGCAAGGGCAGGGTCGAACTTGGGTTCAGCGAGGGGGGCGAAGTCGTAACAAGGTAGCCGTA
>AS000016|CP001696.1|SP00002 Archaea;Euryarchaeota;Methanococci;Methanococcales;Methanocaldococcaceae;Methanocaldococcus;jannaschii DSM 2661
-----GGTTGATCCTGCCGGAGGCCACTGCTATCGGGGTCCGACTAAGCCATGCGAGTCAAGGGGCTCCTTCGGGAGCACCGGCGCACGGCTCAGTAACACGTGGCTAACCTACCCTCGGGTGGGGGATAACCTCGGGAAACTGAGGCTAATCCCCCATAGGGGAGGAGGTCTGGAATGATCCCTCCCCGAAAGGCGCAAGCCGCCCGAGGATGGGGCTGCGGCGGATTAGGTAGTTGGTGGGGTAACGGCCCACCAAGCCTACGATCCGTACGGGCCCTGAGAGGGGGAGCCCGGAGATGGACACTGAGACACGGGTCCAGGCCCTACGGGGCGCAGCAGGCGCGAAACCTCCGCAATGCGCGAAAGCGCGACGGGGGGACCCCGAGTGCCCACGCTCCGCGTGGGCTTTTCCGGAGTGTAAACAGCTCCGGGAATAAGGGCTGGGCAAGTCCGGTGCCAGCAGCCGCGGTAATACCGGCGGCCCGAGTGGTGGCCACTGTTATTGGGCCTAAAGCGTCCGTAGCCGGCCCGGTAAGTCTCTGCTTAAATCCTGCGGCTCAACCGCAGGGCTGGCAGAGATACTGCCGGGCTTGGGACCGGGAGAGGCCGGGGGTACCCCAGGGGTAGCGGTGAAATGCGTTGATCCCTGGGGGACCACCTGTGGCGAAGGCGCCCGGCTGGAACGGGTCCGACGGTGAGGGACGAAGGCCGGGGGAGCAAACCGGATTAGATACCCGGGTAGTCCCGGCTGTAAACTCTGCGGACTAGGTGTCGCGTCGGCTTCGGGCCGACGCGGTGCCGAAGGGAAGCCGTTAAGTCCGCCGCCTGGGGAGTACGGTCGCAAGACTGAAACTTAAAGGAATTGGCGGGGGAGCACTACAACGGGTGGAGCCTGCGGTTTAATTGGATTCAACGCCGGGCATCTTACCAGGGGCGACGGCAGGATGAAGGCCAGGTTGACGACCTTGCCAGACGCGCCGAGAGGTGGTGCATGGCCGTCGTCAGCTCGTACCGTGAGGCGTCCTGTTAAGTCAGGTAACGAGCGAGACCCGCGCCCCATGTTGCTACCTCCTCCTCCGGGAGGAGGGCACTCATGGGGGACCGCCGGCGCTAAGCCGGAGGAAGGTGCGGGCAACGACAGGTCCGCATGCCCCGAATCCCCTGGGCTACACGCGGGCTACAATGGCCGGGACAATGGGACGCGACCCCGAAAGGGGGAGCGAATCCCCTAAACCCGGTCGTAGTCCGGATCGAGGGCTGTAACTCGCCCTCGTGAAGCCGGAATCCGTAGTAATCGCGCCTCACCATGGCGCGGTGAATGCGTCCCTGCTCCTTGCACACACCGCCCGTCACGCCACCCGAGTTGAGCCCAAGTGAGGCCCTGTCCGCGAGGGCAGGGTCGAACTTGGGTTCAGCGAGGGGGGCGAAGTCGTAACAAGGTAGCCGTA
>AS000017|NR_074233.1|SP00002 Archaea;Euryarchaeota;Methanococci;Methanococcales;Methanocaldococcaceae;Methanocaldococcus;jannaschii DSM 2661
ATTCCGGTTGATCCTGCCGGAGGCCACTGCTATCGGGGTCCGACTAAGCCATGCGAGTCAAGGGGCTCCCTTCGGGGAGCACCGGCGCACGGCTCAGTAACACGTGGCTAACCTACCCTCGGGTGGGGGATAACCTCGGGAAACTGAGGCTAATCCCCCATAGGGGAGGAGGTCTGGAATGATCCCTCCCCGAAAGGCGTAAGCTGCCCGAGGATGGGGCTGCGGCGGATTAGGTAGTTGGTGGGGTAACGGCCCACCAAGCCTACGATCCGTACGGGCCCTGAGAGGGGGAGCCCGGAGATGGACACTGAGACACGGGTCCAGGCCTACGGGGCGCAGCAGGCGCGAAACCTCCGCAATGCGCGAAAGCGCGACGGGGGGACCCCGAGTGCCCACGCCCTGCGTGGGCTTTTCCGGAGTGTAAACAGCTCCGGGAATAAGGGCTGGGCAAGTCCGGTGCCAGCAGCCGCGGTAATACCGGCGGCCCAAGTGGTGGCCACTGTTATTGGGCCTAAAGCGTCCGTAGCCGGCCCGGTAAGTCTCTGCTTAAATCTGCGGCTCAACCGCAGGGCTGGCAGAGATACTGCCGGGCTTGGGACCGGGAGAGGCCGGGGGTACCCCAGGGGTAGCGGTGAAATGCGTTGATCCCTGGGGGACCACCTGTGGCGAAGGCGCCCGGCTGGAACGGGTCCGACGGTGAGGGACGAAGGCCAGGGGAGCAAACCGGATTAGATACCCGGGTAGTCCTGGCTGTAAACTCTGCGGACTAGGTGTCGCGTCGGCTTCGGGCCGACGCGGTGCCGAAGGGAAGCCGTTAAGTCCGCCGCCTGGGGAGTACGGTCGCAAGACTGAAACTTAAAGGAATTGGCGGGGGAGCACTACAACGGGTGGAGCCTGCGGTTTAATTGGATTCAACGCCGGGCATCTTACCAGGGGCGACGGCAGGATGAAGGCCAGGTTGACGACCTTGCCAGACGCGCCGAGAGGTGGTGCATGGCCGTCGTCAGCTCGTACCGTGAGGCGTCCTGTTAAGTCAGGTAACGAGCGAGACCCGTGCCCCATGTTGCTACCTCCTCCTCCGGGAGGAGGGCACTCATGGGGGACCGCCGGCGCTAAGCCGGAGGAAGGTGCGGGCAACGACAGGTCCGCATGCCCCGAATCCCCTGGGCTACACGCGGGCTACAATGGCCGGGACAATGGGACGCGACCCCGAAAGGGGGAGCGAATCCCCTAAACCCGGTCGTAGTCCGGATCGAGGGCTGTAACTCGCCCTCGTGAAGCCGGAATCCGTAGTAATCGCGCCTCACCATGGCGCGGTGAATGCGTCCCTGCTCCTTGCACACACCGCCCGTCACGCCACCCGAGTTGAGCCCAAGTGAGGCCCTGTCCGCAAGGGCAGGGTCGAACTTGGGTTCAGCGAGGGGGGCGAAGTCGTAACAAGGTAGCCGTAGGGGAACTGCGGCTGGATCACCTCC
>AS000018|CP001901.1|SP00002 Archaea;Euryarchaeota;Methanococci;Methanococcales;Methanocaldococcaceae;Methanocaldococcus;jannaschii DSM 2661
------------------------TACGGCTACCTTGTTACGACTTCGCCCCCCTCGCTGAACCCAAGTTCGACCCTGCCCTTGCGGACAGGGCCTCACTTGGGCTCAACTCGGGTGGCGTGACGGGCGGTGTGTGCAAGGAGCAGGGACGCATTCACCGCGCCATGGTGAGGCGCGATTACTACGGATTCCGGCTTCACGAGGGCGAGTTACAGCCCTCGATCCGGACTACGACCGGGTTTAGGGGATTCGCTCCCCCTTTCGGGGTCGCGTCCCATTGTCCCGGCCATTGTAGCCCGCGTGTAGCCCAGGGGATTCGGGGCATGCGGACCTGTCGTTGCCCGCACCTTCCTCCGGCTTAGCGCCGGCGGTCCCCCATGAGTGCCCCTCCCCCGGAGGGGAGGGTAGCAACATGGGGCACGGGTCTCGCTCGTTACCTGACTTAACAGGACGCCTCACGGTACGAGCTGACGACGGCCATGCACCACCTCTCGGCGCGTCTGGCAAGGTCGTCAACCTGGCCTTCATCCTGCCGTCGCCCCTGGTAAGATGCCCGGCGTTGAATCCAATTAAACCGCAGGCTCCACCCGTTGTAGTGCTCCCCCGCCAATTCCTTTAAGTTTCAGTCTTGCGACCGTACTCCCCAGGCGGCGGACTTAACGGCTTCCCTTCGGCACCGCGTCGGCCCGAAGCCGACGCGACACCTAGTCCGCAGAGTTTACAGCCAGGACTACCCGGGTATCTAATCCGGTTTGCTCCCCTGGCCTTCGTCCCTCACCGTCGGACCCGTTCCAGCCGGGCGCCTTCGCCACAGGTGGTCCCCCAGGGATCAACGCATTTCACCGCTACCCCTGGGGTACCCCCGGCCTCTCCCGGTCCCAAGCCCGGCAGTATCTCTGCCAGCCCTGCGGTTGAGCCGCAGGATTTAAGCAGAGACTTACCGGGCCGGCTACGGACGCTTTAGGCCCAATAACAGTGGCCACCACTTGGGCCGCCGGTATTACCGCGGCTGCTGGCACCGGACTTGCCCAGCCCTTATTCCCGGAGCTGTTTACACTCCGGAAAAGCCCACGCAGAGCGTGGGCACTCGGGGTCCCCCCGTCGCGCTTTCGCGCATTGCGGAGGTTTCGCGCCTGCTGCGCCCCGTAGGGCCTGGACCCGTGTCTCAGTGTCCATCTCCGGGCTCCCCCTCTCAGGGCCCGTACGGATCGTAGGCTTGGTGGGCCGTTACCCCACCAACTACCTAATCCGCCGCAGCCCCATCCTCGGGCGGCTTACGCCTTTCGGGGAGGGATCATTCCAGACCTCCTCCCCTATGGGGGATTAGCCTCAGTTTCCCGAGGTTATCCCCCACCCGAGGGTAGGTTAGCCACGTGTTACTGAGCCGTGCGCCGGTGCTCCCCGAAGGGAGCCCCTTGACTCGCATGGCTTAGTCGGACCCCGATAGCAGTGGCCTCCGGCAGGATCAACC
>AS000019|NR_028249.1|SP00003 Archaea;Euryarchaeota;Methanobacteria;Methanobacteriales;Methanobacteriaceae;Methanothermobacter;thermautotrophicus str. Delta H
TCCTGGCGGAGGCTACTGCTATTGGGGTTCGATTAAGCCATGCAAGTCGAACGAACCTTGTGTTCGTDGCGAACGGCTCAGTAACACGTGGATAACCTGCCCTTGGGACGGGATAACCCCGGGAAACTGGGGATAAACCCGGATAGGTGATGCTGCCTGGAATGGTTCTTCACCGAAACACTCCGGGTGCCCAAGGATGGGTCTGCGGCCGATTAGGTTGTTGGTAGGGTAACGGCCTACCAAGCCGATCATCGGTACGGGTTGTGAGAGCAAGAGCCCGGAGATGGAACCTGAGACAAGGTTCCAGGCTACGGGGCGCAGCAGGCGCGAAACCTCCGCAATGCACGCAAGTGCGACGGGAACCCCAAGTGCCACTCTTAACGGGGTGGCTTTTCAGAAGTGTAAAAAGCTTCTGGAATAAGGGBTGGGCAAGACCGGTGCCAGCCGCCGCGGTAACACCGGCAGCTCAAGTGGTAGCCGCTTTTATTGGGCCTAAAGCGTCCGTAGCCGGTCTGATAAGTCTCTGGTGAAATCCCACAGCTTAACTGTGGGAATTGCTGGAGATACTATCATGACTCGAGGTCGGGAGAGGCTGGAGGTACTCCCAGGGTAGGGGTGAAATCCTGTAATCCTGGGAGGACCACCTGTGGCGAAGGCGTCCAGCTGGAACGAACCTGACGGTGAGGGACGAAAGCCAGGGGCGCGAACCGGATTAGATACCCGGGTAGTCCTGGCCGTAAACGATGTGGACTTGGTGTTGGGATGGCTTCGAGCTGCCCCAGTGCCGAAGGAAGCTGTTAAGTCCACCGCCTGGGAAGTACGGCCGCAAGGCTGAAACTTAAAGGAATTGGCGGGGGAGCACCACAACGCGTGGAGCCTGCGGTTTAATTGGATTCAACGCCGGACATCTCACCAGGGGCGACAGCAGTATGATGGCCAGGTTGATGACCTTGCCTGACGAGCTGAGAGGAGGTGCATGGCCGCCGTCAGCTCGTACCGTGAGCGTCCTGTTAAGTCAGGCAACGAGCGAGACCCACGCCCTTAGTTACCAGCGGAACCCTTATGGGTTGCCGGGCACACTAAGGGGACCGCCAGTGATAAACTGGAGGAAGGAGTGGACGACGGTAGGTCCGTATGCCCCGAATCCCCTGGGCAACACGCGGGCTACAATGGCCTGGACAATGGGTTCCGACACCGAAAGGGAGGTAAATCCCCTAAACCAGGTCGTAGTTCGGATCGAGGGCTGTAACCCGCCCTCGTGAAGCTGGAATGCGTAGTAATCGCGTGTCACTATCGCGCGGTGAATACGTCCCTGCTCCTTGCACACACCGCCCGTCACGCCACCCAAAAAGGGCTTGGATGAGGCCACAACATTCTGTTGTGGTCGAATCTGGGTTCTTTGAGGAGGGCGAAGTCGTAACAAGGTAGCCGTAGGGGAACCTGCGGCTGGATCA
>AS000020|NR_074260.1|SP00003 Archaea;Euryarchaeota;Methanobacteria;Methanobacteriales;Methanobacteriaceae;Methanothermobacter;thermautotrophicus str. Delta H
TCCTGGCGGAGGCTACTGCTATTGGGGTTCGATTAAGCCATGCAAGTCGAACGAACCTTGTGTTCGTGGCGAACGGCTCAGTAACACGTGGATAACCTGCCCTTGGGACCGGGATAACCCCGGGAAACTGGGGATAAACCCGGATAGGTGATGCTGCCTGGAATGGTTCTTCACCGAAACACCTTCGGGTGCCCAAGGATGGGTCTGCGGCCGATTAGGTTGTTGGTAGGGTAACGGCCTACCAAGCCGATCATCGGTACGGGTTGTGAGAGCAAGAGCCCGGAGATGGAACCTGAGACAAGGTTCCAGGCCCTACGGGGCGCAGCAGGCGCGAAACCTCCGCAATGCACGCAAGTGCGACGGGGGAACCCCAAGTGCCACTCTTAACGGGGTGGCTTTTCAGAAGTGTAAAAAGCTTCTGGAATAAGGGCTGGGCAAGACCGGTGCCAGCCGCCGCGGTAACACCGGCAGCTCAAGTGGTAGCCGCTTTTATTGGGCCTAAAGCGTCCGTAGCCGGTCTGATAAGTCTCTGGTGAAATCCCACAGCTTAACTGTGGGAATTGCTGGAGATACTATCATGACTCGAGGTCGGGAGAGGCTGGAGGTACTCCCAGGGTAGGGGTGAAATCCTGTAATCCTGGGAGGACCACCTGTGGCGAAGGCGTCCAGCTGGAACGAACCTGACGGTGAGGGACGAAAGCCAGGGGCGCGAACCGGATTAGATACCCGGGTAGTCCTGGCCGTAAACGATGTGGACTTGGTGTTGGGATGGCTTCGAGCTGCCCCAGTGCCGAAGGGAAGCTGTTAAGTCCACCGCCTGGGAAGTACGGCCGCAAGGCTGAAACTTAAAGGAATTGGCGGGGGAGCACCACAACGCGTGGAGCCTGCGGTTTAATTGGATTCAACGCCGGACATCTCACCAGGGGCGACAGCAGTATGATGGCCAGGTTGATGACCTTGCCTGACGAGCTGAGAGGAGGTGCATGGCCGCCGTCAGCTCGTACCGTGAGGCGTCCTGTTAAGTCAGGCAACGAGCGAGACCCACGCCCTTAGTTACCAGCGGAACCCTTATGGGTTGCCGGGCACACTAAGGGGACCGCCAGTGATAAACTGGAGGAAGGAGTGGACGACGGTAGGTCCGTATGCCCCGAATCCCCTGGGCAACACGCGGGCTACAATGGCCTGGACAATGGGTTCCGACACCGAAAGGTGGAGGTAATCCCCTAAACCAGGTCGTAGTTCGGATCGAGGGCTGTAACCCGCCCTCGTGAAGCTGGAATGCGTAGTAATCGCGTGTCACTATCGCGCGGTGAATACGTCCCTGCTCCTTGCACACACCGCCCGTCACGCCACCCAAAAAGGGCTTGGATGAGGCCACAACATTCTGTTGTGGTCGAATCTGGGTTCTTTGAGGAGGGCGAAGTCGTAACAAGGTAGCCGTAGGGGAACCTGCGGCTGGATCACCTCCT
>AS000021|KM819498.1|SP00003 Archaea;Euryarchaeota;Methanobacteria;Methanobacteriales;Methanobacteriaceae;Methanothermobacter;thermautotrophicus str. Delta H
TCCTGCCGGAGGCTACTGCTATTGGGGGTTCGATTAAGCCATGCAAGTCGAACGAACCTTGTGTTCGTGGCGAACGGCTCAGTAACACGTGGATAACCTGCCCTTGGGACCGGGATAACCCCGGGAAACTGGGGATAAACCCGGATAGGTGATGCTGCCTGGAATGGTTCTTCACCGAAACACCTTCGGGTGCCCAAGGATGGGTCTGCGGCCGATTAGGTTGTTGGTAGGGTAACGGCCTACCAAGCCGATCATCGGTACGGGTTGTGAGAGCAAGAGCCCGGAGATGGAACCTGAGACAAGGTTCCAGGCCCTACGGGGCGCAGCAGGCGCGAAACCTCCGCAATGCACGCAAGTGCGACGGGGGAACCCCAAGTGCCACTCTTAACGGGGTGGCTTTTCAGAAGTGTAAAAAGCTTCTGGAATAAGGGCTGGGCAAGACCGGTGCCAGCCGCCGCGGTAACACCGGCAGCTCAAGTGGTAGCCGCTTTTATTGGGCCTAAAGCGTCCGTAGCCGGTCTGATAAGTCTCTGGTGAAATCCCACAGCTTAACTGTGGGAATTGCTGGAGATACTATCATGACTCGAGGTCGGGAGAGGCTGGAGGTACTCCCAGGGTAGGGGTGAAATCCTGTAATCCTGGGAGGACCACCTGTGGCGAAGGCGTCCAGCTGGAACGAACCTGACGGTGAGGGACGAAAGCCAGGGGCGCGAACCGGATTAGATACCCGGGTAGTCCTGGCCGTAAACGATGTGGACTTGGTGTTGGGATGGCTTCGAGCTGCCCCAGTGCCGAAGGGAAGCTGTTAAGTCCACCGCCTGGGAAGTACGGCTGCAAGGCTGAAACTTAAAGGAATTGGCGGGGGAGCACCACAACGCGTGGAGCCTGCGGTTTAATTGGATTCAACGCCGGACATCTCACCAGGGGCGACAGCAGTATGATGGCCAGGTTGATGACCTTGCCTGACGAGCTGAGAGGAGGTGCATGGCCGCCGTCAGCTCGTACCGTGAGGCGTCCTGTTAAGTCAGGCAACGAGCGAGACCCACGCCCTTAGTTACCAGCGGAACCCTTATGGGTTGCCGGGCACACTAAGGGGACCGCCAGTGATAAACTGGAGGAAGGAGTGGACGACGGTAGGTCCGTATGCCCCGAATCCCCTGGGCAACACGCGGGCTACAATGGCCTGGACAATGGGTTCCGACACCGAAAGGTGGAGGTAATCCCCTAAACCAGGTCGTAGTTCGGATCGAGGGCTGTAACCCGCCCTCGTGAAGCTGGAATGCGTAGTAATCGCGTGTCACTATCGCGCGGTGAATACGTCCCTGCTCCTTGCACACACCGCCCGTCACGCCACCCAAAAAGGGCCTGGATGAGGCCACAACATTCTGTTGTGGTCGAATCTGGGTTCTTTGAGGAGGGCGAAGTCGTAACAAGGTAACCG
>AS000022|NC_000916.1|SP00003 Archaea;Euryarchaeota;Methanobacteria;Methanobacteriales;Methanobacteriaceae;Methanothermobacter;thermautotrophicus str. Delta H
TCCTGGCGGAGGCTACTGCTATTGGGGTTCGATTAAGCCATGCAAGTCGAACGAACCTTGTGTTCGTGGCGAACGGCTCAGTAACACGTGGATAACCTGCCCTTGGGACCGGGATAACCCCGGGAAACTGGGGATAAACCCGGATAGGTGATGCTGCCTGGAATGGTTCTTCACCGAAACACCTTCGGGTGCCCAAGGATGGGTCTGCGGCCGATTAGGTTGTTGGTAGGGTAACGGCCTACCAAGCCGATCATCGGTACGGGTTGTGAGAGCAAGAGCCCGGAGATGGAACCTGAGACAAGGTTCCAGGCCCTACGGGGCGCAGCAGGCGCGAAACCTCCGCAATGCACGCAAGTGCGACGGGGGAACCCCAAGTGCCACTCTTAACGGGGTGGCTTTTCAGAAGTGTAAAAAGCTTCTGGAATAAGGGCTGGGCAAGACCGGTGCCAGCCGCCGCGGTAACACCGGCAGCTCAAGTGGTAGCCGCTTTTATTGGGCCTAAAGCGTCCGTAGCCGGTCTGATAAGTCTCTGGTGAAATCCCACAGCTTAACTGTGGGAATTGCTGGAGATACTATCATGACTCGAGGTCGGGAGAGGCTGGAGGTACTCCCAGGGTAGGGGTGAAATCCTGTAATCCTGGGAGGACCACCTGTGGCGAAGGCGTCCAGCTGGAACGAACCTGACGGTGAGGGACGAAAGCCAGGGGCGCGAACCGGATTAGATACTCGGGTAGTCCTGGCCGTAAACGATGTGGACTTGGTGTTGGGATGGCTTCGAGCTGCCCCAGTGCCGAAGGGAAGCTGTTAAGTCCACCGCCTGGGAAGTACGGCCGCAAGGCTGAAACTTAAAGGAATTGGCGGGGGAGCACCACAACGCGTGGAGCCTGCGGTTTAATTGGATTCAACGCCGGACATCTCACCAGGGGCGACAGCAGTATGATGGCCAGGTTGATGACCTTGCCTGACGAGCTGAGAGGAGGTGCATGGCCGCCGTCAGCTCGTACCGTGAGGCGTCCTGTTAAGTCAGGCAACGAGCGAGACCCACGCCCTTAGTTACCAGCGGAACCCTTATGGGTTGCCGGGCACACTAAGGGGACCGCCAGTGATAAACTGGAGGAAGGAGTGGACGACGGTAGGTCCGTATGCCCCGAATCCCCTGGGCAACACGCGGGCTACAATGGCCTGGACAATGGGTTCCGACACCGAAAGGTGGAGGTAATCCCCTAAACCAGGTCGTAGTTCGGATCGAGGGCTGTAACCCGCCCTCGTGAAGCTGGAATGCGTAGTAATCGCGTGTCACTATCGCGCGGTGAATACGTCCCTGCTCCTTGCACACACCGCCCGTCACGCCACCCAAAAAGGGCTTGGATGAGGCCACAACATTCTGTTGTGGTCGAATCTGGGTTCTTTGAGGAGGGCGAAGTCGTAACAAGGTAGCCGTA
>AS000023|NR_028248.1|SP00003 Archaea;Euryarchaeota;Methanobacteria;Methanobacteriales;Methanobacteriaceae;Methanothermobacter;thermautotrophicus str. Delta H
TCCTGGCGGAGGCTACTGCTAATTGGGGTTCGATTAAGCCATGCAAGTCGAACGAACCTTGTGTTCGTGGCGAACGGCTCAGTAACACGTGGATAACCTGCCCTTGGGACCGGGATAACCCCGGGAAACTGGGGATAAACCTGGATAGGTGATGCTGCCTGGAATGGTTCTTCACCGAAACACTTCGGGTGCCCAAGGATGGGTCTGCGGCCGATTAGGTTGTTGGTAGGGTAACGGCCTACCAAGCCGATCATCGGTACGGGTTGTGAGAGCAAGAGCCCGGAGATGGAACCTGAGACAAGGTTCCCAGGCCTACGGGGCGCAGCAGGCGCGAAACCTCCGCAATGCACGCAAGTGCGACGGGGGAACCCCAAGTGCCACTCTTAACGGGGTGGCTTTTCAGAAGTGTAAAAAGCTTCTGGAATAAGGGBTGGGCAAGACCGGTGCCAGCCGCCGCGGTAACACCGGCAGCTCAAGTGGTAGCCGCTTTTATTGGGCCTAAAGCGTCCGTAGCCGGTCTGATAAGTCTCTGGTGAAATCCCACAGCTTAACTGTGGGAATTGCTGGAGATACTATCATGACTCGAGGTCGGGAGAGGCTGGAGGTACTCCCAGGGTAGGGGTGAAATCCTGTAATCCTGGGAGGACCACCTGTGGCGAAGGCGTCCAGCTGGAACGAACCTGACGGTGAGGGACGAAAGCCAGGGGCGCGAACCGGATTAGATACCCGGGTAGTCCTGGCCGTAAACGATGTGGACTTGGTGTTGGGATGGCTTCGAGCTGCCCCAGTGCCGAAGGGAAGCTGTTAAGTCCACCGCCTGGGAAGTACGGCCGCAAGGCTGAAACTTAAAGGAATTGGCGGGGGAGCACCACAACGCGTGGAGCCTGCGGTTTAATTGGATTCAACGCCGGACATCTCACCAGGGGCGACAGCAGTATGATGGCCAGGTTGATGACCTTGCCTGACGAGCTGAGAGGAGGTGCATGGCCGCCGTCAGCTCGTACCGTGAGGCGTCCTGTTAAGTCAGGCAACGAGCGAGACCCACGCCCTTAGTTACCAGCGGAACCCTTATGGTTGCCGGGCACACTAAGGGGACCGCCAGTGATAAACTGGAGGAAGGAGTGGACGACGGTAGGTCCGTATGCCCCGAATCCCCTGGGCAACACGCGGGCTACAATGGCCTGGACAATGGGTTCCGACACCGAAAGGTGGAGGTAATCCCCTAAACCAGGTCGTAGTTCGGATCGAGGGCTGTAACCCGCCCTCGTGAAGCTGGAATGCGTAGTAATCGCGTGTCACTATCGCGCGGTGAATACGTCCCTGCTCCTTGCACACACCGCCCGTCACGCCACCCAAAAAGGGCTTGGATGACGGACACAACACTTCTGTTGTGGATCGAATCTGGGTTCTTTGACGGACGGGCGAACGTCGTAACAAGGTAGCCG
>AS000024|AP011952.1|SP00003 Archaea;Euryarchaeota;Methanobacteria;Methanobacteriales;Methanobacteriaceae;Methanothermobacter;thermautotrophicus str. Delta H
TCCTGGCGGAGGCTACTGCTATTGGGGTTCGATTAAGCCATGCAAGTCGAACGAACCTTGTGTTCGTGGCGAACGGCTCAGTAACACGTGGATAACCTGCCCTTGGGACCGGGATAACCCCGGGAAACTGGGGATAAACCTGGATAGGTGATGCTGCCTGGAATGGTTCTTCACCGAAACACCTTCGGGTGCCCAAGGATGGGTCTGCGGCCGATTAGGTTGTTGGTAGGGTAACGGCCTACCAAGCCGATCATCGGTACGGGTTGTGAGAGCAAGAGCCCGGAGATGGAACCTGAGACAAGGTTCCAGGCCCTACGGGGCGCAGCAGGCGCGAAACCTCCGCAATGCACGCAAGTGCGACGGGGGAACCCCAAGTGCCACTCTTAACGGGGTGGCTTTTCAGAAGTGTAAAAAGCTTCTGGAATAAGGGCTGGGCAAGACCGGTGCCAGCCGCCGCGGTAACACCGGCAGCTCAAGTGGTAGCCGCTTTTATTGGGCCTAAAGCGTCCGTAGCCGGTCTGATAAGTCTCTGGTGAAATCCCACAGCTTAACTGTGGGAATTGCTGGAGATACTATCATGACTCGAGGTCGGGAGAGGCTGGAGGTACTCCCAGGGTAGGGGTGAAATCCTGTAATCCTGGGAGGACCACCTGTGGCGAAGGCGTCCAGCTGGAACGAACCTGACGGTGAGGGACGAAAGCCAGGGGCGCGAACCGGATTAGATACCCGGGTAGTCCTGGCCGTAAACGATGTGGACTTGGTGTTGGGATGGCTTCGAGCTGCCCCAGTGCCGAAGGGAAGCTGTTAAGTCCACCGCCTGGGAAGTACGGCCGCAAGGCTGAAACTTAAAGGAATTGGCGGGGGAGCACCACAACGCGTGGAGCCTGCGGTTTAATTGGATTCAACGCCGGACATCTCACCAGGGGCGACAGCAGTATGATGGCCAGGTTGATGACCTTGCCTGACGAGCTGAGAGGAGGTGCATGGCCGCCGTCAGCTCGTACCGTGAGGCGTCCTGTTAAGTCAGGCAACGAGCGAGACCCACGCCCTTAGTTACCAGCGGAACCCTTTGGGGTTGCCGGGCACACTAAGGGGACCGCCAGTGATAAACTGGAGGAAGGAGTGGACGACGGTAGGTCCGTATGCCCCGAATCCCCTGGGCAACACGCGGGCTACAATGGCCTGGACAATGGGTTCCGACACTGAAAGGTGGAGGTAATCCCCTAAACCAGGTCGTAGTTCGGATCGAGGGCTGTAACTCGCCCTCGTGAAGCTGGAATGCGTAGTAATCGCGTGTCATTATCGCGCGGTGAATACGTCCCTGCTCCTTGCACACACCGCCCGTCACGCCACCCAAAAAGGGCTTGGATGAGGCCACAGTATTTTGCTGTGGTCGAATCTGGGTTCTTTGAGGAGGGCGAAGTCGTAACAAGGTAGCCGTA
>AS000025|NR_028250.1|SP00003 Archaea;Euryarchaeota;Methanobacteria;Methanobacteriales;Methanobacteriaceae;Methanothermobacter;thermautotrophicus str. Delta H
--------------------TATTGGGTTCAGATTAAGCCATGCAAGTCGAACGAACCTTGTGTTCGTGGCGAACGGCTCAGTAACACGTGGATAACCTGCCCTTGGGACCGGGATAACCCCGGGAAACTGGGGATAAACCCGGATAGGTGATGCTGCCTGGAATGGTTCTTCACCGAAACACCTTCGGGTGCCCAAGGATGGGTCTGCGGCCGATTAGGTTGTTGGTAGGGTAACGGCCTACCAAGCCGATCATCGGTACGGGTTGTGAGAGCAAGAGCCCGGAGATGGAACCTGAGACAAGGTTCCAAGGCTACGGGGCAGCAGGCGCGAAACCTCCGCAATGCACGCAAGTGCGACGGGGAACCCCAAGTGCCACTCTTAACGGGTGGCTTTTCAGAAGTGTAAAAAGCTTCTGGAATAAGGGCTGGGCAAGACCGGTGCCAGCCGCCGCGGTAACACCGGCAGCTCAAGTGGTAGCCGCTTTTATTGGGCCTAAAGCGTCCGTAGCCGGTCTGATAAGTCTCTGGTGAAATCCCACAGCTTAACTGTGGGAATTGCTGGAGATACTATCATGACTCGAGGTCGGGAGAGGCTGGAGGTACTCCCAGGGTAGGGGTGAAATCCTGTAATCCTGGGAGGACCACCTGTGGCGAAGGCGTCCAGCTGGAACGAACCTGACGGTGAGGGACGAAAGCCAGGGGCGCGAACCGGATTAGATACCCGGGTAGTCCTGGCCGTAAACGATGTGGACTTGGTGTTGGGATGGCTTCGAGCTGCCCCAGTGCCGAAGGGAAGCTGTTAAGTCCACCGCCTGGGAAGTACGGCCGCAAGGCTGAAACTTAAAGGAATTGGCGGGGGAGCACCACAACGCGTGGAGCTGCGGTTTAATTGGATTCAACGCCGGACATCTCACCAGGGGCGACAGCAGTATGATGGCCAGGTTGATGACCTTGCCTGACGAGCTGAGAGGAGGTGCATGGCCGCCGTCAGCTCGTACCGTGAGCGTCCTGTTAAGTCAGGCAACGAGCGAGACCCACGCCCTTAGTTACCAGCGGAACCCTTATGGGTTGCCGGGCACACTAAGGGGACCGCCAGTGATAAACTGGAGGAAGGAGTGGACGACGGTAGGTCCGTATGCCCCGAATCCCCTGGGCAACACGCGGGCTACAATGGCCTGGACAATGGGTTCCGACACCGAAAGGTGGAGGTAATCCCCTAAACCAGGTCGTAGTTCGGATCGAGGGCTGTAACCCGCCCTCGTGAAGCTGGAATGCGTAGTAATCGCGTGTCACTATCGCGCGGTGAATACGTCCCTGCTCCTTGCACACACCGCCCGTCACGCCACCCAAAAAGGGCTTGGATGAGGCCACAACATTCTGTTGTGGTCGAATCTGGGTTCTTTGAGGAGGGCGAAGTCGTAACAAGGTAGCCGTAGGGAACCTGCGGCTGG
>AS000026|NC_000916.1|SP00003 Archaea;Euryarchaeota;Methanobacteria;Methanobacteriales;Methanobacteriaceae;Methanothermobacter;thermautotrophicus str. Delta H
TCCTGGCGGAGGCTACTGCTATTGGGGTTCGATTAAGCCATGCAAGTCGAACGAACCTTGTGTTCGTGGCGAACGGCTCAGTAACACGTGGATAACCTGCCCTTGGGACCGGGATAACCCCGGGAAACTGGGGATAAACCCGGATAGGTGATGCTGCCTGGAATGGTTCTTCACCGAAACACCTTCGGGTGCCCAAGGATGGGTCTGCGGCCGATTAGGTTGTTGGTAGGGTAACGGCCTACCAAGCCGATCATCGGTACGGGTTGTGAGAGCAAGAGCCCGGAGATGGAACCTGAGACAAGGTTCCAGGCCCTACGGGGCGCAGCAGGCGCGAAACCTCCGCAATGCACGCAAGTGCGACGGGGGAACCCCAAGTGCCACTCTTAACGGGGTGGCTTTTCAGAAGTGTAAAAAGCTTCTGGAATAAGGGCTGGGCAAGACCGGTGCCAGCCGCCGCGGTAACACCGGCAGCTCAAGTGGTAGCCGCTTTTATTGGGCCTAAAGCGTCCGTAGCCGGTCTGATAAGTCTCTGGTGAAATCCCACAGCTTAACTGTGGGAATTGCTGGAGATACTATCATGACTCGAGGTCGGGAGAGGCTGGAGGTACTCCCAGGGTAGGGGTGAAATCCTGTAATCCTGGGAGGACCACCTGTGGCGAAGGCGTCCAGCTGGAACGAACCTGACGGTGAGGGACGAAAGCCAGGGGCGCGAACCGGATTAGATACCCGGGTAGTCCTGGCCGTAAACGATGTGGACTTGGTGTTGGGATGGCTTCGAGCTGCCCCAGTGCCGAAGGGAAGCTGTTAAGTCCACCGCCTGGGAAGTACGGCCGCAAGGCTGAAACTTAAAGGAATTGGCGGGGGAGCACCACAACGCGTGGAGCCTGCGGTTTAATTGGATTCAACGCCGGACATCTCACCAGGGGCGACAGCAGTATGATGGCCAGGTTGATGACCTTGCCTGACGAGCTGAGAGGAGGTGCATGGCCGCCGTCAGCTCGTACCGTGAGGCGTCCTGTTAAGTCAGGCAACGAGCGAGACCCACGCCCTTAGTTACCAGCGGAACCCTTATGGGTTGCCGGGCACACTAAGGGGACCGCCAGTGATAAACTGGAGGAAGGAGTGGACGACGGTAGGTCCGTATGCCCCGAATCCCCTGGGCAACACGCGGGCTACAATGGCCTGGACAATGGGTTCCGACACCGAAAGGTGGAGGTAATCCCCTAAACCAGGTCGTAGTTCGGATCGAGGGCTGTAACCCGCCCTCGTGAAGCTGGAATGCGTAGTAATCGCGTGTCACTATCGCGCGGTGAATACGTCCCTGCTCCTTGCACACACCGCCCGTCACGCCACCCAAAAAGGGCTTGGATGAGGCCACAACATTCTGTTGTGGTCGAATCTGGGTTCTTTGAGGAGGGCGAAGTCGTAACAAGGTAGCCGTA
>AS000027|AP018336.1|SP00003 Archaea;Euryarchaeota;Methanobacteria;Methanobacteriales;Methanobacteriaceae;Methanothermobacter;thermautotrophicus str. Delta H
TCCTGGCGGAGGCTACTGCTATTGGGGTTCGATTAAGCCATGCAAGTCGAACGAACCTTGTGTTCGTGGCGAACGGCTCAGTAACACGTGGATAACCTGCCCTTGGGACCGGGATAACCCCGGGAAACTGGGGATAAACCTGGATAGGTGATGCTGCCTGGAATGGTTCTTCACCGAAACACCTTCGGGTGCCCAAGGATGGGTCTGCGGCCGATTAGGTTGTTGGTAGGGTAACGGCCTACCAAGCCGATCATCGGTACGGGTTGTGAGAGCAAGAGCCCGGAGATGGAACCTGAGACAAGGTTCCAGGCCCTACGGGGCGCAGCAGGCGCGAAACCTCCGCAATGCACGCAAGTGCGACGGGGGAACCCCAAGTGCCACTCTTAACGGGGTGGCTTTTCAGAAGTGTAAAAAGCTTCTGGAATAAGGGCTGGGCAAGACCGGTGCCAGCCGCCGCGGTAACACCGGCAGCTCAAGTGGTAGCCGCTTTTATTGGGCCTAAAGCGTCCGTAGCCGGTCTGATAAGTCTCTGGTGAAATCCCACAGCTTAACTGTGGGAATTGCTGGAGATACTATCATGACTCGAGGTCGGGAGAGGCTGGAGGTACTCCCAGGGTAGGGGTGAAATCCTGTAATCCTGGGAGGACCACCTGTGGCGAAGGCGTCCAGCTGGAACGAACCTGACGGTGAGGGACGAAAGCCAGGGGCGCGAACCGGATTAGATACCCGGGTAGTCCTGGCCGTAAACGATGTGGACTTGGTGTTGGGATGGCTTCGAGCTGCCCCAGTGCCGAAGGGAAGCTGTTAAGTCCACCGCCTGGGAAGTACGGCCGCAAGGCTGAAACTTAAAGGAATTGGCGGGGGAGCACCACAACGCGTGGAGCCTGCGGTTTAATTGGATTCAACGCCGGACATCTCACCAGGGGCGACAGCAGTATGATGGCCAGGTTGATGACCTTGCCTGACGAGCTGAGAGGAGGTGCATGGCCGCCGTCAGCTCGTACCGTGAGGCGTCCTGTTAAGTCAGGCAACGAGCGAGACCCACGCCCTTAGTTACCAGCGGAACCCTTATGGGTTGCCGGGCACACTAAGGGGACCGCCAGTGATAAACTGGAGGAAGGAGTGGACGACGGTAGGTCCGTATGCCCCGAATCCCCTGGGCAACACGCGGGCTACAATGGCCTGGACAATGGGTTCCGACACCGAAAGGTGGAGGTAATCCCCTAAACCAGGTCGTAGTTCGGATCGAGGGCTGTAACCCGCCCTCGTGAAGCTGGAATGCGTAGTAATCGCGTGTCACTATCGCGCGGTGAATACGTCCCTGCTCCTTGCACACACCGCCCGTCACGCCACCCAAAAAGGGCTTGGATGAGGCCACAACATTCTGTTGTGGTCGAATCTGGGTTCTTTGAGGAGGGCGAAGTCGTAACAAGGTAGCCGTA
>AS000028|AP011952.1|SP00003 Archaea;Euryarchaeota;Methanobacteria;Methanobacteriales;Methanobacteriaceae;Methanothermobacter;thermautotrophicus str. Delta H
TCCTGGCGGAGGCTACTGCTATTGGGGTTCGATTAAGCCATGCAAGTCGAACGAACCTTGTGTTCGTGGCGAACGGCTCAGTAACACGTGGATAACCTGCCCTTGGGACCGGGATAACCCCGGGAAACTGGGGATAAACCCGGATAGGTGATGCTGCCTGGAATGGTTCTTCACCGAAACACCTTCGGGTGCCCAAGGATGGGTCTGCGGCCGATTAGGTTGTTGGTAGGGTAACGGCCTACCAAGCCGATCATCGGTACGGGTTGTGAGAGCAAGAGCCCGGAGATGGAACCTGAGACAAGGTTCCAGGCCCTACGGGGCGCAGCAGGCGCGAAACCTCCGCAATGCACGCAAGTGCGACGGGGGAACCCCAAGTGCCACTCTTAACGGGGTGGCTTTTCAGAAGTGTAAAAAGCTTCTGGAATAAGGGCTGGGCAAGACCGGTGCCAGCCGCCGCGGTAACACCGGCAGCTCAAGTGGTAGCCGCTTTTATTGGGCCTAAAGCGTCCGTAGCCGGTCTGATAAGTCTCTGGTGAAATCCCACAGCTTAACTGTGGGAATTGCTGGAGATACTATCATGACTCGAGGTCGGGAGAGGCTGGAGGTACTCCCAGGGTAGGGGTGAAATCCTGTAATCCTGGGAGGACCACCTGTGGCGAAGGCGTCCAGCTGGAACGAACCTGACGGTGAGGGACGAAAGCCAGGGGCGCGAACCGGATTAGATACCCGGGTAGTCCTGGCCGTAAACGATGTGGACTTGGTGTTGGGATGGCTTCGAGCTGCCCCAGTGCCGAAGGGAAGCTGTTAAGTCCACCGCCTGGGAAGTACGGCCGCAAGGCTGAAACTTAAAGGAATTGGCGGGGGAGCACCACAACGCGTGGAGCCTGCGGTTTAATTGGATTCAACGCCGGACATCTCACCAGGGGCGACAGCAGTATGATGGCCAGGTTGATGACCTTGCCTGACGAGCTGAGAGGAGGTGCATGGCCGCCGTCAGCTCGTACCGTGAGGCGTCCTGTTAAGTCAGGCAACGAGCGAGACCCACGCCCTTAGTTACCAGCGGGACCCTTTGGGGTTGCCGGGCACACTAAGGGGACCGCCAGTGATAAACTGGAGGAAGGAGTGGACGACGGTAGGTCCGTATGCCCCGAATCCCCTGGGCAACACGCGGGCTACAATGGCCTGGACAATGGGTTCCGACACTGAAAGGTGGAGGTAATCCCCTAAACCAGGTCGTAGTTCGGATCGAGGGCTGTAACTCGCCCTCGTGAAGCTGGAATGCGTAGTAATCGCGTGTCATTATCGCGCGGTGAATACGTCCCTGCTCCTTGCACACACCGCCCGTCACGCCACCCAAAAAGGGCTTGGATGAGGCCACAGTATTTTGCTGTGGTCGAATCTGGGTTCTTTGAGGAGGGCGAAGTCGTAACAAGGTAGCCGTA
>AS000029|DQ657903.1|SP00003 Archaea;Euryarchaeota;Methanobacteria;Methanobacteriales;Methanobacteriaceae;Methanothermobacter;thermautotrophicus str. Delta H
TCCTGCCGGAGGCTACTGCTATTGGGGTTCGATTAAGCCATGCAAGTCGAACGAACCTTGTGTTCGTGGCGAACGGCTCAGTAACACGTGGATAACCTGCCCTTGGGACCGGGATAACCCCGGGAAACTGGGGATAAACCTGGATAGGTGATGCTGCCTGGAATGGTTCTTCACCGAAACACCTTCGGGTGCCCAAGGATGGGTCTGCGGCCGATTAGGTTGTTGGTAGGGTAACGGCCTACCAAGCCGATCATCGGTACGGGTTGTGAGAGCAAGAGCCCGGAGATGGAACCTGAGACAAGGTTCCAGGCCCTACGGGGCGCAGCAGGCGCGAAACCTCCGCAATGCACGCAAGTGCGACGGGGGAACCCCAAGTGCCACTCTTAACGGGGTGGCTTTTCAGAAGTGTAAAAAGCTTCTGGAATAAGGGCTGGGCAAGACCGGTGCCAGCCGCCGCGGTAACACCGGCAGCTCAAGTGGTAGCCGCTTTTATTGGGCCTAAAGCGTCCGTAGCCGGTCTGATAAGTCTCTGGTGAAATCCCACAGCTTAACTGTGGGAATTGCTGGAGATACTATCATGACTCGAGGTCGGGAGAGGCTGGAGGTACTCCCAGGGTAGGGGTGAAATCCTGTAATCCTGGGAGGACCACCTGTGGCGAAGGCGTCCAGCTGGAACGAACCTGACGGTGAGGGACGAAAGCCAGGGGCGCGAACCGGATTAGATACCCGGGTAGTCCTGGCCGTAAACGATGTGGACTTGGTGTTGGGATGGCTTCGAGCTGCCCCAGTGCCGAAGGGAAGCTGTTAAGTCCACCGCCTGGGAAGTACGGCCGCAAGGCTGAAACTTAAAGGAATTGGCGGGGGAGCACCACAACGCGTGGAGCCTGCGGTTTAATTGGATTCAACGCCGGACATCTCACCAGGGGCGACAGCAGTATGATGGCCAGGTTGATGACCTTGCCTGACGAGCTGAGAGGAGGTGCATGGCCGCCGTCAGCTCGTACCGTGAGGCGTCCTGTTAAGTCAGGCAACGAGCGAGACCCACGCCCTTAGTTACCAGCGGAACCCTTATGGGTTGCCGGGCACACTAAGGGGACCGCCAGTGATAAACTGGAGGAAGGAGTGGACGACGGTAGGTCCGTATGCCCCGAATCCCCTGGGCAACACGCGGGCTACAATGGCCTGGACAATGGGTTCCGACACCGAAAGGTGGAGGTAATCCCCTAAACCAGGTCGTAGTTCGGATCGAGGGCTGTAACCCGCCCTCGTGAAGCTGGAATGCGTAGTAATCGCGTGTCACTATCGCGCGGTGAATACGTCCCTGCTCCTTGCACACACCGCCCGTCACGCCACCCAAAAAGGGCTTGGATGAGGCCACAACATTCTGTTGTGGTCGAATCTGGGTTCTTTGAGGAGGGCGAA
>AS000030|JF808022.1|SP00003 Archaea;Euryarchaeota;Methanobacteria;Methanobacteriales;Methanobacteriaceae;Methanothermobacter;thermautotrophicus str. Delta H
TCCTGCCGGAGGCTACTGCTATTGGGGTTCGATTAAGCCATGCAAGTCGAACGAACCTTGTGTTCGTGGCGAACGGCTCAGTAACACGTGGATAACCTGCCCTTGGGACCGGGATAACCCCGGGAAACTGGGGATAAACCTGGATAGGTGATGCTGCCTGGAATGGTTCTTCACCGAAACACCTTCGGGTGCCCAAGGATGGGTCTGCGGCCGATTAGGTTGTTGGTAGGGTAACGGCCTACCAAGCCGATCATCGGTACGGGTTGTGAGAGCAAGAGCCCGGAGATGGAACCTGGGACAAGGTTCCAGGCCCTACGGGGCGCAGCAGGCGCGAAACCTCCGCAATGCACGCAAGTGCGACGGGGGAACCCCAAGTGCCACTCTTAACGGGGTGGCTTTTCAGAAGTGTAAAAAGCTTCTGGAATAAGGGCTGGGCAAGACCGGTGCCAGCCGCCGCGGTAACACCGGCAGCTCAAGTGGTAGCCGCTTTTATTGGGCCTAAAGCGTCCGTAGCCGGTCTGATAAGTCTCTGGTGAAATCCCACAGCTTAACTGTGGGAATTGCTGGAGATACTATCATGACTCGAGGTCGGGAGAGGCTGGAGGTACTCCCAGGGTAGGGGTGAAATCCTGTAATCCTGGGAGGACCACCTGTGGCGAAGGCGTCCAGCTGGAACGAACCTGACGGTGAGGGACGAAAGCCAGGGGCGCGAACCGGATTAGATACCCGGGTAGTCCTGGCCGTAAACGATGTGGACTTGGTGTTGGGATGGCTTCGAGCTGCCCCAGTGCCGAAGGGAAGCTGTTAAGTCCACCGCCTGGGAAGTACGGCCGCAAGGCTGAAACTTAAAGGAATTGGCGGGGGAGCACCACAACGCGTGGAGCCTGCGGTTTAATTGGATTCAACGCCGGACATCTCACCAGGGGCGACAGCAGTATGATGGCCAGGTTGATGACCTTGCCTGACGAGCTGAGAGGAGGTGCATGGCCGCCGTCAGCTCGTACCGTGAGGCGTCCTGTTAAGTCAGGCAACGAGCGAGACCCACGCCCTTAGTTACCAGCGGAACCCTTATGGGTTGCCGGGCACACTAAGGGGACCGCCAGTGATAAACTGGAGGAAGGAGTGGACGACGGTAGGTCCGTATGCCCCGAATCCCCTGGGCAACACGCGGGCTACAATGGCCTGGACAATGGGTTCCGACACCGAAAGGTGGAGGTAATCCCCTAAACCAGGTCGTAGTTCGGATCGAGGGCTGTAACCCGCCCTCGTGAAGCTGGAATGCGTAGTAATCGCGTGTCACTATCGCGCGGTGAATACGTCCCTGCTCCTTGCACACACCGCCCGTCACGCCACCCAAAAAGGGCTTGGATGAGGCCACAACATTCTGTTGTGGTCGAATCTGGGTTCTTTGAGGAGGGCGAAGTCGTAACAAGGTAACCG
>AS000031|HM041914.1|SP00003 Archaea;Euryarchaeota;Methanobacteria;Methanobacteriales;Methanobacteriaceae;Methanothermobacter;thermautotrophicus str. Delta H
TCCCGCCGGAGGCTACTGCTATTGGGGTTCGATTAAGCCATGCAAGTCGAACGAACCTTGTGTTCGTGGCGAACGGCTCAGTAACACGTGGATAACCTGCCCTTGGGACCGGGATAACCCCGGGAAACTGGGGATAAACCCGGATAGGTGATGCTGCCTGGAATGGTTCTTCACCGAAACACCTTCGGGTGCCCAAGGATGGGTCTGCGGCCGATTAGGTTGTTGGTAGGGTAACGGCCTACCAAGCCGATCATCGGTACGGGTTGTGAGAGCAAGAGCCCGGAGATGGAACCTGAGACAAGGTTCCAGGCCCTACGGGGCGCAGCAGGCGCGAAACCTCCGCAATGCACGCAAGTGCGACGGGGGAACCCCAAGTGCCACTCTTAACGGGGTGGCTTTTCAGAAGTGTAAAAAGCTTCTGGAATAAGGGCTGGGCAAGACCGGTGCCAGCCGCCGCGGTAACACCGGCAGCTCAAGTGGTAGCCGCTTTTATTGGGCCTAAAGCGTCCGTAGCCGGTCTGATAAGTCTCTGGTGAAATCCCACAGCTTAACTGTGGGAATTGCTGGAGATACTATCATGACTCGAGGTCGGGAGAGGCTGGAGGTACTCCCAGGGTAGGGGTGAAATCCTGTAATCCTGGGAGGACCACCTGTGGCGAAGGCGTCCAGCTGGAACGAACCTGACGGTGAGGGACGAAAGCCAGGGGCGCGAACCGGATTAGATACCCGGGTAGTCCTGGCCGTAAACGATGTGGACTTGGTGTTGGGATGGCTTCGAGCTGCCCCAGTGCCGAAGGGAAGCTGTTAAGTCCACCGCCTGGGAAGTACGGCCGCAAGGCTGAAACTTAAAGGAATTGGCGGGGGAGCACCACAACGCGTGGAGCCTGCGGTTTAATTGGATTCAACGCCGGACATCTCACCAGGGGCGACAGCAGTATGATGGCCAGGTTGATGACCTTGCCTGACGAGCTGAGAGGAGGTGCATGGCCGCCGTCAGCTCGTACCGTGAGGCGTCCTGTTAAGTCAGGCAACGAGCGAGACCCACGCCCTTAGTTACCAGCGGAACCCTTATGGGTTGCCGGGCACACTAAGGGGACCGCCAGTGATAAACTGGAGGAAGGAGTGGACGACGGTAGGTCCGTATGCCCCGAATCCCCTGGGCAACACGCGGGCTACAATGGCCTGGACAATGGGTTCCGACACCGAAAGGTGGAGGTAATCCCCTAAACCAGGTCGTAGTTCGGATCGAGGGCTGTAACCCGCCCTCGTGAAGCTGGAATGCGTAGTAATCGCGTGTCATAATCGCGCGGTGAATACGTCCCTGCTCCTTGCACACACCGCCCGTCACGCCACCCAAAAAGGGCTTGGATGAGGCCACAACATTCTGTTGTGGTCGAATCTGGGTTCTTTGAGGAGGGCGAAGTCGTAACAAGGTAGCCG
>AS000032|D45214.1|SP00004 Archaea;Euryarchaeota;Thermococci;Thermococcales;Thermococcaceae;Pyrococcus;horikoshii OT3
GCCGGAGGCCACTGCTATGGGGGTCCGACTAAGCCATGCGAGTCAAGGGGGCGTCCCTTGCGGGACGCCACCGGCGGACGGCTCAGTAACACGTCGGTAACCTACCCTCGGGAGGGGGATAACCCCGGGAAACTGGGGCTAATCCCCCATAGGCCTGGGGTACTGGAAGGTCCCCAGGCCGAAAGGAGCCGTAAGCTCCGCCCGAGGATGGGCCGGCGGCCGATTAGGTAGTTGGTGGGGTAACGGCCCACCAAGCCGAACATCGGTACGGGCCGTGAGAGCGGGAGCCCGGAGATGGACACTGAGACACGGGTCCAGGCCCTACGGGGCGCAGCAGGCGCGAAACCTCCGCAATGCGGGAAACCGCGACGGGGGGACCCCCAGTGCCGTGCCTCTGGCACGGGCTTTTCCGGAGTGTAAAAAGCTCCGGGAATAAGGGCTGGGCAAGGCCGGTGGCAGCCGCCGCGGTAATACCGGCGGCCCGAGTGGTGGCCGCTATTATTGGGCCTAAAGCGTCCGTAGCCGGGCCCGTAAGTCCCTGGCGAAATCCCACGGCTCAACCGTGGGGCTCGCTGGGGATACTGCGGGCCTTGGGACCGGGAGAGGCCGGGGGTACCCCCGGGGTAGGGGTGAAATCCTATAATCCCGGGGGGACCGCCAGTGGCGAAGGCGCCCGGCTGGAACGGGTCCGACGGTGAGGGACGAAGGCCAGGGGAGCGAACCGGATTAGATACCCGGGTAGTCCTGGCTGTAAAGGATGCGGGCTAGGTGTCGGGCGAGCTTCGAGCTCGCCCGGTGCCGTAGGGAAGCCGTTAAGCCCGCCGCCTGGGGAGTACGGCCGCAAGGCTGAAACTTAAAGGAATTGGCGGGGGAGCACTACAAGGGGTGGAGCGTTCGGTTTAATTGGATTCAACGCCGGGAACCTCACCGGGGGCGACGGCAGGATGAAGGCCAGGCTGAAGGTCTTGCCGGACGCGCCGAGAGGAGGTGCATGGCCGCCGTCAGCTCGTACCGTGAGGCGTCCACTTAAGTGTGGTAACGAGCGAGACCCGCGCCCCCAGTTGCCAGTCCCTCCCGCTCGGGAGGGAGGCACTCTGGGGCGACTGCCGGCGATAAGCCGGAGGAAGCGGCGGGCGACGGTAGGTCAGTATGCCCCGAAACCCCCGGGCTACACGCGCGCTACAATGGGCGGGACAATGGGTGCCGACCCCGAAAGGGGGAGGTAATCCCCTAAACCCGCCTCAGTTCGGATCGCGGGCTGCAACTCGCCCGCGTGAAGCTGGAATCCCTAGTACCCGCGCGTCATCATCGCGCGGCGAATACGTCCCTGCTCCTTGCACACACCGCCCGTCACTCCACCCGAGCGGGGCCTAGGTGAGGCCCGATCTCCTTCGGGAGGTCGGGTCGAGCCTAGGCTCCGTGAGGGGGGAGAAGTCGTAACAAGGTAGCC
>AS000033|CP010835.1|SP00004 Archaea;Euryarchaeota;Thermococci;Thermococcales;Thermococcaceae;Pyrococcus;horikoshii OT3
GCCGGAGGCCACTGCTATGGGGGTCCGACTAAGCCATGCGAGTCAAGGGGGCGTCCCTTCTGGGACGCCACCGGCGGACGGCTCAGTAACACGTCGGTAACCTACCCTCGGGAGGGGGATAACCCCGGGAAACTGGGGCTAATCCCCCATAGGCCTGGGGTACTGGAAGGTCCCCAGGCCGAAAGGGGACCGTAAGGTCCCGCCCGAGGATGGGCCGGCGGCCGATTAGGTAGTTGGTGGGGTAACGGCCCACCAAGCCGAAGATCGGTACGGGCCGTGAGAGCGGGAGCCCGGAGATGGACACTGAGACACGGGTCCAGGCCCTACGGGGCGCAGCAGGCGCGAAACCTCCGCAATGCGGGAAACCGCGACGGGGGGACCCCCAGTGCCGTGCCTCTGGCACGGCTTTTCCGGAGTGTAAAAAGCTCCGGGAATAAGGGCTGGGCAAGGCCGGTGGCAGCCGCCGCGGTAATACCGGCGGCCCGAGTGGTGGCCACTATTATTGGGCCTAAAGCGGCCGTAGCCGGGCCCGTAAGTCCCTGGCGAAATCCCACGGCTCAACCGTGGGGCTCGCTGGGGATACTGCGGGCCTTGGGACCGGGAGAGGCCGGGGGTACCCCCGGGGTAGGGGTGAAATCCTATAATCCCGGGGGGACCGCCAGTGGCGAAGGCGCCCGGCTGGAACGGGTCCGACGGTGAGGGCCGAAGGCCAGGGGAGCGAACCGGATTAGATACCCGGGTAGTCCTGGCTGTAAAGGATGCGGGCTAGGTGTCGGGCGAGCTTCGAGCTCGCCCGGTGCCGTAGGGAAGCCGTTAAGCCCGCCGCCTGGGGAGTACGGCCGCAAGGCTGAAACTTAAAGGAATTGGCGGGGGAGCACTACAAGGGGTGGAGCGTGCGGTTTAATTGGATTCAACGCCGGGAACCTCACCGGGGGCGACGGCAGGATGAAGGCCAGGCTGAAGGTCTTGCCGGACGCGCCGAGAGGAGGTGCATGGCCGCCGTCAGCTCGTACCGTGAGGCGTCCACTTAAGTGTGGTAACGAGCGAGACCCGCGCCCCCAGTTGCCAGTCCCTCCCGCTTGGGAGGGAGGCACTCTGGGGGGACTGCCGGCGATAAGCCGGAGGAAGGGGCGGGCGACGGTAGGTCAGTATGCCCCGAAACCCCCGGGCTACACGCGCGCTACAATGGGCGGGACAATGGGACCCGACCCCGAAAGGGGAAGGGAATCCCCTAAACCCGCCCTCAGTTCGGATCGCGGGCTGCAACTCGCCCGCGTGAAGCTGGAATCCCTAGTACCCGCGCGTCATCATCGCGCGGCGAATACGTCCCTGCTCCTTGCACACACCGCCCGTCACTCCACCCGAGCGGGGCCCGGGTGAGGCTCGATCTCCTTCGGGAGGTCGGGTCGAGCCCGGGCTCCGTGAGGGGGGAGAAGTCGTAACAAGGTAGCCGTA
>AS000034|LN999010.1|SP00004 Archaea;Euryarchaeota;Thermococci;Thermococcales;Thermococcaceae;Pyrococcus;horikoshii OT3
GCCGGAGGCCACTGCTATGGGGGTCCGACTAAGCCATGCGAGTCAAGGGGGCGTCCCTTCTGGGACGCCACCGGCGGACGGCTCAGTAACACGTCGGTAACCTACCCTCGGGAGGGGGATAACCCCGGGAAACTGGGGCTAATCCCCCATAGGCCTGGGGTACTGGAAGGTCCCCAGGCCGAAAGGGGACCGTAAGGTCCCGCCCGAGGATGGGCCGGCGGCCGATTAGGTAGTTGGTGGGGTAACGGCCCACCAAGCCGAAGATCGGTACGGGCCGTGAGAGCGGGAGCCCGGAGATGGACACTGAGACACGGGTCCAGGCCCTACGGGGCGCAGCAGGCGCGAAACCTCCGCAATGCGGGAAACCGCGACGGGGGGACCCCCAGTGCCGTGCCTCTGGCACGGCTTTTCCGGAGTGTAAAAAGCTCCGGGAATAAGGGCTGGGCAAGGCCGGTGGCAGCCGCCGCGGTAATACCGGCGGCCCGAGTGGTGGCCACTATTATTGGGCCTAAAGCGGCCGTAGCCGGGCCCGTAAGTCCCTGGCGAAATCCCACGGCTCAACCGTGGGGCTCGCTGGGGATACTGCGGGCCTTGGGACCGGGAGAGGCCGGGGGTACCCCCGGGGTAGGGGTGAAATCCTATAATCCCGGGGGGACCGCCAGTGGCGAAGGCGCCCGGCTGGAACGGGTCCGACGGTGAGGGCCGAAGGCCAGGGGAGCGAACCGGATTAGATACCCGGGTAGTCCTGGCTGTAAAGGATGCGGGCTAGGTGTCGGGCGAGCTTCGAGCTCGCCCGGTGCCGTAGGGAAGCCGTTAAGCCCGCCGCCTGGGGAGTACGGCCGCAAGGCTGAAACTTAAAGGAATTGGCGGGGGAGCACTACAAGGGGTGGAGCGTGCGGTTTAATTGGATTCAACGCCGGGAACCTCACCGGGGGCGACGGCAGGATGAAGGCCAGGCTGAAGGTCTTGCCGGACGCGCCGAGAGGAGGTGCATGGCCGCCGTCAGCTCGTACCGTGAGGCGTCCACTTAAGTGTGGTAACGAGCGAGACCCGCGCCCCCAGTTGCCAGTCCCTCCCGCTGGGAGGGAGGCACTCTGGGGGGACTGCCGGCGATAAGCCGGAGGAAGGGGCGGGCGACGGTAGGTCAGTATGCCCCGAAACCCCCGGGCTACACGCGCGCTACAATGGGCGGGACAATGGGACCCGACCCCGAAAGGGGAAGGGAATCCCCTAAACCCGCCCTCAGTTCGGATCGCGGGCTGCAACTCGCCCGCGTGAAGCTGGAATCCCTAGTACCCGCGCGTCATCATCGCGCGGCGAATACGTCCCTGCTCCTTGCACACACCGCCCGTCACTCCACCCGAGCGGGGCCCGGGTGAGGCCCGATCTCCTTCGGGAGGTCGGGTCGAGCCTGGGCTCCGTGAGGGGGGAGAAGTCGTAACAAGGTAGCCGTA
>AS000035|DQ167233.1|SP00004 Archaea;Euryarchaeota;Thermococci;Thermococcales;Thermococcaceae;Pyrococcus;horikoshii OT3
GCCGGAGGCCACTGCTATGGGGGTCCGACTAAGCCATGCGAGTCGAGGGGGCGTCCCCTCTGGGGACGCCACCGGCGGACGGCTCAGTAACACGTCGGTAACCTACCCTCGGGAGGGGGATAACCCCGGGAAACTGGGGCTAATCCCCCATAGGCCTGGGGTACTGGAAGGTCCCCAGGCCGAAAGGGAGCCGTAAGGCTCCGCCCGAGGATGGGCCGGCGGCCGATTAGGTAGTTGGTGGGGTAACGGCCCACCAAGCCGAAGATCGGTACGGGCCGTGAGAGCGGGAGCCCGGAGATGGACACTGAGACACGGGTCCAGGCCCTACGGGGCGCAGCAGGCGCGAAACCTCCGCAATGCGGGAAACCGCGACGGGGGGACCCCCAGTGCCGTGCCTCTGGCACGGCTTTTCCGGAGTGTAAAAAGCTCCGGGAATAAGGGCTGGGCAAGGCCGGTGGCAGCCGCCGCGGTAATACCGGCGGCCCGAGTGGTGGCCACTATTATTGGGCCTAAAGCGGCCGTAGCCGGGCCCGTAAGTCCCTGGCGAAATCCCACGGCTCAACCGTGGGGCTCGCTGGGGATACTGCGGGCCTTGGGACCGGGAGAGGCCGGGGGTACCCCCGGGGTAGGGGTGAAATCCTATAATCCCGGGGGGACCGCCAGTGGCGAAGGCGCCCGGCTGGAACGGGTCCGACGGTGAGGGCCGAAGGCCAGGGGAGCGAACCGGATTAGATACCCGGGTAGTCCTGGCTGTAAAGGATGCGGGCTAGGTGTCGGGCGAGCTTCGAGCTCGCCCGGTGCCGTAGGGAAGCCGTTAAGCCCGCCGCCTGGGGAGTACGGCCGCAAGGCTGAAACTTAAAGGAATTGGCGGGGGAGCACTACAAGGGGTGGAGCGTGCGGTTTAATTGGATTCAACCCGGGAACCTTACCGGGGGCGACGGCAGGATGAAGGCCAGGCTGAAGGTCTTGCCGGACGCGCCGAGAGGAGGTGCATGGCCGCCGTCAGCTCGTACCGTGAGGCGTCCACTTAAGTGTGGTAACGAGCGAGACCCGCGCCCCCAGTTGCCAGTCCCTCCCGCTCGGGAGGGAGGCACTCTGGGGGGACTGCCGGCGATAAGCCGGAGGAAGGGGCGGGCGACGGTAGGTCAGTATGCCCCGAAACCCCCGGGCTACACGCGCGCTACAATGGGCGGGACAATGGGTGCCGACCCCGAAAGGGGGAGGTAATCCCCTAAACCCGCCCTCAGTTCGGATCGCGGGCTGCAACTCGCCCGCGTGAAGCTGGAATCCCTAGTACCCGCGCGTCATCATCGCGCGGCGAATACGTCCCTGCTCCTTGCACACACCGCCCGTCACTCCACCCGAGCGGGGCCTAGGTGAGGCCCGATCTTCCTTACGGGAGGTCGGGTCGAGCCTAGGCTCCGTGAGGGGGGAGAAGTCGTAACAAGGTAACCA
>AS000036|NC_000961.1|SP00004 Archaea;Euryarchaeota;Thermococci;Thermococcales;Thermococcaceae;Pyrococcus;horikoshii OT3
GCCGGAGGCCACTGCTATGGGGGTCCGACTAAGCCATGCGAGTCAAGGGGGCGTCCCTTCTGGGACGCCACCGGCGGACGGCTCAGTAACACGTCGGTAACCTACCCTCGGGAGGGGGATAACCCCGGGAAACTGGGGCTAATCCCCCATAGGCCTGGGGTACTGGAAGGTCCCCAGGCCGAAAGGGAGCCGTAAGGCTCCGCCCGAGGATGGGCCGGCGGCCGATTAGGTAGTTGGTGGGGTAACGGCCCACCAAGCCGAAGATCGGTACGGGCCGTGAGAGCGGGAGCCCGGAGATGGACACTGAGACACGGGTCCAGGCCCTACGGGGCGCAGCAGGCGCGAAACCTCCGCAATGCGGGAAACCGCGACGGGGGGACCCCCAGTGCCGTGCCTCTGGCACGGCTTTTCCGGAGTGTAAAAAGCTCCGGGAATAAGGGCTGGGCAAGGCCGGTGGCAGCCGCCGCGGTAATACCGGCGGCCCGAGTGGTGGCCACTATTATTGGGCCTAAAGCGGCCGTAGCCGGGCCCGTAAGTCCCTGGCGAAATCCCACGGCTCAACCGTGGGGCTCGCTGGGGATACTGCGGGCCTTGGGACCGGGAGAGGCCGGGGGTACCCCCGGGGTAGGGGTGAAATCCTATAATCCCGGGGGGACCGCCAGTGGCGAAGGCGCCCGGCTGGAACGGGTCCGACGGTGAGGGCCGAAGGCCAGGGGAGCGAACCGGATTAGATACCCGGGTAGTCCTGGCTGTAAAGGATGCGGGCTAGGTGTCGGGCGAGCTTCGAGCTCGCCCGGTGCCGTAGGGAAGCCGTTAAGCCCGCCGCCTGGGGAGTACGGCCGCAAGGCTGAAACTTAAAGGAATTGGCGGGGGAGCACTACAAGGGGTGGAGCGTGCGGTTTAATTGGATTCAACGCCGGGAACCTCACCGGGGGCGACGGCAGGATGAAGGCCAGGCTGAAGGTCTTGCCGGACGCGCCGAGAGGAGGTGCATGGCCGCCGTCAGCTCGTACCGTGAGGCGTCCACTTAAGTGTGGTAACGAGCGAGACCCGCGCCCCCAGTTGCCAGTCCCTCCCGCTCGGGAGGGAGGCACTCTGGGGGGACTGCCGGCGATAAGCCGGAGGAAGGGGCGGGCGACGGTAGGTCAGTATGCCCCGAAACCCCCGGGCTACACGCGCGCTACAATGGGCGGGACAATGGGTGCCGACCCCGAAAGGGGGAGGTAATCCCCTAAACCCGCCCTCAGTTCGGATCGCGGGCTGCAACTCGCCCGCGTGAAGCTGGAATCCCTAGTACCCGCGCGTCATCATCGCGCGGCGAATACGTCCCTGCTCCTTGCACACACCGCCCGTCACTCCACCCGAGCGGGGCCTAGGTGAGGCCCGATCTCCTTCGGGAGGTCGGGTCGAGCCTAGGCTCCGTGAGGGGGGAGAAGTCGTAACAAGGTAGCCGTA
>AS000037|CP002779.1|SP00004 Archaea;Euryarchaeota;Thermococci;Thermococcales;Thermococcaceae;Pyrococcus;horikoshii OT3
GCCGGAGGCCACTGCTATGGGGGTCCGACTAAGCCATGCGAGTCAAGGGGGCGTCCCTTCTGGGACGCCACCGGCGGACGGCTCAGTAACACGTCGGTAACCTACCCTCGGGAGGGGGATAACCCCGGGAAACTGGGGCTAATCCCCCATAGGCCTGGGGTACTGGAAGGTCCCCAGGCCGAAAGGGAGCCGTAAGGCTCCGCCCGAGGATGGGCCGGCGGCCGATTAGGTAGTTGGTGGGGTAACGGCCCACCAAGCCGAAGATCGGTACGGGCCGTGAGAGCGGGAGCCCGGAGATGGACACTGAGACACGGGTCCAGGCCCTACGGGGCGCAGCAGGCGCGAAACCTCCGCAATGCGGGAAACCGCGACGGGGGGACCCCCAGTGCCGTGCCTCTGGCACGGCTTTTCCGGAGTGTAAAAAGCTCCGGGAATAAGGGCTGGGCAAGGCCGGTGGCAGCCGCCGCGGTAATACCGGCGGCCCGAGTGGTGGCCACTATTATTGGGCCTAAAGCGGCCGTAGCCGGGCCCGTAAGTCCCTGGCGAAATCCCACGGCTCAACCGTGGGGCTCGCTGGGGATACTGCGGGCCTTGGGACCGGGAGAGGCCGGGGGTACCCCCGGGGTAGGGGTGAAATCCTATAATCCCGGGGGGACCGCCAGTGGCGAAGGCGCCCGGCTGGAACGGGTCCGACGGTGAGGGCCGAAGGCCAGGGGAGCGAACCGGATTAGATACCCGGGTAGTCCTGGCTGTAAAGGATGCGGGCTAGGTGTCGGGCGAGCTTCGAGCTCGCCCGGTGCCGTAGGGAAGCCGTTAAGCCCGCCGCCTGGGGAGTACGGCCGCAAGGCTGAAACTTAAAGGAATTGGCGGGGGAGCACTACAAGGGGTGGAGCGTGCGGTTTAATTGGATTCAACGCCGGGAACCTCACCGGGGGCGACGGCAGGATGAAGGCCAGGCTGAAGGTCTTGCCGGACGCGCCGAGAGGAGGTGCATGGCCGCCGTCAGCTCGTACCGTGAGGCGTCCACTTAAGTGTGGTAACGAGCGAGACCCGCGCCCCCAGTTGCCAGTCCCTCCCGCTCGGGAGGGAGGCACTCTGGGGGGACTGCCGGCGATAAGCCGGAGGAAGGGGCGGGCGACGGTAGGTCAGTATGCCCCGAAACCCCCGGGCTACACGCGCGCTACAATGGGCGGGACAATGGGACCCGACCCCGAAAGGGGAAGGGAATCCCCTAAACCCGCCCTCAGTTCGGATCGCGGGCTGCAACTCGCCCGCGTGAAGCTGGAATCCCTAGTACCCGCGCGTCATCATCGCGCGGCGAATACGTCCCTGCTCCTTGCACACACCGCCCGTCACTCCACCCGAGCGGGGTCCGGGTGAGGCCCAGTCTCCTTCGGGAGGCTGGGTCGAGCCCGGGCTCCGTGAGGGGGGAGAAGTCGTAACAAGGTAGCCGTA
>AS000038|AJ585959.2|SP00004 Archaea;Euryarchaeota;Thermococci;Thermococcales;Thermococcaceae;Pyrococcus;horikoshii OT3
GCCGGAGGCCACTGCTATGGGGGTCCGACTAAGCCATGCGAGTCAAGGGGGCGTCCCTTCTGGGACGCCACCGGCGGACGGCTCAGTAACACGTCGGTAACCTACCCTCGGGAGGGGGATAACCCCGGGAAACTGGGGCTAATCCCCCATAGGCCTGGGGTACTGGAAGGTCCCCAGGCCGAAAGGGAGCCGTAAGGCTCCGCCCGAGGATGGGCCGGCGGCCGATTAGGTAGTTGGTGGGGTAACGGCCCACCAAGCCGAAGATCGGTACGGGCCGTGAGAGCGGGAGCCCGGAGATGGACACTGAGACACGGGTCCAGGCCCTACGGGGCGCAGCAGGCGCGAAACCTCCGCAATGCGGGAAACCGCGACGGGGGGACCCCCAGTGCCGTGCCTCTGGCACGGCTTTTCCGGAGTGTAAAAAGCTCCGGGAATAAGGGCTGGGCAAGGCCGGTGGCAGCCGCCGCGGTAATACCGGCGGCCCGAGTGGTGGCCACTATTATTGGGCCTAAAGCGGCCGTAGCCGGGCCCGTAAGTCCCTGGCGAAATCCCACGACTCAACCGTGGGGCTCGCTGGGGATACTGCGGGCCTTGGGCACCGGGAGAGGCCGGGGGTACCCCCGGGGTAGGGGTGAAATCCTATAATCCCGGGGGGACCGCCAGTGGCGAAGGCGCCCGGCTGGAACGGGTCCGACGGTGAGGGCCGAAGGCCAGGGGAGCGAACCGGATTGGATACCCGGGTAGTCCTGGCTGTAAAGGATGCGGGCTAGGTGTCGGGCGAGCTTCGAGCTCGCCCGGTGCCGTAGGGAAGCCGTTAAGCCCGCCGCCTGGGGAGTACGGCCGCAAGGCTGAAACTTAAAGGAATTGGCGGGGGAGCACTACAAGGGGTGGAGCGTGCGGTTTAATTGGATTCAACGCCGGGAACCTCACCGGGGGCGACGGCAGGATGAAGGCCAGGCTGAAGGTCTTGCCGGACGCGCCGAGAGGAGGTGCATGGCCGCCGTCAGCTCGTACCGTGAGGCGTCCACTTAAGTGTGGTAACGAGCGAGACCCGCGCCCCCAGTTGCCAGTCCCTCCCGCTCGGGAGGGAGGCACTCTGGGGGGACTGCCGGCGATAAGCCGGAGGAAGGGGCGGGCGACGGTAGGTCAGTATGCCCCGAAACCCCCGGGCTACACGCGCGCTACAATGGGCGGGACAATGGGACCCGACCCCGAAAGGGGAAGGGAATCCCCTAAACCCGCCCTCAGTTCGGATCGCGGGCTGCAACTCGCCCGCGTGAAGCTGGAATCCCTAGTACCCGCGCGTCATCATCGCGCGGCGAATACGTCCCTGCTCCTTGCACACACCGCCCGTCACTCCACCCGAGCGGGGCCCAGGTGAGGTCCGATCTCCTTCGGGAGGTCGGGTCGAGCCTGGGCTCCGTGAGGGGGGAGAAGTCGTAACAAGGTAGCCGTAGGGGAACCTACGGCTCGATCACCTCCTA
>AS000039|AJ585956.2|SP00004 Archaea;Euryarchaeota;Thermococci;Thermococcales;Thermococcaceae;Pyrococcus;horikoshii OT3
GCCGGAGGCCACTGCTATGGGGGTCCGACTAAGCCATGCGAGTCAAGGGGGCGTCCCTTCTGGGACGCCACCGGCGGACGGCTCAGCAACACGTCGGTAACCTACCCTCGGGAGGGGGATAACCCCGGGAAACTGGGGCTAATCCCCCATAGGCCTGGGGTACTGGAAGGTCCCCAGGCCGAAAGGGAGCCGTAAGGCTCCGCCCGAGGATGGGCCGGCGGCCGATTAGGTAGTTGGTGGGGTAACGGCCCACCAAGCCGAAGATCGGTACGGGCCGTGAGAGCGGGAGCCCGGAGATGGACACTGAGACACGGGTCCAGGCCCTACGGGGCGCAGCAGGCGCGAAACCTCCGCAATGCGGGAAACCGCGACGGGGGGACCCCCAGTGCCGTGCCTCTGGCACGGCTTTTCCGGAGTGTAAAAAGCTCCGGGAATAAGGGCTGGGCAAGGCCGGTGGCAGCCGCCGCGGTAATACCGGCGGCCCGAGTGGTGGCCACTATTATTGGGCCTAAAGCGGCCGTAGCCGGGCCCGTAAGTCCCTGGCGAAATCCCACGGCTCAACCGTGGGGCTCGCTGGGGATACTGCGGGCCTTGGGCACCGGGAGAGGCCGGGGGTACCCCCGGGGTAGGGGTGAAATCCTATAATCCCGGGGGGACCGCCAGTGGCGAAGGCGCCCGGCTGGAACGGGTCCGACGGTGAGGGCCGAAGGCCAGGGGAGCGAACCGGATTAGATACCCGGGTAGTCCTGGCTGTAAAGGATGCGGGCTAGGTGTCGGGCGAGCTTCGAGCTCGCCCGGTGCCGTAGGGAAGCCGTTAAGCCCGCCGCCTGGGGAGTACGGCCGCAAGGCTGAAACTTAAAGGAATTGGCGGGGGAGCACTACAAGGGGTGGAGCGTGCGGTTTAATTGGATTCAACGCCGGGAACCTCACCGGGGGCGACGGCAGGATGAAGGCCAGGCTGAAGGTCTTGCCGGACGCGCCGAGAGGAGGTGCATGGCCGCCGTCAGCTCGTACCGTGAGGCGTCCACTTAAGTGTGGTAACGAGCGAGACCCGCGCCCCCAGTTGCCAGTCCCTCCCGCTCGGGAGGGAGGCACTCTGGGGGGACTGCCGGCGATAAGCCGGAGGAAGGGGCGGGCGACGGTAGGTCAGTATGCCCCGAAACCCCCGGGCTACACGCGCGCTACAATGGGCGGGACAATGGGACCCGACCCCGAAAGGGGAAGGGAATCCCCTAAACCCGCCCTCAGTTCGGATCGCGGGCTGCAACTCGCCCGCGTGAAGCTGGAATCCCTAGTACCCGCGCGTCATCATCGCGCGGCGAATACGTCCCTGCTCCTTGCACACACCGCCCGTCACTCCACCCGAGCGGGGCCCAGGTGAGGCCCGATCTCCTTCGGGAGGTCGGGTCGAGCCTGGGCTCCGTGAGGGGGGAGAAGTCGTAACAAGGTAGCCGTAGGGGAACCTACGGCTCGATCACCTCCTATCGCCGGAAACCCCGTCCGGGGGAACTAAAGGGGTGCCGGGCCTGCCTTTTTCTGTGGGCCGGTAGCTCAGCCTGGAAGAGCGCCGCCCTTGCAAGGCGGAGGCCCCGGGTTCAAATCCCGGCCGGTCCACCACGAAGAGTGATGCACGTCCCGAGCAAGGCTCGGGGCGGAAGGGCCCTAGGCCCCCTAATAGGGGGTCGCGATGAGGGCCACGCATAGGCGGGTGGCCCAAGAAGTGCCTGGCCCCTCCGGTAGGGGGGCTGGACGCCAAGCCGCCCGGTGGATGGCTCGGCTCGGGGCGCCGACGAAGGGCGTGGCAAGCTGCGATAAGCCCCGGCGAGGCGCAGGCAGCCGTCGAACCGGGGATTCCCGAATGGGACCTCCCGCGGCTTATGCCGCACTCCGGGGCTTATGCCCCGGAGGGGGAACGCGGGGAATTGAAACATCTTAGTACCCGCAGGAAAAGAAAGCAAAAGCGATGCCGTGAGTAGGGGCGACCGAAAG
>AS000040|NR_029054.1|SP00004 Archaea;Euryarchaeota;Thermococci;Thermococcales;Thermococcaceae;Pyrococcus;horikoshii OT3
-CCGGAGGCCACTGCTATGGGGGTCCGACTAAGCCATGCGAGTCAAGGGGGCGTCCCTTCTGGGACGCCACCGGCGGACGGCTCAGTAACACGTCGGTAACCTACCCTCGGGAGGGGGATAACCCCGGGAAACTGGGGCTAATCCCCCATAGGCCTGGGGTACTGGAAGGTCCCCAGGCCGAAAGGGAGCCGTAAGGCTCCGCCCGAGGATGGGCCGGCGGCCGATTAGGTAGTTGGTGGGGTAACGGCCCACCAAGCCGAAGATCGGTACGGGCCGTGAGAGCGGGAGCCCGGAGATGGACACTGAGACACGGGTCCAGGCCCTACGGGGCGCAGCAGGCGCGAAACCTCCGCAATGCGGGAAACCGCGACGGGGGGACCCCCAGTGCCGTGCCTCTGGCACGGCTTTTCCGGAGTGTAAAAAGCTCCGGGAATAAGGGCTGGGCAAGGCCGGTGGCAGCCGCCGCGGTAATACCGGCGGCCCGAGTGGTGGCCACTATTATTGGGCCTAAAGCGGCCGTAGCCGGGCCCGTAAGTCCCTGGCGAAATCCCACGGCTCAACCGTGGGGCTCGCTGGGGATACTGCGGGCCTTGGGACCGGGAGAGGCCGGGGGTACCCCCGGGGTAGGGGTGAAATCCTATAATCCCGGGGGGACCGCCAGTGGCGAAGGCGCCCGGCTGGAACGGGTCCGACGGTGAGGGCCGAAGGCCAGGGGAGCGAACCGGATTAGATACCCGGGTAGTCCTGGCTGTAAAGGATGCGGGCTAGGTGTCGGGCGAGCTTCGAGCTCGCCCGGTGCCGTAGGGAAGCCGTTAAGCCCGCCGCCTGGGGAGTACGGCCGCAAGGCTGAAACTTAAAGGAATTGGCGGGGGAGCACTACAAGGGGTGGAGCGTGCGGTTTAATTGGATTCAACGCCGGGAACCTCACCGGGGGCGACGGCAGGATGAAGGCCAGGCTGAAGGTCTTGCCGGACGCGCCGAGAGGAGGTGCATGGCCGCCGTCAGCTCGTACCGTGAGGCGTCCACTTAAGTGTGGTAACGAGCGAGACCCGCGCCCCCAGTTGCCAGTCCCTCCCGCTCGGGAGGGAGGCACTCTGGGGGGACTGCCGGCGATAAGCCGGAGGAAGGGGCGGGCGACGGTAGGTCAGTATGCCCCGAAACCCCCGGGCTACACGCGCGCTACAATGGGCGGGACAATGGGACCCGACCCCGAAAGGGGAAGGGAATCCCCTAAACCCGCCCTCAGTTCGGATCGCGGGCTGCAACTCGCCCGCGTGAAGCTGGAATCCCTAGTACCCGCGTGTCATCATCGCGCGGCGAATACGTCCCTGCTCCTTGCACACACCGCCCGTCACTCCACCCGAGCGGAGTCCGGGTGAGGCCTGATCTCCTTCGGGAGGTCAGGTCGAGCCCGGGCTCCGTGAGGGGGAGAAGTCGTAACAAGGTAGCCGTAG
>AS000041|NR_115653.1|SP00004 Archaea;Euryarchaeota;Thermococci;Thermococcales;Thermococcaceae;Pyrococcus;horikoshii OT3
GCCGGAGGCCACTGCTATGGGGGTCCGACTAAGCCATGCGAGTCAAGGGGGCGTCCCTTCTGGGACGCCACCGGCGGACGGCTCAGTAACACGTCGGTAACCTACCCTCGGGAGGGGGATAACCCCGGGAAACTGGGGCTAATCCCCATAGGCCTGGGGTACTGGAAGGTCCCCAGGCCGAAAGGGAGCCGTAAGGCTCCGCCCGAGGATGGGCCGGCGGCCGATTAGGTAGTTGGTGGGGTAACGGCCCACCAAGCCGAAGATCGGTACGGGCCGTGAGAGCGGGAGCCCGGAGATGGACACTGAGACACGGGTCCAGGCCCTACGGGGCGCAGCAGGCGCGAAACCTCCGCAATGCGGGAAACCGCGACGGGGGGACCCCCAGTGCCGTGCCTCTGGCACGGCTTTTCCGGAGTGTAAAAAGCTCCGGGAATAAGGGCTGGGCAAGGCCGGTGGCAGCCGCCGCGGTAATACCGGCGGCCCGAGTGGTGGCCACTATTATTGGGCCTAAAGCGGCCGTAGCCGGGCCCGTAAGTCCCTGGCGAAATCCCACGGCTCAACCGTGGGGCTCGCTGGGGATACTGCGGGCCTCGGGACCGGGAGAGGCCGGGGGTACCCCCGGGGTACGGGTGAAATCCTATAATCCCGGGGGGACCGCCAGTGGCGAAGGCGCCCGGCTGGAACGGGTCCGACGGTGAGGGCCGAAGGCCAGGGGAGCGAACCGGATTAGATACCCGGGTAGTCCTGGCTGTAAAGGATGCGGGCTAGGTGTCGGGCGAGCTTCGAGCTCGCCCGGTGCCGTAGGGAAGCCGTTAAGCCCGCCGCCTGGGGGGTACGGCCGCAAGGCTGAAACTTAAAGGAATTGGCGGGGGAGCACTACAAGGGGTGGAGCGTGCGGTTTAATTGGATTCAACGCCGGGAACCTCACCGGGGGCGACGGCAGGATGAAGGCCAGGCTGAAGGTCTTGCCGGACGCGCCGAGAGGAGGTGCATGGCCGCCGTCAGCTCGTACCGTGAGGCGTCCACTTAAGTGTGGTAACGAGCGAGACCCGCGCCCCCAGTTGCCAGTCCCTCCCGCTCGGGAGGGAGGCACTCTGGGGGGACTGCCGGCGATAAGCCGGAGGAAGGGGCGGGCGACGGTAGGTCAGTATGCCCCGAAACCCCCGGGCTACACGCGCGCTACAATGGGCGGGACAATGGGACCCGACCCCGAAAGGGGGAGGTAATCCCCTAAACCCGCCCTCAGTTCGGATCGCGGGCTGCAACTCGCCCGCGTGAAGCTGGAATCCCTAGTACCCGCGCGTCATCATCGCGCGGCGAATACGTCCCTGCTCCTTGCACACACCGCCCGTCACTCCATCCGAGCGGGGCCTAGGTGAGGCCCGATCTCCTTCGGGAGGTCGGGTCGAGCCTAGGCTCCGTGAGGGGGAAGAAGTCGTAACAAGGTAACC
>AS000042|CP003685.1|SP00004 Archaea;Euryarchaeota;Thermococci;Thermococcales;Thermococcaceae;Pyrococcus;horikoshii OT3
----------------------------------------------------------------------------------------------------------------------------------------------------------------------------------------------------------------------------------------TACGGCTACCTTGTTACGACTTCTCCCCCCTCACGGAGCCCGGGCTCGACCTGACCTCCCGAAGGAGATCAGGCCTCACCCGGACTCCGCTCGGGTGGAGTGACGGGCGGTGTGTGCAAGGAGCAGGGACGTATTCGCCGCGCGATGATGACACGCGGGTACTAGGGATTCCAGCTTCACGCGGGCGAGTTGCAGCCCGCGATCCGAACTGAGGGCGGGTTTAGGGGATTCCCTTCCCCTTTCGGGGTCGGGTCCCATTGTCCCGCCCATTGTAGCGCGCGTGTAGCCCGGGGGTTTCGGGGCATACTGACCTACCGTCGCCCGCCCCTTCCTCCGGCTTATCGCCGGCAGTCCCCCCAGAGTGCCTCCCTCCCGAGCGGGAGGGACTGGCAACTGGGGGCGCGGGTCTCGCTCGTTACCACACTTAAGTGGACGCCTCACGGTACGAGCTGACGGCGGCCATGCACCTCCTCTCGGCGCGTCCGGCAAGACCTTCAGCCTGGCCTTCATCCTGCCGTCGCCCCCGGTGAGGTTCCCGGCGTTGAATCCAATTAAACCGCACGCTCCACCCCTTGTAGTGCTCCCCCGCCAATTCCTTTAAGTTTCAGCCTTGCGGCCGTACTCCCCAGGCGGCGGGCTTAACGGCTTCCCTACGGCACCGGGCGAGCTCGAAGCTCGCCCGACACCTAGCCCGCATCCTTTACAGCCAGGACTACCCGGGTATCTAATCCGGTTCGCTCCCCTGGCCTTCGGCCCTCACCGTCGGACCCGTTCCAGCCGGGCGCCTTCGCCACTGGCGGTCCCCCCGGGATTATAGGATTTCACCCCTACCCCGGGGGTACCCCCGGCCTCTCCCGGTCCCAAGGCCCGCAGTATCCCCAGCGAGCCCCACGGTTGAGCCGTGGGATTTCGCCAGGGACTTACGGGCCCGGCTACGGCCGCTTTAGGCCCAATAATAGTGGCCACCACTCGGGCCGCCGGTATTACCGCGGCGGCTGCCACCGGCCTTGCCCAGCCCTTATTCCCGGAGCTTTTTACACTCCGGAAAAGCCGTGCCAGAGGCACGGCACTGGGGGTCCCCCCGTCGCGGTTTCCCGCATTGCGGAGGTTTCGCGCCTGCTGCGCCCCGTAGGGCCTGGACCCGTGTCTCAGTGTCCATCTCCGGGCTCCCGCTCTCACGGCCCGTACCGATCTTCGGCTTGGTGGGCCGTTACCCCACCAACTACCTAATCGGCCGCCGGCCCATCCTCGGGCGGAGCCTTACGGCTCCCTTTCGGCCTGGGGACCTTCCAGTACCCCAGGCCTATGGGGGATTAGCCCCAGTTTCCCGGGGTTATCCCCCTCCCGAGGGTAGGTTACCGACGTGTTACTGAGCCGTCCGCCGGTGGCGTCCCAGAAGGGACGCCCCCTTGACTCGCATGGCTTAGTCGGACCCCCATAGCAGTGGCCTCCGGCAGGATCAACC
>AS000043|CP002670.1|SP00004 Archaea;Euryarchaeota;Thermococci;Thermococcales;Thermococcaceae;Pyrococcus;horikoshii OT3
GCCGGAGGCCACTGCTATGGGGGTCCGACTAAGCCATGCGAGTCGAGGGGGCGTCCCCTCTGGGGACGCCACCGGCGGACGGCTCAGTAACACGTCGGTAACCTACCCTCGGGAGGGGGATAACCCCGGGAAACTGGGGCTAATCCCCCATAGGCCTGGGGTACTGGAAGGTCCCCAGGCCGAAAGGGAGCCGTAAGGCTCCGCCCGAGGATGGGCCGGCGGCCGATTAGGTAGTTGGTGGGGTAACGGCCCACCAAGCCGAAGATCGGTACGGGCCGTGAGAGCGGGAGCCCGGAGATGGACACTGAGACACGGGTCCAGGCCCTACGGGGCGCAGCAGGCGCGAAACCTCCGCAATGCGGGAAACCGCGACGGGGGGACCCCCAGTGCCGTGCCTCTGGCACGGCTTTTCCGGAGTGTAAAAAGCTCCGGGAATAAGGGCTGGGCAAGGCCGGTGGCAGCCGCCGCGGTAATACCGGCGGCCCGAGTGGTGGCCACTATTATTGGGCCTAAAGCGGCCGTAGCCGGGCCCGTAAGTCCCTGGCGAAATCCCACGGCTCAACCGTGGGGCTCGCTGGGGATACTGCGGGCCTTGGGACCGGGAGAGGCCGGGGGTACCCCCGGGGTAGGGGTGAAATCCTATAATCCCGGGGGGACCGCCAGTGGCGAAGGCGCCCGGCTGGAACGGGTCCGACGGTGAGGGCCGAAGGCCAGGGGAGCGAACCGGATTAGATACCCGGGTAGTCCTGGCTGTAAAGGATGCGGGCTAGGTGTCGGGCGAGCTTCGAGCTCGCCCGGTGCCGTAGGGAAGCCGTTAAGCCCGCCGCCTGGGGAGTACGGCCGCAAGGCTGAAACTTAAAGGAATTGGCGGGGGAGCACTACAAGGGGTGGAGCGTGCGGTTTAATTGGATTCAACGCCGGGAACCTTACCGGGGGCGACGGCAGGATGAAGGCCAGGCTGAAGGTCTTGCCGGACGCGCCGAGAGGAGGTGCATGGCCGCCGTCAGCTCGTACCGTGAGGCGTCCACTTAAGTGTGGTAACGAGCGAGACCCGCGCCCCCAGTTGCCAGTCCCTCCCGCTCGGGAGGGAGGCACTCTGGGGGGACTGCCGGCGATAAGCCGGAGGAAGGGGCGGGCGACGGTAGGTCAGTATGCCCCGAAACCCCCGGGCTACACGCGCGCTACAATGGGCGGGACAATGGGTGCCGACCCCGAAAGGGGGAGGTAATCCCCTAAACCCGCCCTCAGTTCGGATCGCGGGCTGCAACTCGCCCGCGTGAAGCTGGAATCCCTAGTACCCGCGCGTCATCATCGCGCGGCGAATACGTCCCTGCTCCTTGCACACACCGCCCGTCACTCCACCCGAGCGGGGCCTAGGTGAGGCCCGATCTCCTTCGGGAGGTCGGGTCGAGCCTAGGCTCCGTGAGGGGGGAGAAGTCGTAACAAGGTAGCCGTA
>AS000044|NR_115145.1|SP00004 Archaea;Euryarchaeota;Thermococci;Thermococcales;Thermococcaceae;Pyrococcus;horikoshii OT3
GCCGGAGGCCACTGCTATGGGGGTCCGACTAAGCCATGCGAGTCAAGGGGGCGTCCCTTCTGGGACGCCACCGGCGGACGGCTCAGTAACACGTCGGTAACCTACCCTCGGGAGGGGGATAACCCCGGGAAACTGGGGCTAATCCCCCATAGGCCTGGGGTACTGGAAGGTCCCCAGGCCGAAAGGGAGCCGTAAGGCTCCGCCCGAGGATGGGCCGGCGGCCGATTAGGTAGTTGGTGGGGTAACGGCCCACCAAGCCGAAGATCGGTACGGGCCGTGAGAGCGGGAGCCCGGAGATGGACACTGAGACACGGGTCCAGGCCCTACGGGGCGCAGCAGGCGCGAAACCTCCGCAATGCGGGAAACCGCGACGGGGGGACCCCCAGTGCCGTGCCTCTGGCACGGCTTTTCCGGAGTGTAAAAAGCTCCGGGAATAAGGGCTGGGCAAGGCCGGTGGCAGCCGCCGCGGTAATACCGGCGGCCCGAGTGGTGGCCACTATTATTGGGCCTAAAGCGGCCGTAGCCGGGCCCGTAAGTCCCTGGCGAAATCCCACGGCTCAACCGTGGGGCTCGCTGGGGATACTGCGGGCCTTGGGACCGGGAGAGGCCGGGGGTACCCCCGGGGTAGGGGTGAAATCCTATAATCCCGGGGGGACCGCCAGTGGCGAAGGCGCCCGGCTGGAACGGGTCCGACGGTGAGGGCCGAAGGCCAGGGGAGCGAACCGGATTAGATACCCGGGTAGTCCTGGCTGTAAAGGATGCGGGCTAGGTGTCGGGCGAGCTTCGAGCTCGCCCGGTGCCGTAGGGAAGCCGTTAAGCCCGCCGCCTGGGGAGTACGGCCGCAAGGCTGAAACTTAAAGGAATTGGCGGGGGAGCACTACAAGGGGTGGAGCGTGCGGTTTAATTGGATTCAACGCCGGGAACCTCACCGGGGGCGACGGCAGGATGAAGGCCAGGCTGAAGGTCTTGCCGGACGCGCCGAGAGGAGGTGCATGGCCGCCGTCAGCTCGTACCGTGAGGCGTCCACTTAAGTGTGGTAACGAGCGAGACCCGCGCCCCCAGTTGCCAGTCCCTCCCGCTCGGGAGGGAGGCACTCTGGGGGGACTGCCGGCGATAAGCCGGAGGAAGGGGCGGGCGACGGTAGGTCAGTATGCCCCGAAACCCCCGGGCTACACGCGCGCTACAATGGGCGGGACAATGGGTGCCGACCCCGAAAGGGGGAGGTAATCCCCTAAACCCGCCCTCAGTTCGGATCGCGGGCTGCAACTCGCCCGCGTGAAGCTGGAATCCCTAGTACCCGCGCGTCATCATCGCGCGGCGAATACGTCCCTGCTCCTTGCACACACCGCCCGTCACTCCACCCGAGCGGGGCCTAGGTGAGGCCCGATCTCCTTCGGGAGGTCGGGTCGAGCCTAGGCTCCGTGAGGGGGAGAAGTCGTAACAAGGTAGC
>AS000045|NR_102853.1|SP00004 Archaea;Euryarchaeota;Thermococci;Thermococcales;Thermococcaceae;Pyrococcus;horikoshii OT3
GCCGGAGGCCACTGCTATGGGGGTCCGACTAAGCCATGCGAGTCAAGGGGGCGTCCCTTCTGGGACGCCACCGGCGGACGGCTCAGTAACACGTCGGTAACCTACCCTCGGGAGGGGGATAACCCCGGGAAACTGGGGCTAATCCCCCATAGGCCTGGGGTACTGGAAGGTCCCCAGGCCGAAAGGGAGCCGTAAGGCTCCGCCCGAGGATGGGCCGGCGGCCGATTAGGTAGTTGGTGGGGTAACGGCCCACCAAGCCGAAGATCGGTACGGGCCGTGAGAGCGGGAGCCCGGAGATGGACACTGAGACACGGGTCCAGGCCCTACGGGGCGCAGCAGGCGCGAAACCTCCGCAATGCGGGAAACCGCGACGGGGGGACCCCCAGTGCCGTGCCTCTGGCACGGCTTTTCCGGAGTGTAAAAAGCTCCGGGAATAAGGGCTGGGCAAGGCCGGTGGCAGCCGCCGCGGTAATACCGGCGGCCCGAGTGGTGGCCACTATTATTGGGCCTAAAGCGGCCGTAGCCGGGCCCGTAAGTCCCTGGCGAAATCCCACGGCTCAACCGTGGGGCTCGCTGGGGATACTGCGGGCCTTGGGACCGGGAGAGGCCGGGGGTACCCCCGGGGTAGGGGTGAAATCCTATAATCCCGGGGGGACCGCCAGTGGCGAAGGCGCCCGGCTGGAACGGGTCCGACGGTGAGGGCCGAAGGCCAGGGGAGCGAACCGGATTAGATACCCGGGTAGTCCTGGCTGTAAAGGATGCGGGCTAGGTGTCGGGCGAGCTTCGAGCTCGCCCGGTGCCGTAGGGAAGCCGTTAAGCCCGCCGCCTGGGGAGTACGGCCGCAAGGCTGAAACTTAAAGGAATTGGCGGGGGAGCACTACAAGGGGTGGAGCGTGCGGTTTAATTGGATTCAACGCCGGGAACCTCACCGGGGGCGACGGCAGGATGAAGGCCAGGCTGAAGGTCTTGCCGGACGCGCCGAGAGGAGGTGCATGGCCGCCGTCAGCTCGTACCGTGAGGCGTCCACTTAAGTGTGGTAACGAGCGAGACCCGCGCCCCCAGTTGCCAGTCCCTCCCGCTCGGGAGGGAGGCACTCTGGGGGGACTGCCGGCGATAAGCCGGAGGAAGGGGCGGGCGACGGTAGGTCAGTATGCCCCGAAACCCCCGGGCTACACGCGCGCTACAATGGGCGGGACAATGGGACCCGACCCCGAAAGGGGAAGGGAATCCCCTAAACCCGCCCTCAGTTCGGATCGCGGGCTGCAACTCGCCCGCGTGAAGCTGGAATCCCTAGTACCCGCGCGTCATCATCGCGCGGCGAATACGTCCCTGCTCCTTGCACACACCGCCCGTCACTCCACCCGAGCGGGGTCCGGGTGAGGCCCAGTCTCCTTCGGGAGGCTGGGTCGAGCCCGGGCTCCGTGAGGGGGGAGAAGTCGTAACAAGGTAGCCGTAGGGGAACCTACGGCTCGATCACCTCCTATCGCCGGAA
>AS000046|NR_151878.1|SP00004 Archaea;Euryarchaeota;Thermococci;Thermococcales;Thermococcaceae;Pyrococcus;horikoshii OT3
GCCGGAGGCCACTGCTATGGGGGTCCGACTAAGCCATGCGAGTCAAGGGGGCGTCCCTTCTGGGACGCCACCGGCGGACGGCTCAGTAACACGTCGGTAACCTACCCTCGGGAGGGGGATAACCCCGGGAAACTGGGGCTAATCCCCCATAGGCCTGGGGTACTGGAAGGTCCCCAGGCCGAAAGGGGACCGTAAGGTCCCGCCCGAGGATGGGCCGGCGGCCGATTAGGTAGTTGGTGGGGTAACGGCCCACCAAGCCGAAGATCGGTACGGGCCGTGAGAGCGGGAGCCCGGAGATGGACACTGAGACACGGGTCCAGGCCCTACGGGGCGCAGCAGGCGCGAAACCTCCGCAATGCGGGAAACCGCGACGGGGGGACCCCCAGTGCCGTGCCTCTGGCACGGCTTTTCCGGAGTGTAAAAAGCTCCGGGAATAAGGGCTGGGCAAGGCCGGTGGCAGCCGCCGCGGTAATACCGGCGGCCCGAGTGGTGGCCACTATTATTGGGCCTAAAGCGGCCGTAGCCGGGCCCGTAAGTCCCTGGCGAAATCCCACGGCTCAACCGTGGGGCTCGCTGGGGATACTGCGGGCCTTGGGACCGGGAGAGGCCGGGGGTACCCCCGGGGTAGGGGTGAAATCCTATAATCCCGGGGGGACCGCCAGTGGCGAAGGCGCCCGGCTGGAACGGGTCCGACGGTGAGGGCCGAAGGCCAGGGGAGCGAACCGGATTAGATACCCGGGTAGTCCTGGCTGTAAAGGATGCGGGCTAGGTGTCGGGCGAGCTTCGAGCTCGCCCGGTGCCGTAGGGAAGCCGTTAAGCCCGCCGCCTGGGGAGTACGGCCGCAAGGCTGAAACTTAAAGGAATTGGCGGGGGAGCACTACAAGGGGTGGAGCGTGCGGTTTAATTGGATTCAACGCCGGGAACCTCACCGGGGGCGACGGCAGGATGAAGGCCAGGCTGAAGGTCTTGCCGGACGCGCCGAGAGGAGGTGCATGGCCGCCGTCAGCTCGTACCGTGAGGCGTCCACTTAAGTGTGGTAACGAGCGAGACCCGCGCCCCCAGTTGCCAGTCCCTCCCGCTTGGGAGGGAGGCACTCTGGGGGGACTGCCGGCGATAAGCCGGAGGAAGGGGCGGGCGACGGTAGGTCAGTATGCCCCGAAACCCCCGGGCTACACGCGCGCTACAATGGGCGGGACAATGGGACCCGACCCCGAAAGGGGAAGGGAATCCCCTAAACCCGCCCTCAGTTCGGATCGCGGGCTGCAACTCGCCCGCGTGAAGCTGGAATCCCTAGTACCCGCGCGTCATCATCGCGCGGCGAATACGTCCCTGCTCCTTGCACACACCGCCCGTCACTCCACCCGAGCGGGGCCCGGGTGAGGCTCGATCTCCTTCGGGAGGTCGGGTCGAGCCCGGGCTCCGTGAGGGGGGAGAAGTCGTAACAAGGTAGCCGTAGGGGAACCTACGGCTCGATCACCTCCTATCGCCGGGAACCCCGTCCGGGGGACTAAAGGGGTGCCGGGCCTGCCTT
>AS000047|AE009950.1|SP00004 Archaea;Euryarchaeota;Thermococci;Thermococcales;Thermococcaceae;Pyrococcus;horikoshii OT3
GCCGGAGGCCACTGCTATGGGGGTCCGACTAAGCCATGCGAGTCAAGGGGGCGTCCCTTCTGGGACGCCACCGGCGGACGGCTCAGTAACACGTCGGTAACCTACCCTCGGGAGGGGGATAACCCCGGGAAACTGGGGCTAATCCCCCATAGGCCTGGGGTACTGGAAGGTCCCCAGGCCGAAAGGGAGCCGTAAGGCTCCGCCCGAGGATGGGCCGGCGGCCGATTAGGTAGTTGGTGGGGTAACGGCCCACCAAGCCGAAGATCGGTACGGGCCGTGAGAGCGGGAGCCCGGAGATGGACACTGAGACACGGGTCCAGGCCCTACGGGGCGCAGCAGGCGCGAAACCTCCGCAATGCGGGAAACCGCGACGGGGGGACCCCCAGTGCCGTGCCTCTGGCACGGCTTTTCCGGAGTGTAAAAAGCTCCGGGAATAAGGGCTGGGCAAGGCCGGTGGCAGCCGCCGCGGTAATACCGGCGGCCCGAGTGGTGGCCACTATTATTGGGCCTAAAGCGGCCGTAGCCGGGCCCGTAAGTCCCTGGCGAAATCCCACGGCTCAACCGTGGGGCTCGCTGGGGATACTGCGGGCCTTGGGACCGGGAGAGGCCGGGGGTACCCCCGGGGTAGGGGTGAAATCCTATAATCCCGGGGGGACCGCCAGTGGCGAAGGCGCCCGGCTGGAACGGGTCCGACGGTGAGGGCCGAAGGCCAGGGGAGCGAACCGGATTAGATACCCGGGTAGTCCTGGCTGTAAAGGATGCGGGCTAGGTGTCGGGCGAGCTTCGAGCTCGCCCGGTGCCGTAGGGAAGCCGTTAAGCCCGCCGCCTGGGGAGTACGGCCGCAAGGCTGAAACTTAAAGGAATTGGCGGGGGAGCACTACAAGGGGTGGAGCGTGCGGTTTAATTGGATTCAACGCCGGGAACCTCACCGGGGGCGACGGCAGGATGAAGGCCAGGCTGAAGGTCTTGCCGGACGCGCCGAGAGGAGGTGCATGGCCGCCGTCAGCTCGTACCGTGAGGCGTCCACTTAAGTGTGGTAACGAGCGAGACCCGCGCCCCCAGTTGCCAGTCCCTCCCGCTCGGGAGGGAGGCACTCTGGGGGGACTGCCGGCGATAAGCCGGAGGAAGGGGCGGGCGACGGTAGGTCAGTATGCCCCGAAACCCCCGGGCTACACGCGCGCTACAATGGGCGGGACAATGGGACCCGACCCCGAAAGGGGAAGGGAATCCCCTAAACCCGCCCTCAGTTCGGATCGCGGGCTGCAACTCGCCCGCGTGAAGCTGGAATCCCTAGTACCCGCGTGTCATCATCGCGCGGCGAATACGTCCCTGCTCCTTGCACACACCGCCCGTCACTCCACCCGAGCGGAGTCCGGGTGAGGCCTGATCTCCTTCGGGAGGTCAGGTCGAGCCCGGGCTCCGTGAGGGGGGAGAAGTCGTAACAAGGTAGCCGTA
>AS000048|NR_074358.1|SP00004 Archaea;Euryarchaeota;Thermococci;Thermococcales;Thermococcaceae;Pyrococcus;horikoshii OT3
GCCGGAGGCCACTGCTATGGGGGTCCGACTAAGCCATGCGAGTCAAGGGGGCGTCCCTTCTGGGACGCCACCGGCGGACGGCTCAGTAACACGTCGGTAACCTACCCTCGGGAGGGGGATAACCCCGGGAAACTGGGGCTAATCCCCCATAGGCCTGGGGTACTGGAAGGTCCCCAGGCCGAAAGGGAGCCGTAAGGCTCCGCCCGAGGATGGGCCGGCGGCCGATTAGGTAGTTGGTGGGGTAACGGCCCACCAAGCCGAAGATCGGTACGGGCCGTGAGAGCGGGAGCCCGGAGATGGACACTGAGACACGGGTCCAGGCCCTACGGGGCGCAGCAGGCGCGAAACCTCCGCAATGCGGGAAACCGCGACGGGGGGACCCCCAGTGCCGTGCCTCTGGCACGGCTTTTCCGGAGTGTAAAAAGCTCCGGGAATAAGGGCTGGGCAAGGCCGGTGGCAGCCGCCGCGGTAATACCGGCGGCCCGAGTGGTGGCCACTATTATTGGGCCTAAAGCGGCCGTAGCCGGGCCCGTAAGTCCCTGGCGAAATCCCACGGCTCAACCGTGGGGCTCGCTGGGGATACTGCGGGCCTTGGGACCGGGAGAGGCCGGGGGTACCCCCGGGGTAGGGGTGAAATCCTATAATCCCGGGGGGACCGCCAGTGGCGAAGGCGCCCGGCTGGAACGGGTCCGACGGTGAGGGCCGAAGGCCAGGGGAGCGAACCGGATTAGATACCCGGGTAGTCCTGGCTGTAAAGGATGCGGGCTAGGTGTCGGGCGAGCTTCGAGCTCGCCCGGTGCCGTAGGGAAGCCGTTAAGCCCGCCGCCTGGGGAGTACGGCCGCAAGGCTGAAACTTAAAGGAATTGGCGGGGGAGCACTACAAGGGGTGGAGCGTGCGGTTTAATTGGATTCAACGCCGGGAACCTCACCGGGGGCGACGGCAGGATGAAGGCCAGGCTGAAGGTCTTGCCGGACGCGCCGAGAGGAGGTGCATGGCCGCCGTCAGCTCGTACCGTGAGGCGTCCACTTAAGTGTGGTAACGAGCGAGACCCGCGCCCCCAGTTGCCAGTCCCTCCCGCTCGGGAGGGAGGCACTCTGGGGGGACTGCCGGCGATAAGCCGGAGGAAGGGGCGGGCGACGGTAGGTCAGTATGCCCCGAAACCCCCGGGCTACACGCGCGCTACAATGGGCGGGACAATGGGTGCCGACCCCGAAAGGGGGAGGTAATCCCCTAAACCCGCCCTCAGTTCGGATCGCGGGCTGCAACTCGCCCGCGTGAAGCTGGAATCCCTAGTACCCGCGCGTCATCATCGCGCGGCGAATACGTCCCTGCTCCTTGCACACACCGCCCGTCACTCCACCCGAGCGGGGCCTAGGTGAGGCCCGATCTCCTTCGGGAGGTCGGGTCGAGCCTAGGCTCCGTGAGGGGGGAGAAGTCGTAACAAGGTAGCCGTAGGGGAACCTACGGCTCGATCACCTC
>AS000049|NR_074375.1|SP00004 Archaea;Euryarchaeota;Thermococci;Thermococcales;Thermococcaceae;Pyrococcus;horikoshii OT3
GCCGGAGGCCACTGCTATGGGGGTCCGACTAAGCCATGCGAGTCAAGGGGGCGTCCCTTCTGGGACGCCACCGGCGGACGGCTCAGTAACACGTCGGTAACCTACCCTCGGGAGGGGGATAACCCCGGGAAACTGGGGCTAATCCCCCATAGGCCTGGGGTACTGGAAGGTCCCCAGGCCGAAAGGGAGCCGTAAGGCTCCGCCCGAGGATGGGCCGGCGGCCGATTAGGTAGTTGGTGGGGTAACGGCCCACCAAGCCGAAGATCGGTACGGGCCGTGAGAGCGGGAGCCCGGAGATGGACACTGAGACACGGGTCCAGGCCCTACGGGGCGCAGCAGGCGCGAAACCTCCGCAATGCGGGAAACCGCGACGGGGGGACCCCCAGTGCCGTGCCTCTGGCACGGCTTTTCCGGAGTGTAAAAAGCTCCGGGAATAAGGGCTGGGCAAGGCCGGTGGCAGCCGCCGCGGTAATACCGGCGGCCCGAGTGGTGGCCACTATTATTGGGCCTAAAGCGGCCGTAGCCGGGCCCGTAAGTCCCTGGCGAAATCCCACGGCTCAACCGTGGGGCTCGCTGGGGATACTGCGGGCCTTGGGACCGGGAGAGGCCGGGGGTACCCCCGGGGTAGGGGTGAAATCCTATAATCCCGGGGGGACCGCCAGTGGCGAAGGCGCCCGGCTGGAACGGGTCCGACGGTGAGGGCCGAAGGCCAGGGGAGCGAACCGGATTAGATACCCGGGTAGTCCTGGCTGTAAAGGATGCGGGCTAGGTGTCGGGCGAGCTTCGAGCTCGCCCGGTGCCGTAGGGAAGCCGTTAAGCCCGCCGCCTGGGGAGTACGGCCGCAAGGCTGAAACTTAAAGGAATTGGCGGGGGAGCACTACAAGGGGTGGAGCGTGCGGTTTAATTGGATTCAACGCCGGGAACCTCACCGGGGGCGACGGCAGGATGAAGGCCAGGCTGAAGGTCTTGCCGGACGCGCCGAGAGGAGGTGCATGGCCGCCGTCAGCTCGTACCGTGAGGCGTCCACTTAAGTGTGGTAACGAGCGAGACCCGCGCCCCCAGTTGCCAGTCCCTCCCGCTCGGGAGGGAGGCACTCTGGGGGGACTGCCGGCGATAAGCCGGAGGAAGGGGCGGGCGACGGTAGGTCAGTATGCCCCGAAACCCCCGGGCTACACGCGCGCTACAATGGGCGGGACAATGGGACCCGACCCCGAAAGGGGAAGGGAATCCCCTAAACCCGCCCTCAGTTCGGATCGCGGGCTGCAACTCGCCCGCGTGAAGCTGGAATCCCTAGTACCCGCGTGTCATCATCGCGCGGCGAATACGTCCCTGCTCCTTGCACACACCGCCCGTCACTCCACCCGAGCGGAGTCCGGGTGAGGCCTGATCTCCTTCGGGAGGTCAGGTCGAGCCCGGGCTCCGTGAGGGGGGAGAAGTCGTAACAAGGTAGCCGTAGGGGAACCTACGGCTCGATCACCTCCT
>AS000050|AJ585957.2|SP00004 Archaea;Euryarchaeota;Thermococci;Thermococcales;Thermococcaceae;Pyrococcus;horikoshii OT3
GCCGGAAGCCACTGCTATGGGGGTCCGACTAAGCCATGCGAGTCAAGGGGGCGTCCCTTCTGGGGCGCCACCGGCGGACGGCTCAGTAACACGTCGGTAACCTACCCTCGGGAGGGGGATAACCCCGGGAAACTGGGGCTAATCCCCCATAGGCCTGGGGTACTGGAAGGTCCCCAGGCCGAAAGGGAGCCGTAAGGCTCCGCCCGAGGATGGGCCGGCGGCCGATTAGGTAGTTGGTGGGGTAACGGCCCACCAAGCCGAAGATCGGTACGGGCCGTGAGAGCGGGAGCCCGGAGATGGACACTGAGACACGGGTCCAGGCCCTACGGGGCGCAGCAGGCGCGAAACCTCCGCAATGCGGGAAACCGCGACGGGGGGACCCCCAGTGCCGTGCCTCTGGCACGGCTTTTCCGGAGTGTAAAAAGCTCCGGGAATAAGGGCTGGGCAAGGCCGGTGGCAGCCGCCGCGGTAATACCGGCGGCCCGAGTGGTGGCCACTATTATTGGGCCTAAAGCGGCCGTAGCCGGGCCCGTAAGTCCCTGGCGAAATCCCACGGCTCAACCGTGGGGCTCGCTGGGGATACTGCGGGCCTTGGGCACCKGGAGAGGCCGGGGGTACCCCCGGGGTAGGGGTGAAATCCTATAATCCCGGGGGGACCGCCAGTGGTGAAGGCGCCCGGCTGGAACGGGTCCGACGGTGAGGGCCGAAGGCCAGGGGAGCGAACCGGATTAGATACCCGGGTAGTCCTGGCTGTAAAGGATGCGGGCTAGGTGTCGGGCGAGCTTCGAGCTCGCCCGGTGCCGTAGGGAAGCCGTTAAGCCCGCCGCCTGGGGAGTACGGCCGCAAGGCTGAAACTTAAAGGAATTGGCGGGGGAGCACTACAAGGGGTGGAGCGTGCGGTTTAATTGGATTCAACGCCGGGAACCTCACCGGGGGCGACGGCAGGATGAAGGCCAGGCTGAAGGTCTTGCCGGACGCGCCGAGAGGAGGTGCATGGCCGCCGTCAGCTCGTACCGTGAGGCGTCCACTTAAGTGTGGTAACGAGCGAGACCCGCGCCCCCAGTTGCCAGTCCCTCCCGCTCGGGAGGGAGGCACTCTGGGGGGACTGCCGGCGATAAGCCGGAGGAAGGGGCGGGCGACGGTAGGTCAGTATGCCCCGAAACCCCCGGGCTACACGCGCGCTACAATGGGCGGGACAATGGGACCCGACCCCGAAAGGGGAAGGGAATCCCCTAAACCCGCCCTCAGTTCGGATCGCGGGCTGCAACTCGCCCGCGTGAAGCTGGAATCCCTAGTACCCGCGCGTCATCATCGCGCGGCGAATACGTCCCTGCTCCTTGCACACACCGCCCGTCACTCCACCCGAGCGGGGCCCAGGTGAGGCCCGATCTCCTTCGGGAGGTCGGGTCGAGCCTGGGCTCCGTGAGGGGGGAGAAGCCGTAACAAGGTAGCCGTAGGGGAACCTACGGCTCGATCACCTCCTATCGCCGGAAACCCCGTCCGGGGGAACTAAAGAGGTGCCGGGCCTGCCTTTTTCTGTGGGCCGGTAGCTCAGCCTGGAAGAGCGCCGCCCTTGCAAGGCGGAGGCCCCGGGTTCAAATCCCGGCCGGTCCACCACGAAGAGTGATGCACGTCCCGAGCAAGGCTCGGGGCGGAAGGGCCCTAGGCCCCCTAATAGGGGGTCGCGATGAGGGCCACGCATAGGCGGGTGGCCCAAGAAGTGCCTGGCCCCTCCGGTAGGGGGGCTGGACGCCAAGCCGCCCGGTGGATGGCTCGGCTCGGGGCGCCGACGAAGGGCGTGGCAAGATGCGATAAGCCCCGGCGAGGCGCAGGCAGCCGTCGAACCGGGGATTCCCGAATGGGACCTCCCGCGGCTTATGCCGCACTCCGGGGCTTATGCCCCGGAGGGGGAACGCGGGGAATTGAAACATCTTAGTACCCGCAGGAAAAGAAAGCAAAAGCGATGCCGTGAGTAGGGGCGACCGAAAG
>AS000051|KY084529.1|SP00005 Archaea;Euryarchaeota;Halobacteria;Halobacteriales;Halobacteriaceae;Halobacterium;salinarum NRC-1
ATTCCGGTTGATCCTGCCGGAGGCCATTGCTATCGGAGTCCGATTTAGCCATGCTAGTTGTGCGGGTTTAGACCCGCAGCGGAAAGCTCAGTAACACGTGGCCAAGCTACCCTGTGGACGGGAATACTCTCGGGAAACTGAGGCTAATCCCCGATAACGCTTTGCTCCTGGAAGGGGCAAAGCCGGAAACGCTCCGGCGCCACAGGATGCGGCTGCGGTCGATTAGGTAGACGGTGGGGTAACGGCCCACCGTGCCCATAATCGGTACGGGCCGTGAGAGCAAGAGCCCGGAGACGGAATCTGAGACAAGATTCCGGGCCCTACGGGGCGCAGCAGGCGCGAAACCTTTACACTGTACGAAAGTGCGATAAGGGGACTCCGAGTGTGAAGGCATAGAGCCTTCACTTTTGTACACCGTAAGGTGGTGCACGAATAAGGACTGGGCAAGACCGGTGCCAGCCGCCGCGGTAATACCGGCAGTCCGAGTGATGGCCGATCTTATTGGGCCTCCAGCGTCCGTAGCTGGCTGAACAAGTCCGTTGGGAAATCTGTCCGCTTAACGGGCAGGCGTCCAGCGGCCACTGTTCAGCTTGGGACCGGCCGACCTGAGGGGTACGTCTGGGGTAGGAGTGAAATCCTGTAATCCTGGACGGACCGCCGGTGGCGAAAGCGCCTCAGGAGAACGGATCCGACAGTGAGGGACGAAAGCTAGGGTCTCGAACCGGATTAGATACCCGGGTAGTCCCCGCTGTAAACGATGTCCGCTAGGTGTGGCGCCCGCTACGAGCCTGCGCTGTGCCGTAGGGAAGCCGAGAAGCGGACCGCCTGGGAAGTACGTCTGCAAGGATGAAACTTAAAGGAATTGGCGGGGGAGCACTACAACCGGAGGAGCCTGCGGTTTAATTGGACTCAACGCCGGACATCTCACCAGCCCCGACAGTAGCCATGACGGTCAGGTTGATGACCTTACCCGAGGCTACTGAGAGGAGGTGCATGGCCGCCGTCAGCTCGTACCGTGAGGCGTCCTGTTAAGTCAGGCAACGAGCGAGACCCGCACTCCTAATTGCCAGCAGTACCCTTTGGGTAGCTGGGTACATTAGGTGGACTGCCGCTGCCAAAGCGGAGGAAGGAACGGGCAACGGTAGGTCAGTATGCCCCGAATGGGCTGGGCAACACGCGGGCTACAATGGTCGAGACAATGGGAAGCCACTCCGAGAGGAGGCGCTAATCTCCTAAACTCGATCGTAGTTCGGATTGAGGGCTGAAACTCGCCCTCATGAAGCTGGATTCGGTAGTAATCGCGTGTCAGCAGCGCGCGGTGAATACGTCCCTGCTCCTTGCACACACCGCCCGTCAAATCACCCGAGTGGGGTTCGGATGAGGCCGGCATGCGCTGGTCAAATCTGGGCTCCGCAAGGGGGATTAAGTCGTAACAAGGTAGCCGTAGGGGAATCTGCGGCTGGATCACCTCCT
>AS000052|JX982770.1|SP00005 Archaea;Euryarchaeota;Halobacteria;Halobacteriales;Halobacteriaceae;Halobacterium;salinarum NRC-1
---CTGGTTGATCCTGCCAGAGGCCATTGCTATCGGAGTCCGATTTAGCCATGCTAGTTGTGCGGGTTTAGACCCGCAGCGGAAGGCTCAGTAACACGTGGCCAAGCTACCCTGTGGACGGGAATACTCTCGGGAAACTGAGGCTAATCCCCGATAACGCTTTGCTCCTGGAAGGGGCAAAGCCGGAAACGCTCCGGCGCCACAGGATGCGGCTGCGGTCGATTAGGTAGACGGTGGGGTAACGGCCCACCGTGCCCATAATCGGTACGGGTTGTGAGAGCAAGAGCCCGGAGACGGAATCTGAGACAAGATTCCGGGCCCTACGGGGCGCAGCAGGCGCGAAACCTTTACACTGTACGAAAGTGCGATAAGGGGACTCCGAGTGTGAAGGCATAGAGCCTTCACTTTTGTACACCGTAAGGTGGTGCACGAATAAGGACTGGGCAAGACCGGTGCCAGCCGCCGCGGTAATACCGGCAGTCCGAGTGATGGCCGATCTTATTGGGCCTAAAGCGTCCGTAGCTGGCTGAACAAGTCCGTTGGGAAATCTGTCCGCTTAACGGGCAGGCGTCCAGCGGAAACTGTTCAGCTTGGGACCGGAAGACCTGAGGGGTACGTCTGGGGTAGGAGTGAAATCCTGTAATCCTGGACGGACCGCCGGTGGCGAAAGCGCCTCAGGAGAACGGATCCGACAGTGAGGGACGAAAGCTAGGGTCTCGAACCGGATTAGATACCCGGGTAGTCCTAGCTGTAAACGATGTCCGCTAGGTGTGGCGCAGGCTACGAGCCTGCGCTGTGCCGTAGGGAAGCCGAGAAGCGGACCGCCTGGGAAGTACGTCTGCAAGGATGAAACTTAAAGGAATTGGCGGGGGAGCACTACAACCGGAGGAGCCTGCGGTTTAATTGGACTCAACGCCGGACATCTCACCAGCCCCGACAGTAGTAATGACGGTCAGGTTGATGACCTTACCCGAGGCTACTGAGAGGAGGTGCATGGCCGCCGTCAGCTCGTACCGTGAGGCGTCCTGTTAAGTCAGGCAGCGAGCGAGACCCGCACTCCTAATTGCCAGCAGTACTCTTTGGGTAGCTGGGTACACTAGGTGGACTGCCGCTGCCAAAGCGGAGGAAGGAACGGGCAACGGTAGGTCAGTATGCCCCGAATGGGCTGGGCAACACGCGGGCTACAATGGTCGAGACAATGGGAAGCCACTCCGAGAGGAGGCGCTAATCTCCTAAACTCGATCGTAGTTCGGATTGAGGGCTGAAACTCGCCCTCATGAAGCTGGATTCGGTAGTAATCGCGTGTCAGCAGCGCGCGGTGAATACGTCCCTGCTCCTTGCACACACCGCCCGTCAAATCACCCGAGTGGGGTTCGGATGAGGCCGGCATGCGCTGGTCAAATCTGGGCTCCGCAAGGGGGATTAAGTCGTAACAAGGTAGCCGT
>AS000053|NR_025555.1|SP00005 Archaea;Euryarchaeota;Halobacteria;Halobacteriales;Halobacteriaceae;Halobacterium;salinarum NRC-1
----------------------GGCCATTGCTATCGGAGTCCGATTTAGCCATGCTAGTTGTGCGGGTTTAGACCCGCAGCGGAAAGCTCAGTAACACGTGGCCAAGCTACCCTGTGGACGGGAATACTCTCGGGAAACTGAGGCTAATCCCCGATAACGCTTTGCTCCTGGAAGGGGCAAAGCCGGAAACGCTCCGGCGCCACAGGATGCGGCTGCGGTCGATTAGGTAGACGGTGGGGTAACGGCCCACCGTGCCCATAATCGGTACGGGTTGTGAGAGCAAGAGCCCGGAGACGGAATCTGAGACAAGATTCCGGGCCCTACGGGGCGCAGCAGGCGCGAAACCTTTACACTGTACGAAAGTGCGATAAGGGGACTCCGAGTGTGAAGGCATAGAGCCTTCACTTTTGTACACCGTAAGGTGGTGCACGAATAAGGACTGGGCAAGACCGGTGCCAGCCGCCGCGGTAATACCGGCAGTCCGAGTGATGGCCGATCTTATTGGGCCTAAAGCGTCCGTAGCTGGCTGAACAAGTCCGTTGGGAAATCTGTCCGCTTAACGGGCAGGCGTCCAGCGGAAACTGTTCAGCTTGGGACCGGAAGACCTGAGGGGTACGTCTGGGGTAGGAGTGAAATCCTGTAATCCTGGACGGACCGCCGGTGGCGAAAGCGCCTCAGGAGAACGGATCCGACAGTGAGGGACGAAAGCTAGGGTCTCGAACCGGATTAGATACCCGGGTAGTCCTAGCTGTAAACGATGTCCGCTAGGTGTGGCGCAGGCTACGAGCCTGCGCTGTGCCGTAGGGAAGCCGAGAAGCGGACCGCCTGGGAAGTACGTCTGCAAGGATGAAACTTAAAGGAATTGGCGGGGGAGCACTACAACCGGAGGAGCCTGCGGTTTAATTGGACTCAACGCCGGACATCTCACCAGCCCCGACAGTAGTAATGACGGTCAGGTTGATGACCTTACCCGAGGCTACTGAGAGGAGGTGCATGGCCGCCGTCAGCTCGTACCGTGAGGCGTCCTGTTAAGTCAGGCAACGAGCGAGACCCGCACTCCTAATTGCCAGCAGTACCCTTTGGGTAGCTGGGTACATTAGGTGGACTGCCGCTGCCAAAGCGGAGGAAGGAACGGGCAACGGTAGGTCAGTATGCCCCGAATGGGCTGGGCAACACGCGGGCTACAATGGTCGAGACAATGGGAAGCCACTCCGAGAGGAGGCGCTAATCTCCTAAACTCGATCGTAGTTCGGATTGAGGGCTGAAACTCGCCCTCATGAAGCTGGATTCGGTAGTAATCGCGTGTCAGCAGCGCGCGGTGAATACGTCCCTGCTCCTTGCACACACCGCCCGTCAAATCACCCGAGTGGGGTTCGGATGAGGCCGGCATGCGCTGGTCAAATCTGGGCTCCGCAAGGGGGATTAAGTCGTAACAAGGTAGCCGTAGGGGAATCT
>AS000054|EU308203.1|SP00005 Archaea;Euryarchaeota;Halobacteria;Halobacteriales;Halobacteriaceae;Halobacterium;salinarum NRC-1
-----------------GCGGAGGCCATTGCTATCGGAGTCCGATTTAGCCATGCTAGTTGTGCGGGTTTAGACCCGCAGCGGAAAGCTCAGTAACACGTGGCCAAGCTACCCTGTGGACGGGAATACTCTCGGGAAACTGAGGCTAATCCCCGATAACGCTTTGCTCCTGGAAGGGGCAAAGCCGGAAACGCTCCGGCGCCACAGGATGCGGCTGCGGTCGATTAGGTAGACGGTGGGGTAACGGCCCACCGTGCCCATAATCGGTACGGGTTGTGAGAGCAAGAGCCCGGAGACGGAATCTGAGACAAGATTCCGGGCCCTACGGGGCGCAGCAGGCGCGAAACCTTTACACTGTACGAAAGTGCGATAAGGGGACTCCGAGTGTGAAGGCATAGAGCCTTCACTTTTGTACACCGTAAGGTGGTGCACGAATAAGGACTGGGCAAGACCGGTGCCAGCCGCCGCGGTAATACCGGCAGTCCGAGTGATGGCCGATCTTATTGGGCCTAAAGCGTCCGTAGCTGGCTGAACAAGTCCGTTGGGAAATCTGTCCGCTTAACGGGCAGGCGTCCAGCGGAAACTGTTCAGCTTGGGACCCGGAAGACCTGAGGGGTACGTCTGGGGTAGGAGTGAAATCCTGTAATCCTGGACGGACCGCCGGTGGCGAAAGCGCCTCAGGAGAACGGATCCGACAGTGAGGGACGAAAGCTAGGGTCTCGAACCGGATTAGATACCCGGGTAGTCCTAGCTGTAAACGATGTCCGCTAGGTGTGGCGCAGGCTACGAGCCTGCGCTGTGCCGTAGGGAAGCCGAGAAGCGGACCGCCTGGGAAGTACGTCTGCAAGGATGAAACTTAAAGGAATTGGCGGGGGAGCACTACAACCGGAGGAGCCTGCGGTTTAATTGGACTCAACGCCGGACATCTCACCAGCCCCGACAGTAGTAATGACGGTCAGGTTGATGACCTTACCCGAGGCTACTGAGAGGAGGTGCATGGCCGCCGTCAGCTCGTACCGTGAGGCGTCCTGTTAAGTCAGGCAACGAGCGAGACCCGCACTCCTAATTGCCAGCAGTACCCTTTGGGTAGCTGGGTACATTAGGTGGACTGCCGCTGCCAAAGCGGAGGAAGGAACGGGCAACGGTAGGTCAGTATGCCCCGAATGGGCTGGGCAACACGCGGGCTACAATGGTCGAGACAATGGGAAGCCACTCCGAGAGGAGGCGCTAATCTCCTAAACTCGATCGTAGTTCGGATTGAGGGCTGAAACTCGCCCTCATGAAGCTGGATTCGGTAGTAATCGCGTGTCAGCAGCGCGCGGTGAATACGTCCCTGCTCCTTGCACACACCGCCCGTCAAATCACCCGAGTGGGGTTCGGATGAGGCCGGCATGCGCTGGTCAAATCTGGGCTCCGCAAGGGGGATTAAGTCGTACCAA
>AS000055|JQ015375.1|SP00005 Archaea;Euryarchaeota;Halobacteria;Halobacteriales;Halobacteriaceae;Halobacterium;salinarum NRC-1
ATTCCGGTTCATCCTGCCGGAGGCCATTGCTATCGGAGTCCGATTTAGCCATGCTAGTTGTGCGGGTTTAGACCCGCAGCGGAAAGCTCAGTAACACGTGGCCAAGCTACCCTGTGGACGGGAATACTCTCGGGAAACTGAGGCTAATCCCCGATAACGCTTTGCTCCTGGAAGGGGCAAAGCCGGAAACGCTCCGGCGCCACAGGATGCGGCTGCGGTCGATTAGGTAGACGGTGGGGTAACGGCCCACCGTGCCCATAATCGGTACGGGTTGTGAGAGCAAGAGCCCGGAGACGGAATCTGAGACAAGATTCCGGGCCCTACGGGGCGCAGCAGGCGCGAAACCTTTACACTGTACGAAAGTGCGATAAGGGGACTCCGAGTGTGAAGGCATAGAGCCTTCACTTTTGTACACCGTAAGGTGGTGCACGAATAAGGACTGGGCAAGACCGGTGCCAGCCGCCGCGGTAATACCGGCAGTCCGAGTGATGGCTGATCTTATTGGGCCTAAAGCGTCCGTAGCTGGCTGAACAAATCCGTTGGGAAATCTGTCCGCTTAACGGGCAGGCGTCCAGCGGAAACTGTTCAGCTTGGGACCGGAAGACCTGAGGGGTACGTCTGGGGTAGGAGTGAAATCCTGTAATCCTGGACGGACCGCCGGTGGCGAAAGCGCCTCAGGAGAACGGATCCGACAGTGAGGGACGAAAGCTAGGGTCTCGAACCGGATTAGATACCCTGGTAGTCCTAGCTGTAAACGATGTCCGCTAGGTGTGGCGCAGGCTACGAGCCTGCGCTGTGCCGTAGGGAAGCCGAGAAGCGGACCGCCTGGGAAGTACGTCTGCAAGGATGAAACTTAAAGGAATTGGCGGGGGAGCACTACAACCGGAGGAGCCTGCGGTTTAATTGGACTCAACGCCGGACATCTCACCAGCCCCGACAGTAGTAATGACGGTCAGGTTGATGACCTTACCCGAGGCTACTGAGAGGAGGTGCATGGCCGCCGTCAGCTCGTACCGTGAGGCGTCCTGTTAAGTCAGGCAACGAGCGAGACCCGCACTCCTAATTGCCAGCAGTACCCTTTGGGTAGCTGGGTACATTAGGTGGACTGCCGCTGCCAAAGCGGAGGAAGGAACGGGCAACGGTAGGTCAGTATGCCCCGAATGGGCTGGGCAACACGCGGGCTACAATGGTCGAGACAATGGGAAGCCACTCCGAGAGGAGGCGCTAATCTCCTAAACTCGATCGTAGTTCGGATTGAGGGCTGAAACTCGCCCTCATGAAGCTGGATTCGGTAGTAATCGCGTGTCAGCAGCGCGCGGTGAATACGTCCCTGCTCCTTGCACACACCGCCCGTCAAATCACCCGAGTGGGGTTCGGATGAGGCCGGCATGCGCTGGTCAAATCTGGGCTCCGCAAGGGGGATTAAGTCGTAACAAGGTA
>AS000056|AB074299.1|SP00005 Archaea;Euryarchaeota;Halobacteria;Halobacteriales;Halobacteriaceae;Halobacterium;salinarum NRC-1
ATTCCGGTTGATCCTGCCGGAGGCCATTGCTATCGGAGTCCGATTTAGCCATGCTAGTTGTGCGGGTTTAGACCCGCAGCGGAAAGCTCAGTAACACGTGGCCAAGCTACCCTGTGGACGGGAATACTCTCGGGAAACTGAGGCTAATCCCCGATAACGCTTTGCTCCTGGAAGGGGCAAAGCCGGAAACGCTCCGGCGCCACAGGATGCGGCTGCGGTCGATTAGGTAGACGGTGGGGTAACGGCCCACCGTGCCCATAATCGGTACGGGTTGTGAGAGCAAGAGCCCGGAGACGGAATCTGAGACAAGATTCCGGGCCCTACGGGGCGCAGCAGGCGCGAAACCTTTACACTGTACGAAAGTGCGATAAGGGGACTCCGAGTGTGAAGGCATAGAGCCTTCACTTTTGTACACCGTAAGGTGGTGCACGAATAAGGACTGGGCAAGACCGGTGCCAGCCGCCGCGGTAATACCGGCAGTCCGAGTGATGGCCGATCTTATTGGGCCTAAAGCGTCCGTAGCTGGCTGAACAAGTCCGTTGGGAAATCTGTCCGCTTAACGGGCAGGCGTCCAGCGGAAACTGTTCAGCTTGGGACCGGAAGACCTGAGGGGTACGTCTGGGGTAGGAGTGAAATCCTGTAATCCTGGACGGACCGCCGGTGGCGAAAGCGCCTCAGGAGAACGGATCCGACAGTGAGGGACGAAAGCTAGGGTCTCGAACCGGATTAGATACCCGGGTAGTCCTAGCTGTAAACGATGTCCGCTAGGTGTGGCGCAGGCTACGAGCCTGCGCTGTGCCGTAGGGAAGCCGAGAAGCGGACCGCCTGGGAAGTACGTCTGCAAGGATGAAACTTAAAGGAATTGGCGGGGGAGCACTACAACCGGAGGAGCCTGCGGTTTAATTGGACTCAACGCCGGACATCTCACCAGCCCCGACAGTAGTAATGACGGTCAGGTTGATGACCTTACCCGAGGCTACTGAGAGGAGGTGCATGGCCGCCGTCAGCTCGTACCGTGAGGCGTCCTGTTAAGTCGGGCAACGAGCGAGACCCGCACTCCTAATTGCCAGCAGTACCCTTTGGGTAGCTGGGTACATTAGGTGGACTGCCGCTGCCAAAGCGGAGGAAGGAACGGGCAACGGTAGGTCAGTATGCCCCGAATGGGCTGGGCAACACGCGGGCTACAATGGTCGAGACAATGGGAAGCCACTCCGAGAGGAGGCGCTAATCTCCTAAACTCGATCGTAGTTCGGATTGAGGGCTGAAACTCGCCCTCATGAAGCTGGATTCGGTAGTAATCGCGTGTCAGCAGCGCGCGGTGAATACGTCCCTGCTCCTTGCACACACCGCCCGTCAAATCACCCGAGTGGGGTTCGGATGAGGCCGGCATGCGCTGGTCAAATCTGGGCTCCGCAAGGGGGATTAAGTCGTAACAAGGTAGCCGTAGGGGAATCTGCGGCTGGATCACCTCCT
>AS000057|NC_002607.1|SP00005 Archaea;Euryarchaeota;Halobacteria;Halobacteriales;Halobacteriaceae;Halobacterium;salinarum NRC-1
-----GGTTGATCCTGCCGGAGGCCATTGCTATCGGAGTCCGATTTAGCCATGCTAGTTGTGCGGGTTTAGACCCGCAGCGGAAAGCTCAGTAACACGTGGCCAAGCTACCCTGTGGACGGGAATACTCTCGGGAAACTGAGGCTAATCCCCGATAACGCTTTGCTCCTGGAAGGGGCAAAGCCGGAAACGCTCCGGCGCCACAGGATGCGGCTGCGGTCGATTAGGTAGACGGTGGGGTAACGGCCCACCGTGCCCATAATCGGTACGGGTTGTGAGAGCAAGAGCCCGGAGACGGAATCTGAGACAAGATTCCGGGCCCTACGGGGCGCAGCAGGCGCGAAACCTTTACACTGTACGAAAGTGCGATAAGGGGACTCCGAGTGTGAAGGCATAGAGCCTTCACTTTTGTACACCGTAAGGTGGTGCACGAATAAGGACTGGGCAAGACCGGTGCCAGCCGCCGCGGTAATACCGGCAGTCCGAGTGATGGCCGATCTTATTGGGCCTAAAGCGTCCGTAGCTGGCTGAACAAGTCCGTTGGGAAATCTGTCCGCTTAACGGGCAGGCGTCCAGCGGAAACTGTTCAGCTTGGGACCGGAAGACCTGAGGGGTACGTCTGGGGTAGGAGTGAAATCCTGTAATCCTGGACGGACCGCCGGTGGCGAAAGCGCCTCAGGAGAACGGATCCGACAGTGAGGGACGAAAGCTAGGGTCTCGAACCGGATTAGATACCCGGGTAGTCCTAGCTGTAAACGATGTCCGCTAGGTGTGGCGCAGGCTACGAGCCTGCGCTGTGCCGTAGGGAAGCCGAGAAGCGGACCGCCTGGGAAGTACGTCTGCAAGGATGAAACTTAAAGGAATTGGCGGGGGAGCACTACAACCGGAGGAGCCTGCGGTTTAATTGGACTCAACGCCGGACATCTCACCAGCCCCGACAGTAGTAATGACGGTCAGGTTGATGACCTTACCCGAGGCTACTGAGAGGAGGTGCATGGCCGCCGTCAGCTCGTACCGTGAGGCGTCCTGTTAAGTCAGGCAACGAGCGAGACCCGCACTCCTAATTGCCAGCAGTACCCTTTGGGTAGCTGGGTACATTAGGTGGACTGCCGCTGCCAAAGCGGAGGAAGGAACGGGCAACGGTAGGTCAGTATGCCCCGAATGGGCTGGGCAACACGCGGGCTACAATGGTCGAGACAATGGGAAGCCACTCCGAGAGGAGGCGCTAATCTCCTAAACTCGATCGTAGTTCGGATTGAGGGCTGAAACTCGCCCTCATGAAGCTGGATTCGGTAGTAATCGCGTGTCAGCAGCGCGCGGTGAATACGTCCCTGCTCCTTGCACACACCGCCCGTCAAATCACCCGAGTGGGGTTCGGATGAGGCCGGCATGCGCTGGTCAAATCTGGGCTCCGCAAGGGGGATTAAGTCGTAACAAGGTAGCCGTA
>AS000058|MK480670.1|SP00005 Archaea;Euryarchaeota;Halobacteria;Halobacteriales;Halobacteriaceae;Halobacterium;salinarum NRC-1
ATTCCGGTTGATCCTGCCGGAGGCCATTGCTATCGGAGTCCGATTTAGCCATGCTAGTTGTGCGGGTTTAGACCCGCAGCGGAAAGCTCAGTAACACGTGGCCAAGCTACCCTGTGGACGGGAATACTCTCGGGAAACTGAGGCTAATCCCCGATAACGCTTTGCTCCTGGAAGGGGCAAAGCCGGAAACGCTCCGGCGCCACAGGATGCGGCTGCGGTCGATTAGGTAGACGGTGGGGTAACGGCCCACCGTGCCCATAATCGGTACGGGTTGTGAGAGCAAGAGCCCGGAGACGGAATCTGAGACAAGATTCCGGGCCCTACGGGGCGCAGCAGGCGCGAAACCTTTACACTGTACGAAAGTGCGATAAGGGGACTCCGAGTGTGAAGGCATAGAGCCTTCACTTTTGTACACCGTAAGGTGGTGCACGAATAAGGACTGGGCAAGACCGGTGCCAGCCGCCGCGGTAATACCGGCAGTCCGAGTGATGGCCGATCTTATTGGGCCTAAAGCGTCCGTAGCTGGCTGAACAAGTCCGTTGGGAAATCTGTCCGCTTAACGGGCAGGCGTCCAGCGGAAACTGTTCAGCTTGGGACCGGAAGACCTGAGGGGTACGTCTGGGGTAGGAGTGAAATCCTGTAATCCTGGACGGACCGCCGGTGGCGAAAGCGCCTCAGGAGAACGGATCCGACAGTGAGGGACGAAAGCTAGGGTCTCGAACCGGATTAGATACCCGGGTAGTCCTAGCTGTAAACGATGTCCGCTAGGTGTGGCGCAGGCTACGAGCCTGCGCTGTGCCGTAGGGAAGCCGAGAAGCGGACCGCCTGGGAAGTACGTCTGCAAGGATGAAACTTAAAGGAATTGGCGGGGGAGCACTACAACCGGAGGAGCCTGCGGTTTAATTGGACTCAACGCCGGACATCTCACCAGCCCCGACAGTAGTAATGACGGTCAGGTTGATGACCTTACCCGAGGCTACTGAGAGGAGGTGCATGGCCGCCGTCAGCTCGTACCGTGAGGCGTCCTGTTAAGTCAGGCAACGAGCGAGACCCGCACTCCTAATTGCCAGCAGTACCCTTTGGGTAGCTGGGTACATTAGGTGGACTGCCGCTGCCAAAGCGGAGGAAGGAACGGGCAACGGTAGGTCAGTATGCCCCGAATGGGCTGGGCAACACGCGGGCTACAATGGTCGAGACAATGGGAAGCCACTCCGAGAGGAGGCGCTAATCTCCTAAACTCGATCGTAGTTCGGATTGAGGGCTGAAACTCGCCCTCATGAAGCTGGATTCGGTAGTAATCGCGTGTCAGCAGCGCGCGGTGAATACGTCCCTGCTCCTTGCACACACCGCCCGTCAAATCACCCGAGTGGGGTTCGGATGAGGCCGGCATGCGCTGGTCAAATCTGGGCTCCGCAAGGGGGATTAAGTCGTAACAAGGTAGCCGTAGGGGAATCTGCGGCTGGATCACCTCCTA
>AS000059|FJ348409.1|SP00005 Archaea;Euryarchaeota;Halobacteria;Halobacteriales;Halobacteriaceae;Halobacterium;salinarum NRC-1
---------------------------TTGCTATCGGAGTCCGATTTAGCCATGCTAGTTGTGCGGGTTTAGACCCGCAGCGGAAAGCTCAGTAACACGTGGCCAAGCTACCCTGTGGACGGGAATACTCTCGGGAAACTGAGGCTAATCCCCGATAACGCTTTGCTCCTGGAAGGGGCAAAGCCGGAAACGCTCCGGCGCCACAGGATGCGGCTGCGGTCGATTAGGTAGACGGTGGGGTAACGGCCCACCGTGCCCATAATCGGTACGGGTTGTGAGAGCAAGAGCCCGGAGACGGAATCTGAGATAAGATTCCGGGCCCTACGGGGCGCAGCAGGCGCGAAACCTTTACACTGTACGAAAGTGCGATAAGGGGACTCCGAGTGTGAAGGCATAGAGCCTTCACTTTTGTACACCGTAAGGTGGTGCACGAATAAGGACTGGGCAAGACCGGTGCCAGCCGCCGCGGTAATACCGGCAGTCCGAGTGATGGCCGATCTTATTGGGCCTAAAGCGTCCGTAGCTGGCTGAACAAGTCCGTTGGGAAATCTGTCCGCTTAACGGGCAGGCGTCCAGCGGAAACTGTTCAGCTTGGGACCGGAAGACCTGAGGGGTACGTCTGGGGTAGGAGTGAAATCCTGTAATCCTGGACGGACCGCCGGTGGCGAAAGCGCCTCAGGAGAACGGATCCGACAGTGAGGGACGAAAGCTAGGGTCTCGAACCGGATTAGATACCCGGGTAGTCCTAGCTGTAAACGATGTCCGCTAGGTGTGGCGCAGGCTACGAGCCTGCGCTGTGCCGTAGGGAAGCCGAGAAGCGGACCGCCTGGGAAGTACGTCTGCAAGGATGAAACTTAAAGGAATTGGCGGGGGAGCACTACAACCCGAGGAGCCTGCGGTTTAATTGGACTCAAAGCCGGACATCTCACCAGCCCCGACAGTAGTAATGACGGTCAGGTTGATGACCTTACCCGAGGCTACTGAGAGGAGGTGCATGGCCGCCGTCAGCTCGTACCGTGAGGCGTCCTGTTAAGTCAGGCAACGAGCGAGACCCGCACTCCTAATTGCCAGCAGTACCCTTTGGGTAGCTGGGTACATTAGGTGGACTGCCGCTGCCAAAGCGGAGGAAGGAACGGGCAACGGTAGGTCAGTATGCCCCGAATGGGCTGGGCAACACGCGGGCTTCAATGGTCGAGACAATGGGAAGACACTCCGAGAGGAGGCGCTAATCTCCTAAACTCGATCGTAGTTCGGATTGAGGGCTGAAACTCGCCCTCATGAAGCTGGATTCGGTAGTAATCGCGTGTCAGCAGCGCGCGGTGAATACGTCCCTGCTCCTTGCACACACCGCCCGTCAAATCACCCGAGTGGGGTTCGGATGAGGCCGGCATGCGCTGGTCAAATCTGGGCTCCGCAAGGGGGATTAAGTCGTAACAAGGTAGCC
>AS000060|KY084528.1|SP00005 Archaea;Euryarchaeota;Halobacteria;Halobacteriales;Halobacteriaceae;Halobacterium;salinarum NRC-1
ATTCCGGTTGATCCTGCCGGAGGCCATTGCTATCGGAGTCCGATTTAGCCATGCTAGTTGTGCGGGTTTAGACCCGCAGCGGAAAGCTCAGTAACACGTGGCCAAGCTACCCTGTGGACGGGAATACTCTCGGGAAACTGAGGCTAATCCCCGATAACGCTTTGCTCCTGGAAGGGGCAAAGCCGGAAACGCTCCGGCGCCACAGGATGCGGCTGCGGTCGATTAGGTAGACGGTGGGGTAACGGCCCACCGTGCCCATAATCGGTACGGGCCGTGAGAGCAAGAGCCCGGAGACGGAATCTGAGACAAGATTCCGGGCCCTACGGGGCGCAGCAGGCGCGAAACCTCCACACTGTACGAAAGTGCGATAAGGGGACTCCGAGTGTGAAGGCATAGAGCCTTCACTTTTGTACACCGTAAGGTGGTGCACGAATAAGGACTGGGCAAGACCGGTGCCAGCCGCCGCGGTAATACCGGCAGTCCGAGTGATGGCCGATCTTATTGGGCCTAAAGCGTCCGTAGCTGGCTGAACAAGTCCGTTGGGAAATCTGTCCGCTTAACGGGCAGGCGTCCAGCGGCCACTGTTCAGCTTGGGACCGGCCGACCTGAGGGGTACGTCTGGGGTAGGAGTGAAATCCTGTAATCCTGGACGGACCGCCGGTGGCGAAAGCGCCTCAGGAGAACGGATCCGACAGTGAGGGACGAAAGCTAGGGTCTCGAACCGGATTAGACCCCCGGGTAGTCCTAGCTGTAAACGATGTCCGCTAGGTGTGGCGCAGGCTACGAGCCTGCGCTGTGCCGTAGGGAAGCCGAGAAGCGGACCGCCTGGGAAGTACGTCTGCAAGGATGAAACTCCAAGGAATTGGCGGGGGAGCACTACAACCGGAGGAGCCTGCGGTTTAATTGGACTCAACGCCGGACATCTCACCAGCCCCGACAGTAGTAATGACGGTCAGGTTGATGACCTTACCCGAGGCTACTGAGAGGAGGTGCATGGCCGCCGTCAGCTCGTACCGTGAGGCGTCCTGTTAAGTCAGGCAACGAGCGAGACCCGCACTCCTAATTGCCAGCAGTACCCTTTGGGTAGCTGGGTACATTAGGTGGACTGCCGCTGCCAAAGCGGAGGAAGGAACGGGCAACGGCCGGTCAGTATGCCCCGAATGGGCTGGGCAACACGCGGGCTACAATGGTCGAGACAATGGGAAGCCACTCCGAGAGGAGGCGCTAATCTCCTAAACTCGATCGTAGTTCGGATTGAGGGCTGAAACTCGCCCTCATGAAGCTGGATTCGGTAGTAATCGCGTGTCAGCAGCGCGCGGTGAATACGTCCCTGCTCCTTGCACACACCGCCCGTCAAATCACCCGAGTGGGGTTCGGATGAGGCCGGCATGCGCTGGTCAAATCTGGGCTCCGCAAGGGGGATTAAGTCGTAACAAGGTAGCCGTAGGGGAATCTGCGGCTGGATCACCTCCT
>AS000061|KY084524.1|SP00005 Archaea;Euryarchaeota;Halobacteria;Halobacteriales;Halobacteriaceae;Halobacterium;salinarum NRC-1
ATTCCGGTTGATCCTGCCGGAGGCCATTGCTATCGGAGTCCGATTTAGCCATGCTAGTTGTGCGGGTTTAGACCCGCAGCGGAAAGCTCAGTAACACGTGGCCAAGCTACCCTGTGGACGGGAATACTCTCGGGAAACTGAGGCTAATCCCCGATAACGCTTTGCTCCTGGAAGGGGCAAAGCCGGAAACGCTCCGGCGCCACAGGATGCGGCTGCGGTCGATTAGGTAGACGGTGGGGTAACGGCCCACCGTGCCCATAATCGGTACGGGCCGTGAGAGCAAGAGCCCGGAGACGGAATCTGAGACAAGATTCCGGGCCCTACGGGGCGCAGCAGGCGCGAAACCTTTACACTGTACGAAAGTGCGATAAGGGGACTCCGAGTGTGAAGGCATAGAGCCTTCACTTTTGTACACCGTAAGGTGGTGCACGAATAAGGACTGGGCAAGACCGGTGCCAGCCGCCGCGGTAATACCGGCAGTCCGAGTGATGGCCGATCTTATTGGGCCTAAAGCGTCCGTAGCTGGCTGAACAAGTCCGTTGGGAAATCTGTCCGCTTAACGGGCAGGCGTCCAGCGGCCACTGTTCAGCTTGGGACCGGCCGACCTGAGGGGTACGTCTGGGGTAGGAGTGAAATCCTGTAATCCTGGACCCACCGCCGGTGGCGAAAGCGCCTCAGGAGAACGGATCCGACAGTGAGGGACGAAAGCTAGGGTCTCGAACCGGATTAGATACCCGGGTAGTCCTAGCTGTAAACGATGTCCGCTAGGTGTGGCGCAGGCTACGAGCCTGCGCTGTGCCGTCCGGGAAGCCGAGAAGCGGACCGCCTGGGAAGTACGTCTGCAAGGATGACCCTTAAAGGAATTGGCGGGGGAGCACTACAACCGGAGGAGCCTGCGGTTTAATTGGACTCAACGCCGGACATCTCACCAGCCCCGACAGTAGTAATGACGGTCAGGTTGATGACCTCCCCCGAGGCTACTGAGAGGAGGTGCATGGCCGCCGTCAGCTCGTACCGTGAGGCGTCCTGTTAAGTCAGGCAACGAGCGAGACCCGCACTCCTAATTGCCAGCAGTACCCTTTGGGTAGCTGGGTACATTAGGTGGACTGCCGCTGCCAAAGCGGAGGAAGGAACGGGCAACGGTAGGTCAGTATGCCCCGAATGGGCTGGGCAACACGCGGGCTACAATGGTCGAGACAATGGGAAGCCACTCCGAGAGGAGGCGCTAATCTCCTAAACTCGATCGTAGTTCGGATTGAGGGCTGAAACTCGCCCTCATGAAGCTGGATTCGGTAGTAATCGCGTGTCAGCAGCGCGCGGTGAATACGTCCCTGCTCCTTGCACACACCGCCCGTCAAATCACCCGAGTGGGGTTCGGATGAGGCCGGCATGCGCTGGTCAAATCTGGGCTCCGCAAGGGGGATTAAGTCGTAACAAGGTAGCCGTAGGGGAATCTGCGGCTGGATCACCTCCT
>AS000062|JQ015378.1|SP00005 Archaea;Euryarchaeota;Halobacteria;Halobacteriales;Halobacteriaceae;Halobacterium;salinarum NRC-1
ATTCCGGTTCATCCTGCCGGAGGCCATTGCTATCGGAGTCCGATTTAGCCATGCTAGTTGTGCGGGTTTAGACCCGCAGCGGAAAGCTCAGTAACACGTGGCCAAGCTACCCTGTGGACGGGAATACTCTCGGGAAACTGAGGCTAATCCCCGATAACGCTTTGCTCCTGGAAGGGGCAAAGCCGGAAACGCTCCGGCGCCACAGGATGCGGCTGCGGTCGATTAGGTAGACGGTGGGGTAACGGCCCACCGTGCCCATAATCGGTACGGGTTGTGAGAGCAAGAGCCCGGAGACGGAATCTGATACAAGATTCCGGGCCCTACGGGGCGCAGCAGGCGCGAAACCTTTACACTGTACGAAAGTGCGATAAGGGGACTCCGAGTGTGAAGGCATAGAGCCTTCACTTTTGTACACCGTAAGGTGGTGCACGAATAAGGACTGGGCAAGACCGGTGCCAGCCGCCGCGGTAATACCGGCAGTCCGAGTGATGGCCGATCTTATTGGGCCTAAAGCGTCCGTAGCTGGCTGAACAAGTCCGTTGGGAAATCTGTCCGCTTAACGGGCAGGCGTCCAGCGGAAACTGTTCAGCTTGGGACCGGAAGACCTGAGGGGTACGTCTGGGGTAGGAGTGAAATCCTGTAATCCTGGACGGACCGCCGGTGGCGAAAGCGCCTCAGGAGAACGGATCCGACAGTGAGGGACGAAAGCTAGGTCTCGAACCGGATTAGATACCCTGGTAGTCCTAGCTGTAAGATATGTTCGCTAGGTGTGGCGCAGGCTACGAGCGTGCGCTGTGCCGTAGAGAAGCCGAGAAGCGGACCGCCTGGGAAGTACGTCTGCAAGGATGAAACTTAAAGGAATTGGCGGGGGAGCACTACAACCGGAGGAGCCTGCGGTTTAATTGGACTCAACGCCGCACATCTCACCAGCCCCGACAGTAGTAATGACGGTCAGGTTGATGACCTTACCCGAGGCTACTGAGAGGAGGTGCATGGCCGCCGTCAGCTCGTACCGTGAGGCGTCCTGTTAAGTCAGGCAACGAGCGAGACCCGCACTCCTAATTGCCAGCAGTACCCTTTGGGTAGCTGGGTACATTAGGTGGACTGCCGCTGCCAAAGCGGAGGAAGGAACGGGCAACGGTAGGTCAGTATGCCCTGAATGAGCTGGGCAACACGCGGGCTACAATGGTCGAGACAATGGGAAGCCACTCCGAGAGGAGGCGCTAATCTCCTAAACTCGATCGTAGTTCGGATTGAGGGCTGAAACTCGCCCTCATGAAGCTGGATTCGGTAGTAATCGCGTGTCAGCAGCGCGCGGTGAATACGTCCCTGCTCCTTGCACACACCGCCCGTCAAATCACCCGAGTGGGGTTCGGATGAGGCCGGCATGCGCTGGTCAAATCTGGGCTCCGCAAGGGGGATTAAGTCGTAACAAGGTA
>AS000063|AB219965.1|SP00005 Archaea;Euryarchaeota;Halobacteria;Halobacteriales;Halobacteriaceae;Halobacterium;salinarum NRC-1
-TTCCGGTTGATCCTGCCGGAGGCCATTGCTATCGGAGTCCGATTTAGCCATGCTAGTTGTGCGGGTTTAGACCCGCAGCGGAAAGCTCAGTAACACGTGGCCAAGCTACCCTGTGGACGGGAATACTCTCGGGAAACTGAGGCTAATCCCCGATAACGCTTTGCTCCTGGAAGGGGCAAAGCCGGAAACGCTCCGGCGCCACAGGATGCGGCTGCGGTCGATTAGGTAGACGGTGGGGTAACGGCCCACCGTGCCCATAATCGGTACGGGTTGTGAGAGCAAGAGCCCGGAGACGGAATCTGAGACAAGATTCCGGGCCCTACGGGGCGCAGCAGGCGCGAAACCTTTACACTGTACGAAAGTGCGATAAGGGGACTCCGAGTGTGAAGGCATAGAGCCTTCACTTTTGTACACCGTAAGGTGGTGCACGAATAAGGACTGGGCAAGACCGGTGCCAGCCGCCGCGGTAATACCGGCAGTCCGAGTGATGGCCGATCTTATTGGGCCTAAAGCGTCCGTAGCTGGCTGAACAAGTCCGTTGGGAAATCTGTCCGCTTAACGGGCAGGCGTCCAGCGGAAACTGTTCAGCTTGGGACCGGAAGACCTGAGGGGTACGTCTGGGGTAGGAGTGAAATCCTGTAATCCTGGACGGACCGCCGGTGGCGAAAGCGCCTCAGGAGAACGGATCCGACAGTGAGGGACGAAAGCTAGGGTCTCGAACCGGATTAGATACCCGGGTAGTCCTAGCTGTAAACGATGTCCGCTAGGTGTGGCGCAGGCTACGAGCCTGCGCTGTGCCGTAGGGAAGCCGAGAAGCGGACCGCCTGGGAAGTACGTCTGCAAGGATGAAACTTAAAGGAATTGGCGGGGGAGCACTACAACCGGAGGAGCCTGCGGTTTAATTGGACTCAACGCCGGACATCTCACCAGCCCCGACAGTAGTAATGACGGTCAGGTTGATGACCTTACCCGAGGCTACTGAGAGGAGGTGCATGGCCGCCGTCAGCTCGTACCGTGAGGCGTCCTGTTAAGTCAGGCAACGAGCGAGACCCGCACTCCTAATTGCCAGCAGTACCCTTTGGGTAGCTGGGTACATTAGGTGGACTGCCGCTGCCAAAGCGGAGGAAGGAACGGGCAACGGTAGGTCAGTATGCCCCGAATGGGCTGGGCAACACGCGGGCTACAATGGTCGAGACAATGGGAAGCCACTCCGAGAGGAGGCGCTAATCTCCTAAACTCGATCGTAGTTCGGATTGAGGGCTGAAACTCGCCCTCATGAAGCTGGATTCGGTAGTAATCGCGTGTCAGCAGCGCGCGGTGAATACGTCCCTGCTCCTTGCACACACCGCCCGTCAAATCACCCGAGTGGGGTTCGGATGAGGCCGGCATGCGCTGGTCAAATCTGAGCTCCGCAAGGGGGATTAAGTCGTAACAAGGTAGCCGTAGGCGAATCTGCGGCTGGATCACCTCCTT
>AS000064|JX982771.1|SP00005 Archaea;Euryarchaeota;Halobacteria;Halobacteriales;Halobacteriaceae;Halobacterium;salinarum NRC-1
---CTGGTTGATCCTGCCAGAGGCCATTGCTATCGGAGTCCGATTTAGCCATGCTAGTTGTGCGGGTTTAGACCCGCAGCGGAAAGCTCAGTAACACGTGGCCAAGCTACCCTGTGGACGGGAATACTCTCGGGAAACTGAGGCTAATCCCCGATAACGCTTTGCTCCTGGAAGGGGCAAAGCCGGAAACGCTCCGGCGCCACAGGATGCGGCTGCGGTCGATTAGGTAGACGGTGGGGTAACGGCCCACCGTGCCCATAATCGGTACGGGTTGTGAGAGCAAGAGCCCGGAGACGGAATCTGAGACAAGATTCCGGGCCCTACGGGGCGCAGCAGGCGCGAAACCTTTACACTGTACGAAAGTGCGATAAGGGGACTCCGAGTGTGAAGGCATAGAGCCTTCACTTTTGTACACCGTAAGGTGGTGCACGAATAAGGACTGGGCAAGACCGGTGCCAGCCGCCGCGGTAATACCGGCAGTCCGAGTGATGGCCGATCTTATTGGGCCTAAAGCGTCCGTAGCTGGCTGAACAAGTCCGTTGGGAAATCTGTCCGCTTAACGGGCAGGCGTCCAGCGGAAACTGTTCAGCTTGGGACCGGAAGACCTGAGGGGTACGTCTGGGGTAGGAGTGAAATCCTGTAATCCTGGACGGACCGCCGGTGGCGAAAGCGCCTCAGGAGAACGGATCCGACAGTGAGGGACGAAAGCTAGGGTCTCGAACCGGACTAGATACCCGGGTAGTCCTAGCTGTAAACGATGTCCGCTAGGTGTGGCGCAGGCTACGAGCCTGCGCTGTGCCGTAGGGAAGCCGAGAAGCGGACCGCCTGGGAAGTACGTCTGCAAGGATGAAACTTAAAGGAATTGGCGGGGGAGCACTACAACCGGAGGAGCCTGCGGTTTAATTGGACTCAACGCCGGACATCTCACCAGCCCCGACAGTAGTAATGACGGTCAGGTTGATGACCTTACCCGAGGCTACTGAGAGGAGGTGCATGGCCGCCGTCAGCTCGTACCGTGAGGCGTCCTGTTAAGTCAGGCAACGAGCGAGACCCGCACTCCTAATTGCCAGCAGTACCCTTTGGGTAGCTGGGTACATTAGGTGGACTGCCGCTGCCAAAGCGGAGGAAGGAACGGGCAACGGTAGGTCAGTATGCCCCGAATGGGCTGGGCAACACGCGGGCTACAATGGTCGAGACAATGGGAAGCCACTCCGAGAGGAGGCGCTAATCTCCTAAACTCGATCGTAGTTCGGATTGAGGGCTGAAACTCGCCCTCATGAAGCTGGATTCGGTAGTAATCGCGTGTCAGCAGCGCGCGGTGAATACGTCCCTGCTCCTTGCACACACCGCCCGTCAAATCACCCGAGTGGGGTTCGGATGAGGCCGGCATGCGCTGGTCAAATCTGGGCTCCGCAAGGGGGATTAAGTCGTAACAAGGTAGCCGT
>AS000065|KY084525.1|SP00005 Archaea;Euryarchaeota;Halobacteria;Halobacteriales;Halobacteriaceae;Halobacterium;salinarum NRC-1
ATTCCGGTTGATCCTGCCGGAGGCCATTGCTATCGGAGTCCGATTTAGCCATGCTAGTTGTGCGGGTTTAGACCCGCAGCGGAAAGCTCAGTAACACGTGGCCAAGCTACCCTGTGGACGGGAATACTCTCGGGAAACTGAGGCTAATCCCCGATAACGCTTTGCTCCTGGAAGGGGCAAAGCCGGAAACGCTCCGGCGCCACAGGATGCGGCTGCGGTCGATTAGGTAGACGGTGGGGTAACGGCCCACCGTGCCCATAATCGGTACGGGCCGTGAGAGCAAGAGCCCGGAGACGGAATCTGAGACAAGATTCCGGGCCCTACGGGGCGCAGCAGGCGCGAAACCTTTACACTGTACGAAAGTGCGATAAGGGGACTCCGAGTGTGAAGGCATAGAGCCTTCACTTTTGTACACCGTAAGGTGGTGCACGAATAAGGACTGGGCAAGACCGGTGCCAGCCGCCGCGGTAATACCGGCAGTCCGAGTGATGGCCGATCTTATTGGGCCTAAAGCGTCCGTAGCTGGCTGAACAAGTCCGTTGGGAAATCTGTCCGCTTAACGGGCAGGCGTCCAGCGGCCACTGTTCAGCTTGGGACCGGCCGACCTGAGGGGTACGTCTGGGGTAGGAGTGAAATCCTGTAATCCTGGACGGACCGCCGGTGGCGAAAGCGCCTCAGGAGAACGGATCCGACAGTGAGGGACGAAAGCTAGGGTCTCGAACCGGATTAGATACCCGGGTAGTCCTAGCTGTAAACGATGTCCGCTAGGTGTGGCGCAGGCTACGAGCCTGCGCTGTGCCGTAGGGAAGCCGAGAAGCGGACCGCCTGGGAAGTACGTCTGCAAGGATGAAACTTAAAGGAATTGGCGGGGGAGCACTACCCCCGGAGGAGCCTGCGGTTTAATTGGACTCAACGCCGGACATCTCACCAGCCCCGACAGTAGTAATGACGGTCAGGTTGATGACCTTACCCGAGGCTACTGAGAGGAGGCCCATGGCCGCCGTCAGCTCGTACCGTGAGGCGTCCTGTTAAGTCAGGCAACGAGCGAGACCCGCACTCCTAATTGCCAGCAGTACCCTTTGGGTAGCTGGCCACATTAGGTGGACTGCCGCTGCCAAAGCGGAGGAAGGAACGGGCAACGGTAGGTCAGTATGCCCCGAATGGGCTGGGCAACACGCGGGCTACAATGGTCGAGACAATGGGAAGCCACTCCGAGAGGAGGCGCTAATCTCCTAAACTCGATCGTAGTTCGGATTGAGGGCTGAAACTCGCCCTCATGAAGCTGGATTCGGTAGTAATCGCGTGTCAGCAGCGCGCGGTGAATACGTCCCTGCTCCTTGCACACACCGCCCGTCAAATCACCCGAGTGGGGTTCGGATGAGGCCGGCATGCGCTGGTCAAATCTGGGCTCCGCAAGGGGGATTAAGTCGTAACAAGGTAGCCGTAGGGGAATCTGCGGCTGGATCACCTCCT
>AS000066|KY053871.1|SP00005 Archaea;Euryarchaeota;Halobacteria;Halobacteriales;Halobacteriaceae;Halobacterium;salinarum NRC-1
ATTCCGGTTGATCCTGCCGGAGGCCATTGCTATCGGAGTCCGATTTAGCCATGCTAGTTGTGCGGGTTTAGACCCGCAGCGGAAAGCTCAGTAACACGTGGCCAAGCTACCCTGTGGACGGGAATACTCTCGGGAAACTGAGGCTAATCCCCGATAACGCTTTGCTCCTGGAAGGGGCAAAGCCGGAAACGCTCCGGCGCCACAGGATGCGGCTGCGGTCGATTAGGTAGACGGTGGGGTAACGGCCCACCGTGCCCATAATCGGTACGGGTTGTGAGAGCAAGAGCCCGGAGACGGAATCTGAGACAAGATTCCGGGCCCTACGGGGCGCAGCAGGCGCGAAACCTTTACACTGTACGAAAGTGCGATAAGCGGACTCCGAGTGTGAAGGCATAGAGCCTTCACTTTTGTACACCGTAAGGTGGTGCACGAATAAGGACTGGGCAAGACCGGTGCCAGCCGCCGCGGTAATACCGGCAGTCCGAGTGATGGCCGATCTTATTGGGCCTAAAGCGTCCGTAGCTGGCTGAACAAGTCCGTTGGGAAATCTGTCCGCTTAACGGGCAGGCGTCCAGCGGAAACTGTTCAGCTTGGGACCGGAAGACCTGAGGGGTACGTCTGGGGTAGGAGTGAAATCCTGTAATCCTGGACGGACCGCCGGTGGCGAAAGCGCCTCAGGAGAACGGATCCGACAGTGAGGGACGAGAGCTAGGGTCTCGAACCGGATTAGATACCCGGGTAGTCCTAGCTGTAAACGATGTCCGCTAGGTGTGGCGCAGGCTACGAGCCTGCGCTGTGCCGTAGGGAAGCCGAGAAGCGGACCGCCTGGGAAGTACGTCTGCAAGGATGAAACTTAAAGGAATTGGCGGGGGAGCACTACAACCGGAGGAGCCTGCGGTTTAATTGGACTCAACGCCGGACATCTCACCAGCCCCGACAGTAGTAATGACGGTCAGGTTGATGACCTTACCCGAGGCTACTGAGAGGAGGTGCATGGCCGCCGTCAGCTCGTACCGTGAGGCGTCCTGTTAAGTCAGGCAACGAGCGAGACCCGCACTCCTAATTGCCAGCGGTACCCTTTGGGTAGCTGGGTACATTAGGTGGACTGCCGCTGCCAAAGCGGAGGAAGGAACGGGCAACGGTAGGTCAGTATGCCCCGAATGGGCTGGGCAACACGCGAGCTACAATGGTCGAGACAATGGGAAGCCACTCCGAGAGGAGGCGCTAATCTCCTAAACTCGATCGTAGTTCGGATTGAGGGCTGAAACTCGCCCTCATGAAGCTGGATTCGGTAGTAATCGCGTGTCAGCAGCGCGCGGTGAATACGTCCCTGCTCCTTGCACACACCGCCCGTCAAATCACCCGAGTGGGGTTCGGATGAGGCCGGCATGCGCTGGTCAAATCTGGGCTCCGCAAGGGGGATTAAGTCGTAACAAGGTAGCCGTAGGGGAATCTGCGGCTGGATCACCTCCT
>AS000067|NR_113057.1|SP00005 Archaea;Euryarchaeota;Halobacteria;Halobacteriales;Halobacteriaceae;Halobacterium;salinarum NRC-1
ATTCCGGTTGATCCTGCCGGAGGCCATTGCTATCGGAGTCCGATTTAGCCATGCTAGTTGTGCGGGTTTAGACCCGCAGCGGAAAGCTCAGTAACACGTGGCCAAGCTACCCTGTGGACGGGAATACTCTCGGGAAACTGAGGCTAATCCCCGATAACGCTTTGCTCCTGGAAGGGGCAAAGCCGGAAACGCTCCGGCGCCACAGGATGCGGCTGCGGTCGATTAGGTAGACGGTGGGGTAACGGCCCACCGTGCCCATAATCGGTACGGGTTGTGAGAGCAAGAGCCCGGAGACGGAATCTGAGACAAGATTCCGGGCCCTACGGGGCGCAGCAGGCGCGAAACCTTTACACTGTACGAAAGTGCGATAAGGGGACTCCGAGTGTGAAGGCATAGAGCCTTCACTTTTGTACACCGTAAGGTGGTGCACGAATAAGGACTGGGCAAGACCGGTGCCAGCCGCCGCGGTAATACCGGCAGTCCGAGTGATGGCCGATCTTATTGGGCCTAAAGCGTCCGTAGCTGGCTGAACAAGTCCGTTGGGAAATCTGTCCGCTTAACGGGCAGGCGTCCAGCGGAAACTGTTCAGCTTGGGACCGGAAGACCTGAGGGGTACGTCTGGGGTAGGAGTGAAATCCTGTAATCCTGGACGGACCGCCGGTGGCGAAAGCGCCTCAGGAGAACGGATCCGACAGTGAGGGACGAAAGCTAGGGTCTCGAACCGGATTAGATACCCGGGTAGTCCTAGCTGTAAACGATGTCCGCTAGGTGTGGCGCAGGCTACGAGCCTGCGCTGTGCCGTAGGGAAGCCGAGAAGCGGACCGCCTGGGAAGTACGTCTGCAAGGATGAAACTTAAAGGAATTGGCGGGGGAGCACTACAACCGGAGGAGCCTGCGGTTTAATTGGACTCAACGCCGGACATCTCACCAGCCCCGACAGTAGTAATGACGGTCAGGTTGATGACCTTACCCGAGGCTACTGAGAGGAGGTGCATGGCCGCCGTCAGCTCGTACCGTGAGGCGTCCTGTTAAGTCAGGCAACGAGCGAGACCCGCACTCCTAATTGCCAGCAGTACCCTTTGGGTAGCTGGGTACATTAGGTGGACTGCCGCTGCCAAAGCGGAGGAAGGAACGGGCAACGGTAGGTCAGTATGCCCCGAATGGGCTGGGCAACACGCGGGCTACAATGGTCGAGACAATGGGAAGCCACTCCGAGAGGAGGCGCTAATCTCCTAAACTCGATCGTAGTTCGGATTGAGGGCTGAAACTCGCCCTCATGAAGCTGGATTCGGTAGTAATCGCGTGTCAGCAGCGCGCGGTGAATACGTCCCTGCTCCTTGCACACACCGCCCGTCAAATCACCCGAGTGGGGTTCGGATGAGGCCGGCATGCGCTGGTCAAATCTGGGCTCCGCAAGGGGGATTAAGTCGTAACAAGGTAGCCGTAGGGGAATCTGCGGCTGGATCACCTCCT
>AS000068|AB074565.1|SP00005 Archaea;Euryarchaeota;Halobacteria;Halobacteriales;Halobacteriaceae;Halobacterium;salinarum NRC-1
ATTCCGGTTGATCCTGCCGGAGGCCATTGCTATCGGAGTCCGATTTAGCCATGCTAGTTGTGCGGGTTTAGACCCGCAGCGGAAAGCTCAGTAACACGTGGCCAAGCTACCCTGTGGACGGGAATACTCTCGGGAAACTGAGGCTAATCCCCGATAACGCTTTGCTCCTGGAAGGGGCAAAGCCGGAAACGCTCCGGCGCCACAGGATGCGGCTGCGGTCGATTAGGTAGACGGTGGGGTAACGGCCCACCGTGCCCATAATCGGTACGGGTTGTGAGAGCAAGAGCCCGGAGACGGAATCTGAGACAAGATTCCGGGCCCTACGGGGCGCAGCAGGCGCGAAACCTTTACACTGTACGAAAGTGCGATAAGGGGACTCCGAGTGTGAAGGCATAGAGCCTTCACTTTTGTACACCGTAAGGTGGTGCACGAATAAGGACTGGGCAAGACCGGTGCCAGCCGCCGCGGTAATACCGGCAGTCCGAGTGATGGCCGATCTTATTGGGCCTAAAGCGTCCGTAGCTGGCTGATCAAGTCCGTTGGGAAATCTGTCCGCTTAACGGGCAGGCGTCCAGCGGAAACTGTTCAGCTTGGGACCGGAAGACCTGAGGGGTACGTCTGGGGTAGGAGTGAAATCCTGTAATCCTGGACGGACCGCCGGTGGCGAAAGCGCCTCAGGAGAACGGATCCGACAGTGAGGGACGAAAGCTAGGGTCTCGAACCGGATTAGATACCCGGGTAGTCCTAGCTGTAAACGATGTCCGCTAGGTGTGGCGCAGGCTACGAGCCTGCGCTGTGCCGTAGGGAAGCCGAGAAGCGGACCGCCTGGGAAGTACGTCTGCAAGGATGAAACTTAAAGGAATTGGCGGGGGAGCACTACAACCGGAGGAGCCTGCGGTTTAATTGGACTCAACGCCGGACATCTCACCAGCCCCGACAGTAGTAATGACGGTCAGGTTGATGACCTTACCCGAGGCTACTGAGAGGAGGTGCATGGCCGCCGTCTGCTCGTACCGTGAGGCGTCCTGTTAAGTCAGGCAACGAGCGAGACCCGCACTCCTAATTGCCAGCAGTACCCTTTGGGTAGCTGGGTACATTAGGTGGACTGCCGCTGCCAAAGCGGAGGAAGGAACGGGCAACGGTAGGTCAGTATGCCCCGAATGGGCTGGGCAACACGCGGGCTACAATGGTCGAGACAATGGGAAGCCACTCCGAGAGGAGGCGCTAATCTCCTAAACTCGATCGTAGTTCGGATTGAGGGCTGAAACTCGCCCTCATGAAGCTGGATTCGGTAGTAATCGCGTGTCAGCAGCGCGCGGTGAATACGTCCCTGCTCCTTGCACACACCGCCCGTCAAATCACCCGAGTGGGGTTCGGATGAGGCCGGCATGCGCTGGTCAAATCTGGGCTCCGCAAGGGGGATTAAGTCGTAACAAGGTAGCCGTAGGGGAATCTGCGGCTGGATCACCTCCT
>AS000069|AF355101.1|SP00005 Archaea;Euryarchaeota;Halobacteria;Halobacteriales;Halobacteriaceae;Halobacterium;salinarum NRC-1
ATTCCGGTTGATCCTGCCGGAGGCCATTGCTATCGGAGTCCGATTTAGCCATGCTAGTTGTGCGGGTTTAGACCCGCAGCGGAAAGCTCAGTAACACGTGGCCAAGCTACCCTGTGGACGGGAATACTCTCGGGAAACTGAGGCTAATCCCCGATAACGCTTTGCTCCTGGAAGGGGCAAAGCCGGAAACGCTCCGGCGCCACAGGATGCAGCTGCGGTCGATTAGGTAGACGGTGGGGTAACGGTCCACCGTGCCCATAATCGGTACGGGTTGTGAGAGCCAGAGCCCGGAGACGGAATCTGAGACAAGATGCCGGGCCCTACGGGGCGCAGCAGGCGCGAAACCTTTACACTGTACGAAAGTGCGATAAGGGGACTCCGAGTGTGAAGGCATAGAGCCTTCACTTTTGTACACCGTAAGGTGGTGCACGAATAAGGACTGGGCAAGACCGGTGCCAGCCGCCGCGGTAATACCGGCAGTCCGAGTGATGGCCGATCTTATTGGGCCTAAAGCGTCCGTAGCTGGCTGAACAAGTCCGTTGGGAAATCTGTCCGCTTAACGGGCAGGCGTCCAGCGGAAACTGTTCAGCTTGGGACCGGAAGACCTGAGGGGTACGTCTGGGGTAGGAGTGAAATCCTGTAATCCTGGACGGACCGCCGGTGGCGAAAGCGCCTCAGGAGAACGGATCCGACAGTGAGGGACGAAAGCTAGGGTCTCGAACCGGATTAGATACCCGGGTAGTCCTAGCTGTAAACGATGTCCGCTAGGCGTGGCGCAGGCTACGAGCCTGCGCTGTGCCGTAGGGAAGCCGAGAAGCGGACCGCCTGGGAAGTACGTCTGCAAGGATGAAACCTAAAGGAATTGGCGGGGGAGCACTACAACCGGAGGAGCCTGCGGTTTAATTGGACTCAACGCCGGACATCTCACCAGCCCCGACAGTAGTAGTGACGGTCAGGTTGAAGACCTTACCCGAGGCTTCTGAGAGGAGGTGCATGGCCGCCGTCAGCTCGTACCGTGAGGCGTCCTGTTAAGTCAGGCAACGAGCGAGACCCGCACTCCTAATTGCCAGCAGTACCCTTTGGGTAGCTGGGTACATTAGGTGGACTGCCGCTGCCAAAGCGGAGGAAGGAACGGGCAACGGTAGGTCAGTATGCCCCGAATGGGCTGGGCAACACGCGGGCTACAATGGTCGAGACAATGGGAAGCCACTCCGAGAGGAGACGCTAATCTCCTAAACTCGATCGTAGTTCGGATTGAGGGCTGAAACTCGCCCTCATGAAGCTGGATTCGGTAGTAATCGCGTGTCAGCAGCGCGCGGTGAATACGTCCCTGCTCCTTGCACACACCGCCCGTCAAATCACCCGAGTGGGGTTCGGATGAGGCCGGCATGCGCTGGTCAAATCTGGGCTCCGCAAGGGGGATTAAGTCGTAACAAGGTAGCCGTAGGGGAATCTGCGGCTGGATCACCTCCT
>AS000070|LC556329.1|SP00005 Archaea;Euryarchaeota;Halobacteria;Halobacteriales;Halobacteriaceae;Halobacterium;salinarum NRC-1
-------------------GGAGGCCATTGCTATCGGAGTCCGATTTAGCCATGCTAGTTGTGCGGGTTTAGACCCGCAGCGGAAAGCTCAGTAACACGTGGCCAAGCTACCCTGTGGACGGGAATACTCTCGGGAAACTGAGGCTAATCCCCGATAACGCTTTGCTCCTGGAAGGGGCAAAGCCGGAAACGCTCCGGCGCCACAGGATGCGGCTGCGGTCGATTAGGTAGACGGTGGGGTAACGGCCCACCGTGCCCATAATCGGTACGGGTTGTGAGAGCAAGAGCCCGGAGACGGAATCTGAGACAAGATTCCGGGCCCTACGGGGCGCAGCAGGCGCGAAACCTTTACACTGTACGAAAGTGCGATAAGGGGACTCCGAGTGTGAAGGCATAGAGCCTTCACTTTTGTACACCGTAAGGTGGTGCACGAATAAGGACTGGGCAAGACCGGTGCCAGCCGCCGCGGTAATACCGGCAGTCCGAGTGATGGCCGATCTTATTGGGCCTAAAGCGTCCGTAGCTGGCTGAACAAGTCCGTTGGGAAATCTGTCCGCTTAACGGGCAGGCGTCCAGCGGAAACTGTTCAGCTTGGGACCGGAAGACCTGAGGGGTACGTCTGGGGTAGGAGTGAAATCCTGTAATCCTGGACGGACCGCCGGTGGCGAAAGCGCCTCAGGAGAACGGATCCGACAGTGAGGGACGAAAGCTAGGGTCTCGAACCGGATTAGATACCCGGGTAGTCCTAGCTGTAAACGATGTCCGCTAGGTGTGGCGCAGGCTACGAGCCTGCGCTGTGCCGTAGGGAAGCCGAGAAGCGGACCGCCTGGGAAGTACGTCTGCAAGGATGAAACTTAAAGGAATTGGCGGGGGAGCACTACAACCGGAGGAGCCTGCGGTTTAATTGGACTCAACGCCGGACATCTCACCAGCCCCGACAGTAGTAATGACGGTCAGGTTGATGACCTTACCCGAGGCTACTGAGAGGAGGTGCATGGCCGCCGTCAGCTCGTACCGTGAGGCGTCCTGTTAAGTCAGGCAACGAGCGAGACCCGCACTCCTAATTGCCAGCAGTACCCTTTGGGTAGCTGGGTACATTAGGTGGACTGCCGCTGCCAAAGCGGAGGAAGGAACGGGCAACGGTAGGTCAGTATGCCCCGAATGGGCTGGGCAACACGCGGGCTACAATGGTCGAGACAATGGGAAGCCACTCCGAGAGGAGGCGCTAATCTCCTAAACTCGATCGTAGTTCGGATTGAGGGCTGAAACTCGCCCTCATGAAGCTGGATTCGGTAGTAATCGCGTGTCAGCAGCGCGCGGTGAATACGTCCCTGCTCCTTGCACACACCGCCCGTCAAATCACCCGAGTGGGGTTCGGATGAGGCCGGCATGCGCTGGTCAAATCTGGGCTCCGCAAGGGGGATTAAGTCGTAACAAGGTAGCCGTAGGGGAATCTGC
>AS000071|D14127.1|SP00005 Archaea;Euryarchaeota;Halobacteria;Halobacteriales;Halobacteriaceae;Halobacterium;salinarum NRC-1
ATTCCGGTTGATCCTGCCGGAGGCCATTCCTATCGGAGTCCGATTTAGCCATGCTAGTTGTCCGGGTTTAGACCCGCAGCGGAAAGCTCAGTAACACGTGGCCAAGCTACCCTGTGGACGGGAATACTCTCGGGAAACTGAGGCTAATCCCCGATAACGCTTTGCTCCTGGAAGGGGCAAAGCCGGAAACGCTCCGGCGCCACAGGATGCGGCTGCGGTCGATTAGGTAGACGGTGGGGTAACGGCCCACCGTGCCCATAATCGGTACGGGTTGTGAGAGCAAGAGCCCGGAGACGGAATCTGAGACAAGATTCCGGGCCCTACGGGGCGCAGCAGGCGCGAAACCTTTACACTGTACGAAAGTCCGATAAGGGGACTCCGAGTGTGAAGGCATAGAGCCTTCACTTTTGTACACCGTAAGGTGGTGCACGAATAAGGACTGGGCAAGACCGGTGCCAGCCGCCGCGGTAATACCGGCAGTCCGAGTGATGGCCGATCTTATTGGGCCTAAAGCGTCCGTAGCTGGCTGAACAAGTCCGTTGGGAAATCTGTCCGCTTAACGGGCAGGCGTCCAGCGGAAACTGTTCAGCTTGGGACCGGAAGACCTGAGGGGTACGTCTGGGGTAGGAGTGAAATCCTGTAATCCTGGACGGACCGCCGGTGGCGAAAGCGCCTCAGGAGAACGGATCCGACAGTGAGGGACGAAAGCTAGGGTCTCGAACCGGATTAGATACCCGGGTAGTCCTAGCTGTAAACGATGTCCGCTAGGTGTGGCGCAGGCTACGAGCCTGCGTGTGCCGTAGGGAAGCCGAGAAGCGGACCGCCTGGGAAGTACGTCTGCAAGGATGAAACTTAAAGGAATTGGCGGGGGAGCACTACAACCGGAGGAGCCTGCGGTTTAATTGGACTCAACGCCGGACATCTCACCAGCCCCGACAGTAGTAATGACGGTCAGGTTGATGACCTTACCCGAGGCTACTGAGAGGAGGTGCATGGCCGCCGTCAGCTCGTACCGTGAGGCGTCCTGTTAAGTCAGGCAACGAGCGAGACCCGCACTCCTAATTGCCAGCAGTACCCTTTGGGTAGCTGGGTACATTAGGTGGACTGCCGCTGCCAAAGCGGAGGAAGGAACGGGCAACGGTAGGTCAGTATGCCCCGAATGGGCTGGGCAACACGCGGGCTACAATGGTCGAGACAATGGGAAGCCACTCCGAGAGGAGGCGCTAATCTCCTAAACTCGATCGTAGTTCGGATTGAGGGCTGAAACTCGCCCTCATGAAGCTGGATTCGGTAGTAATCGCGTGTCAGCAGCGCGCGGTGAATACGTCCCTGCTCCTTGCACACACCGCCCGTCAAATCACCCGAGTGGGGTTCGGATGAGGCCGGCATGCGCTGGTCAAATCTGGCTCCGCAAGGGGGATTAAGTCGTAACAAGGTAGCCGTAGGGGAATCTGCGGCTGGATCACCTCCT
>AS000072|KY053867.1|SP00005 Archaea;Euryarchaeota;Halobacteria;Halobacteriales;Halobacteriaceae;Halobacterium;salinarum NRC-1
ATTCCGGTTGATCCTGCCGGAGGCCATTGCTATCGGAGTCCGATTTAGCCATGCTAGTTGTGCGGGTTTAGACCCGCAGCGGAAAGCTCAGTAACACGTGGCCAAGCTACCCTGTGGACGGGAATACTCTCGGGAAACTGAGGCTAATCCCCGATAACGCTTTGCTCCTGGAAGGGGCAAAGCCGGAAACGCTCCGGCGCCACAGGATGCGGCTGCGGTCGATTAGGTAGACGGTGGGGTAACGGACCACCGTGCCCATAATCGGTACGGGTTGTGAGAGCAAGAGCCCGGAGACGGAATCTGAGACAAGATTCCGGGCCCTACGGGGCGCAGCAGGCGCGAAACCTTTACACTGTACGAAAGTGCGATAAGGGGACTCCGAGTGTGAAGGCATAGAGCCTTCACTTTTGTACACCGTAAGGTGGTGCACGAATAAGGACTGGGCAAGACCGGTGCCAGCCGCCGCGGTAATACCGGCAGTCCGAGTGATGGCCGATCTTATTGGGCCTAAAGCGTCCGTAGCTGGCTGAACAAGTCCGTTGGGAAATCTGTCCGCTTAACGGGCAGGCGTCCAGCGGAAACTGTTCAGCTTGGGACCGGAAGACCTGAGGGGTACGTCTGGGGTAGGAGTGAAATCCTGTAATCCTGGACGGACCGCCGGTGGCGAAAGCGCCTCAGGAGAACGGATCCGACAGTGAGGGACGAAAGCTAGGGTCTCGAACCGGATTAGATACCCGGGTAGTCCTAGCTGTAAACGATGTCCGCTAGGTGTGGCGCAGGCTACGAGCCTGCGCTGTGCCGTAGGGAAGCCGAGAAGCGGACCGCCTGGGAAGTACGTCTGCAAGGATGAAACTTAAAGGAATTGGCGGGGGAGCACTACAACCGGAGGAGCCTGCGGTTTAATTGGACTCAACGCCGGACATCTCACCAGCCCCGACAGTAGTAATGACGGTCAGGTTGATGACCTTACCCGAGGCTACTGAGAGGAGGTGCATGGCCGCCGTCAGCTCGTACCGTGAGGCGTCCTGTTAAGTCAGGCAACGAGCGAGACCCGCACTCCTAATTGCCAGCAGTACCCTTTGGGTAGCTGGGTACATTAGGTGGACTGCCGCTGCCAAAGCGGAGGAAGGAACGGGCAACGGTAGGTCAGTATGCCCCGAATGGGCTGGGCAACACGCGGGCTACAATGGTCGAGACAATGGGAAGCCACTCCGAGAGGAGGCGCTAATCTCCTAAACTCGATCGTAGTTCGGATTGAGGGCTGAAACTCGCCCTCATGAAGCTGGATTCGGTAGTAATCGCGTGTCAGCAGCGCGCGGTGAATACGTCCCTGCTCCTTGCACACACCGCCCGTCAAATCACCCGAGTGGGGTTCGGATGAGGCCGGCATGCGCTGGTCAAATCTGGGCTCCGCAAGGGGGATTAAGTCGTAACAAGGTAGCCGTAGGGGAATCTGCGGCTGGATCACCTCCT
>AS000073|JQ015376.1|SP00005 Archaea;Euryarchaeota;Halobacteria;Halobacteriales;Halobacteriaceae;Halobacterium;salinarum NRC-1
ATTCCGGTTCATCCTGCCGGAGGCCATTGCTATCGGAGTCCGATTTAGCCATGCTAGTTGCGCGGGTTTAGACCCGCAGCGGAAAGCTCAGTAACACGTGGCCAAGCTACCCTGTGGACGGGAATACTCTCGGGAAACTGAGGCTAATCCCCGATAACGCTTTGCTCCTGGAAGGGGCAAAGCCGGAAACGCTCCGGCGCCACAGGATGCGGCTGCGGTCGATTAGGTAGACGGTGGGGTAACGGCCCACCGTGCCCATAATCGGTACGGGTTGTGAGAGCAAGAGCCCGGAGACGGAATCTGAGACAAGATTCCGGGCCCTACGGGGCGCAGCAGGCGCGAAACCTTTACACTGTACGAAAGTGCGATAAGGGGACTCCGAGTGTGAAGGCATAGAGCCTTCACTTTTGTACACCGTAAGGTGGTGCACGAATAAGGACTGGGCAAGACCGGTGCCAGCCGCCGCGGTAATACCGGCAGTCCGAGTGATGGCCGATCTTATTGGGCCTAAAGCGTCCGTAGCTGGCTGAACAAGTCCGTTGGGAAATCTGTCCGCTTAACGGGCAGGCGTCCAGCGGAAACTGTTCAGCTTGGGACCGGAAGACCTGAGGGGTACGTCTGGGGTAGGAGTGAAATCCTGTAATCCTGGACGGACCGCCGGTGGCGAAAGCGCCTCAGGAGAACGGATCCGACAGTGAGGGACGAAAGCTAGGGTCTCGAACCGGATTAGATACCCTGGTAGTCCTAGCTGTAAACGATGTCCGCTAGGTGTGGCGCAGGCTACGAGCCTGCGCTGTGCCGTAGGGAAGCCGAGAAGCGGACCGCCTGGGAAGTACGTCTGCAAGGATGAAACTTAAAGGAATTGGCGGGGGAGCACTACAACCGGAGGAGCCTGCGGTTTAATTGGACTCAACGCCGGACATCTCACCAGCCCCGACAGTAGTAATGACGGTCAGGTTGATGACCTTACCCGAGGCTACTGAGAGGAGGTGCATGGCCGCCGTCAGCTCGTACCGTGAGGCGTCCTGTTAAGTCAGGCAACGAGCGAGACCCGCACTCCTAATTGCCAGCAGTACCCTTTGGGTAGCTGGGTACATTAGGTGGACTGCCGCTGCCAAAGCGGAGGAAGGAACGGGCAACGGTAGGTCAGTATGCCCCGAATGGGCTGGGCAACACGCGGGCTACAATGGTCGAGACAATGGGAAGCCACTCCGAGAGGAGGCGCTAATCTCCTAAACTCGATCGTAGTTCGGATTGAGGGCTGAAACTCGCCCTCATGAAGCTGGATTCGGTAGTAATCGCGTGTCAGCAGCGCGCGGTGAATACGTCCCTGCTCCTTGCACACACCGCCCGTCAAATCACCCGAGTGGGGTTCGGATGAGGCCGGCATGCGCTGGTCAAATCTGGGCTCCGCAAGGGGGATTAAGTCGTAACAAGGTA
>AS000074|JQ015380.1|SP00005 Archaea;Euryarchaeota;Halobacteria;Halobacteriales;Halobacteriaceae;Halobacterium;salinarum NRC-1
ATTCCGGTTCATCCTGCCGGAGGCCATTGCTATCGGAGTCCGATTTAGCCATGCTAGTTGTGCGGGTTTAGACCCGCAGCGGAAAGCTCAGTAACACGTGGCCAAGCTACCCTGTGGACGGGAATACTCTCGGGAAACTGAGGCTAATCCCCGATAACGCTTTGCTCCTGGAAGGGGCAAAGCCGGAAACGCTCCGGCGCCACAGGATGCGGCTGCGGTCGATTAGGTAGACGGTGGGGTAACGGCCCACCGTGCCCATAATCGGTACGGGTTGTGAGAGCAAGAGCCCGGAGACGGAATCTGAGACAAGATTCCGGGCCCTACGGGGCGCAGCAGGCGCGAAACCTTTACACTGTACGAAAGTGCGATAAGGGGACTCCGAGTGTGAAGGCATAGAGCCTTCACTTTTGTACACCGTAAGGTGGTGCACGAATAAGGACTGGGCAAGACCGGTGCCAGCCGCCGCGGTAATACCGGCAGTCCGAGTGATGGCCGATCTTATTGGGCCTAAAGCGTCCGTAGCTGGCTGAACAAGTCCGTTGGGAAATCTGTCCGCTTAACGGGCAGGCGTCCAGCGGAAACTGTTCAGCTTGGGACCGGAAGACCTGAGGGGTACGTCTGGGGTAGGAGTGAAATCCTGTAATCCTGGACGGACCGCCGGTGGCGAAAGCGCCTCAGGAGAACGGATCCGACAGTGAGGGACGAAAGCTAGGGTCTCGAACCGGATTAGATACCCTGGTAGTCCTAGCTGTAAACGATGTCCGCTAGGTGTGGCGCAGGCTACGAGCCTGCGCTGTGCCGTAGGGAAGCCGAGAAGCGGACCGCCTGGGAAGTACGTCTGCAAGGATGAAACTTAAAGGAATTGGCGGGGGAGCACTACAACCGGAGGAGCCTGCGGTTTAATTGGACTCAACGCCGGACATCTCACCAGCCCCGACAGTAGTAATGACGGTCAGGTTGATGACCTTACCCGAGGCTACTGAGAGGAGGTGCATGGCCGCCGTCAGCTCGTACCGTGAGGCGTCCTGTTAAGTCAGGCAACGAGCGAGACCCGCACTCCTAATTGCCAGCAGTACCCTTTGGGTAGCTGGGTACATTAGGTGGACTGCCGCTGCCAAAGCGGAGGAAGGAACGGGCAACGGTAGGTCAGTATGCCCCGAATGGGCTGGGCAACACGCGGGCTACAATGGTCGAGACAATGGGAAGCCACTCCGAGAGGAGGCGCTAATCTCCTAAACTCGATCGTAGTTCGGATTGAGGGCTGAAACTCGCCCTCATGAAGCTGGATTCGGTAGTAATCGCGTGTCAGCAGCGCGCGGTGAATACGTCCCTGCTCCTTGCACACACCGCCCGTCAAATCACCCGAGTGGGGTTCGGATGAGGCCGGCATGCGCTGGTCAAATCTGGGCTCCGCAAGGGGGATTAAGTCGTAACAAGGTA
>AS000075|AJ496185.1|SP00005 Archaea;Euryarchaeota;Halobacteria;Halobacteriales;Halobacteriaceae;Halobacterium;salinarum NRC-1
-TTCCGGTTGATCCTGCCGGAGGCCATTGCTATCGGAGTCCGATTTAGCCATGCTAGTTGTGCGGGTTTAGACCCGCAGCGGAAAGCTCAGTAACACGTGGCCAAGCTACCCTGTGGACGGGAATACTCTCGGGAAACTGAGGCTAATCCCCGATAACGCTTTGCTCCTGGAAGGGGCAAAGCCGGAAACGCTCCGGCGCCACAGGATGCGGCTGCGGTCGATTAGGTAGACGGTGGGGTAACGGCCCACCGTGCCCATAATCGGTACGGGTTGTGAGAGCAAGAGCCCGGAGACGGAATCTGAGACAAGATTCCGGGCCCTACGGGGCGCAGCAGGCGCGAAACCTTTACACTGTACGAAAGTGCGATAAGGGGACTCCGAGTGTGAAGGCATAGAGCCTTCACTTTTGTACACCGTAAGGTGGTGCACGAATAAGGACTGGGCAAGACCGGTGCCAGCCGCCGCGGTAATACCGGCAGTCCGAGTGATGGCCGATCTTATTGGGCCTAAAGCGTCCGTAGCTGGCTGAACAAGTCCGTTGGGAAATCTGTCCGCTTAACGGGCAGGCGTCCAGCGGAAACTGTTCAGCTTGGGACCGGAAGACCTGAGGGGTACGTCTGGGGTAGGAGTGAAATCCTGTAATCCTGGACGGACCGCCGGTGGCGAAAGCGCCTCAGGAGAACGGATCCGACAGTGAGGGACGAAAGCTAGGGTCTCGAACCGGATTAGATACCCGGGTAGTCCTAGCTGTAAACGATGTCCGCTAGGTGTGGCGCAGGCTACGAGCCTGCGCTGTGCCGTAGGGAAGCCGAGAAGCGGACCGCCTGGGAAGTACGTCTGCAAGGATGAAACTTAAAGGAATTGGCGGGGGAGCACTACAACCGGAGGAGCCTGCGGTTTAATTGGACTCAACGCCGGACATCTCACCAGCCCCGACAGTAGTAATGACGGTCAGGTTGATGACCTTACCCGAGGCTACTGAGAGGAGGTGCATGGCCGCCGTCAGCTCGTACCGTGAGGCGTCCTGTTAAGTCAGGCAACGAGCGAGACCCGCACTCCTAATTGCCAGCAGTACCCTTTGGGTAGCTGGGTACATTAGGTGGACTGCCGCTGCCAAAGCGGAGGAAGGAACGGGCAACGGTAGGTCAGTATGCCCCGAATGGGCTGGGCAACACGCGGGCTACAATGGTCGAGACAATGGGAAGCCACTCCGAGAGGAGGCGCTAATCTCCTAAACTCGATCGTAGTTCGGATTGAGGGCTGAAACTCGCCCTCATGAAGCTGGATTCGGTAGTAATCGCGTGTCAGCAGCGCGCGGTGAATACGTCCCTGCTCCTTGCACACACCGCCCGTCAAATCACCCGAGTGGGGTTCGGATGAGGCCGGCATGCGCTGGTCAAATCTGGGCTCCGCAAGGGGGATTAAGTCGTAACAAGGTAGCCGTAGGGGAATCTGCGGCTGGATCACCTCCTT
>AS000076|EU308202.1|SP00005 Archaea;Euryarchaeota;Halobacteria;Halobacteriales;Halobacteriaceae;Halobacterium;salinarum NRC-1
------------TCCTGGCGGAGGCCATTGCTATCGGAGTCCGATTTAGCCATGCTAGTTGTGCGGGTTTAGACCCGCAGCGGAAAGCTCAGTAACACGTGGCCAAGCTACCCTGTGGACGGGAATACTCTCGGGAAACTGAGGCTAATCCCCGATAACGCTTTGCTCCTGGAAGGGGCAAAGCCGGAAACGCTCCGGCGCCACAGGATGCGGCTGCGGTCGATTAGGTAGACGGTGGGGTAACGGCCCACCGTGCCCATAATCGGTACGGGTTGTGAGAGCAAGAGCCCGGAGACGGAATCTGAGACAAGATTCCGGGCCCTACGGGGCGCAGCAGGCGCGAAACCTTTACACTGTACGAAAGTGCGATAAGGGGACTCCGAGTGTGAAGGCATAGAGCCTTCACTTTTGTACACCGTAAGGTGGTGCACGAATAAGGACTGGGCAAGACCGGTGCCAGCCGCCGCGGTAATACCGGCAGTCCGAGTGATGGCCGATCTTATTGGGCCTAAAGCGTCCGTAGCTGGCTGAACAAGTCCGTTGGGAAATCTGTCCGCTTAACGGGCAGGCGTCCAGCGGAAACTGTTCAGCTTGGGACCCGGAAGACCTGAGGGGTACGTCTGGGGTAGGAGTGAAATCCTGTAATCCTGGACGGACCGCCGGTGGCGAAAGCGCCTCAGGAGAACGGATCCGACAGTGAGGGACGAAAGCTAGGGTCTCGAACCGGATTAGATACCCGGGTAGTCCTAGCTGTAAACGATGTCCGCTAGGTGTGGCGCAGGCTACGAGCCTGCGCTGTGCCGTAGGGAAGCCGAGAAGCGGACCGCCTGGGAAGTACGTCTGCAAGGATGAAACTTAAAGGAATTGGCGGGGGAGCACTACAACCGGAGGAGCCTGCGGTTTAATTGGACTCAACGCCGGACATCTCACCAGCCCCGACAGTAGTAATGACGGTCAGGTTGATGACCTTACCCGAGGCTACTGAGAGGAGGTGCATGGCCGCCGTCAGCTCGTACCGTGAGGCGTCCTGTTAAGTCAGGCAACGAGCGAGACCCGCACTCCTAATTGCCAGCAGTACCCTTTGGGTAGCTGGGTACATTAGGTGGACTGCCGCTGCCAAAGCGGAGGAAGGAACGGGCAACGGTAGGTCAGTATGCCCCGAATGGGCTGGGCAACACGCGGGCTACAATGGTCGAGACAATGGGAAGCCACTCCGAGAGGAGGCGCTAATCTCCTAAACTCGATCGTAGTTCGGATTGAGGGCTGAAACTCGCCCTCATGAAGCTGGATTCGGTAGTAATCGCGTGTCAGCAGCGCGCGGTGAATACGTCCCTGCTCCTTGCACACACCGCCCGTCAAATCACCCGAGTGGGGTTCGGATGAGGCCGGCATGCGCTGGTCAAATCTGGGCTCCGCAAGGGGGATTAAGTCGTACCAA
>AS000077|EU308207.1|SP00005 Archaea;Euryarchaeota;Halobacteria;Halobacteriales;Halobacteriaceae;Halobacterium;salinarum NRC-1
----------------GCCGGAGGCCATTGCTATCGGAGTCCGATTTAGCCATGCTAGTTGTGCGGGTTTAGACCCGCAGCGGAAAGCTCAGTAACACGTGGCCAAGCTACCCTGTGGACGGGAATACTCTCGGGAAACTGAGGCTAATCCCCGATAACGCTTTGCTCCTGGAAGGGGCAAAGCCGGAAACGCTCCGGCGCCACAGGATGCGGCTGCGGTCGATTAKGTAGACGGTGGGGTAACGGCCCACCGTGCCCATAATCGGTACGGGTTGTGAGAGCAAGAGCCCGGAGACGGAATCTGAGACAAGATTCCGGGCCCTACGGGGCGCAGCAGGCGCGAAACCTTTACACTGTACGAAAGTGCGATAAGGGGACTCCGAGTGTGAAGGCATAGAGCCTTCACTTTTGTACACCGTAAGGTGGTGCACGAATAAGGACTGGGCAAGACCGGTGCCAGCCGCCGCGGTAATACCGGCAGTCCGAGTGATGGCCGATCTTATTGGGCCTAAAGCGTCCGTAGCTGGCTGAACAAGTCCGTTGGGAAATCTGTCCGCTTAACGGGCAGGCGTCCAGCGGAAACTGTTCAGCTTGGGACCCGGAAGACCTGAGGGGTACGTCTGGGGTAGGAGTGAAATCCTGTAATCCTGGACGGACCGCCGGTGGCGAAAGCGCCTCAGGAGAACGGATCCGACAGTGAGGGACGAAAGCTAGGGTCTCGAACCGGATTAGATACCCGGGTAGTCCTAGCTGTAAACGATGTCCGCTAGGTGTGGCGCAGGCTACGAGCCTGCGCTGTGCCGTAGGGAAGCCGAGAAGCGGACCGCCTGGGAAGTACGTCTGCAAGGATGAAACTTAAAGGAATTGGCGGGGGAGCACTACAACCGGAGGAGCCTGCGGTTTAATTGGACTCAACGCCGGACATCTCACCAGCCCCGACAGTAGTAATGACGGTCAGGTTGATGACCTTACCCGAGGCTACTGAGAGGAGGTGCATGGCCGCCGTCAGCTCGTACCGTGAGGCGTCCTGTTAAGTCAGGCAACGAGCGAGACCCGCACTCCTAATTGCCAGCAGTACCCTTTGGGTAGCTGGGTACATTAGGTGGACTGCCGCTGCCAAAGCGGAGGAAGGAACGGGCAACGGTAGGTCAGTATGCCCCGAATGGGCTGGGCAACACGCGGGCTACAATGGTCGAGACAATGGGAAGCCACTCCGAGAGGAGGCGCTAATCTCCTAAACTCGATCGTAGTTCGGATTGAGGGCTGAAACTCGCCCTCATGAAGCTGGATTCGGTAGTAATCGCGTGTCAGCAGCGCGCGGTGAATACGTCCCTGCTCCTTGCACACACCGCCCGTCAAATCACCCGAGTGGGGTTCGGATGAGGCCGGCATGCGCTGGTCAAATCTGGGCTCCGCAAGGGGGATTAAGTCGTACAA
>AS000078|MH458796.1|SP00005 Archaea;Euryarchaeota;Halobacteria;Halobacteriales;Halobacteriaceae;Halobacterium;salinarum NRC-1
---CCGGTTGATCCTGCCGGAGGCCATTGCTATCGGAGTCCGATTTAGCCATGCTAGTTGTGCGGGTTTAGACCCGCAGCGGAAAGCTCAGTAACACGTGGCCAAGCTACCCTGTGGACGGGAATACTCTCGGGAAACTGAGGCTAATCCCCGATAACGCTTTGCTCCTGGAAGGGGCAAAGCCGGAAACGCTCCGGCGCCACAGGATGCGGCTGCGGTCGATTAGGTAGACGGTGGGGTAACGGCCCACCGTGCCCATAATCGGTACGGGTTGTGAGAGCAAGAGCCCGGAGACGGAATCTGAGACAAGATTCCGGGCCCTACGGGGCGCAGCAGGCGCGAAACCTTTACACTGTACGAAAGTGCGATAAGGGGACTCCGAGTGTGAAGGCATAGAGCCTTCACTTTTGTACACCGTAAGGTGGTGTACGAATAAGGACTGGGCAAGACCGGTGCCAGCCGCCGCGGTAATACCGGCAGTCCGAGTGATGGCCGATATTATTGGGCCTAAAGCGTCCGTAGCTGGCTGAACAAGTCCGTTGGGAAATCTGTCCGCTTAACGGGCAGGCGTCCAGCGGAAACTGTTCAGCTTGGGACCGGAAGACCTGAGGGGTACGTCTGGGGTAGGAGTGAAATCCTGTAATCCTGGACGGACCGCCGGTGGCGAAAGCGCCTCAGGAGAACGGATCCGACAGTGAGGGACGAAAGCTAGGGTCTCGAACCGGATTAGATACCCGGGTAGTCCTAGCTGTAAACGATGTCCGCTAGGTGTGGCGCAGGCTACGAGCCTGCGCTGTGCCGTAGGGAAGCCGAGAAGCGGACCGCCTGGGAAGTACGTCTGCAAGGATGAAACTTAAAGGAATTGGCGGGGGAGCACTACAACCGGAGGAGCCTGCGGTTTAATTGGACTCAACGCCGGACATCTCACCAGCCCCGACAGTAGTAATGACGGTCAGGTTGATGACCTTACCCGAGGCTACTGAGAGGAGGTGCATGGCCGCCGTCAGCTCGTACCGTGAGGCGTCCTGTTAAGTCAGGCAACGAGCGAGACCCGCACTCCTAATTGCCAGCAGTACCCTTTGGGTAGCTGGGTACATTAGGTGGACTGCCGCTGCCAAAGCGGAGGAAGGAACGGGCAACGGTAGGTCAGTATGCCCCGAATGGGCTGGGCAACACGCGGGCTACAATGGTCGAGACAATGGGAAGCCACTCCGAGAGGAGGCGCTAATCTCCTAAACTCGATCGTAGTTCGGATTGAGGGCTGAAACTCGCCCTCATGAAGCTGGATTCGGTAGTAATCGCGTGTCAGCAGCGCGCGGTGAATACGTCACTGCTCCTTGCACACACCGCCCGTCAAATCACCCGAGTGGGGTTCGGATGAAGCCGGCATGCGCTGGTCAAATCTGGGCTCCGCAAGGGGGATTAAGTCGTAAC
>AS000079|JQ015379.1|SP00005 Archaea;Euryarchaeota;Halobacteria;Halobacteriales;Halobacteriaceae;Halobacterium;salinarum NRC-1
ATTCCGGTTCATCCTGCCGGAGGCCATTGCTATCGGAGTCCGATTTAGCCATGCTAGTTGTGCGGGTTTAGACCCGCAGCGGAAAGCTCAGTAACACGTGGCCAAGCTACCCTGTGGACGGGAATACTCTCGGGAAACTGAGGCTAATCCCCGATAACGCTTTGCTCCTGGAAGGGGCAAAGCCGGAAACGCTCCGGCGCCACAGGATGCGGCTGCGGTCGATTAGGTAGACGGTGGGGTAACGGCCCACCGTGCCCATAATCGGTACGGGTTGTGAGAGCAAGAGCCCGGAGACGGAATCTGAGACAAGATTCCGGGCCCTACGGGGCGCAGCAGGCGCGAAACCTTTACACTGTACGAAAGTGCGATAAGGGGACTCCGAGTGTGAAGGCATAGAGCCTTCACTTTTGTACACCGTAAGGTGGTGCACGAATAAGGACTGGGCAAGACCGGTGCCAGCCGCCGCGGTAATACCGGCAGTCCGAGTGATGGCCGATCTTATTGGGCCTAAAGCGTCCGTAGCTGGCTGAACAAGTCCGTTGGGAAATCTGTCCGCTTAACGGGCAGGCGTCCAGCGGAAACTGTTCAGCTTGGGACCGGAAGACTGAGGGGTACGTCTGGGGTAGGAGTGAAATCCTGTAATCCTGGACGGACCGCCGGTGGCGAAAGCGCCTCAGGAGAACGGATCCGACAGTGAGGGACGAAAGCTAGGGTCTCGAACCGGATTAGATACCCTGGTAGTCCTAGCTGTAAACGATGTCCGCTAGGTGTGGCGCAGGCTACGAGCCTGCGCTGTGCCGTAGGGAAGCCGAGAAGCGGACCGCCTGGGAAGTACGTCTGCAAGGATGAAACTTAAAGGAATTGGCGGGGGAGCACTACAACCGGAGGAGCCTGCGGTTTAATTGGACTCAACGCCGGACATCTCACCAGCCCCGACAGTAGTAATGACGGTCAGGTTGATGACCTTACCCGAGGCTACTGAGAGGAGGTGCATGGCCGCCGTCAGCTCGTACCGTGAGGCGTCCTGTTAAGTCAGGCAACGAGCGAGACCCGCACTCCTAATTGCCAGCAGTACCCTTTGGGTAGCTGGGTACATTAGGTGGACTGCCGCTGCCAAAGCGGAGGAAGGAACGGGCAACGGTAGGTCAGTATGCCCCGAATGGGCTGGGCAACACGCGGGCTACAATGGTCGAGACAATGGGAAGCCACTCCGAGAGGAGGCGCTAATCTCCTAAACTCGATCGTAGTTCGGATTGAGGGCTGAAACTCGCCCTCATGAAGCTGGATTCGGTAGTAATCGCGTGTCAGCAGCGCGCGGTGAATACGTCCCTGCTCCTTGCACACACCGCCCGTCAAATCACCCGAGTGGGGTTCGGATGAGGCCGGCATGCGCTGGTCAAATCTGGGCTCCGCAAGGGGGATTAAGTCGTAACAAGGTA
>AS000080|EU308205.1|SP00005 Archaea;Euryarchaeota;Halobacteria;Halobacteriales;Halobacteriaceae;Halobacterium;salinarum NRC-1
------------TCCTGGCGGAGGCCATTGCTATCGGAGTCCGATTTAGCCATGCTAGTTGTGCGGGTTTAGACCCGCAGCGGAAAGCTCAGTAACACGTGGCCAAGCTACCCTGTGGACGGGAATACTCTCGGGAAACTGAGGCTAATCCCCGATAACGCTTTGCTCCTGGAAGGGGCAAAGCCGGAAACGCTCCGGCGCCACAGGATGCGGCTGCGGTCGATTAGGTAGACGGTGGGGTAACGGCCCACCGTGCCCATAATCGGTACGGGTTGTGAGAGCAAGAGCCCGGAGACGGAATCTGAGACAAGATTCCGGGCCCTACGGGGCGCAGCAGGCGCGAAACCTTTACACTGTACGAAAGTGCGATAAGGGGACTCCGAGTGTGAAGGCATAGAGCCTTCACTTTTGTACACCGTAAGGTGGTGCACGAATAAGGACTGGGCAAGACCGGTGCCAGCCGCCGCGGTAATACCGGCAGTCCGAGTGATGGCCGATCTTATTGGGCCTAAAGCGTCCGTAGCTGGCTGAACAAGTCCGTTGGGAAATCTGTCCGCTTAACGGGCAGGCGTCCAGCGGAAACTGTTCAGCTTGGGACCCGGAAGACCTGAGGGGTACGTCTGGGGTAGGAGTGAAATCCTGTAATCCTGGACGGACCGCCGGTGGCGAAAGCGCCTCAGGAGAACGGATCCGACAGTGAGGGACGAAAGCTAGGGTCTCGAACCGGATTAGATACCCGGGTAGTCCTAGCTGTAAACGATGTCCGCTAGGTGTGGCGCAGGCTACGAGCCTGCGCTGTGCCGTAGGGAAGCCGAGAAGCGGACCGCCTGGGAAGTACGTCTGCAAGGATGAAACTTAAAGGAATTGGCGGGGGAGCACTACAACCGGAGGAGCCTGCGGTTTAATTGGACTCAACGCCGGACATCTCACCAGCCCCGACAGTAGTAATGACGGTCAGGTTGATGACCTTACCCGAGGCTACTGAGAGGAGGTGCATGGCCGCCGTCAGCTCGTACCGTGAGGCGTCCTGTTAAGTCAGGCAACGAGCGAGACCCGCACTCCTAATTGCCAGCAGTACCCTTTGGGTAGCTGGGTACATTAGGTGGACTGCCGCTGCCAAAGCGGAGGAAGGAACGGGCAACGGTAGGTCAGTATGCCCCGAATGGGCTGGGCAACACGCGGGCTACAATGGTCGAGACAATGGGAAGCCACTCCGAGAGGAGGCGCTAATCTCCTAAACTCGATCGTAGTTCGGATTGAGGGCTGAAACTCGCCCTCATGAAGCTGGATTCGGTAGTAATCGCGTGTCAGCAGCGCGCGGTGAATACGTCCCTGCTCCTTGCACACACCGCCCGTCAAATCACCCGAGTGGGGTTCGGATGAGGCCGGCATGCGCTGGTCAAATCTGGGCTCCGCAAGGGGGATTAA
>AS000081|KU995302.1|SP00005 Archaea;Euryarchaeota;Halobacteria;Halobacteriales;Halobacteriaceae;Halobacterium;salinarum NRC-1
ATTCCGGTTGATCCTGCCGGAGGCCATTGCTATCGGAGTCCGATTTAGCCATGCTAGTTGTGCGGGTTTAGACCCGCAGCGGAAAGCTCAGTAACACGTGGCCAAGCTACCCTGTGGACGGGAATACTCTCGGGAAACTGAGGCTAATCCCCGATAACGCTTTGCTCCTGGAAGGGGCAAAGCCGGAAACGCTCCGGCGCCACAGGATGCGGCTGCGGTCGATTAGGTAGACGGTGGGGTAACGGCCCACCGTGCCCATAATCGGTACGGGTTGTGAGAGCAAGAGCCCGGCGACGGAATCTGAGACAAGATTCCGGGCCCTACGGGGCGCAGCAGGCGCGAAACCTTTACACTGTACGAAAGTGCGATAAGGGGACTCCGAGTGTGAAGGCATAGAGCCTTCACTTTTGTACACCGTAAGGTGGTGCACGAATAAGGACTGGGCAAGACCGGTGCCAGCCGCCGCGGTAATACCGGCAGTCCGAGTGATGGCCGATCTTATTGGGCCTAAAGCGTCCGTAGCTGGCTGAACAAGTCCGTTGGGAAATCTGTCCGCTTAACGGGCAGGCGTCCAGCGGAAACTGTTCAGCTTGGGACCGGAAGACCTGAGGGGTACGTCTGGGGTAGGAGTGAAATCCTGTAATCCTGGACGGACCGCCGGTGGCGAAAGCGCCTCAGGAGAACGGATCCGACAGTGAGGGACGAAAGCTAGGGTCTCGAACCGGATTAGATACCCGGGTAGTCCTAGCTGTAAACGATGTCCGCTAGGTGTGGCGCAGGCTACGAGCCTGCGCTGTGCCGTAGGGAAGCCGAGAAGCGGACCGCCTGGGAAGTACGTCTGCAAGGATGAAACTTAAAGGAATTGGCGGGGGAGCACTACAACCGGAGGAGCCTGCGGTTTAATTGGACTCAACGCCGGACATCTCACCAGCCCCGACAGTAGTAATGACGGTCAGGTTGATGACCTTACCCGAGGCTACTGAGAGGAGGTGCATGGCCGCCGTCAGCTCGTACCGTGAGGCGTCCTGTTAAGTCAGGCAACGAGCGAGACCCGCACTCCTAATTGCCAGCAGTACCCTTTGGGTAGCTGGGTACATTAGGTGGACTGCCGCTGCCAAAGCGGAGGAAGGAACGGGCAACGGTAGGTCAGTATGCCCCGAATGGGCTGGGCAACACGCGGGCTACAATGGTCGAGACAATGGGAAGCCACTCCGAGAGGAGGCGCTAATCTCCTAAACTCGATCGTAGTTCGGATTGAGGGCTGAAACTCGCCCTCATGAAGCTGGATTCGGTAGTAATCGCGTGTCAGCAGCGCGCGGTGAATACGTCCCTGCTCCTTGCACACACCGCCCGTCAAATCACCCGAGTGGGGTTCGGATGAGGCCGGCATGCGCTGGTCAAATCTGGGCTCCGCAAGGGGGATTAAGTCGTAACAAGGTAGCCGTAGGGGAATCTGCGGCTGGATCACCTCCT
>AS000082|MH997685.1|SP00005 Archaea;Euryarchaeota;Halobacteria;Halobacteriales;Halobacteriaceae;Halobacterium;salinarum NRC-1
----CGGTTGATCCTGCCGGAGGCCATTGCTATCGGAGTCCGATTTAGCCATGCTAGTTGTGCGGGTTTAGACCCGCAGCGGAAAGCTCAGTAACACGTGGCCAAGCTACCCTGTGGACGGGAATACTCTCGGGAAACTGAGGCTAATCCCCGATAACGCTTTGCTCCTGGAAGGGGCAAAGCCGGAAACGCTCCGGCGCCACAGGATGCGGCTGCGGTCGATTAGGTAGACGGTGGGGTAACGGCCCACCGTGCCCATAATCGGTACGGGTTGTGAGAGCAAGAGCCCGGAGACGGAATCTGAGACAAGATTCCGGGCCCTACGGGGCGCAGCAGGCGCGAAACCTTTACACTGTACGAAAGTGCGATAAGGGGACTCCGAGTGTGAAGGCATAGAGCCTTCACTTTTGTACACCGTAAGGTGGTGTACGAATAAGGACTGGGCAAGACCGGTGCCAGCCGCCGCGGTAATACCGGCAGTCCGAGTGATGGCCGATATTATTGGGCCTAAAGCGTCCGTAGCTGGCTGAACAAGTCCGTTGGGAAATCTGTCCGCTTAACGGGCAGGCGTCCAGCGGAAACTGTTCAGCTTGGGACCGGAAGACCTGAGGGGTACGTCTGGGGTAGGAGTGAAATCCTGTAATCCTGGACGGACCGCCGGTGGCGAAAGCGCCTCAGGAGAACGGATCCGACAGTGAGGGACGAAAGCTAGGGTCTCGAACCGGATTAGATACCCGGGTAGTCCTAGCTGTAAACGATGTCCGCTAGGTGTGGCGCAGGCTACGAGCCTGCGCTGTGCCGTAGGGAAGCCGAGAAGCGGACCGCCTGGGAAGTACGTCTGCAAGGATGAAACTTAAAGGAATTGGCGGGGGAGCACTACAACCGGAGGAGCCTGCGGTTTAATTGGACTCAACGCCGGACATCTCACCAGCCCCGACAGTAGTAATGACGGTCAGGTTGATGACCTTACCCGAGGCTACTGAGAGGAGGTGCATGGCCGCCGTCAGCTCGTACCGTGAGGCGTCCTGTTAAGTCAGGCAACGAGCGAGACCCGCACTCCTAATTGCCAGCAGTACCCTTTGGGTAGCTGGGTACATTAGGTGGACTGCCGCTGCCAAAGCGGAGGAAGGAACGGGCAACGGTAGGTCAGTATGCCCCGAATGGGCTGGGCAACACGCGGGCTACAATGGTCGAGACAATGGGAAGCCACTCCGAGAGGAGGCGCTAATCTCCTAAACTCGATCGTAGTTCGGATTGAGGGCTGAAACTCGCCCTCATGAAGCTGGATTCGGTAGTAATCGCGTGTCAGCAGCGCGCGGTGAATACGTCACTGCTCCTTGCACACACCGCCCGTCAAATCACCCGAGTGGGGTTCGGATGAAGCCGGCATGCGCTGGTCAAATCTGGGCTCCGCAAGGGGGATTAAGTCGTAA
>AS000083|M38280.1|SP00005 Archaea;Euryarchaeota;Halobacteria;Halobacteriales;Halobacteriaceae;Halobacterium;salinarum NRC-1
ATTCCGGTTGATCCTGCCGGAGGCCATTGCTATCGGAGTCCGATTTAGCCATGCTAGTTGTGCGGGTTTAGACCCGCAGCGGAAAGCTCAGTAACACGTGGCCAAGCTACCCTGTGGACGGGAATACTCTCGGGAAACTGAGGCTAATCCCCGATAACGCTTTGCTCCTGGAAGGGGCAAAGCCGGAAACGCTCCGGCGCCACAGGATGCGGCTGCGGTCCATTAGGTAGACGGTGGGGTAACGGCCCACCGTGCCCATAATCGGTACGGGTTGTGAGAGCAAGAGCCCGGAGACGGAATCTGAGACAAGATTCCGGGCCCTACGGGGCGCAGCAGGCGCGAAACCTTTACACTGTACGAAAGTGCGATAAGGGGACTCCGAGTGTGAAGGCATAGAGCCTTCACTTTTGTACACCGTAAGGTGGTGCACGAATAAGGACTGGGCAAGACCGGTGCCAGCCGCCGCGGTAATACCGGCAGTCCGAGTGATGGCCGATCTTATTGGGCCTAAAGCGTCCGTAGCTGGCTGAACAAGTCCGTTGGGAAATCTGTCCGCTTAACGGGCAGGCGTCCAGCGGAAACTGTTCAGCTTGGGACCGGAAGACCTGAGGGGTACGTCTGGGGTAGGAGTGAAATCCTGTAATCCTGGACGGACCGCCGGTGGCGAAAGCGCCTCAGGAGAACGGATCCGACAGTGAGGGACGAAAGCTAGGGTCTCGAACCGGATTAGATACCCGGGTAGTCCTAGCTGTAAACGATGTCCGCTAGGTGTGGCGCAGGCTACGAGCCTGCGCTGTGCCGTAGGGAAGCCGAGAAGCGGACCGCCTGGGAAGTACGTCTGCAAGGATGAAACTTAAAGGAATTGGCGGGGGAGCACTACAACCGGAGGAGCCTGCGGTTTAATTGGACTCAACGCCGGACATCTCACCAGCCCCGACAGTAGTAATGACGGTCAGGTTGATGACCTTACCCGAGGCTACTGAGAGGAGGTGCATGGCCGCCGTCAGCTCGTACCGTGAGGCGTCCTGTTAAGTCAGGCAACGAGCGAGACCCGCACTCCTAATTGCCAGCGGTACCCTTTGGGTAGCTGGGTACATTAGGTGGACTGCCGCTGCCAAAGCGGAGGAAGGAACGGGCAACGGTAGGTCAGTATGCCCCGAATGGGCTGGGCAACACGCGGGCTACAATGGTCGAGACAATGGGAAGCCACTCCGAGAGGAGGCGCTAATCTCCTAAACTCGATCGTAGTTCGGATTGAGGGCTGAAACTCGCCCTCATGAAGCTGGATTCGGTAGTAATCGCGTGTCAGCAGCGCGCGGTGAATACGTCCCTGCTCCTTGCACACACCGCCCGTCAAATCACCCGAGTGGGGTTCGGATGAGGCCGGCATGCGCTGGTCAAATCTGGGCTCCGCAAGGGGGATTAAGTCGTAACAAGGTAGCCGTAGGGGAATCTGCGGCTGGATCACCTCCT
>AS000084|M11583.1|SP00005 Archaea;Euryarchaeota;Halobacteria;Halobacteriales;Halobacteriaceae;Halobacterium;salinarum NRC-1
ATTCCGGTTGATCCTGCCGGAGGCCATTGCTATCGGAGTCCGATTTAGCCATGCTAGTTGTGCGGGTTTAGACCCGCAGCGGAAAGCTCAGTAACACGTGGCCAAGCTACCCTGTGGACGGGAATACTCTCGGGAAACTGAGGCTAATCCCCGATAACGCTTTGCTCCTGGAAGGGGCAAAGCCGGAAACGCTCCGGCGCCACAGGATGCGGCTGCGGTCGATTAGGTAGACGGTGGGGTAACGGCCCACCGTGCCCATAATCGGTACGGGTTGTGAGAGCAAGAGCCCGGAGACGGAATCTGAGACAAGATTCCGGGCCCTACGGGGCGCAGCAGGCGCGAAACCTTTACACTGTACGAAAGTGCGATAAGGGGACTCCGAGTGTGAAGGCATAGAGCCTTCACTTTTGTACACCGTAAGGTGGTGCACGAATAAGGACTGGGCAAGACCGGTGCCAGCCGCCGCGGTAATACCGGCAGTCCGAGTGATGGCCGATCTTATTGGGCCTAAAGCGTCCGTAGCTGGCTGAACAAGTCCGTTGGGAAATCTGTCCGCTTAACGGGCAGGCGTCCAGCGGAAACTGTTCAGCTTGGGACCGGAAGACCTGAGGGGTACGTCTGGGGTAGGAGTGAAATCCTGTAATCCTGGACGGACCGCCGGTGGCGAAAGCGCCTCAGGAGAACGGATCCGACAGTGAGGGACGAAAGCTAGGGTCTCGAACCGGATTAGATACCCGGGTAGTCCTAGCTGTAAACGATGTCCGCTAGGTGTGGCGCAGGCTACGAGCCTGCGCTGTGCCGTAGGGAAGCCGAGAAGCGGACCGCCTGGGAAGTACGTCTGCAAGGATGAAACTTAAAGGAATTGGCGGGGGAGCACTACAACCGGAGGAGCCTGCGGTTTAATTGGACTCAACGCCGGACATCTCACCAGCCCCGACAGTAGTAATGACGGTCAGGTTGATGACCTTACCCGAGGCTACTGAGAGGAGGTGCATGGCCGCCGTCAGCTCGTACCGTGAGGCGTCCTGTTAAGTCAGGCAACGAGCGAGACCCGCACTCCTAATTGCCAGCGGTACCCTTTGGGTAGCTGGGTACATTAGGTGGACTGCCGCTGCCAAAGCGGAGGAAGGAACGGGCAACGGTAGGTCAGTATGCCCCGAATGGGCTGGGCAACACGCGGGCTACAATGGTCGAGACAATGGGAAGCCACTCCGAGAGGAGGCGCTAATCTCCTAAACTCGATCGTAGTTCGGATTGAGGGCTGAAACTCGCCCTCATGAAGCTGGATTCGGTAGTAATCGCGTGTCAGCAGCGCGCGGTGAATACGTCCCTGCTCCTTGCACACACCGCCCGTCAAATCACCCGAGTGGGGTTCGGATGAGGCCGGCATGCGCTGGTCAAATCTGGGCTCCGCAAGGGGGATTAAGTCGTAACAAGGTAGCCGTAGGGGAATCTGCGGCTGGATCACCTCCT
>AS000085|JQ015374.1|SP00005 Archaea;Euryarchaeota;Halobacteria;Halobacteriales;Halobacteriaceae;Halobacterium;salinarum NRC-1
ATTCCGGTTCATCCTGCCGGAGGCCATTGCTATCGGAGTCCGATTTAGCCATGCTAGTTGTGCGGGTTTAGACCCGCAGCGGAAAGCTCAGTAACACGTGGCCAAGCTACCCTGTGGACGGGAATACTCTCGGGAAACTGAGGCTAATCCCCGATAACGCTTTGCTCCTGGAAGGGGCAAAGCCGGAAACGCTCCGGCGCCACAGGATGCGGCTGCGGTCGATTAGGTAGACGGTGGGGTAACGGCCCACCGTGCCCATAATCGGTACGGGTTGTGAGAGCAAGAGCCCGGAGACGGAATCTGAGACAAGATTCCGGGCCCTACGGGGCGCAGCAGGCGCGAAACCTTTACACTGTACGAAAGTGCGATAAGGGGACTCCGAGTGTGAAGGCATAGAGCCTTCACTTTTGTACACCGTAAGGTGGTGCACGAATAAGGACTGGGCAAGACCGGTGCCAGCCGCCGCGGTAATACCGGCAGTCCGAGTGATGGCCGATCTTATTGGGCCTAAAGCGTCCGTAGCTGGCTGAACAAGTCCGTTGGGAAATCTGTCCGCTTAACGGGCAGGCGTCCAGCGGAAACTGTTCAGCTTGGGACCGGAAGACCTGAGGGGTACGTCTGGGGTAGGAGTGAAATCCTGTAATCCTGGACGGACCGCCGGTGGCGAAAGCGCCTCAGGAGAACGGATCCGACAGTGAGGGACGAAAGCTAGGGTCTCGAACCGGATTAGATACCCGGGTAGTCCTAGCTGTAAACGATGTCCGCTAGGTGTGGCGCAGGCTACGAGCCTGCGCTGTGCCGTAGGGAAGCCGAGAAGCGGACCGCCTGGGAAGTACGTCTGCAAGGATGAAACTTAAAGGAATTGGCGGGGGAGCACTACAACCGGAGGAGCCTGCGGTTTAATTGGACTCAACGCCGGACATCTCACCAGCCCCGACAGTAGTAATGACGGTCAGGTTGATGACCTTACCCGAGGCTACTGAGAGGAGGTGCATGGCCGCCGTCAGCTCGTACCGTGAGGCGTCCTGTTAAGTCAGGCAACGAGCGAGACCCGCACTCCTAATTGCCAGCAGTACCCTTTGGGTAGCTGGGTACATTAGGTGGACTGCCGCTGCCAAAGCGGAGGAAGGAACGGGCAACGGTAGGTCAGTATGCCCCGAATGGGCTGGGCAACACGCGGGCTACAATGGTCGAGACAATGGGAAGCCACTCCGAGAGGAGGCGCTAATCTCCTAAACTCGATCGTAGTTCGGATTGAGGGCTGAAACTCGCCCTCATGAAGCTGGATTCGGTAGTAATCGCGTGTCAGCAGCGCGCGGTGAATACGTCCCTGCTCCTTGCACACACCGCCCGTCAAATCACCCGAGTGGGGTTCGGATGAGGCCGGCATGCGCTGGTCAAATCTGGGCTCCGCAAGGGGGATTAAGTCGTAACAAGGTA
>AS000086|EU308204.1|SP00005 Archaea;Euryarchaeota;Halobacteria;Halobacteriales;Halobacteriaceae;Halobacterium;salinarum NRC-1
--------------------GAGGCCATTGCTATCGGAGTCCGATTTAGCCATGCTAGTTGTGCGGGTTTAGACCCGCAGCGGAAAGCTCAGTAACACGTGGCCAAGCTACCCTGTGGACGGGAATACTCTCGGGAAACTGAGGCTAATCCCCGATAACGCTTTGCTCCTGGAAGGGGCAAAGCCGGAAACGCTCCGGCGCCACAGGATGCGGCTGCGGTCGATTAGGTAGACGGTGGGGTAACGGCCCACCGTGCCCATAATCGGTACGGGTTGTGAGAGCAAGAGCCCGGAGACGGAATCTGAGACAAGATTCCGGGCCCTACGGGGCGCAGCAGGCGCGAAACCTTTACACTGTACGAAAGTGCGATAAGGGGACTCCGAGTGTGAAGGCATAGAGCCTTCACTTTTGTACACCGTAAGGTGGTGCACGAATAAGGACTGGGCAAGACCGGTGCCAGCCGCCGCGGTAATACCGGCAGTCCGAGTGATGGCCGATCTTATTGGGCCTAAAGCGTCCGTAGCTGGCTGAACAAGTCCGTTGGGAAATCTGTCCGCTTAACGGGCAGGCGTCCAGCGGAAACTGTTCAGCTTGGGACCCGGAAGACCTGAGGGGTACGTCTGGGGTAGGAGTGAAATCCTGTAATCCTGGACGGACCGCCGGTGGCGAAAGCGCCTCAGGAGAACGGATCCGACAGTGAGGGACGAAAGCTAGGGTCTCGAACCGGATTAGATACCCGGGTAGTCCTAGCTGTAAACGATGTCCGCTAGGTGTGGCGCAGGCTACGAGCCTGCGCTGTGCCGTAGGGAAGCCGAGAAGCGGACCGCCTGGGAAGTACGTCTGCAAGGATGAAACTTAAAGGAATTGGCGGGGGAGCACTACAACCGGAGGAGCCTGCGGTTTAATTGGACTCAACGCCGGACATCTCACCAGCCCCGACAGTAGTAATGACGGTCAGGTTGATGACCTTACCCGAGGCTACTGAGAGGAGGTGCATGGCCGCCGTCAGCTCGTACCGTGAGGCGTCCTGTTAAGTCAGGCAACGAGCGAGACCCGCACTCCTAATTGCCAGCAGTACCCTTTGGGTAGCTGGGTACATTAGGTGGACTGCCGCTGCCAAAGCGGAGGAAGGAACGGGCAACGGTAGGTCAGTATGCCCCGAATGGGCTGGGCAACACGCGGGCTACAATGGTCGAGACAATGGGAAGCCACTCCGAGAGGAGGCGCTAATCTCCTAAACTCGATCGTAGTTCGGATTGAGGGCTGAAACTCGCCCTCATGAAGCTGGATTCGGTAGTAATCGCGTGTCAGCAGCGCGCGGTGAATACGTCCCTGCTCCTTGCACACACCGCCCGTCAAATCACCCGAGTGGGGTTCGGATGAGGCCGGCATGCGCTGGTCAAATCTGGGCTCCGCAAGGGGGATTAAGTCGTACCAA
>AS000087|AB603514.1|SP00005 Archaea;Euryarchaeota;Halobacteria;Halobacteriales;Halobacteriaceae;Halobacterium;salinarum NRC-1
--------------CTGCCGGAGGCCATTGCTATCGGAGTCCGATTTAGCCATGCTAGTTGTGCGGGTTTAGACCCGCAGCGGAAAGCTCAGTAACACGTGGCCAAGCTACCCTGTGGACGGGAATACTCTCGGGAAACTGAGGCTAATCCCCGATAACGCTTTGCTCCTGGAAGGGGCAAAGCCGGAAACGCTCCGGCGCCACAGGATGCGGCTGCGGTCGATTAGGTAGACGGTGGGGTAACGGCCCACCGTGCCCATAATCGGTACGGGTTGTGAGAGCAAGAGCCCGGAGACGGAATCTGAGACAAGATTCCGGGCCCTACGGGGCGCAGCAGGCGCGAAACCTTTACACTGTACGAAAGTGCGATAAGGGGACTCCGAGTGTGAAGGCATAGAGCCTTCACTTTTGTACACCGTAAGGTGGTGCACGAATAAGGACTGGGCAAGACCGGTGCCAGCCGCCGCGGTAATACCGGCAGTCCGAGTGATGGCCGATCTTATTGGGCCTAAAGCGTCCGTAGCTGGCTGAACAAGTCCGTTGGGAAATCTGTCCGCTTAACGGGCAGGCGTCCAGCGGAAACTGTTCAGCTTGGGACCGGAAGACCTGAGGGGTACGTCTGGGGTAGGAGTGAAATCCTGTAATCCTGGACGGACCGCCGGTGGCGAAAGCGCCTCAGGAGAACGGATCCGACAGTGAGGGACGAAAGCTAGGGTCTCGAACCGGATTAGATACCCGGGTAGTCCTAGCTGTAAACGATGTCCGCTAGGTGTGGCGCAGGCTACGAGCCTGCGCTGTGCCGTAGGGAAGCCGAGAAGCGGACCGCCTGGGAAGTACGTCTGCAAGGATGAAACTTAAAGGAATTGGCGGGGGAGCACTACAACCGGAGGAGCCTGCGGTTTAATTGGACTCAACGCCGGACATCTCACCAGCCCCGACAGTAGTAATGACGGTCAGGTTGATGACCTTACCCGAGGCTACTGAGAGGAGGTGCATGGCCGCCGTCAGCTCGTACCGTGAGGCGTCCTGTTAAGTCAGGCAACGAGCGAGACCCGCACTCCTAATTGCCAGCAGTACCCTTTGGGTAGCTGGGTACATTAGGTGGACTGCCGCTGCCAAAGCGGAGGAAGGAACGGGCAACGGTAGGTCAGTATGCCCCGAATGGGCTGGGCAACACGCGGGCTACAATGGTCGAGACAATGGGAAGCCACTCCGAGAGGAGGCGCTAATCTCCTAAACTCGATCGTAGTTCGGATTGAGGGCTGAAACTCGCCCTCATGAAGCTGGATTCGGTAGTAATCGCGTGTCAGCAGCGCGCGGTGAATACGTCCCTGCTCCTTGCACACACCGCCCGTCAAATCACCCGAGTGGGGTTCGGATGAGGCCGGCATGCGCTGGTCAAATCTGGGCTCCGCAAGGGGGATTAAGTCGTAACAAGGTAGCCGTAGGGGAATCTGCGGCTG
>AS000088|JQ015377.1|SP00005 Archaea;Euryarchaeota;Halobacteria;Halobacteriales;Halobacteriaceae;Halobacterium;salinarum NRC-1
ATTCCGGTTCATCCTGCCGGAGGCCATTGCTATCGGAGTCCGATTTAGCCATGCTAGTTGTGCGGGTTTAGACCCGCAGCGGAAAGCTCAGTAGCACGTGGCCAAGCTACCCTGTGGACGGGAATACTCTCGGGAAACTGAGGCTAATCCCCGATAACGCTTTGCTCCTGGAAGGGGCAAAGCCGGAAACGCTCCGGCGCCACAGGATGCGGCTGCGGTCGATTAGGTAGACGGTGGGGTAACGGCCCACCGTGCCCATAATCGGTACGGGTTGTGAGAGCAAGAGCCCGGAGACGGAATCTGAGACAAGATTCCGGGCCCTACGGGGCGCAGCAGGCGCGAAACCTTTACACTGTACGAAAGTGCGATAAGGGGACTCCGAGTGTGAAGGCATAGAGCCTTCACTTTTGTACACCGTAAGGTGGTGCACGAATAAGGACTGGGCAAGACCGGTGCCAGCCGCCGCGGTAATACCGGCAGTCCGAGTGATGGCCGATCTTATTGGGCCTAAAGCGTCCGTAGCTGGCTGAACAAGTCCGTTGGGAAATCTGTCCGCTTAACGGGCAGGCGTCCAGCGGAAACTGTTCAGCTTGGGACCGGAAGACCTGAGGGGTACGTCTGGGGTAGGAGTGAAATCCTGTAATCCTGGACGGACCGCCGGTGGCGAAAGCGCCTCAGGAGAACGGATCCGACAGTGAGGGACGAAAGCTAGGGTCTCGAACCGGATTAGATACCCTGGTAGTCCTAGCTGTAAACGATGTCCGCTAGGTGTGGCGCAGGCTACGAGCCTGCGCTGTGCCGTAGGGAAGCCGAGAAGCGGACCGCCTGGGAAGTACGTCTGCAAGGATGAAACTTAAAGGAATTGGCGGGGGAGCACTACAACCGGAGGAGCCTGCGGTTTAATTGGACTCAACGCCGGACATCTCACCAGCCCCGACAGTAGTAATGACGGTCAGGTTGATGACCTTACCCGAGGCTACTGAGAGGAGGTGCATGGCCGCCGTCAGCTCGTACCGTGAGGCGTCCTGTTAAGTCAGGCAACGAGCGAGACCCGCACTCCTAATTGCCAGCAGTACCCTTTGGGTAGCTGGGTACATTAGGTGGACTGCCGCTGCCAAAGCGGAGGAAGGAACGGGCAACGGTAGGTCAGTATGCCCCGAATGGGCTGGGCAACACGCGGGCTACAATGGTCGAGACAATGGGAAGCCACTCCGAGAGGAGGCGCTAATCTCCTAAACTCGATCGTAGTTCGGATTGAGGGCTGAAACTCACCCTCATGAAGCTGGATTCGGTAGTAATCGCGTGTCAGCAGCGCGCGGTGAATACGTCCCTGCTCCTTGCACACACCGCCCGTCAAATCACCCGAGTGGGGTTCGGATGAGGCCGGCATGCGCTGGTCAAATCTGGGCTCCGCAAGGGGGATTAAGTCGTAACAAGGTA
>AS000089|MT735588.1|SP00005 Archaea;Euryarchaeota;Halobacteria;Halobacteriales;Halobacteriaceae;Halobacterium;salinarum NRC-1
-TTCCGGTTGATCCTGCCGGAGGCCATTGCTATCGGAGTCCGATTTAGCCATGCTAGTTGTGCGGGTTTAGACCCGCAGCGGAAAGCTCAGTAACACGTGGCCAAGCTACCCTGTGGACGGGAATACTCTCGGGAAACTGAGGCTAATCCCCGATAACGCTTTGCTCCTGGAAGGGGCAAAGCCGGAAACGCTCCGGCGCCACAGGATGCGGCTGCGGTCGATTAGGTAGACGGTGGGGTAACGGCCCACCGTGCCCATAATCGGTACGGGTTGTGAGAGCAAGAGCCCGGAGACGGAATCTGAGACAAGATTCCGGGCCCTACGGGGCGCAGCAGGCGCGAAACCTTTACACTGTACGAAAGTGCGATAAGGGGACTCCGAGTGTGAAGGCATAGAGCCTTCACTTTTGTACACCGTAAGGTGGTGCACGAATAAGGACTGGGCAAGACCGGTGCCAGCCGCCGCGGTAATACCGGCAGTCCGAGTGATGGCCGATCTTATTGGGCCTAAAGCGTCCGTAGCTGGCTGAACAAGTCCGTTGGGAAATCTGTCCGCTTAACGGGCAGGCGTCCAGCGGAAACTGTTCAGCTTGGGACCGGAAGACCTGAGGGGTACGTCTGGGGTAGGAGTGAAATCCTGTAATCCTGGACGGACCGCCGGTGGCGAAAGCGCCTCAGGAGAACGGATCCGACAGTGAGGGACGAAAGCTAGGGTCTCGAACCGGATTAGATACCCGGGTAGTCCTAGCTGTAAACGATGTCCGCTAGGTGTGGCGCAGGCTACGAGCCTGCGCTGTGCCGTAGGGAAGCCGAGAAGCGGACCGCCTGGGAAGTACGTCTGCAAGGATGAAACTTAAAGGAATTGGCGGGGGAGCACTACAACCGGAGGAGCCTGCGGTTTAATTGGACTCAACGCCGGACATCTCACCAGCCCCGACAGTAGTAATGACGGTCAGGTTGATGACCTTACCCGAGGCTACTGAGAGGAGGTGCATGGCCGCCGTCAGCTCGTACCGTGAGGCGTCCTGTTAAGTCAGGCAACGAGCGAGACCCGCACTCCTAATTGCCAGCAGTACCCTTTGGGTAGCTGGGTACATTAGGTGGACTGCCGCTGCCAAAGCGGAGGAAGGAACGGGCAACGGTAGGTCAGTATGCCCCGAATGGGCTGGGCAACACGCGGGCTACAATGGTCGAGACAATGGGAAGCCACTCCGAGAGGAGGCGCTAATCTCCTAAACTCGATCGTAGTTCGGATTGAGGGCTGAAACTCGCCCTCATGAAGCTGGATTCGGTAGTAATCGCGTGTCAGCAGCGCGCGGTGAATACGTCCCTGCTCCTTGCACACACCGCCCGTCAAATCACCCGAGTGGGGTTCGGATGAGGCCGGCATGCGCTGGTCAAATCTGGGCTCCGCAAGGGGGATTAAGTCGTAACAAGGTAGCCGTAGGGGAATCTGCGGCTGGATCACCTCCT
>AS000090|KY084523.1|SP00005 Archaea;Euryarchaeota;Halobacteria;Halobacteriales;Halobacteriaceae;Halobacterium;salinarum NRC-1
ATTCCGGTTGATCCTGCCGGAGGCCATTGCTATCGGAGTCCGATTTAGCCATGCTAGTTGTGCGGGTTTAGACCCGCAGCGGAAAGCTCAGTAACACGTGGCCAAGCTACCCTGTGGACGGGAATACTCTCGGGAAACTGAGGCTAATCCCCGATAACGCTTTGCTCCTGGAAGGGGCAAAGCCGGAAACGCTCCGGCGCCACAGGATGCGGCTGCGGTCGCCTAGGTAGACGGTGGGGTAACGGCCCACCGTGCCCATAATCGGTACGGGCCGTGAGCCCAAGAGCCCGGAGACGGAATCTGAGACAAGATTCCGGGCCCTACGGGGCGCAGCAGGCGCGAAACCTTTACACTGTACGAAAGTGCGATAAGGGGACTCCGAGTGTGAAGGCATAGAGCCTTCACTTTTGTACACCGTAAGGTGGTGCACGAATAAGGACTGGGCAAGACCGGTGCCAGCCGCCGCGGTAATACCGGCAGTCCGAGTGATGGCCGATCTTATTGGGCCTAAAGCGTCCGTAGCTGGCTGAACAAGTCCGTTGGGAAATCTGTCCGCTTAACGGGCAGGCGTCCAGCGGCCACTGTTCAGCTTGGGACCCCCCGACCTGAGGGGTACGTCTGGGGTAGGAGTGAAATCCTGTAATCCTGGACGGACCGCCGGTGGCGAAAGCGCCTCAGGAGAACGGATCCGACAGTGAGGGACGAAAGCTAGGGTCTCGAACCGGATTAGATACCCGGGTAGTCCTAGCTGTAAACGATGTCCGCTAGGTGTGGCGCAGGCTACGAGCCTGCGCTGTGCCGTAGGGAAGCCGAGAAGCGGACCGCCTGGGAAGTACGTCTGCAAGGATGAAACTTAAAGGAATTGGCGGGGGAGCACTACAACCGGAGGAGCCTGCGGTTTAATTGGACTCAACGCCGGACATCTCACCAGCCCCGACAGTAGTAATGACGGTCAGGTTGATGACCTTACCCGAGGCTACTGAGAGGAGGTGCATGGCCGCCGTCAGCTCGTACCGTGAGGCGTCCTGTTAAGTCAGGCAACGAGCGAGACCCGCACTCCTACCTGCCAGCAGTACCCTTTGGGTAGCTGGGTACATTAGGTGGACTGCCGCTGCCAAAGCGGAGGAAGGAACGGGCAACGGTAGGTCAGTATGCCCCGAATGGGCTGGGCAACACGCGGGCTACAATGGTCGAGACAATGGGAAGCCACTCCGAGAGGAGGCGCTAATCTCCTAAACTCGATCGTAGTTCGGATTGAGGGCTGAAACTCGCCCTCATGAAGCTGGATTCGGTAGTAATCGCGTGTCAGCAGCGCGCGGTGAATACGTCCCTGCTCCTTGCACACACCGCCCGTCAAATCACCCGAGTGGGGTTCGGATGAGGCCGGCATGCGCTGGTCAAATCTGGGCTCCGCAAGGGGGATTAAGTCGTAACAAGGTAGCCGTAGGGGAATCTGCGGCTGGATCACCTCCT
>AS000091|NR_028185.1|SP00006 Archaea;Euryarchaeota;Thermoplasmata;Thermoplasmatales;Thermoplasmataceae;Thermoplasma;volcanium GSS1
ATCAGGTTCCGACTAAGCCATGCAAGTCACGGGGCCGTAAGACCGGCGAACAGCTCAGTAACACGTGGATAATTTACCCTCAGGTGGGGTATAACCTCGGGAAACTGAGGCTAATCCCCCATAGTCATTACAAACTGGAACGTTGTAATGATGAAAGCTCCGGCGCCTGAGGATAAGTCTGCGGCCTATCAGGTAGTAGGTGGTGTAAAGGACCACCTAGCCTAAGACGGGTACGGGCCCTGAAAGGGGAGCCCGGAGATGGACTCTGAGACAACAGTCCAGGCCCTACGGGGCGCAGAGGCGCGAAAACTGTGCAATGCGCGAAAGCGACACGGGGAACCTGAGTGCCTTGACTTTTCGTCAAGGCTTTTCTGATGCCTAAAAAGCATCAGGAATAAGGGCTGGGCAAGACGGGTGCCAGCCGCCGCGGTAACACCCGCAGCTCGAGTGGTGATCACTTTTATTGAGTCTAAAGCGTCCGTAACCGGTCTTATAAATCTTCAGATAAATTCTCCCGCTTAACGGAAGAATTTCTGAAGAGACTGTAAGACTTGGGACCGGGTGAGGTTGAATGTACTTTCAGGGTAGGGGTAAAATCCTGTAATCCTGAAAGGACGACCGGTGGCGAAAGCGTTCAACTAGAACGGATCCGACGGTGAGGGACGAAGGCTAGGGAAGCAAACCGGATTAGATACCCGGGTAGTCCTAGCTGTAAACGCTGCCCACTTGGTGTTGCTTCTCCGTTGAGGGGGAGCAGTGCCGTAGCGAAGGTGTTAAGTGGGTCACTTGGGGAGTACGGCCGCAAGGCTGAAACTTAAAGGAATTGGCGGGGGAGCACCGCAACGGGAGGAGCGTGCGGTTTAATTGGATTCAACGCCGGAAAACTCACCGGGAGCGACCTTCGGATGAGGGTCAACCTGACGAATTTACCCGATAGAAGGAGAGGTGGTGCATGGCCGTCGTCAGCTCGTACCGTAGGGCGTTCACTTAAGTGTGATAACGAGCAAGACCCCCATCTCTAATTGCTAAGCTTTCTTAGCGGGAAGCTGCACTTTAGAGGGACCGCCAGCGCTAAGCTGGAGGAAGGAGGGGTCGACGGCAGGTCAGTACGCCCCGAATCTCCCGGGCTACACGCGCGCTACAAAGGACGGGACAATGAGTTGCAACCTCGAAAGGGGAAGCTAACCTCGAAACCCGTTCGTAGTCAGGACTGAGGGCTGTAACTCGCCCTCACGAATGTGGATTCCGTAGTAATCGTAGGTCAACAGCTACGGTGAATATGCCCCTGCTCCTTGTACACACCGCCCGTCAAACCATCCGAGCTGGTGTTGGATGAGGGTCTGTCCATTGGATGGATTCGAATCTGATGTCAGTGAGGAGGGTTAAGTCGTAACAAGGTAGCCGTAGGGGA
>AS000092|NR_074223.1|SP00006 Archaea;Euryarchaeota;Thermoplasmata;Thermoplasmatales;Thermoplasmataceae;Thermoplasma;volcanium GSS1
ATCAGGTTCCGACTAAGCCATGCAAGTCACGGGGCCGTAAGGCACCGGCGAACAGCTCAGTAACACGTGGATAATTTACCCTCAGGTGGGGTATAACCTCGGGAAACTGAGGCTAATCCCCCATAGTCATTACAAACTGGAACGTTGTAATGATGAAAGCTCCGGCGCCTGAGGATAAGTCTGCGGCCTATCAGGTAGTAGGTGGTGTAAAGGACCACCTAGCCTAAGACGGGTACGGGCCCTGAAAGGGGGAGCCCGGAGATGGACTCTGAGACAACAGTCCAGGCCCTACGGGGCGCAGCAGGCGCGAAAACTGTGCAATGCGCGAAAGCGCGACACGGGGAACCTGAGTGCCTTGACTTTTCGTCAAGGCTTTTCTGATGCCTAAAAAGCATCAGGAATAAGGGCTGGGCAAGACGGGTGCCAGCCGCCGCGGTAACACCCGCAGCTCGAGTGGTGATCACTTTTATTGAGTCTAAAGCGTCCGTAACCGGTCTTATAAATCTTCAGATAAATTCTCCCGCTTAACGGAAGAACTTCTGAAGAGACTGTAAGACTTGGGACCGGGTGAGGTTGAATGTACTTTCAGGGTAGGGGTAAAATCCTGTAATCCTGAAAGGACGACCGGTGGCGAAAGCGTTCAACTAGAACGGATCCGACGGTGAGGGACGAAGGCTAGGGGAGCAAACCGGATTAGATACCCGGGTAGTCCTAGCTGTAAACGCTGCCCACTTGGTGTTGCTTCTCCGTTGAGGGGGAGCAGTGCCGTAGCGAAGGTGTTAAGTGGGTCACTTGGGGAGTACGGCCGCAAGGCTGAAACTTAAAGGAATTGGCGGGGGAGCACCGCAACGGGAGGAGCGTGCGGTTTAATTGGATTCAACGCCGGAAAACTCACCGGGAGCGACCTTCGGATGAGGGTCAACCTGACGAATTTACCCGATAGAAGGAGAGGTGGTGCATGGCCGTCGTCAGCTCGTACCGTAGGGCGTTCACTTAAGTGTGATAACGAGCAAGACCCCCATCTCTAATTGCTAAGCTTTCTTAGCGGGAAGCTGCACTTTAGAGGGACCGCCAGCGCTAAGCTGGAGGAAGGAGGGGTCGACGGCAGGTCAGTACGCCCCGAATCTCCCGGGCTACACGCGCGCTACAAAGGACGGGACAATGAGTTGCAACCTCGAAAGGGGAAGCTAACCTCGAAACCCGTTCGTAGTCAGGACTGAGGGCTGTAACTCGCCCTCACGAATGTGGATTCCGTAGTAATCGTAGGTCAACAGCCTACGGTGAATATGCCCCTGCTCCTTGCACACACCGCCCGTCAAACCATCCGAGCTGGTGTTGGATGAGGGTCTGTCCATTGGATGGATTCGAATCTGATGTCAGTGAGGAGGGTTAAGTCGTAACAAGGTATCCGTAGGGGAACCTGCGGATGGATCACCTCCA
>AS000093|BA000011.4|SP00006 Archaea;Euryarchaeota;Thermoplasmata;Thermoplasmatales;Thermoplasmataceae;Thermoplasma;volcanium GSS1
CTGACATCAGATTCGAATCCATCCAATGGACAGACCCTCATCCAACACCAGCTCGGATGGTTTGACGGGCGGTGTGTGCAAGGAGCAGGGGCATATTCACCGTAGGCTGTTGACCTACGATTACTACGGAATCCACATTCGTGAGGGCGAGTTACAGCCCTCAGTCCTGACTACGAACGGGTTTCGAGGTTAGCTTCCCCTTTCGAGGTTGCAACTCATTGTCCCGTCCTTTGTAGCGCGCGTGTAGCCCGGGAGATTCGGGGCGTACTGACCTGCCGTCGACCCCTCCTTCCTCCAGCTTAGCGCTGGCGGTCCCTCTAAAGTGCAGCTTCCCGCTAAGAAAGCTTAGCAATTAGAGATGGGGGTCTTGCTCGTTATCACACTTAAGTGAACGCCCTACGGTACGAGCTGACGACGGCCATGCACCACCTCTCCTTCTATCGGGTAAATTCGTCAGGTTGACCCTCATCCGAAGGTCGCTCCCGGTGAGTTTTCCGGCGTTGAATCCAATTAAACCGCACGCTCCTCCCGTTGCGGTGCTCCCCCGCCAATTCCTTTAAGTTTCAGCCTTGCGGCCGTACTCCCCAAGTGACCCACTTAACACCTTCGCTACGGCACTGCTCCCCCTCAACGGAGAAGCAACACCAAGTGGGCAGCGTTTACAGCTAGGACTACCCGGGTATCTAATCCGGTTTGCTCCCCTAGCCTTCGTCCCTCACCGTCGGATCCGTTCTAGTTGAACGCTTTCGCCACCGGTCGTCCTTTCAGGATTACAGGATTTTACCCCTACCCTGAAAGTACATTCAACCTCACCCGGTCCCAAGTCTTACAGTCTCTTCAGAAGTTCTTCCGTTAAGCGGGAGAATTTATCTGAAGATTTATAAGACCGGTTACGGACGCTTTAGACTCAATAAAAGTGATCACCACTCGAGCTGCGGGTGTTACCGCGGCGGCTGGCACCCGTCTTGCCCAGCCCTTATTCCTGATGCTTTTTAGGCATCAGAAAAGCCTTGACGAAAAGTCAAGGCACTCAGGTTCCCCGTGTCGCGCTTTCGCGCATTGCACAGTTTTCGCGCCTGCTGCGCCCCGTAGGGCCTGGACTGTTGTCTCAGAGTCCATCTCCGGGCTCCCCCTTTCAGGGCCCGTACCCGTCTTAGGCTAGGTGGTCCTTTACACCACCTACTACCTGATAGGCCGCAGACTTATCCTCAGGCGCCGGAGCTTTCATCATTACAACGTTCCAGTTTGTAATGACTATGGGGGATTAGCCTCAGTTTCCCGAGGTTATACCCCACCTGAGGGTAAATTATCCACGTGTTACTGAGCTGTTCGCCGGTGCCTTACGGCCCCGTGACTTGCATGGCTTAGTCGGAACCTGATAGCAGTGACCGCCGGCAGGATCGACC
>AS000094|NC_002689.2|SP00006 Archaea;Euryarchaeota;Thermoplasmata;Thermoplasmatales;Thermoplasmataceae;Thermoplasma;volcanium GSS1
ATCAGGTTCCGACTAAGCCATGCAAGTCACGGGGCCGTAAGGCACCGGCGAACAGCTCAGTAACACGTGGATAATTTACCCTCAGGTGGGGTATAACCTCGGGAAACTGAGGCTAATCCCCCATAGTCATTACAAACTGGAACGTTGTAATGATGAAAGCTCCGGCGCCTGAGGATAAGTCTGCGGCCTATCAGGTAGTAGGTGGTGTAAAGGACCACCTAGCCTAAGACGGGTACGGGCCCTGAAAGGGGGAGCCCGGAGATGGACTCTGAGACAACAGTCCAGGCCCTACGGGGCGCAGCAGGCGCGAAAACTGTGCAATGCGCGAAAGCGCGACACGGGGAACCTGAGTGCCTTGACTTTTCGTCAAGGCTTTTCTGATGCCTAAAAAGCATCAGGAATAAGGGCTGGGCAAGACGGGTGCCAGCCGCCGCGGTAACACCCGCAGCTCGAGTGGTGATCACTTTTATTGAGTCTAAAGCGTCCGTAACCGGTCTTATAAATCTTCAGATAAATTCTCCCGCTTAACGGAAGAACTTCTGAAGAGACTGTAAGACTTGGGACCGGGTGAGGTTGAATGTACTTTCAGGGTAGGGGTAAAATCCTGTAATCCTGAAAGGACGACCGGTGGCGAAAGCGTTCAACTAGAACGGATCCGACGGTGAGGGACGAAGGCTAGGGGAGCAAACCGGATTAGATACCCGGGTAGTCCTAGCTGTAAACGCTGCCCACTTGGTGTTGCTTCTCCGTTGAGGGGGAGCAGTGCCGTAGCGAAGGTGTTAAGTGGGTCACTTGGGGAGTACGGCCGCAAGGCTGAAACTTAAAGGAATTGGCGGGGGAGCACCGCAACGGGAGGAGCGTGCGGTTTAATTGGATTCAACGCCGGAAAACTCACCGGGAGCGACCTTCGGATGAGGGTCAACCTGACGAATTTACCCGATAGAAGGAGAGGTGGTGCATGGCCGTCGTCAGCTCGTACCGTAGGGCGTTCACTTAAGTGTGATAACGAGCAAGACCCCCATCTCTAATTGCTAAGCTTTCTTAGCGGGAAGCTGCACTTTAGAGGGACCGCCAGCGCTAAGCTGGAGGAAGGAGGGGTCGACGGCAGGTCAGTACGCCCCGAATCTCCCGGGCTACACGCGCGCTACAAAGGACGGGACAATGAGTTGCAACCTCGAAAGGGGAAGCTAACCTCGAAACCCGTTCGTAGTCAGGACTGAGGGCTGTAACTCGCCCTCACGAATGTGGATTCCGTAGTAATCGTAGGTCAACAGCCTACGGTGAATATGCCCCTGCTCCTTGCACACACCGCCCGTCAAACCATCCGAGCTGGTGTTGGATGAGGGTCTGTCCATTGGATGGATTCGAATCTGATGTCAGTGAGGAGGGTTAAGTCGTAACAAGGTATCCGTA
>AS000095|NG_041958.1|SP00007 Archaea;Crenarchaeota;Thermoprotei;Thermoproteales;Thermoproteaceae;Pyrobaculum;aerophilum str. IM2
AAACCGGTTGATCCTGCCGGACCCGACCGCTATCGGGGTAGGGCTAAGCCATGCGAGTCGCGCGCCCGGGGGCGCCCGGGAGCGGCGCACGGCTCAGTAACACGTGCCTAACCTAACCTCGGGAGGGGGACACCCCCGGGAAACTGGGGTCAATCCCCCATAGGGGAAGGGCGCTGGAAGGCCCCTTCCCCGAAAGGGATGGCGGCCGATCCGCCGCCGTCCGCCCGAGGGTGGGGGCACGGCCCATCAGGTAGTTGGCGGGTTAAAGGCCCGCCAAGCCGAAGACGGGTAGGGGCGGTGAGAGCCGCGAGCCCCGAGATCGGCACTGAGACAAGGGCCGAGGCCCTACGGGGTGCAGCAGGCGCGAATACTCCGCAAATGGGGGAAGGCCGGCTCCTCATGACGGAGGAATTTAACCTAAATGAAGTCAAATATTCGAAATTTGACAAGAAACGTAACATCAGAGTGCCGGACAAGCCAACAGAACTTCTAGCAGAGGAGATAGCAATACACTTAGGAGACGGCTACCTTTTTTACGACGAAGAGGATAATAGCTATAGATACGGCGTTGGGCTTAATCCAAAAACCGAGGTTGAATACGCATACGCCGTAGCGGAGTTAATAGGGGAAGTATATGGTTATAAACCTCCGGTAAGAAAGGCGCGTATTGAGATAATGTCCCTAGCGATAGGGACGTTTAAACACAAAGTGCTCGGTTTTCCTATAGGCACCAGGACGGGAAACGAGAAGATGCCTCGGATAGGTTGGATATTACAAGATGAGAAATTCGCCACGGCGATCATAAGAGGGCTTTTAGATACCGAAGGATCGGTGAAAAAGATATCTAGGACTTTGGGGATTGTTGTGAAGCAGAGAAACAAGGATATCGCTATGTTCTACGCCCAGTGTATTTCTCTATTGGGTTTCACTCCACGAATATACCAATGGAACGAAAAGAACAAGCCTATCTACGCCGTCGTGGTACTGGGCAAGGATGTGGTAGAAGACTTCCTCCGGACTATAAAACCCAGAAATCCCTCTAAGACCCCCTCTTTTTAGTCTTCCTCTCACGCCGGCCTCCTCCAGCGGAATGCGGGCAACCGCGACGGGGCTACCCCGAGTGCCGGGCGAAGAGCCCGGCTTTTGCCCGGTCTAAAACGCCGGGCGAATAAGCGGGGGGCAAGTCTGGTGTCAGCCGCCGCGGTAATACCAGCTCCGCGAGTGGTCGGGGTGTTTACTGGGCTTAAAGCGCCCGTAGCCGGCCCGGCAAGTCGCTCCTGAAATCCCCGGGCTCAACCCGGGGGCGGGGGGCGATACTGCCGGGCTAGGGGGCGGGAGAGGCCGCCGGTACTCCGGGGGTAGGGGCGAAATCCGTTAATCCCCGGAGGACCACCAGTGGCGAAAGCGGGCGGCCAGAACGCGCCCGACGGTGAGGGGCGAAAGCCGGGGGAGCAAAGGGGATTAGATACCCCTGTAGTCCCGGCCGTAAACGATGCGGGCTAGCTGTCGGTCGGGCTTAGGGCCCGGCCGGTGGCGAAGGGAAACCGTTAAGCCCGCCGCCTGGGGAGTACGGCCGCAAGGCTGAAACTTAAAGGAATTGGCGGGGGGGCACCACAAGGGGTGAAGCTTGCGGCTTAATTGGAGTCAACGCCGGAAACCTCACCCGGGGCGACAGCAGGATGAAGGCCAGGCTAACGACCTTGCCGGACGAGCTGAGAGGAGGTGCATGGCCGTCGTCAGCTCGTGCCGTGAGGTGTCCGGTTAAGTCCGGCAACGAGCGAGACCCCCGCCCCTAGTTGCTACCCCGTCCTTCGGGACGGGGGGCACACTAGGGGGACTGCCGGCGTAAGCCGGAGGAAGGAGGGGGCCACGGCAGGTCAGTATGCCCCGAAACCCCGGGGCTGCACGCGAGCTGCAATGGCGGGGACAGCGGGATCCGACCCCGAAAGGGGGAGGCAATCCCGTAAACCCCGCCCCAGTAGGGATCGAGGGTTGCAACTCGCCCTCGTGAACGTGGAATCCCTAGTAACCGCGTGTCACCAACGCGCGGTGAATACGTCCCTGCCCCTTGCACACACCGCCCGTCGCACCACCCGAGGGAGCCCTCTGCGAGGCCCCTCGCCGAAGAGGTGGGGGGACGAGCAGGGGGCTCCCAAGGGGGGTGAAGTCGTAACAAGGTAGCCGTAGGGGAACCTGCGGCTGGATCACCTC
>AS000096|NC_003364.1|SP00007 Archaea;Crenarchaeota;Thermoprotei;Thermoproteales;Thermoproteaceae;Pyrobaculum;aerophilum str. IM2
-----GGTTGATCCTGCCGGACCCGACCGCTATCGGGGTAGGGCTAAGCCATGCGAGTCGCGCGCCCGGGGGCGCCCGGGAGCGGCGCACGGCTCAGTAACACGTGCCTAACCTAACCTCGGGAGGGGGACACCCCCGGGAAACTGGGGTCAATCCCCCATAGGGGAAGGGCGCTGGAAGGCCCCTTCCCCGAAAGGGATGGCGGCCGATCCGCCGCCGTCCGCCCGAGGGTGGGGGCACGGCCCATCAGGTAGTTGGCGGGTTAAAGGCCCGCCAAGCCGAAGACGGGTAGGGGCGGTGAGAGCCGCGAGCCCCGAGATCGGCACTGAGACAAGGGCCGAGGCCCTACGGGGTGCAGCAGGCGCGAATACTCCGCAAATGGGGGAAGGCCGGCTCCTCATGACGGAGGAATTTAACCTAAATGAAGTCAAATATTCGAAATTTGACAAGAAACGTAACATCAGAGTGCCGGACAAGCCAACAGAACTTCTAGCAGAGGAGATAGCAATACACTTAGGAGACGGCTACCTTTTTTACGACGAAGAGGATAATAGCTATAGATACGGCGTTGGGCTTAATCCAAAAACCGAGGTTGAATACGCATACGCCGTAGCGGAGTTAATAGGGGAAGTATATGGTTATAAACCTCCGGTAAGAAAGGCGCGTATTGAGATAATGTCCCTAGCGATAGGGACGTTTAAACACAAAGTGCTCGGTTTTCCTATAGGCACCAGGACGGGAAACGAGAAGATGCCTCGGATAGGTTGGATATTACAAGATGAGAAATTCGCCACGGCGATCATAAGAGGGCTTTTAGATACCGAAGGATCGGTGAAAAAGATATCTAGGACTTTGGGGATTGTTGTGAAGCAGAGAAACAAGGATATCGCTATGTTCTACGCCCAGTGTATTTCTCTATTGGGTTTCACTCCACGAATATACCAATGGAACGAAAAGAACAAGCCTATCTACGCCGTCGTGGTACTGGGCAAGGATGTGGTAGAAGACTTCCTCCGGACTATAAAACCCAGAAATCCCTCTAAGACCCCCTCTTTTTAGTCTTCCTCTCACGCCGGCCTCCTCCAGCGGAATGCGGGCAACCGCGACGGGGCTACCCCGAGTGCCGGGCGAAGAGCCCGGCTTTTGCCCGGTCTAAAACGCCGGGCGAATAAGCGGGGGGCAAGTCTGGTGTCAGCCGCCGCGGTAATACCAGCTCCGCGAGTGGTCGGGGTGTTTACTGGGCTTAAAGCGCCCGTAGCCGGCCCGGCAAGTCGCTCCTGAAATCCCCGGGCTCAACCCGGGGGCGGGGGGCGATACTGCCGGGCTAGGGGGCGGGAGAGGCCGCCGGTACTCCGGGGGTAGGGGCGAAATCCGTTAATCCCCGGAGGACCACCAGTGGCGAAAGCGGGCGGCCAGAACGCGCCCGACGGTGAGGGGCGAAAGCCGGGGGAGCAAAGGGGATTAGATACCCCTGTAGTCCCGGCCGTAAACGATGCGGGCTAGCTGTCGGTCGGGCTTAGGGCCCGGCCGGTGGCGAAGGGAAACCGTTAAGCCCGCCGCCTGGGGAGTACGGCCGCAAGGCTGAAACTTAAAGGAATTGGCGGGGGGGCACCACAAGGGGTGAAGCTTGCGGCTTAATTGGAGTCAACGCCGGAAACCTCACCCGGGGCGACAGCAGGATGAAGGCCAGGCTAACGACCTTGCCGGACGAGCTGAGAGGAGGTGCATGGCCGTCGTCAGCTCGTGCCGTGAGGTGTCCGGTTAAGTCCGGCAACGAGCGAGACCCCCGCCCCTAGTTGCTACCCCGTCCTTCGGGACGGGGGGCACACTAGGGGGACTGCCGGCGTAAGCCGGAGGAAGGAGGGGGCCACGGCAGGTCAGTATGCCCCGAAACCCCGGGGCTGCACGCGAGCTGCAATGGCGGGGACAGCGGGATCCGACCCCGAAAGGGGGAGGCAATCCCGTAAACCCCGCCCCAGTAGGGATCGAGGGTTGCAACTCGCCCTCGTGAACGTGGAATCCCTAGTAACCGCGTGTCACCAACGCGCGGTGAATACGTCCCTGCCCCTTGCACACACCGCCCGTCGCACCACCCGAGGGAGCCCTCTGCGAGGCCCCTCGCCGAAGAGGTGGGGGGACGAGCAGGGGGCTCCCAAGGGGGGTGAAGTCGTAACAAGGTAGCCGTA
>AS000097|NR_074539.1|SP00008 Archaea;Euryarchaeota;Methanopyri;Methanopyrales;Methanopyraceae;Methanopyrus;kandleri AV19
ACTCCGGTTGATCCTGCCGGAGGCCACCGCTATCGGGGTCCGACTAAGCCATGCAAGTCGAGGGCCGCCCGGCAATGGGGGCGGCCCGGCGGACGGCTCAGTAACACGTGGGTAACCTACCCTCGGGACGGGGATAACCCCGGCGAAAGTGGGGCTAATCCCCGATAGGCGGGGCGGCCTGGAACGGTCCTCCGCCGAAAGGGCCCGGGCCCATGCCGCCCGGGTCCGCCCGAGGATGGGCCTGCGGCCGATTAGGTAGTTGGCGGGGTAACGGCCCGCCAAGCCGATAATCGGTACGGGCGGTGAGAGCCGGAGCCCGGAGACGGGGACTGAGACAAGGCCCCGGGCCCTACGGGGCGCAGCAGGCGCGAAACCTCCGCAATGCGGGCAACCGCGACGGGGGGACCCCGAGTGCCGTCGGGGCAAAGCCCCGGCGGCTGTACCGGGGTGTAAAAAGCCCCGGGTAGAAAGCGGCGGGCAAGACCGCTGCCAGCCGCCGCGGTAATAGCGGCGCCGCAAGTGGTGGCCGCTTTTATTGGGCCTAAAGGGGCCGTAGCCGGTCCCGTGGGTCCCCGCCGAAAGCCCGCGGCTTAACCGCGGGAGTCGGCGGGGAAACTGCGGGACTTGGGACCGGGAGAGGCCGGAGGTACCCCCGGGGTAGGGGTGAAATCCTGTCATCCCGGGGGGACCGCCAGTGGCGAAGGCGTCCGGCTGGAACGGGTCCGACGGTGAGGGCCGAAAGCCGGGGGAGCAAACCGGATTAGATACCCGGGTAGTCCCGGCTGTAAACGATGCGGACTAGGTGTTGGGGCGGCCACGAGCCGCCCCAGTGCCGTAGGGAAGCCGTTAAGTCCGCCGCCTGGGGAGTACGGCCGCAAGGCTGAAACTTAAAGGAATTGGCGGGGGAGCACCACAACCGGTGGAGCCTGCGGTTTAATTGGATTCAACGCCGGAAACCTTACCGGGGGCGACAGCAGGATGAAGGCCAGGTTGACGACCTTGCCGGACGAGCTGAGAGGAGGTGCATGGCCGCCGTCAGCTCGTGCCGTGAGGTGTCCTGTTAAGTCAGGTAACGAGCGAGACCCCCGCCCGCAGTTGCCAGCGGGCCCCGTAAGGGGCGCCGGGCACTCTGCGGGGATCGCCGCCGTTAAGGCGGATGAAAGTGGGGGCGACGGCAGGTCCGTATGCCCCGAAACCCCCGGGCTACACGCGGGCTACAATGGCGGGGACAATGGGATCCGACCCCGAAAGGGGGAGGAAATCCCCTAAACCCCGTCGTAGTTCGGATTGCGGGCTGCAACTCGCCCGCATGAAGGTGGAATCGGTAGTAACCGTGCCTCAGAATGGCACGGTGAATACGTCCCTGCTCCTTGCACACACCGCCCGTCACGCCACCCGAGCCCCCCGGGGGCAAGCCCCCGGTCCGCAAGGGCTGGGGGCGAGCCCCCGGGGGGTGAGGGGGGCGAAGTCGTAACAAGGTAGCCGTAGGGGAACCTGCGGCTGGATCACCTC
>AS000098|CP019470.1|SP00008 Archaea;Euryarchaeota;Methanopyri;Methanopyrales;Methanopyraceae;Methanopyrus;kandleri AV19
ACCTTGTTACGACTTCGCCCCCCTCACCCCCCGGGGACTCGCCCCCAGCCCTTGCGGACCGGGGGCTTGCCCCCGGGGGGCTCGGGTGGCGTGACGGGCGGTGTGTGCAAGGAGCAGGGACGTATTCACCGTGCCATTCTGAGGCACGGTTACTACCGATTCCACCTTCATGCGGGCGAGTTGCAGCCCGCAATCCGAACTACGACGGGGTTTAGGGGATTTCCTCCCCCTTTCGGGGTCGGATCCCATTGTCCCCGCCATTGTAGCCCGCGTGTAGCCCGGGGGTTTCGGGGCATACGGACCTGCCGTCGCCCCCACTTTCATCCGCCTTAACGGCGGCGATCCCCGCAGAGTGCCCGGCGCCCCTTACGGGGCCCGCTGGCAACTGCGGGCGGGGGTCTCGCTCGTTACCTGACTTAACAGGACACCTCACGGCACGAGCTGACGGCGGCCATGCACCTCCTCTCAGCTCGTCCGGCAAGGTCGTCAACCTGGCCTTCATCCTGCTGTCGCCCCCGGTAAGGTTTCCGGCGTTGAATCCAATTAAACCGCAGGCTCCACCGGTTGTGGTGCTCCCCCGCCAATTCCTTTAAGTTTCAGCCTTGCGGCCGTACTCCCCAGGCGGCGGACTTAACGGCTTCCCTACGGCACTGGGGCGGCTCGTGGCCGCCCCAACACCTAGTCCGCATCGTTTACAGCCGGGACTACCCGGGTATCTAATCCGGTTTGCTCCCCCGGCTTTCGGCCCTCACCGTCGGACCCGTTCCAGCCGGACGCCTTCGCCACTGGCGGTCCCCCCGGGATGACAGGATTTCACCCCTACCCCGGGGGTACCTCCGGCCTCTCCCGGTCCCAAGTCCCGCAGTTTCCCCGCCGACTCCCGCGGTTAAGCCGCGGGCTTTCGGCGGGGACCCACGGGACCGGCTACGGCCCCTTTAGGCCCAATAAAAGCGGCCACCACTTGCGGCGCCGCTATTACCGCGGCGGCTGGCAGCGGTCTTGCCCGCCGCTTTCTACCCGGGGCTTTTTACACCCCGGTACAGCCGCCGGGGCTTTGCCCCGACGGCACTCGGGGTCCCCCCGTCGCGGTTGCCCGCATTGCGGAGGTTTCGCGCCTGCTGCGCCCCGTAGGGCCCGGGGCCTTGTCTCAGTCCCCGTCTCCGGGCTCCGGCTCTCACCGCCCGTACCGATTATCGGCTTGGCGGGCCGTTACCCCGCCAACTACCTAATCGGCCGCAGGCCCATCCTCGGGCGGACCCGGGCGGCATGGGCCCGGGCCCTTTCGGCGGAGGACCGTTCCAGGCCGCCCCGCCTATCGGGGATTAGCCCCACTTTCGCGGGGTTATCCCCGTCCCGAGGGTAGGTTACCCACGTGTTACTGAGCCGTCCGCCGGGCCGCCCCCATAGCCGGGCGGCCCTCGACTTGCATGGCTTAGTCGGACCCCGATAGCGGTGGCCTCCGGCAGGATCAACC
>AS000099|AE009439.1|SP00008 Archaea;Euryarchaeota;Methanopyri;Methanopyrales;Methanopyraceae;Methanopyrus;kandleri AV19
ACCTTGTTACGACTTCGCCCCCCTCACCCCCCGGGGGCTCGCCCCCAGCCCTTGCGGACCGGGGGCTTGCCCCCGGGGGGCTCGGGTGGCGTGACGGGCGGTGTGTGCAAGGAGCAGGGACGTATTCACCGTGCCATTCTGAGGCACGGTTACTACCGATTCCACCTTCATGCGGGCGAGTTGCAGCCCGCAATCCGAACTACGACGGGGTTTAGGGGATTTCCTCCCCCTTTCGGGGTCGGATCCCATTGTCCCCGCCATTGTAGCCCGCGTGTAGCCCGGGGGTTTCGGGGCATACGGACCTGCCGTCGCCCCCACTTTCATCCGCCTTAACGGCGGCGATCCCCGCAGAGTGCCCGGCGCCCCTTACGGGGCCCGCTGGCAACTGCGGGCGGGGGTCTCGCTCGTTACCTGACTTAACAGGACACCTCACGGCACGAGCTGACGGCGGCCATGCACCTCCTCTCAGCTCGTCCGGCAAGGTCGTCAACCTGGCCTTCATCCTGCTGTCGCCCCCGGTAAGGTTTCCGGCGTTGAATCCAATTAAACCGCAGGCTCCACCGGTTGTGGTGCTCCCCCGCCAATTCCTTTAAGTTTCAGCCTTGCGGCCGTACTCCCCAGGCGGCGGACTTAACGGCTTCCCTACGGCACTGGGGCGGCTCGTGGCCGCCCCAACACCTAGTCCGCATCGTTTACAGCCGGGACTACCCGGGTATCTAATCCGGTTTGCTCCCCCGGCTTTCGGCCCTCACCGTCGGACCCGTTCCAGCCGGACGCCTTCGCCACTGGCGGTCCCCCCGGGATGACAGGATTTCACCCCTACCCCGGGGGTACCTCCGGCCTCTCCCGGTCCCAAGTCCCGCAGTTTCCCCGCCGACTCCCGCGGTTAAGCCGCGGGCTTTCGGCGGGGACCCACGGGACCGGCTACGGCCCCTTTAGGCCCAATAAAAGCGGCCACCACTTGCGGCGCCGCTATTACCGCGGCGGCTGGCAGCGGTCTTGCCCGCCGCTTTCTACCCGGGGCTTTTTACACCCCGGTACAGCCGCCGGGGCTTTGCCCCGACGGCACTCGGGGTCCCCCCGTCGCGGTTGCCCGCATTGCGGAGGTTTCGCGCCTGCTGCGCCCCGTAGGGCCCGGGGCCTTGTCTCAGTCCCCGTCTCCGGGCTCCGGCTCTCACCGCCCGTACCGATTATCGGCTTGGCGGGCCGTTACCCCGCCAACTACCTAATCGGCCGCAGGCCCATCCTCGGGCGGACCCGGGCGGCATGGGCCCGGGCCCTTTCGGCGGAGGACCGTTCCAGGCCGCCCCGCCTATCGGGGATTAGCCCCACTTTCGCCGGGGTTATCCCCGTCCCGAGGGTAGGTTACCCACGTGTTACTGAGCCGTCCGCCGGGCCGCCCCCATTGCCGGGCGGCCCTCGACTTGCATGGCTTAGTCGGACCCCGATAGCGGTGGCCTCCGGCAGGATCAACC
>AS000100|NC_003551.1|SP00008 Archaea;Euryarchaeota;Methanopyri;Methanopyrales;Methanopyraceae;Methanopyrus;kandleri AV19
-----GGTTGATCCTGCCGGAGGCCACCGCTATCGGGGTCCGACTAAGCCATGCAAGTCGAGGGCCGCCCGGCAATGGGGGCGGCCCGGCGGACGGCTCAGTAACACGTGGGTAACCTACCCTCGGGACGGGGATAACCCCGGCGAAAGTGGGGCTAATCCCCGATAGGCGGGGCGGCCTGGAACGGTCCTCCGCCGAAAGGGCCCGGGCCCATGCCGCCCGGGTCCGCCCGAGGATGGGCCTGCGGCCGATTAGGTAGTTGGCGGGGTAACGGCCCGCCAAGCCGATAATCGGTACGGGCGGTGAGAGCCGGAGCCCGGAGACGGGGACTGAGACAAGGCCCCGGGCCCTACGGGGCGCAGCAGGCGCGAAACCTCCGCAATGCGGGCAACCGCGACGGGGGGACCCCGAGTGCCGTCGGGGCAAAGCCCCGGCGGCTGTACCGGGGTGTAAAAAGCCCCGGGTAGAAAGCGGCGGGCAAGACCGCTGCCAGCCGCCGCGGTAATAGCGGCGCCGCAAGTGGTGGCCGCTTTTATTGGGCCTAAAGGGGCCGTAGCCGGTCCCGTGGGTCCCCGCCGAAAGCCCGCGGCTTAACCGCGGGAGTCGGCGGGGAAACTGCGGGACTTGGGACCGGGAGAGGCCGGAGGTACCCCCGGGGTAGGGGTGAAATCCTGTCATCCCGGGGGGACCGCCAGTGGCGAAGGCGTCCGGCTGGAACGGGTCCGACGGTGAGGGCCGAAAGCCGGGGGAGCAAACCGGATTAGATACCCGGGTAGTCCCGGCTGTAAACGATGCGGACTAGGTGTTGGGGCGGCCACGAGCCGCCCCAGTGCCGTAGGGAAGCCGTTAAGTCCGCCGCCTGGGGAGTACGGCCGCAAGGCTGAAACTTAAAGGAATTGGCGGGGGAGCACCACAACCGGTGGAGCCTGCGGTTTAATTGGATTCAACGCCGGAAACCTTACCGGGGGCGACAGCAGGATGAAGGCCAGGTTGACGACCTTGCCGGACGAGCTGAGAGGAGGTGCATGGCCGCCGTCAGCTCGTGCCGTGAGGTGTCCTGTTAAGTCAGGTAACGAGCGAGACCCCCGCCCGCAGTTGCCAGCGGGCCCCGTAAGGGGCGCCGGGCACTCTGCGGGGATCGCCGCCGTTAAGGCGGATGAAAGTGGGGGCGACGGCAGGTCCGTATGCCCCGAAACCCCCGGGCTACACGCGGGCTACAATGGCGGGGACAATGGGATCCGACCCCGAAAGGGGGAGGAAATCCCCTAAACCCCGTCGTAGTTCGGATTGCGGGCTGCAACTCGCCCGCATGAAGGTGGAATCGGTAGTAACCGTGCCTCAGAATGGCACGGTGAATACGTCCCTGCTCCTTGCACACACCGCCCGTCACGCCACCCGAGCCCCCCGGGGGCAAGCCCCCGGTCCGCAAGGGCTGGGGGCGAGCCCCCGGGGGGTGAGGGGGGCGAAGTCGTAACAAGGTAGCCGTA
>AS000101|CP019436.1|SP00008 Archaea;Euryarchaeota;Methanopyri;Methanopyrales;Methanopyraceae;Methanopyrus;kandleri AV19
ACCTTGTTACGACTTCGCCCCCCTCACCCCCCGGGGGCTCGCCCCCAGCCCTTGCGGACCGGGGGCTTGCCCCCGGGGGGCTCGGGTGGCGTGACGGGCGGTGTGTGCAAGGAGCAGGGACGTATTCACCGTGCCATTCTGAGGCACGGTTACTACCGATTCCACCTTCATGCGGGCGAGTTGCAGCCCGCAATCCGAACTACGACGGGGTTTAGGGGATTTCCTCCCCCTTTCGGGGTCGGATCCCATTGTCCCCGCCATTGTAGCCCGCGTGTAGCCCGGGGGTTTCGGGGCATACGGACCTGCCGTCGCCCCCACTTTCATCCGCCTTAACGGCGGCGATCCCCGCAGAGTGCCCGGCGCCCCTTACGGGGCCCGCTGGCAACTGCGGGCGGGGGTCTCGCTCGTTACCTGACTTAACAGGACACCTCACGGCACGAGCTGACGGCGGCCATGCACCTCCTCTCAGCTCGTCCGGCAAGGTCGTCAACCTGGCCTTCATCCTGCTGTCGCCCCCGGTAAGGTTTCCGGCGTTGAATCCAATTAAACCGCAGGCTCCACCGGTTGTGGTGCTCCCCCGCCAATTCCTTTAAGTTTCAGCCTTGCGGCCGTACTCCCCAGGCGGCGGACTTAACGGCTTCCCTACGGCACTGGGGCGGCTCGTGGCCGCCCCAACACCTAGTCCGCATCGTTTACAGCCGGGACTACCCGGGTATCTAATCCGGTTTGCTCCCCCGGCTTTCGGCCCTCACCGTCGGACCCGTTCCAGCCGGACGCCTTCGCCACTGGCGGTCCCCCCGGGATGACAGGATTTCACCCCTACCCCGGGGGTACCTCCGGCCTCTCCCGGTCCCAAGTCCCGCAGTTTCCCCGCCGACTCCCGCGGTTAAGCCGCGGGCTTTCGGCGGGGACCCACGGGACCGGCTACGGCCCCTTTAGGCCCAATAAAAGCGGCCACCACTTGCGGCGCCGCTATTACCGCGGCGGCTGGCAGCGGTCTTGCCCGCCGCTTTCTACCCGGGGCTTTTTACACCCCGGTACAGCCGCCGGGGCTTTGCCCCGACGGCACTCGGGGTCCCCCCGTCGCGGTTGCCCGCATTGCGGAGGTTTCGCGCCTGCTGCGCCCCGTAGGGCCCGGGGCCTTGTCTCAGTCCCCGTCTCCGGGCTCCGGCTCTCACCGCCCGTACCGATTATCGGCTTGGCGGGCCGTTACCCCGCCAACTACCTAATCGGCCGCAGGCCCATCCTCGGGCGGACCCGGGCGGCATGGGCCCGAGCCCTTTCGGCGGAGGACCGTTCCAGGCCGCCCCGCCTATCGGGGATTAGCCCCACTTTCGCGGGGTTATCCCCGTCCCGAGGGTAGGTTACCCACGTGTTACTGAGCCGTCCGCCGGGCCGCCCCCATAGCCGGGCGGCCCTCGACTTGCATGGCTTAGTCGGACCCCGATAGCGGTGGCCTCCGGCAGGATCAACC
>AS000102|NR_074110.1|SP00009 Archaea;Euryarchaeota;Methanomicrobia;Methanosarcinales;Methanosarcinaceae;Methanosarcina;acetivorans C2A
ATTCTGGTTGATCCTGCCAGAGGTTACTGCTATCGGTGTTCGCCTAAGCCATGCGAGTCATATGTTCTTTGTGAACATGGCGTACTGCTCAGTAACACGTGGATAACCTGCCCTTGGGTCCGGCATAACCCCGGGAAACTGGGGATAATACCGGATAACGCACATATGCTGGAATGCTTTCTGCGTAAAACGGATTCGTCTGCCCAAGGATGGGTCTGCGGCCTATCAGGTAGTAGTGGGTGTAACGTACCTACTAGCCGACAACGGGTACGGGTTGTGAGAGCAAGAGCCCGGAGATGGATTCTGAGACATGAATCCAGGCCCTACGGGGCGCAGCAGGCGCGAAAACTTTACAATGCGGGAAACCGTGATAAGGGGACACCGAGTGCCAGCATCATATGCTGGCTGTCCGGATGTGTAAAATACATCTGTTAGCAAGGGCCGGGCAAGACCGGTGCCAGCCGCCGCGGTAACACCGGCGGCCCGAGTGGTGATCGTGATTATTGGGTCTAAAGGGTCCGTAGCCGGTTTGGTCAGTCCTCCGGGAAATCTGACAGCTCAACTGTTAGGCTTTCGGGGGATACTGCCAGACTTGGAACCGGGAGAGGTAAGAGGTACTACAGGGGTAGGAGTGAAATCTTGTAATCCCTGTGGGACCACCTGTGGCGAAGGCGTCTTACCAGAACGGGTTCGACGGTGAGGGACGAAAGCTGGGGGCACGAACCGGATTAGATACCCGGGTAGTCCCAGCCGTAAACGATGCTCGCTAGGTGTCAGGCATGGCGCGACCGTGTCTGGTGCCGCAGGGAAGCCGTGAAGCGAGCCACCTGGGAAGTACGGCCGCAAGGCTGAAACTTAAAGGAATTGGCGGGGGAGCACAACAACGGGTGGAGCCTGCGGTTTAATTGGACTCAACGCCGGACAACTCACCGGGGACGACAGCAATATGTAGGCCAGGCCGAAGACCTTGCCTGAATCGCTGAGAGGAGGTGCATGGCCGTCGCCAGTTCGTACTGTGAAGCATCCTGTTAAGTCAGGCAACGAGCGAGACCCGTGCCCACTGTTACCAGCATGTCCTCCGGGACGATGGGTACTCTGTGGGGACCGCCGGTGTTAAATCGGAGGAAGGTGCGGGCCACGGTAGGTCAGTATGCCCCGAATTTCCCGGGCTACACGCGGGCTACAATGAATGGGACAATGGGTCCCTCCCCTGAAAAGGGCTGGTAATCTCACAAACCCATCCGTAGTTCGGATCGAGGGCTGTAACTCGCCCTCGTGAAGCTGGAATCCGTAGTAATCGCGTTTCAATATAGCGCGGTGAATACGTCCCTGCTCCTTGCACACACCGCCCGTCAAACCACCCGAGTGAGGTATGGGTGAGGGCACGGACTTCGTGCCGTGTTCGAACCTGAATTTTGCAAGGGGGGTTAAGTCGTAACAAGGTAGCCGTAGGGGAATCTGCGGCTGGATCACCTCCT
>AS000103|AE010299.1|SP00009 Archaea;Euryarchaeota;Methanomicrobia;Methanosarcinales;Methanosarcinaceae;Methanosarcina;acetivorans C2A
ACCTTGTTACGACTTAACCCCCCTTGCAAAATTCAGGTTCGAACACGGCACGAAGTCCGTGCCCTCACCCATACCTCACTCGGGTGGTTTGACGGGCGGTGTGTGCAAGGAGCAGGGACGTATTCACCGCGCTATATTGAAACGCGATTACTACGGATTCCAGCTTCAAGAGGGCGAGTTACAGCCCTCGATCCGAACTACGGATGGGTTTGTGAGATTACCAGCCCTTTTCAGGGGAGGGACCCATTGTCCCATTCATTGTAGCCCGCGTGTAGCCCGGGAAATTCGGGGCATACTGACCTACCGTGGCCCGCACCTTCCTCCGATTTAACACCGGCGGTCCCCACAGAGTACCCATCGTCCCGGAGGACATGCTGGTAACAGTGGGCACGGGTCTCGCTCGTTGCCTGACTTAACAGGATGCTTCACAGTACGAACTGGCGACGGCCATGCACCTCCTCTCAGCGATTCAGGCAAGGTCTTCGGCCTGGCCTACATATTGCTGTCGTCCCCGGTGAGTTGTCCGGCGTTGAGTCCAATTAAACCGCAGGCTCCACCCGTTGTTGTGCTCCCCCGCCAATTCCTTTAAGTTTCAGCCTTGCGGCCGTACTTCCCAGGTGGCTCGCTTCACGGCTTCCCTGCGGCACCAGACACGGTCGCGCCATGCCTGACACCTAGCGAGCATCGTTTACGGCTGGGACTACCCGGGTATCTAATCCGGTTCGTGCCCCCAGCTTTCGTCCCTCACCGTCGAACCCGTTCTGGTAAGACGCCTTCGCCACAGGTGGTCCCACAGGGATTACAAGATTTCACTCCTACCCCTGTAGTACCTCTTACCTCTCCCGGTTCCAAGTCTGGCAGTATCCCCCGAAAGCCTAACAGTTGAGCTGTCAGATTTCCCGGAGGACTGACCAAACCGGCTACGGACCCTTTAGACCCAATAATCACGATCACCACTCGGGCCGCCGGTGTTACCGCGGCGGCTGGCACCGGTCTTGCCCGGCCCTTGCTAACAGATGTATTTTACACATCCGGACAGCCAGCATATGATGCTGGCACTCGGTGTCCCCTTATCACGGTTTCCCGCATTGTAAAGTTTTCGCGCCTGCTGCGCCCCGTAGGGCCTGGATTCATGTCTCAGAATCCATCTCCGGGCTCTTGCTCTCACAACCCGTACCCGTTGTCGGCTAGTAGGTACGTTACACCCACTACTACCTGATAGGCCGCAGACCCATCCTTGGGCAGACGAATCCGTTTTACGCAGAAAGCATTCCAGCATATGTGCGTTATCCGGTATTATCCCCAGTTTCCCGGGGTTATGCCGGACCCAAGGGCAGGTTATCCACGTGTTACTGAGCAGTACGCCATGTTCACAAAGAACATATGACTCGCATGGCTTAGGCGAACACCGATAGCAGTAACCTCTGGCAGGATCAACC
>AS000104|NC_003552.1|SP00009 Archaea;Euryarchaeota;Methanomicrobia;Methanosarcinales;Methanosarcinaceae;Methanosarcina;acetivorans C2A
-----GGTTGATCCTGCCAGAGGTTACTGCTATCGGTGTTCGCCTAAGCCATGCGAGTCATATGTTCTTTGTGAACATGGCGTACTGCTCAGTAACACGTGGATAACCTGCCCTTGGGTCCGGCATAACCCCGGGAAACTGGGGATAATACCGGATAACGCACATATGCTGGAATGCTTTCTGCGTAAAACGGATTCGTCTGCCCAAGGATGGGTCTGCGGCCTATCAGGTAGTAGTGGGTGTAACGTACCTACTAGCCGACAACGGGTACGGGTTGTGAGAGCAAGAGCCCGGAGATGGATTCTGAGACATGAATCCAGGCCCTACGGGGCGCAGCAGGCGCGAAAACTTTACAATGCGGGAAACCGTGATAAGGGGACACCGAGTGCCAGCATCATATGCTGGCTGTCCGGATGTGTAAAATACATCTGTTAGCAAGGGCCGGGCAAGACCGGTGCCAGCCGCCGCGGTAACACCGGCGGCCCGAGTGGTGATCGTGATTATTGGGTCTAAAGGGTCCGTAGCCGGTTTGGTCAGTCCTCCGGGAAATCTGACAGCTCAACTGTTAGGCTTTCGGGGGATACTGCCAGACTTGGAACCGGGAGAGGTAAGAGGTACTACAGGGGTAGGAGTGAAATCTTGTAATCCCTGTGGGACCACCTGTGGCGAAGGCGTCTTACCAGAACGGGTTCGACGGTGAGGGACGAAAGCTGGGGGCACGAACCGGATTAGATACCCGGGTAGTCCCAGCCGTAAACGATGCTCGCTAGGTGTCAGGCATGGCGCGACCGTGTCTGGTGCCGCAGGGAAGCCGTGAAGCGAGCCACCTGGGAAGTACGGCCGCAAGGCTGAAACTTAAAGGAATTGGCGGGGGAGCACAACAACGGGTGGAGCCTGCGGTTTAATTGGACTCAACGCCGGACAACTCACCGGGGACGACAGCAATATGTAGGCCAGGCCGAAGACCTTGCCTGAATCGCTGAGAGGAGGTGCATGGCCGTCGCCAGTTCGTACTGTGAAGCATCCTGTTAAGTCAGGCAACGAGCGAGACCCGTGCCCACTGTTACCAGCATGTCCTCCGGGACGATGGGTACTCTGTGGGGACCGCCGGTGTTAAATCGGAGGAAGGTGCGGGCCACGGTAGGTCAGTATGCCCCGAATTTCCCGGGCTACACGCGGGCTACAATGAATGGGACAATGGGTCCCTCCCCTGAAAAGGGCTGGTAATCTCACAAACCCATCCGTAGTTCGGATCGAGGGCTGTAACTCGCCCTCGTGAAGCTGGAATCCGTAGTAATCGCGTTTCAATATAGCGCGGTGAATACGTCCCTGCTCCTTGCACACACCGCCCGTCAAACCACCCGAGTGAGGTATGGGTGAGGGCACGGACTTCGTGCCGTGTTCGAACCTGAATTTTGCAAGGGGGGTTAAGTCGTAACAAGGTAGCCGTA
>AS000105|NC_003552.1|SP00009 Archaea;Euryarchaeota;Methanomicrobia;Methanosarcinales;Methanosarcinaceae;Methanosarcina;acetivorans C2A
-----GGTTGATCCTGCCAGAGGTTACTGCTATCGGTGTTCGCCTAAGCCATGCGAGTCATATGTTCTTTGTGAACATGGCGTACTGCTCAGTAACACGTGGATAACCTGCCCTTGGGTCCGGCATAACCCCGGGAAACTGGGGATAATACCGGATAACGCACATATGCTGGAATGCTTTCTGCGTAAAACGGATTCGTCTGCCCAAGGATGGGTCTGCGGCCTATCAGGTAGTAGTGGGTGTAACGTACCTACTAGCCGACAACGGGTACGGGTTGTGAGAGCAAGAGCCCGGAGATGGATTCTGAGACATGAATCCAGGCCCTACGGGGCGCAGCAGGCGCGAAAACTTTACAATGCGGGAAACCGTGATAAGGGGACACCGAGTGCCAGCATCATATGCTGGCTGTCCGGATGTGTAAAATACATCTGTTAGCAAGGGCCGGGCAAGACCGGTGCCAGCCGCCGCGGTAACACCGGCGGCCCGAGTGGTGATCGTGATTATTGGGTCTAAAGGGTCCGTAGCCGGTTTGGTCAGTCCTCCGGGAAATCTGACAGCTCAACTGTTAGGCTTTCGGGGGATACTGCCAGACTTGGAACCGGGAGAGGTAAGAGGTACTACAGGGGTAGGAGTGAAATCTTGTAATCCCTGTGGGACCACCTGTGGCGAAGGCGTCTTACCAGAACGGGTTCGACGGTGAGGGACGAAAGCTGGGGGCACGAACCGGATTAGATACCCGGGTAGTCCCAGCCGTAAACGATGCTCGCTAGGTGTCAGGCATGGCGCGACCGTGTCTGGTGCCGCAGGGAAGCCGTGAAGCGAGCCACCTGGGAAGTACGGCCGCAAGGCTGAAACTTAAAGGAATTGGCGGGGGAGCACAACAACGGGTGGAGCCTGCGGTTTAATTGGACTCAACGCCGGACAACTCACCGGGGACGACAGCAATATGTAGGCCAGGCCGAAGACCTTGCCTGAATCGCTGAGAGGAGGTGCATGGCCGTCGCCAGTTCGTACTGTGAAGCATCCTGTTAAGTCAGGCAACGAGCGAGACCCGTGCCCACTGTTACCAGCATGTCCTCCGGGACGATGGGTACTCTGTGGGGACCGCCGGTGTTAAATCGGAGGAAGGTGCGGGCCACGGTAGGTCAGTATGCCCCGAATTTCCCGGGCTACACGCGGGCTACAATGAATGGGACAATGGGTCCCTCCCCTGAAAAGGGCTGGTAATCTCACAAACCCATCCGTAGTTCGGATCGAGGGCTGTAACTCGCCCTCTTGAAGCTGGAATCCGTAGTAATCGCGTTTCAATATAGCGCGGTGAATACGTCCCTGCTCCTTGCACACACCGCCCGTCAAACCACCCGAGTGAGGTATGGGTGAGGGCACGGACTTCGTGCCGTGTTCGAACCTGAATTTTGCAAGGGGGGTTAAGTCGTAACAAGGTAGCCGTA
>AS000106|FJ982740.1|SP00010 Archaea;Euryarchaeota;Methanomicrobia;Methanosarcinales;Methanosarcinaceae;Methanosarcina;mazei Go1
ATTTCCGGTTGATCCTGCCAGAGGTTACTGCTATCGGTGTTCGCCTAAGCCATGCGAGTCATATGTAGCAATACATGGCGTACTGCTCAGTAACACGTGGATAACCTGCCCTTGGGACCGGCATAACCCCGGGAAACTGGGGATAATTCCGGATAACGCATATTTGCTGGAATGCTTTATGCGTCAAAAGGATTCGTCTGCCCAAGGATGGGTCTGCGGCCTATCAGGTAGTAGTGGGTGTAATGTACCTACTAGCCAGCGACGGGTACGGGTTGTGAGAGCAAGAGCCCGGAGATGGATTCTGAGACATGAATCCAGGCCCTACGGGGCGCAGCAGGCGCGAAAACTTCACAATGCGGGAAACCGTGATAAGGGGACACCGAGTGCCAGCATCATATGCTGGCTGTCCGGATGTGTAAAATACATCCGTTAGCAAGGGCCGGGCAAGACCGGTGCCAGCCGCCGCGGTAGCACCGGCGGCCCGAGTGGTGATCGTGATTATTGGGTCTAAAGGGTCCATAGCCGGTTTGGTCAGTCCTCCGGGAAATCTGATAGCTTAACTATTAGGCTTTCGGGGGATACTGCCAGACTTGGAACCGGGAGAGGTAAGAGGTACTACAGGGGTAGGAGTGAAATCTTGTAATCCCTGTGGGACCACCTGTGGCGAAGGCGTCTTACCAGAACGGGTTCGACGGTGAGGGACGAAAGCTGGGGGCACGAACCGGATTAGATACCCGGGTAGTCCCAGCCGTAAACGATGCTCGCTAGGTGTCAGCATGGCGCGACCGTGTCTGGTGCCGCAGGAAGCCGTGAAGCGAGCCACCTGGGAAGTACGGCCGCAAGGCTGAAACTTAAAGGAATTGGCGGGGGAGCACAACAACGGGTGGAGCCTGCGGTTTAATTGGACTCAACGCCGGACAACTCACCGGGGGCGACAGCAATATGTAGGCCAAGCTGAAGACTTTGCCTGAATCGCTGAGAGGAGGTGCATGGCCGTCGCCAGTTCGTACTGTGAAGCATCCTGTTAAGTCAGGCAACGAGCGAGACCCGTGCCCACTGTTACCAGCATGTCCTCCGGGACGATGGGTACTCTGTGGGGACCGCCGATGTTAAGTCGGAGGAAGGTGCGGGCCACGGTAGGTCAGTATGCCCCGAATCTCCCGGGCTACACGCGGGCTACAATGGATGGGACAATGGGTCCCTCCCCTGAAAAGGGCTGGTAATCTCACAAACCCATTCGTAGTTCGGATCGAGGGCTGTAACTCGCCCTCGTGAAGCTGGAATCCGTAGCAATCGCGTTTCAATATAGCGCGGTGAATACGTCCCTGCTCCTTGCACACACCGCCCGTCAAACCACCCGAGTGAGGTATGGGTGAGGGCACGGACTCTGTGCCGTGTTCGAACCTGTGCTTTGCAAGGGGGGTTAAGTCGTAACAAGGTAGCC
>AS000107|FJ982701.1|SP00010 Archaea;Euryarchaeota;Methanomicrobia;Methanosarcinales;Methanosarcinaceae;Methanosarcina;mazei Go1
---TCCGGTTGATCCTGCCAGAGGTTACTGCTATCGGTGTTCGCCTAAGCCATGCGAGTCATATGTAGCAATACATGGCGCACTGCTCAGTAACACGTGGATAACCTGCCCTTGGGACCGGCATAACCCCGGGAAACTGGGGATAATTCCGGATAACGCATATTTGCTGGAATGCTTTATGCGTCAAAAGGATTCGTCTGCCCCAGGATGGGTCTGCGGCCTATCAGGTAGTAGTGGGTGTAATGTACCTACTAGCCAGCGACGGGTACGGGTTGTGAGAGCAAGAGCCCGGAGATGGATTCTGAGACATGAATCCAGGCCCTACGGGGCGCAGCAGGCGCGAAAACTTTACAATGCGGGAAACTGTGATAAGGGGACACCGAGTGCCAGCATCATATGCTGGCTGTCCGGATGTGTAAAATACATCCGTTAGCAAGGGCCGGGCAAGACCGGTGCCAGCCGCCGCGGTAACACCGGCGGCCCGAGTGGTGATCGTGATTATTGGGTCTGAAGGGTCCGTAGCCGGTTTGGTCAGTCCTCCGGGAAATCTGATAGCTCAACTATTAGGCTTTCGGGGGATACTGCCAGACTTGGAACCGGGAGAGGTAAGAGGTACTACAGGGGTAGGAGTGAAATCTTGTAATCCCTGTGGGACCACCTGTGGCGAAGGCGTCTTACCAGAACGGGTTCGACGGTGAGGGACGAAAGCTGGGGGCACGAACCGGATTAGATACCCGGGTAGTCCCAGCCGTAAACGATGCTCGCTAGGTGTCAGGCATGGCGCGACCGTGTCTGGTGCCGCAGGGAAGCCGTGAAGCGAGCCACCTGGGAAGTACGGCCGCAAGGCTGAAACTTAAAGGAATTGGCGGGGGAGCACAACAACGGGGTGGGAGCCCGCGGTTTAATTGGACTCAACGCCGGACAACTCACCGGGGGCGACAGCAATATGTAGGCCAAGCTGAAGACTTTGCCTGAATCGCTGAGAGGAGGTGCATGGCCGTCGCCAGTTCGTACTGTGAAGCATCCTGTTAAGTCAGGCAACGAGCGAGACCCGTGCCCACTGTTACCAGCATGTCCTCCGGGACGATGGGTACTCTGTGGGGACCGCCGATGTTAAATCGGAGGAAGGTGCGGGCCACGGTAGGTCAGTATGCCCCGAATCTCCCGGGCTACACGCGGGCTACAATGGATGGGACAATGGGTCCCTCCCCTGGAAAGGGCCGGTAATCTCACAAACCCATTCGTAGTTCGGATCGAGGGCTGTAACTCGCCCTCGTGAAGCTGGAATCCGTAGTAATCGCGTTTCAATATAGCGCGGTGAATACGTCCCTGCTCCTTGCACACACCGCCCGTCAAACCACCCGAGTGAGGTATGGGTGAGGGCACGGACTCTGTGCCGTGTTCGAACCTGTGCTTTGCAAGGGGGGTT
>AS000108|KM111596.1|SP00010 Archaea;Euryarchaeota;Methanomicrobia;Methanosarcinales;Methanosarcinaceae;Methanosarcina;mazei Go1
--------------CTGCCAGAGGTTACTGCTATCGGTGTTCGCCTAAGCCATGCGAGTCATATGTAGCAATACATGGCGTACTGCTCAGTAACACGTGGATAACCTGCCCTTGGGACCGGCATAACCCCGGGAAACTGGGGATAATTCCGGATAACGCATATTTGCTGGAATGCTTTATGCGTCAAAAGGATTCGTCTGCCCAAGGATGGGTCTGCGGCCTATCAGGTAGTAGTGGGTGTAATGTACCTACTAGCCAGCGACGGGTACGGGTTGTGAGAGCAAGAGCCCGGAGATGGATTCTGAGACATGAATCCAGGCCCTACGGGGCGCAGCAGGCGCGAAAACTTTACAATGCGGGAAACCGTGATAAGGGGACACCGAGTGCCAGCATCATATGCTGGCTGTCCGGATGTGTAAAATACATCCGTTAGCAAGGGCCGGGCAAGACCGGTGCCAGCCGCCGCGGTAACACCGGCGGCCCGAGTGGTGATCGTGATTATTGGGTCTAAAGGGTCCGTAGCCGGTTTGGTCAGTCCTCCGGGAAATCTGATAGCTCAACTATTAGGCTTTCGGGGGATACTGCCAGACTTGGAACCGGGAGAGGTAAGAGGTACTACAGGGGTAGGAGTGAAATCTTGTAATCCCTGTGGGACCACCTGTGGCGAAGGCGTCTTACCAGAACGGGTTCGACGGTGAGGGACGAAAGCTGGGGGCACGAACCGGATTAGATACCCGGGTAGTCCCAGCCGTAAACGATGCTCGCTAGGTGTCAGGCATGGCGCGACCGTGTCTGGTGCCGCAGGGAAGCCGTGAAGCGAGCCACCTGGGAAGTACGGCCGCAAGGCTGAAACTTAAAGGAATTGGCGGGGGAGCACAACAACGGGTGGAGCCTGCGGTTTAATTGGACTCAACGCCGGACAACTCACCGGGGGCGACAGCAATACGTAGGCCAAGCTGAAGACTTTGCCTGAATCGCTGAGAGGAGGTGCATGGCCGTCGCCAGTTCGTACTGTGAAGCATCCTGTTAAGTCAGGCAACGAGCGAGACCCGTGCCCACTGTTACCAGCATGTCCTCCGGGACGATGGGTACTCTGTGGGGACCGCCGATGTTAAATCGGAGGAAGGTGCGGGCCACGGTAGGTCAGTATGCCCCGAATCTCCCGGGCTACACGCGGGCTACAATGGATGGGACAATGGGTCCCTCCCCTGAAAAGGGCTGGTAATCTCACAAACCCATTCGTAGTTCGGATCGAGGGCTGTAACTCGCCCTCGTGAAGCTGGAATCCGTAGTAATCGCGTTTCAATATAGCGTGGTGAATACGTCCCTGCTCCTTGCACACACCGCCCGTCAAACCACCCGAGTGAGGTATGGGTGAGGGCACGGACTCTGTGCCGTGTTCGAACCTGTGCTTTGCAAGGGGGGTTAAGTCGTAACAAGGTAACC
>AS000109|CP009509.1|SP00010 Archaea;Euryarchaeota;Methanomicrobia;Methanosarcinales;Methanosarcinaceae;Methanosarcina;mazei Go1
------GGTTGATCCTGCCAGAGGTTACTGCTATCGGTGTTCGCCTAAGCCATGCGAGTCATATGTAGCAATACATGGCGTACTGCTCAGTAACACGTGGATAACCTGCCCTTGGGACCGGAATAACCCCGGGAAACTGGGGATAATTCCGGATAACGCATATTTGCTGGAATGCTTTATGCGTCAAAAGGATTCGTCTGCCCAAGGATGGGTCTGCGGCCTATCAGGTAGTAGTGGGTGTAATGTACCTACTAGCCAGCGACGGGTACGGGTTGTGAGAGCAAGAGCCCGGAGATGGATTCTGAGACATGAATCCAGGCCCTACGGGGCGCAGCAGGCGCGAAAACTTTACAATGCGGGAAACCGTGATAAGGGGACACCGAGTGCCAGCATCATATGCTGGCTGTCCGGATGTGTAAAATACATCCGTTAGCAAGGGCCGGGCAAGACCGGTGCCAGCCGCCGCGGTAACACCGGCGGCCCGAGTGGTGATCGTGATTATTGGGTCTAAAGGGTCCGTAGCCGGTTTGGTCAGTCCTCCGGGAAATCTGATAGCTCAACTATTAGGCTTTCGGGGGATACTGCCAGACTTGGAACCGGGAGAGGTAAGAGGTACTACAGGGGTAGGAGTGAAATCTTGTAATCCCTGTGGGACCACCTGTGGCGAAGGCGTCTTACCAGAACGGGTTCGACGGTGAGGGACGAAAGCTGGGGGCACGAACCGGATTAGATACCCGGGTAGTCCCAGCCGTAAACGATGCTCGCTAGGTGTCAGGCATGGCGCGACCGTGTCTGGTGCCGCAGGGAAGCCGTGAAGCGAGCCACCTGGGAAGTACGGCCGCAAGGCTGAAACTTAAAGGAATTGGCGGGGGAGCACAACAACGGGTGGAGCCTGCGGTTTAATTGGACTCAACGCCGGACAACTCACCGGGGGCGACAGCAATATGTAGGCCAAGCTGAAGACTTTGCCTGAATCGCTGAGAGGAGGTGCATGGCCGTCGCCAGTTCGTACTGTGAAGCATCCTGTTAAGTCAGGCAACGAGCGAGACCCGTGCCCACTGTTACCAGCATGTCCTCCGGGACGATGGGTACTCTGTGGGGACCGCCGATGTTAAATCGGAGGAAGGTGCGGGCCACGGTAGGTCAGTATGCCCCGAATCTCCCGGGCTACACGCGGGCTACAATGGATGGGACAATGGGTCCCTCCCCTGAAAAGGGCTGGTAATCTCACAAACCCATTCGTAGTTCGGATCGAGGGCTGTAACTCGCCCTCGTGAAGCTGGAATCCGTAGTAATCGCGTTTCAATATAGCGCGGTGAATACGTCCCTGCTCCTTGCACACACCGCCCGTCAAACCACCCGAGTGAGGTATGGGTGAGGGCACGGACTTCGTGCCGTGTTCGAACCTGTGCTTTGCAAGGGGGGTTAAGTCGTAACAAGGTAGCCGTA
>AS000110|KM111598.1|SP00010 Archaea;Euryarchaeota;Methanomicrobia;Methanosarcinales;Methanosarcinaceae;Methanosarcina;mazei Go1
---TCCGGTTGATCCTGCCGGAGGTTACTGCTATCGGTGTTCGCCTAAGCCATGCGAGTCATATGTAGCAATACATGGCGTACTGCTCAGTAACACGTGGATAACCTGCCCTTGGGACCGGCATAACCCCGGGAAACTGGGGATAATTCCGGATAACGCATATTTGCTGGAATGCTTTATGCGTCAAAAGGATTCGTCTGCCCAAGGATGGGTCTGCGGCCTATCAGGTAGTAGTGGGTGTAATGTACCTACTAGCCAGCGACGGGTACAGGTTGTGAGAGCAAGAGCCCGGAGATGGATTCTGAGACATGAATCCAGGCCCTACGGGGCGCAGCAGGCGCGAAAACTTTACAATGCGGGAAACCGTGATAAGGGGACACCGAGTGCCAGCATCATATGCTGGCTGTCCGGATGTGTAAAATACATCCGTTAGCAAGGGCCGGGCAAGACCGGTGCCAGCCGCCGCGGTAACACCGGCGGCCCGAGTGGTGATCGTGATTATTGGGTCTAAAGGGTCCGTAGCCGGTTTGGTCAGTCCTCCGGGAAATCTGATAGCTCAACTATTAGGCTTTCGGGGGATACTGCCAGACTTGGAACCGGGAGAGGTAAGAGGTACTACAGGGGTAGGAGTGAAATCTTGTAATCCCTGTGGGACCACCTGTGGCGAAGGCGTCTTACCAGAACGGGTTCGACGGTGAGGGACGAAAGCTGGGGGCACGAACCGGATTAGATACCCGGGTAGTCCCAGCCGTAAACGATGCTCGCTAGGTGTCAGGCATGGCGCGACCGTGTCTGGTGCCGCAGGGAAGCCGTGAAGCGAGCCACCTGGGAAGTACGGCCGCAAGGCTGAAACTTAAAGGAATTGGCGGGGGAGCACAACAACGGGTGGAGCCTGCGGTTTAATTGGACTCAACGCCGGACAACTCACCGGGGGCGACAGCAATATGTAGGCCAAGCTGAAGACTTTGCCTGAATCGCTGAGAGGAGGTGCATGGCCGTCGCCAGTTCGTACTGTGAAGCATCCTGTTAAGTCAGGCAACGAGCGAGACCCGTGCCCACTGTTACCAGCATGTCCTCCGGGACGATGGGTACTCTGTGGGGACCGCCGATGTTAAATCGGAGGAAGGTGCGGGCCACGGTAGGTCAGTATGCCCCGAATCTCCCGGGCTACACGCGGGCTACAATGGATGGGACAATGGGTCCCTCCCCTGAAAAGGGCTGGTAATCTCACAAACCCATTCGTAGTTCGGAACGAGGGCTGTAACTCGCCCTCGTGAAGCTGGAATCCGTAGTAATCGCGTTTCAATATAGCGCGGTGAATACGTCCCTGCTCCTTGCACACACCGCCCGTCAAACCACCCGAGTGAGGTATGGGTGAGGGCACGGACTTCGTGCCGTGTTCGAACCTGTGCTTTGCAAGGGGGGTTAAGTCGTAACAAG
>AS000111|NC_003901.1|SP00010 Archaea;Euryarchaeota;Methanomicrobia;Methanosarcinales;Methanosarcinaceae;Methanosarcina;mazei Go1
------GGTTGATCCTGCCAGAGGTTACTGCTATCGGTGTTCGCCTAAGCCATGCGAGTCATATGTAGCAATACATGGCGTACTGCTCAGTAACACGTGGATAACCTGCCCTTGGGACCGGCATAACCCCGGGAAACTGGGGATAATTCCGGATAACGCATATTTGCTGGAATGCTTTATGCGTCAAAAGGATTCGTCTGCCCAAGGATGGGTCTGCGGCCTATCAGGTAGTAGTGGGTGTAATGTACCTACTAGCCAGCGACGGGTACGGGTTGTGAGAGCAAGAGCCCGGAGATGGATTCTGAGACATGAATCCAGGCCCTACGGGGCGCAGCAGGCGCGAAAACTTTACAATGCGGGAAACCGTGATAAGGGGACACCGAGTGCCAGCATCATATGCTGGCTGTCCGGATGTGTAAAATACATCCGTTAGCAAGGGCCGGGCAAGACCGGTGCCAGCCGCCGCGGTAACACCGGCGGCCCGAGTGGTGATCGTGATTATTGGGTCTAAAGGGTCCGTAGCCGGTTTGGTCAGTCCTCCGGGAAATCTGATAGCTCAACTATTAGGCTTTCGGGGGATACTGCCAGACTTGGAACCGGGAGAGGTAAGAGGTACTACAGGGGTAGGAGTGAAATCTTGTAATCCCTGTGGGACCACCTGTGGCGAAGGCGTCTTACCAGAACGGGTTCGACGGTGAGGGACGAAAGCTGGGGGCACGAACCGGATTAGATACCCGGGTAGTCCCAGCCGTAAACGATGCTCGCTAGGTGTCAGGCATGGCGCGACCGTGTCTGGTGCCGCAGGGAAGCCGTGAAGCGAGCCACCTGGGAAGTACGGCCGCAAGGCTGAAACTTAAAGGAATTGGCGGGGGAGCACAACAACGGGTGGAGCCTGCGGTTTAATTGGACTCAACGCCGGACAACTCACCGGGGGCGACAGCAATATGTAGGCCAAGCTGAAGACTTTGCCTGAATCGCTGAGAGGAGGTGCATGGCCGTCGCCAGTTCGTACTGTGAAGCATCCTGTTAAGTCAGGCAACGAGCGAGACCCGTGCCCACTGTTACCAGCATGTCCTCCGGGACGATGGGTACTCTGTGGGGACCGCCGATGTTAAATCGGAGGAAGGTGCGGGCCACGGTAGGTCAGTATGCCCCGAATCTCCCGGGCTACACGCGGGCTACAATGGATGGGACAATGGGTCCCTCCCCTGAAAAGGGCTGGTAATCTCACAAACCCATTCGTAGTTCGGATCGAGGGCTGTAACTCGCCCTCGTGAAGCTGGAATCCGTAGTAATCGCGTTTCAATATAGCGCGGTGAATACGTCCCTGCTCCTTGCACACACCGCCCGTCAAACCACCCGAGTGAGGTATGGGTGAGGGCACGGACTTCGTGCCGTGTTCGAACCTGTGCTTTGCAAGGGGGGTTAAGTCGTAACAAGGTAGCCGTA
>AS000112|AB065296.1|SP00010 Archaea;Euryarchaeota;Methanomicrobia;Methanosarcinales;Methanosarcinaceae;Methanosarcina;mazei Go1
---------------------AGGTTACTGCTATCGGTGTTCGCCTAAGCCATGCGAGTCATATGTAGCAATACATGGCGTACTGCTCAGTAACACGTGGATAACCTGCCCTTGGGACCGGCATAACCCCGGGAAACTGGGGATAATTCCGGATAACGCATATTTGCTGGAATGCTTTATGCGTCAAAAGGATTCGTCTGCCCAAGGATGGGTCTGCGGCCTATCAGGTAGTAGTGGGTGTAATGTACCTACTAGCCAGCGACGGGTACGGGTTGTGAGAGCAAGAGCCCGGAGATGGATTCTGAGACATGAATCCAGGCCCTACGGGGCGCAGCAGGCGCGAAAACTTTACAATGCGGGAAACCGTGATAAGGGGACACCGAGTGCCAGCATCATATGCTGGCTGTCCGGATGTGTAAAATACATCCGTTAGCAAGGGCCGGGCAAGACCGGTGCCAGCCGCCGCGGTAACACCGGCGGCCCGAGTGGTGATCGTGATTATTGGGTCTAAAGGGTCCGTAGCCGGTTTGGTCAGTCCTCCGGGAAATCTGATAGCTCAACTATTAGGCTTTCGGGGGATACTGCCAGACTTGGAACCGGGAGAGGTAAGAGGTACTACAGGGGTAGGAGTGAAATCTTGTAATCCCTGTGGGACCACCTGTGGCGAAGGCGTCTTACCAGAACGGGTTCGACGGTGAGGGACGAAAGCTGGGGGCACGAACCGGATTAGATACCCGGGTAGTCCCAGCCGTAAACGATGCTCGCTAGGTGTCAGGCATGGCGCGACCGTGTCTGGTGCCGCAGGGAAGCCGTGAAGCGAGCCACCTGGGAAGTACGGCCGCAAGGCTGAAACTTAAAGGAATTGGCGGGGGAGCACAACAACGGGTGGAGCCTGCGGTTTAATTGGACTCAACGCCGGACAACTCACCGGGGGCGACAGCAATATGTAGGCCAAGCTGAAGACTTTGCCTGAATCGCTGAGAGGAGGTGCATGGCCGTCGCCAGTTCGTACTGTGAAGCATCCTGTTAAGTCAGGCAACGAGCGAGACCCGTGCCCACTGTTACCAGCATGTCCTCCGGGACGATGGGTACTCTGTGGGGACCGCCGATGTTAAATCGGAGGAAGGTGCGGGCCACGGTAGGTCAGTATGCCCCGAATCTCCCGGGCTACACGCGGGCTACAATGGATGGGACAATGGGTCCCTCCCCTGAAAAGGGCTGGTAATCTCACAAACCCATTCGTAGTTCGGATCGAGGGCTGTAACTCGCCCTCGTGAAGCTGGAATCCGTAGTAATCGCRTTTCAATATAGCGCGGTGAATACGTCCCTGCTCCTTGCACACACCGCCCGTCAAACCACCCGAGTGAGGTATGGGTGAGGGCACGGACTTCGTGCCGTGTTCGAACCTGTGCTTTGCAAGGGGGGTTAAGTCGTAACAAGGTAGCCGTAGGGGAATCTGC
>AS000113|KF360023.1|SP00010 Archaea;Euryarchaeota;Methanomicrobia;Methanosarcinales;Methanosarcinaceae;Methanosarcina;mazei Go1
--TTCCGGTTGATCCTGCCGGAGGTTACTGCTATCGGTGTTCGCCTAAGCCATGCGAGTCATATGTAGCAATACATGGCGTACTGCTCAGTAACACGTGGATAACCTGCCCTTGGGACCGGCATAACCCCGGGAACTGGGGATAATTCCGGATAACGCATATTTGCTGGAATGCTTTATGCGTCAAAAGGATTCGTCTGCCCAAGGATGGGTCTGCGGCCTATCAGGTAGTAGTGGGTGTAATGTACCTACTAGCCAGCGACGGGTACGGGTTGTGAGAGCAAGAGCCCGGAGATGGATTCTGAGACATGAATCCAGGCCCTACGGGGCGCAGCAGGCGCGAAAACTTTACAATGCGGGAAACCGTGATAAGGGGACACCGAGTGCCAGCATCATATGCTGGCTGTCCGGATGTGTAAAATACATCCGTTAGCAAGGGCCGGGCAAGACCGGTGCCAGCCGCCGCGGTAACACCGGCGGCCCGAGTGGTGATCGTGATTATTGGGTCTAAAGGGTCCGTAGCCGGTTTGGTCAGTCCTCCGGGAAATCTGATAGCTCAACTATTAGGCTTTCGGGGGATACTGCCAGACTTGGAACCGGGAGAGGTAAGAGGTACTACAGGGGTAGGAGTGAAATCTTGTAATCCCTGTGGGACCACCTGTGGCGAAAGCGTCTTACCAGAACGGGTTCGACGGTGAGGGACGAAAGCTGGGGGCACGAACCGGATTAGATACCCGGGTAGTCCCAGCCGTAAACGATGCTCGCTAGGTGTCAGGCATGGCGCGACCGTGTCTGGTGCCGCAGGGAAGCCGTGAAGCGAGCCACCTGGGAAGTACGGCCGCAAGGCTGAAACTTAAAGGAATTGGCGGGGGAGCACAACAACGGGTGGAGCCTGCGGTTTAATTGGACTCAACGCCGGACAACTCACCGGGGGCGACAGCAATATGTAGGCCAAGCTGAAGACTTTGCCTGAATCGCTGAGAGGAGGTGCATGGCCGTCGCCAGTTCGTACTGTGAAGCATCCTGTTAAGTCAGGCAACGAGCGAGACCCGTGCCCACTGTTACCAGCATGTCCTCCGGGACGATGGGTACTCTGTGGGGACCGCCGATGTTAAATCGGAGGAAGGTGCGGGCCACGGTAGGTCAGTATGCCCCGAATCTCCCGGGCTACACGCGGGCTACAATGGATGGGACAATGGGTCCCTCCCCTGAAAAGGGCTGGTAATCTCACAAACCCATTCGTAGTTCGAATCGAGGGCTGTAACTCGCCCTCGTGAAGCTGGAATCCGTAGTAATCGCGTTTCAATATAGCGCGGTGAATACGTCCCTGCTCCTTGCACACACCGCCCGTCAAACCACCCGAGTGAGGTATGGTGAGGGCACGGACTTCGTGCCGTGTTCGAACCTGTGCTTGCAAGGGGGGTAAAGTCGTAACAAGGTAACC
>AS000114|KP231485.1|SP00010 Archaea;Euryarchaeota;Methanomicrobia;Methanosarcinales;Methanosarcinaceae;Methanosarcina;mazei Go1
--TTCCGGTTGATCCCGCCGGAGGTTACTGCTATCGGTGTTCGCCTAAGCCATGCGAGTCATATGTAGCAATACATGGCGTACTGCTCAGTAACACGTGGATAACCTGCCCTTGGGACCGGCATAACCCCGGGAAACTGGGGATAATTCCGGATAACGCATATTTGCTGGAGTGCTTTATGCGTCAAAAGGATTCGTCTGCCCAAGGATGGGTCTGCGGCCTATCAGGTAGTAGTGGGTGTAATGTACCTACTAGCCAGCGACGGGTACGGGTTGTGAGAGCAAGAGCCCGGAGATGGATTCTGAGACATGAATCCAGGCCCTACGGGGCGCAGCAGGCGCGAAAACTTTACAATGCGGGAAACCGTGATAAGGGGACACCGAGTGCCAGCATCATATGCTGGCTGTCCGGATGTGTAAAATACATCCGTTAGCAAGGGCCGGGCAAGACCGGTGCCAGCCGCCGCGGTAACACCGGCGGCCCGAGTGGTGATCGTGATTATTGGGTCTAAAGGGTCCGTAGCCGGTTTGGTCAGTCCTCCGGGAAATCTGATAGCTCAACTATTAGGCTTTCGGGGGATACTGCCAGACTTGGAACCGGGAGAGGTAAGAGGTACTACAGGGGTAGGAGTGAAATCTTGTAATCCCTGTGGGACCACCTGTGGCGAAAGCGTCTTACCAGAACGGGTTCGACGGTGAGGGACGAAAGCTGGGGGCACGAACCGGATTAGATACCCGGGTAGTCCCAGCCGTAAACGATGCTCGCTAGGTGTCAGGCATGGCGCGACCGTGTCTGGTGCCGCAGGGAAGCCGTGAAGCGAGCCACCTGGGAAGTACGGCCGCAAGGCTGAAACTTAAAGGAATTGGCGGGGGAGCACAACAACGGGTGGAGCCTGCGGTTTAATTGGACTCAACGCCGGACAACTCACCGGGGGCGACAGCAATATGTAGGCCAAGCTGAAGACTTTGCCTGAATCGCTGAGAGGAGGTGCATGGCCGTCGCCAGTTCGTACTGTGAAGCATCCTGTTAAGTCAGGCAACGAGCGAGACCCGTGCCCACTGTTACCAGCATGTCCTCCGGGACGATGGGTACTCTGTGGGGACCGCCGATGTTAAATCGGAGGAAGGTGCGGGCCACGGTAGGTCAGTATGCCCCGAATCTCCCGGGCTACACGCGGGCTACAATGGATGGGACAATGGGTCCCTCCCCTGAAAAGGGCTGGTAATCTCACAAACCCATTCGTAGTTCGGATCGAGGGCTGTAACTCGCCCTCGTGAAGTTGGAATCCGTAGTAATCGCGTTTCAATATAGCGCGGTGAATACGTCCCTGCTCCTTGCACACACCGCCCGTCAAACCACCCGAGTGAGGTATGGGTGAGGGCACGGACTCTGTGCCGTGTTCGAACCTGTGCTTTGCAAGGGGGGTTAAGTCGTAACAAGGTAGCCGTA
>AS000115|KP231476.1|SP00010 Archaea;Euryarchaeota;Methanomicrobia;Methanosarcinales;Methanosarcinaceae;Methanosarcina;mazei Go1
----CCGGTTGATCCTGCCGGAGGTTACTGCTATCGGTGTTCGCCTAAGCCATGCGAGTCATATGTAGCAATACATGGCGTACTGCTCAGTAACACGTGGATAACCTGCCCTTGGGACCGGCATAACCCCGGGAAACTGGGGATAATTCCGGATAACGCATATTTGCTGGAATGCTTTATGCGTCAAAAGGATTCGTCTGCCCAAGGATGGGTCTGCGGCCTATCAGGTAGTAGTGGGTGTAATGTACCTACTAGCCAGCGACGGGTACGGGTTGTGAGAGCAAGAGCCCGGAGATGGATTCTGAGACATGAATCCAGGCCCTACGGGGCGCAGCAGGCGCGAAAACTTTACAATGCGGGAAACCGTGATAAGGGGACACCGAGTGCCAGCATCATATGCTGGCTGTCCGGATGTGTAAAATACATCCGTTAGCAAGGGCCGGGCAAGACCGGTGCCAGCCGCCGCGGTAACACCGGCGGCCCGAGTGGTGATCGTGATTATTGGGTCTAAAGGGTCCGTAGCCGGTTTGGTCAGTCCTCCGGGAAATCTGATAGCTCAACTATTAGGCTTTCGGGGGATACTGCCAGACTTGGAACCGGGAGAGGTAAGAGGTACTACAGGGGTAGGAGTGAAATCTTGTAATCCCTGTGGGACCACCTGTGGCGAAGGCGTCTTACCAGAACGGGTTCGACGGTGAGGGACGAAAGCTGGGGGCACGAACCGGATTAGATACCCGGGTAGTCCCAGCCGTAAACGATGCTCGCTAGGTGTCAGGCATGGCGCGACCGTGTCTGGTGCCGCAGGGAAGCCGTGAAGCGAGCCACCTGGGAAGTACGGCCGCAAGGCTGAAACTTAAAGGAATTGGCGGGGGAGCACAACAACGGGTGGAGCCTGCGGTTTAATTGGACTCAACGCCGGACAACTCACCGGGGGCGACAGCAATATGTAGGCCAAGCTGAAGACTTTGCCTGAATCGCTGAGAGGAGGTGCATGGCCGTCGCCAGTTCGTACTGTGAAGCATCCTGTTAAGTCAGGCAACGAGCGAGACCCGTGCCCACTGTTACCAGCATGTCCTCCGGGACGATGGGTACTCTGTGGGGACCGCCGATGTTAAATCGGAGGAAGGTGCGGGCCACGGTAGGTCAGTATGCCCCGAATCTCCCGGGCTACACGCGGGCTACAATGGATGGGACAATGGGTCCCTCCCCTGAAAAGGGCTGGTAATCTCACAAACCCATTCGTAGTTCGGATCGAGGGCTGTAACTCGCCCTCGTGAAGCTGGAATCCGTAGTAATCGCGTTTCAATATAGCGCGGTGAATACGTCCCTGCTCCTTGCACACACCGCCCGTCAAACCACCCGAGTGAGGTATGGGTGAGGGCACGGACTTCGTGCCGTGTTCGAACCTGTGCTTTGCAAGGGGGGTTAAGTCGTAACAAGGTAGCCGTA
>AS000116|FJ982703.1|SP00010 Archaea;Euryarchaeota;Methanomicrobia;Methanosarcinales;Methanosarcinaceae;Methanosarcina;mazei Go1
-TTTCCGGTTGATCCTGCCAGAGGTTACTGCTATCGGTGTTCGCCTAAGCCATGCGAGTCATATGTAGCAATACATGGCGTACTGCTCGGCAACACGTGGATAACCTGCCCTTGGGACCGGCATAACCCCGGGAAACTGGGGATAATTCCGGATAACGCATATTTGCTGGAATGCTTTATGCGTCAAAAGGATTCGTCTGCCCAAGGATGGGTCTGCGGCCTATCAGGTAGTAGTGGGTGTAATGTACCTACTAGCCAGCGACGGGTACGGGTTGTGAGAGCAAGAGCCCGGAGATGGATTCTGAGACATGAATCCAGGCCCTACGGGGCGCAGCAGGCGCGAAAACTTTACAATGCGGGAAACCGTGATAAGGGGACACCGAGTGCCAGCATCATATGCTGGCTGTCCGGATGTGTAAAATACATCCGTTAGCAAGGGCCGGGCAAGACCGGTGCCAGCCGCCGCGGTAACACCGGCGGCCCGAGTGGTGATCGTGGTTATTGGGTCTAAAGGGTCCGTAGCCGGTTTGGTCAGTCCTCCGGGAAATCTGATAGCTCAACTATTAGGCTTTCGGGGGATACTGCCAGACTTGGAACCGGGAGAGGTAAGAGGTACTACAGGGGTAGGAGTGAAATCTTGTAATCCCTGTGGGACCACCTGTGGCGAAGGCGTCTTACCAGAACGGGTTCGACGGTGAGGGACGAAAGCTGGGGGCACGAACCGGATTAGATACCCGGGTAGTCCCAGCCGTAAACGATGCTCGCTAGGTGTCAGGCATGGCGCGACCGTGTCTGGTGCCGCAGGGAAGCCGTGAAGCGAGCCACCTGGGAAGTACGGCCGCAAGGCTGAAACTTAAAGGAATTGGCGGGGGAGCACAACAACGGGTGGAGCCTGCGGTTTAATTGGACTCAACGCCGGACAACTCACCGGGGGCGACAGTAATATGTAGGCTAAGCTGAAGACTTTGCCTGAATCGCTGAGAGGAGGTGCATGGCCGTCGCCAGTTCGTACTGTGAAGCATCCTGTTAAGTCAGGCAACGAGCGAGACCCGTGCCCACTGTTACCAGCATGTCCTCCGGGACGATGGGTACTCTGTGGGGACCGCCGATGTTAAATCGGAGGAAGGTGCGGGCCACGGTAGGTCAGTATGCCCCGAATCTCCCGGGCTACACGCGGGCTACAATGGATGGGACAATGGGTCCCTCCCCTGAAAAGGGCTGGTAATCTCACAAACCCATTCGTAGTTCGGATCGAGGGCTGTAACTCGCCCTCGTGAAGCTGGAATCCGTAGTAATCGCGTTTCAATATAGCGCGGTGAATACGTCCCTGCTCCTTGCACACACCGCCCGTCAAACCACCCGAGTGAGGTATGGGTGAGGGCACGGACTCTGTGCCGTGTTCGAACCTGTGCTTTGCAAGGGGGGTTAAGTCGTAACAAGGTAGCC
>AS000117|KP231455.1|SP00010 Archaea;Euryarchaeota;Methanomicrobia;Methanosarcinales;Methanosarcinaceae;Methanosarcina;mazei Go1
--TTCCGGTTGATCCTGCCGGAGGTTACTGCTATCGGTGTTCGCCTAAGCCATGCGAGTCATATGTAGCAATACATGGCGTACTGCTCAGTAACACGTGGATAACCTGCCCTTGGGACCGGCATAACCCCGGGAAACTGGGGATAATTCCGGATAACGCATATTTGCTGGAATGCTTTATGCGTCAAAAGGATTCGTCTGCCCAAGGATGGGTCTGCGGCCTATCAGGTAGTAGTGGGTGTAATGTACCTACTAGCCAGCGACGGGTACGGGTTGTGAGAGCAAGAGCCCGGAGATGGATTCTGAGACATGAATCCAGGCCCTACGGGGCGCAGCAGGCGCGAAAACTTTACAATGCGGGAAACCGTGATAAGGGGACACCGAGTGCCAGCATCATATGCTGGCTGTCCGGATGTGTAAAATACATCCGTTAGCAAGGGCCGGGCAAGACCGGTGCCAGCCGCCGCGGTAACACCGGCGGCCCGAGTGGTGATCGTGATTATTGGGTCTAAAGGGTCCGTAGCCGGTTTGGTCAGTCCTCCGGGAAATCTGATAGCTCAACTATTAGGCTTTCGGGGGATACTGCCAGACTTGGAACCGGGAGAGGTAAGAGGTACTACAGGGGTAGGAGTGAAATCTTGTAATCCCTGTGGGACCACCTGTGGCGAAGGCGTCTTACCAGAACGGGTTCGACGGTGAGGGTCGAAAGCTGGGGGCACGAACCGGATTAGATACCCGGGTAGTCCCAGCCGTAAACGATGCTCGCTAGGTGTCAGGCATGGCGCGACCGTGTCTGGTGCCGCAGGGAAGCCGTGAAGCGAGCCACCTGGGAAGTACGGCCGCAAGGCTGAAACTTAAAGGAATTGGCGGGGGAGCACAACAACGGGTGGAGCCTGCGGTTTAATTGGACTCAACGCCGGACAACTCACCGGGGGCGACAGCAATATGTAGGCCAAGCTGAAGACTTTGCCTGAATCGCTGAGAGGAGGTGCATGGCCGTCGCCAGTTCGTACTGTGAAGCATCCTGTTAAGTCAGGCAACGAGCGAGACCCGTGCCCACTGTTACCAGCATGTCCTCCGGGACGATGGGTACTCTGTGGGGACCGCCGATGTTAAATCGGAGGAAGGTGCGGGCCACGGTAGGTCAGTATGCCCCGAATCTCCCGGGCTACACGCGGGCTACAATGGATGGGACAATGGGTCCCTCCCCTGAAAAGGGCTGGTAATCTCACAAACCCATTCGTAGTTCGGATCGAGGGCTGTAACTCGCCCTCGTGAAGCTGGAATCCGTAGTAATCGCGTTTCAATATAGCGCGGTGAATACGTCCCTGCTCCTTGCACACACCGCCCGTCAAACCACCCGAGTGAGGTATGGGTGAGGGCACGGACTTCGTGCCGTGTTCGAACCTGTGCTTTGCAAGGGGGGTTAAGTCGTAACAAGGTAACCGTA
>AS000118|FJ982707.1|SP00010 Archaea;Euryarchaeota;Methanomicrobia;Methanosarcinales;Methanosarcinaceae;Methanosarcina;mazei Go1
-TTTCCGGTTGATCCTGCCAGAGGTTACTGCTATCGGTGTTCGCCTAAGCCATGCGAGTCATATGTAGCAATACATGGCGTACTGCTCAGTAACACGTGGATAACCTGCCCTTGGGACCGGCATAACCCCGGGAAACTGGGGATAATTCCGGATAACGCATATTTGCTGGAATGCTTTATGCGTCAAAAGGATTCGTCTGCCCAAGGATGGGTCTGCGGCCTATCAGGTAGTAGTGGGTGTAATGTACCTACTAGCCAGCGACGGGTACGGGTTGTGAGAGCAAGAGCCCGGAGATGGATTCTGAGACATGAATCCAGGCCCTACGGGGCGCAGCAGGCGCGAAAACTTTACAATGCGGGAAACCGTGATAAGGGGACACCGAGTGCCAGCATCATATGCTGGCTGTCCGGATGTGTAAAATACATCCGCTAGCAAGGGCCGGGCAAGACCGGTGCCAGCCGCCGCGGTAACACCGGCGGCCCGAGTGGTGATCGTGATTGTTGGGTCTAAAGGGTCCGTAGCCGGTTTGGTCAGTCCTCCGGGAAATCTGATAGCTTAACTATTAGGCTTTCGGGGGATACTGCCAGACTTGGAACCGGGAGAGGTAAGAGGTACTACAGGGGTAGGAGTGAAATCTTGTAATCCCTGTGGGACCACCTGTGGCGAAGGCGTCTTACCAGAACGGGTTCGACGGTGAGGGACGAAAGCTGGGGGCACGAACCGGATTAGATACCCGGGTAGTCCCAGCCGTAAACGATGCTCGCTAGGTGTCAGGCATGGCGCGACCGTGTCTGGTGCCGCAGGGAAGCCGTGAAGCGAGCCACCTGGGAAGTACGGCCGCAAGGCTGAAACTTAAAGGAATTGGCGGGGGAGCACAACAACGGGTGGAGCCTGCGGTTTAATTGGACTCAACGCCGGACAACTCACCGGGGGCGACAGCAATATGTAGGCCAAGCTGAAGACTTTGCCTGAATCGCTGAGAGGAGGTGCATGGCCGTCGCCAGTTCGTACTGTGAAGCATCCTGTTAAGTCAGGCAACGAGCGAGACCCGTGCCCACTGTTACCAGCATGTCCTCCGGGACGATGGGTACTCTGTGGGGACCGCCGATGTTAAATCGGAGGAAGGTGCGGGCCACGGTAGGTCAGTATGCCCCGAATCTCCCGGGCTACACGCGGGCTACAATGGATGGGACAATGGGTCCCTCCCCTGAAAAGGGCTGGTAATCTCACAAACCCATTCGTAGTTCGGATCGAGGGCTGTAACTCGCCCTCGTGAAGCTGGAATCCGTAGTAATCGCGTTTCAATATAGCGCGGTGAATACGTCCCTGCTCCTTGCATACACCGCCCGTCAAACCACCCGAGTGAGGTATGGGTGAGGGCACGGACTCTGTGCCGTGTTCGAACCTGTGCTTTGCAAGGGGGGTTAAGTCGTAACAAGGTAGCC
>AS000119|AB065295.1|SP00010 Archaea;Euryarchaeota;Methanomicrobia;Methanosarcinales;Methanosarcinaceae;Methanosarcina;mazei Go1
---------------------AGGTTACTGCTATCGGTGTTCGCCTAAGCCATGCGAGTCATATGTAGCAATACATGGCGTACTGCTCAGTAACACGTGGATAACCTGCCCTTGGGACCGGCATAACCCCGGGAAACTGGGGATAATTCCGGATAACGCATATTTGCTGGAATGCTTTATGCGTCAAAAGGATTCGTCTGCCCAAGGATGGGTCTGCGGCCTATCAGGTAGTAGTGGGTGTAATGTACCTACTAGCCAGCGACGGGTACGGGTTGTGAGAGCAAGAGCCCGGAGATGGATTCTGAGACATGAATCCAGGCCCTACGGGGCGCAGCAGGCGCGAAAACTTTACAATGCGGGAAACCGTGATAAGGGGACACCGAGTGCCAGCATCATATGCTGGCTGTCCGGATGTGTAAAATACATCCGTTAGCAAGGGCCGGGCAAGACCGGTGCCAGCCGCCGCGGTAACACCGGCGGCCCGAGTGGTGATCGTGATTATTGGGTCTAAAGGGTCCGTAGCCGGTTTGGTCAGTCCTCCGGGAAATCTGATAGCTCAACTATTAGGCTTTCGGGGGATACTGCCAGACTTGGAACCGGGAGAGGTAAGAGGTACTACAGGGGTAGGAGTGAAATCTTGTAATCCCTGTGGGACCACCTGTGGCGAAGGCGTCTTACCAGAACGGGTTCGACGGTGAGGGACGAAAGCTGGGGGCACGAACCGGATTAGATACCCGGGTAGTCCCAGCCGTAAACGATGCTCGCTAGGTGTCAGGCATGGCGCGACCGTGTCTGGTGCCGCAGGGAAGCCGTGAAGCGAGCCACCTGGGAAGTACGGCCGCAAGGCTGAAACTTAAAGGAATTGGCGGGGGAGCACAACAACGGGTGGAGCCTGCGGTTTAATTGGACTCAACGCCGGACAACTCACCGGGGGCGACAGCAATATGTAGGCCAAGCTGAAGACTTTGCCTGAATCGCTGAGAGGAGGTGCATGGCCGTCGCCAGTTCGTACTGTGAAGCATCCTGTTAAGTCAGGCAACGAGCGAGACCCGTGCCCACTGTTACCAGCATGTCCTCCGGGACGATGGGTACTCTGTGGGGACCGCCGATGTTAAATCGGAGGAAGGTGCGGGCCACGGTAGGTCAGTATGCCCCGAATCTCCCGGGCTACACGCGGGCTACAATGGATGGGACAATGGGTCCCTCCCCTGAAAAGGGCTGGTAATCTCACAAACCCATTCGTAGTTCGGATCGAGGGCTGTAACTCGCCCTCGTGAAGCTGGAATCCGTAGTAATCGCGTTTCAATATAGCGCGGTGAATACGTCCCTGCTCCTTGCACACACCGCCCGTCAAACCACCCGAGTGAGGTATGGGTGAGGGCACGGACTCTGTGCCGTGTTCGAACCTGTGCTTTGCAAGGGGGGTTAAGTCGTAACAAGGTAGCCGTAGGGGAATCTGC
>AS000120|CP009513.1|SP00010 Archaea;Euryarchaeota;Methanomicrobia;Methanosarcinales;Methanosarcinaceae;Methanosarcina;mazei Go1
------GGTTGATCCTGCCAGAGGTTACTGCTATCGGTGTTCGCCTAAGCCATGCGAGTCATATGTAGCAATACATGGCGTACTGCTCAGTAACACGTGGATAACCTGCCCTTGGGACCGGCATAACCCCGGGAAACTGGGGATAATTCCGGATAACGCATATTTGCTGGAATGCTTTATGCGTCAAAAGGATTCGTCTGCCCAAGGATGGGTCTGCGGCCTATCAGGTAGTAGTGGGTGTAATGTACCTACTAGCCAGCGACGGGTACGGGTTGTGAGAGCAAGAGCCCGGAGATGGATTCTGAGACATGAATCCAGGCCCTACGGGGCGCAGCAGGCGCGAAAACTTTACAATGCGGGAAACCGTGATAAGGGGACACCGAGTGCCAGCATCATATGCTGGCTGTCCGGATGTGTAAAATACATCCGTTAGCAAGGGCCGGGCAAGACCGGTGCCAGCCGCCGCGGTAACACCGGCGGCCCGAGTGGTGATCGTGATTATTGGGTCTAAAGGGTCCGTAGCCGGTTTGGTCAGTCCTCCGGGAAATCTGATAGCTCAACTATTAGGCTTTCGGGGGATACTGCCAGACTTGGAACCGGGAGAGGTAAGAGGTACTACAGGGGTAGGAGTGAAATCTTGTAATCCCTGTGGGACCACCTGTGGCGAAGGCGTCTTACCAGAACGGGTTCGACGGTGAGGGACGAAAGCTGGGGGCACGAACCGGATTAGATACCCGGGTAGTCCCAGCCGTAAACGATGCTCGCTAGGTGTCAGGCATGGCGCGACCGTGTCTGGTGCCGCAGGGAAGCCGTGAAGCGAGCCACCTGGGAAGTACGGCCGCAAGGCTGAAACTTAAAGGAATTGGCGGGGGAGCACAACAACGGGTGGAGCCTGCGGTTTAATTGGACTCAACGCCGGACAACTCACCGGGGGCGACAGCAATATGTAGGCCAAGCTGAAGACTTTGCCTGAATCGCTGAGAGGAGGTGCATGGCCGTCGCCAGTTCGTACTGTGAAGCATCCTGTTAAGTCAGGCAACGAGCGAGACCCGTGCCCACTGTTACCAGCATGTCCTCCGGGACGATGGGTACTCTGTGGGGACCGCCGATGTTAAATCGGAGGAAGGTGCGGGCCACGGTAGGTCAGTATGCCCCGAATCTCCCGGGCTACACGCGGGCTACAATGGATGGGACAATGGGTCCCTCCCCTGAAAAGGGCTGGTAATCTCACAAACCCATTCGTAGTTCGGATCGAGGGCTGTAACTCGCCCTCGTGAAGCTGGAATCCGTAGTAATCGCATTTCAATATAGCGCGGTGAATACGTCCCTGCTCCTTGCACACACCGCCCGTCAAACCACCCGAGTGAGGTATGGGTGAGGGCACGGACTTCGTGCCGTGTTCGAACCTGTGCTTTGCAAGGGGGGTTAAGTCGTAACAAGGTAGCCGTA
>AS000121|JQ268009.1|SP00010 Archaea;Euryarchaeota;Methanomicrobia;Methanosarcinales;Methanosarcinaceae;Methanosarcina;mazei Go1
---TCCGGTTGATCCTGCCAGAGGTTACTGCTATCGGTGTTCGCCTAAGCCATGCGAGTCATATGTAGCAATACATGGCGTACTGCTCAGTAACACGTGGATAACCTGCCCTTGGGACCGGCATAACCCCGGGAAACTGGGGATAATTCCGGATAACGCATATTTGCTGGAATGCTTTATGCGTCAAAAGGATTCGTCTGCCCAAGGATGGGTCTGCGGCCTATCAGGTAGTAGTGGGTGTAATGTACCTACTAGCCAGCGACGGGTACGGGTTGTGAGAGCAAGAGCCCGGAGATGGATTCTGAGACATGAATCCAGGCCCTACGGGGCGCAGCAGGCGCGAAAACTTTACAATGCGGGAAACCGTGATAAGGGGACACCGAGTGCCAGCATCATATGCTGGCTGTCCGGATGTGTAAAATACATCCGTTAGCAAGGGCCGGGCAAGACCGGTGCCAGCCGCCGCGGTAACACCGGCGGCCCGAGTGGTGATCGTGATTATTGGGTCTAAAGGGTCCGTAGCCGGTTTGGTCAGTCCTCCGGGAAATCTGATAGCTCAACTATTAGGCTTTCGGGGGATACTGCCAGACTTGGAACCGGGAGAGGTAAGAGGTACTACAGGGGTAGGAGTGAAATCTTGTAATCCCTGTGGGACCACCTGTGGCGAAGGCGTCTTACCAGAACGGGTTCGACGGTGAGGGACGAAAGCTGGGGGCACGAACCGGATTAGATACCCGGGTAGTCCCAGCCGTAAACGATGCTCGCTAGGTGTCAGGCATGGCGCGACCGTGTCTGGTGCCGCAGGGAAGCCGTGAAGCGAGCCACCTGGGAAGTACGGCCGCAAGGCTGAAACTTAAAGGAATTGGCGGGGGAGCACAACAACGGGTGGAGCCTGCGGTTTAATTGGACTCAACGCCGGACAACTCACCGGGGGCGACAGCAATATGTAGGCCAAGCTGAAGACTTTGCCTGAATCGCTGAGAGGAGGTGCATGGCCGTCGCCAGTTCGTACTGTGAAGCATCCTGTTAAGTCAGGCAACGAGCGAGACCCGTGCCCACTGTTACCAGCATGTCCTCCGGGACGATGGGTACTCTGTGGGGACCGCCGATGTTAAATCGGAGGAAGGTGCGGGCCACGGTAGGTCAGTATGCCCCGAATCTCCCGGGCTACACGCGGGCTACAATGGATGGGACAATGGGTCCCTCCCCTGAAAAGGGCTGGTAATCTCACAAACCCATTCGTAGTTCGGATCGAGGGCTGTAACTCGCCCTCGTGAAGCTGGAATCCGTAGTAATCGCGTTTCAATATAGCGCGGTGAATACGTCCCTGCTCCTTGCACACACCGCCCGTCAAACCACCCGAGTGAGGTATGGGTGAGGGCACGGACTTCGTGCCGTGTTCGAACCTGTGCTTTGCAAGGGGGGTTAAGTCGTAACAAGGTAACC
>AS000122|JQ268008.1|SP00010 Archaea;Euryarchaeota;Methanomicrobia;Methanosarcinales;Methanosarcinaceae;Methanosarcina;mazei Go1
---TCCGGTTGATCCTGCCGGAGGTTACTGCTATCGGTGTTCGCCTAAGCCATGCGAGTCATATGTAGCAATACATGGCGTACTGCTCAGTAACACGTGGATAACCTGCCCTTGGGACCGGCATAACCCCGGGAAACTGGGGATAATTCCGGATAACGCATATTTGCTGGAATGCTTTATGCGTCAAAAGGATTCGTCTGCCCAAGGATGGGTCTGCGGCCTATCAGGTAGTAGTGGGTGTAATGTACCTACTAGCCAGCGACGGGTACGGGTTGTGAGAGCAAGAGCCCGGAGATGGATTCTGAGACATGAATCCAGGCCCTACGGGGCGCAGCAGGCGCGAAAACTYTACAATGCGGGAAACCCGTGATAAGGGGGCACCCGAGTGCCAGCATCATATGCTGGCTGTCCGGATGTGTAAAATACATCCGTTAGCAAGGGCCCGGGCAAGACCGGTGCCAGCCGCCGCGGTAACACCGGCGGCCCCGAGTGGTGATCGTGATTATTGGGTCTAAAGGGTCCGTAGCCGGTTTGGTCAGTCCTCCGGGAAATCTGATAGCTCAACTATTAGGCTTTCGGGGGATACTGCCAGACTTGGAACCGGGAGAGGTAAGAGGTACTACAGGGGTAGGAGTGAAATCTTGTAATCCCTGTGGGACCACCTGTGGCGAAGGCGTCTTACCAGAACGGGTTCGACGGTGAGGGACGAAAGCTGGGGGCACGAACCGGATTAGATACCCGGGTAGTCCCAGCCGTAAACGATGCTCGCTAGGTGTCAGGCATGGCGCGACCGTGTCTGGTGCCGCAGGGAAGCCGTGAAGCGAGCCACCTGGGAAGTACGGCCGCAAGGCTGAAACTTAAAGGAATTGGCGGGGGAGCACAACAACGGGTGGAGCCTGCGGTTTAATTGGACTCAACGCCGGACAACTCACCGGGGGCGACAGCAATATGTAGGCCAAGCTGAAGACTTTGCCTGAATCGCTGAGAGGAGGTGCATGGCCGTCGCCAGTTCGTACTGTGAAGCATCCTGTTAAGTCAGGCAACGAGCGAGACCCGTGCCCACTTTTACCAGCATGTCCTCCGGGGACGATGGGTACTCTGTGGGGGACCGCCGATGTTAAATCCGGAGGAAGGTGCGGGCCACGGTAGGTCAGTATGCCCCGAATCTCCCGGGCTACACGCGGGCTACAATGGATGGGACAATGGGTCCCTCCCCTGAAAAGGGCTGGTAATCTCACAAACCCATTCGTAGTTCGGATCGAGGGCTGTAACTCGCCCTCGTGAAGCTGGAATCCGTAGTAATCGTGTTTCAATATAGCGCGGTGAATACGTCCCTGCTCCTTGCACACACCGCCCGTCAAACCACCCGAGTGAGGTATGGGTGAGGGCACGGACTTCGTGCCGTGTTCGAACCTGTGCTTTGCAAGGGGGGTTAAGTCGTAACAAGGTAACC
>AS000123|KP231477.1|SP00010 Archaea;Euryarchaeota;Methanomicrobia;Methanosarcinales;Methanosarcinaceae;Methanosarcina;mazei Go1
--TTCCGGTTGATCCTGCCGGAGGTTACTGCTATCGGTGTTCGCCTAAGCCATGCGAGTCATATGTAGCAATACATGGCGTACTGCTCAGTAACACGTGGATAACCTGCCCTTGGGACCGGCATAACCCCGGGAAACTGGGGATAATTCCGGATAACGCATATTTGCTGGAATGCTTTATGCGTCAAAAGGATTCGTCTGCCCAAGGATGGGTCTGCGGCCTATCAGGTAGTAGTGGGTGTAATGTACCTACTAGCCAGCGACGGGTACGGGTTGTGAGAGCAAGAGCCCGGAGATGGATTCTGAGACATGAATCCAGGCCCTACGGGGCGCAGCAGGCGCGAAAACTTTACAATGCGGGAAACCGTGATAAGGGGACACCGAGTGCCAGCATCATATGCTGGCTGTCCGGATGTGTAAAATACATCCGTTAGCAAGGGCCGGGCAAGACCGGTGCCAGCCGCCGCGGTAACACCGGCGGCCCGAGTGGTGATCGTGATTATTGGGTCTAAAGGGTCCGTAGCCGGTTTGGTCAGTCCTCCGGGAAATCTGATAGCTCAACTATTAGGCTTTCGGGGGATACTGCCAGACTTGGAACCGGGAGAGGTAAGGGGTACTACAGGGGTAGGAGTGAAATCTTGTAATCCCTGTGGGACCACCTGTGGCGAAGGCGTCTTACCAGAACGGGTTCGACGGTGAGGGACGAAAGCTGGGGGCACGAACCGGATTAGATACCCGGGTAGTCCCAGCCGTAAACGATGCTCGCTAGGTGTCAGGCATGGCGCGACCGTGTCTGGTGCCGCAGGGAAGCCGTGAAGCGAGCCACCTGGGAAGTACGGCCGCAAGGCTGAAACTTAAAGGAATTGGCGGGGGAGCACAACAACGGGTGGAGCCTGCGGTTTAATTGGACTCAACGCCGGACAACTCACCGGGGGCGACAGCAATATGTAGGCCAAGCTGAAGACTTTGCCTGAATCGCTGAGAGGAGGTGCATGGCCGTCGCCAGTTCGTACTGTGAAGCATCCTGTTAAGTCAGGCAACGAGCGAGACCCGTGCCCACTGTTACCAGCATGTCCTCCGGGACGATGGGTACTCTGTGGGAACCGCCGATGTTAAATCGGAGGAAGGTGCGGGCCACGGTAGGTCAGTATGCCCCGAATCTCCCGGGCTACACGCGGGCTACAATGGATGGGACAATGGGTCCCTCCCCTGAAAAGGGCTGGTAATCTCACAAACCCATTCGTAGTTCGGATCGAGGGCTGTAACTCGCCCTCGTGAAGCTGGAATCCGTAGTAATCGCGTTTCAATATAGCGCGGTGAATACGTCCCTGCTCCTTGCACACACCGCCCGTCAAACCACCCGAGTGAGGTATGGGTGAGGGCACGGACTCTGTGCCGTGTTCGAACCTGTGCTTTGCAAGGGGGGTTAAGTCGTAACAAGGTAGCCGTA
>AS000124|CP009513.1|SP00010 Archaea;Euryarchaeota;Methanomicrobia;Methanosarcinales;Methanosarcinaceae;Methanosarcina;mazei Go1
------GGTTGATCCTGCCAGAGGTTACTGCTATCGGTGTTCGCCTAAGCCATGCGAGTCATATGTAGCAATACATGGCGTACTGCTCAGTAACACGTGGATAACCTGCCCTTGGGATCGGCATAACCCCGGGAAACTGGGGATAATTCCGGATAACGCATATTTGCTGGAATGCTTTATGCGTCAAAAGGATTCGTCTGCCCAAGGATGGGTCTGCGGCCTATCAGGTAGTAGTGGGTGTAATGTACCTACTAGCCAGCGACGGGTACGGGTTGTGAGAGCAAGAGCCCGGAGATGGATTCTGAGACATGAATCCAGGCCCTACGGGGCGCAGCAGGCGCGAAAACTTTACAATGCGGGAAACCGTGATAAGGGGACACCGAGTGCCAGCATCATATGCTGGCTGTCCGGATGTGTAAAATACATCCGTTAGCAAGGGCCGGGCAAGACCGGTGCCAGCCGCCGCGGTAACACCGGCGGCCCGAGTGGTGATCGTGATTATTGGGTCTAAAGGGTCCGTAGCCGGTTTGGTCAGTCCTCCGGGAAATCTGATAGCTCAACTATTAGGCTTTCGGGGGATACTGCCAGACTTGGAACCGGGAGAGGTAAGAGGTACTACAGGGGTAGGAGTGAAATCTTGTAATCCCTGTGGGACCACCTGTGGCGAAGGCGTCTTACCAGAACGGGTTCGACGGTGAGGGACGAAAGCTGGGGGCACGAACCGGATTAGATACCCGGGTAGTCCCAGCCGTAAACGATGCTCGCTAGGTGTCAGGCATGGCGCGACCGTGTCTGGTGCCGCAGGGAAGCCGTGAAGCGAGCCACCTGGGAAGTACGGCCGCAAGGCTGAAACTTAAAGGAATTGGCGGGGGAGCACAACAACGGGTGGAGCCTGCGGTTTAATTGGACTCAACGCCGGACAACTCACCGGGGGCGACAGCAATATGTAGGCCAAGCTGAAGACTTTGCCTGAATCGCTGAGAGGAGGTGCATGGCCGTCGCCAGTTCGTACTGTGAAGCATCCTGTTAAGTCAGGCAACGAGCGAGACCCGTGCCCACTGTTACCAGCATGTCCTCCGGGACGATGGGTACTCTGTGGGGACCGCCGATGTTAAATCGGAGGAAGGTGCGGGCCACGGTAGGTCAGTATGCCCCGAATCTCCCGGGCTACACGCGGGCTACAATGGATGGGACAATGGGTCCCTCCCCTGAAAAGGGCTGGTAATCTCACAAACCCATTCGTAGTTCGGATCGAGGGCTGTAACTCGCCCTCGTGAAGCTGGAATCCGTAGTAATCGCGTTTCAATATAGCGCGGTGAATACGTCCCTGCTCCTTGCACACACCGCCCGTCAAACCACCCGAGTGAGGTATGGGTGAGGGCACGGACTTCGTGCCGTGTTCGAACCTGTGCTTTGCAAGGGGGGTTAAGTCGTAACAAGGTAGCCGTA
>AS000125|JF980395.1|SP00010 Archaea;Euryarchaeota;Methanomicrobia;Methanosarcinales;Methanosarcinaceae;Methanosarcina;mazei Go1
---TCTGGTTGATCCTGCCAGAGGTTACTGCTATCGGTGTTCGCCTAAGCCATGCGAGTCATATGTAGCAATACATGGCGTACTGCTCAGTAACACGTGGATAACCTGCCCTTGGGACCGGCATAACCCCGGGAAACTGGGGATAATTCCGGATAACGCATATTTGCTGGAATGCTTTATGCGTCAAAAGGATTCGTCTGCCCAAGGATGGGTCTGCGGCCTATCAGGTAGTAGTGGGTGTAATGTACCTACTAGCCAGCGACGGGTACGGGTTGTGAGAGCAAGAGCCCGGAGATGGATTCTGAGACATGAATCCAGGCCCTACGGGGCGCAGCAGGCGCGAAAACTTTACAATGCGGGAAACCGTGATAAGGGGACACCGAGTGCCAGCATCATATGCTGGCTGTCCGGATGTGTAAAATACATCCGTTAGCAAGGGCCGGGCAAGACCGGTGCCAGCCGCCGCGGTAACACCGGCGGCCCGAGTGGTGATCGTGATTATTGGGTCTAAAGGGTCCGTAGCCGGTTTGGTCAGTCCTCCGGGAAATCTGATAGCTCAACTATTAGGCTTTCGGGGGATACTGCCAGACTTGGAACCGGGAGAGGTAAGAGGTACTACAGGGGTAGGAGTGAAATCTTGTAATCCCTGTGGGACCACCTGTGGCGAAGGCGACTTACCAGAACGGGTTCGACGGTGAGGGACGAAAGCTGGGGGCACGAACCGGATTAGATACCCGGGTAGTCCCAGCCGTAAACGATGCTCGCTAGGTGTCAGGCATGGCGCGACCGTGTCTGGTGCCGCAGGGAAGCCGTGAAGCGAGCCACCTGGGAAGTACGGCCGCAAGGCTGAAACTTAAAGGAATTGGCGGGGGAGCACAACAACGGGTGGAGCCTGCGGTTTAATTGGACTCAACGCCGGACAACTCACCGGGGGCGACAGCAATATGTAGGCCAAGCTGAAGACTTTGCCTGAATCGCTGAGAGGAGGTGCATGGCCGTCGCCAGTTCGTACTGTGAAGCATCCTGTTAAGTCAGGCAACGAGCGAGACCCGTGCCCACTAGCTTACCAGCATGTCCTCCGGGACGATGGGTACTCTGTGGGGACCGCCGATGTTAAATCGGAGGAAGGTGCGGGCCACGGTAGGTCAGTATGCCCCGAATCTCCCGGGCTACACGCGGGCTACAATGGGTGGGACAATGGGTCCCTCCCCTGAAAAGGGCTGGTAATCTCACAAACCCATTCGTAGTTCGGATCGAGGGCTGTAACTCGCCCTCGTGAAGCTGGAATCCGTAGTAATCGCGTTTCAATATAGCGCGGTGAATACGTCCCTGCTCCTTGCACACACCGCCCGTCAAACCACCCGAGTGAGGTATGGGTGAGGGCACGGACTCTGTGCCGTGTTCGAACCTGTGCTTTGCAAGGGGGGTT
>AS000126|CP042908.1|SP00010 Archaea;Euryarchaeota;Methanomicrobia;Methanosarcinales;Methanosarcinaceae;Methanosarcina;mazei Go1
------GGTTGATCCTGCCAGAGGTTACTGCTATCGGTGTTCGCCTAAGCCATGCGAGTCATATGTAGCAATACATGGCGTACTGCTCAGTAACACGTGGATAACCTGCCCTTGGGACCGGCATAACCCCGGGAAACTGGGGATAATTCCGGATAACGCATATTTGCTGGAATGCTTTATGCGTCAAAAGGATTCGTCTGCCCAAGGATGGGTCTGCGGCCTATCAGGTAGTAGTGGGTGTAATGTACCTACTAGCCAGCGACGGGTACGGGTTGTGAGAGCAAGAGCCCGGAGATGGATTCTGAGACATGAATCCAGGCCCTACGGGGCGCAGCAGGCGCGAAAACTTTACAATGCGGGAAACCGTGATAAGGGGACACCGAGTGCCAGCATCATATGCTGGCTGTCCGGATGTGTAAAATACATCCGTTAGCAAGGGCCGGGCAAGACCGGTGCCAGCCGCCGCGGTAACACCGGCGGCCCGAGTGGTGATCGTGATTATTGGGTCTAAAGGGTCCGTAGCCGGTTTGGTCAGTCCTCCGGGAAATCTGATAGCTCAACTATTAGGCTTTCGGGGGATACTGCCAGACTTGGAACCGGGAGAGGTAAGAGGTACTACAGGGGTAGGAGTGAAATCTTGTAATCCCTGTGGGACCACCTGTGGCGAAAGCGTCTTACCAGAACGGGTTCGACGGTGAGGGACGAAAGCTGGGGGCACGAACCGGATTAGATACCCGGGTAGTCCCAGCCGTAAACGATGCTCGCTAGGTGTCAGGCATGGCGCGACCGTGTCTGGTGCCGCAGGGAAGCCGTGAAGCGAGCCACCTGGGAAGTACGGCCGCAAGGCTGAAACTTAAAGGAATTGGCGGGGGAGCACAACAACGGGTGGAGCCTGCGGTTTAATTGGACTCAACGCCGGACAACTCACCGGGGGCGACAGCAATATGTAGGCCAAGCTGAAGACTTTGCCTGAATCGCTGAGAGGAGGTGCATGGCCGTCGCCAGTTCGTACTGTGAAGCATCCTGTTAAGTCAGGCAACGAGCGAGACCCGTGCCCACTGTTACCAGCATGTCCTCCGGGACGATGGGTACTCTGTGGGGACCGCCGATGTTAAATCGGAGGAAGGTGCGGGCCACGGTAGGTCAGTATGCCCCGAATCTCCCGGGCTACACGCGGGCTACAATGGATGGGACAATGGGTCCCTCCCCTGAAAAGGGCTGGTAATCTCACAAACCCATTCGTAGTTCGGATCGAGGGCTGTAACTCGCCCTCGTGAAGCTGGAATCCGTAGTAATCGCGTTTCAATATAGCGCGGTGAATACGTCCCTGCTCCTTGCACACACCGCCCGTCAAACCACCCGAGTGAGGTATGGGTGAGGGCACGGACTCTGTGCCGTGTTCGAACCTGTGCTTTGCAAGGGGGGTTAAGTCGTAACAAGGTAGCCGTA
>AS000127|KM408633.1|SP00010 Archaea;Euryarchaeota;Methanomicrobia;Methanosarcinales;Methanosarcinaceae;Methanosarcina;mazei Go1
--TTCCGGTTGATCCCGCCGGAGGTTACTGCTATCGGTGTTCGCCTAAGCCATGCGAGTCATATGTAGCAATACATGGCGTACTGCTCAGTAACACGTGGATAACCTGCCCTTGGGACCGGCATAACCCCGGGAAACTGGGGATAATTCCGGATAACGCATATTTGCTGGAATGCTTTATGCGTCAAAAGGATTCGTCTGCCCAAGGATGGGTCTGCGGCCTATCAGGTAGTAGTGGGTGTAATGTACCTACTAGCCAGCGACGGGTACGGGTTGTGAGAGCAAGAGCCCGGAGATGGATTCTGAGACATGAATCCAGGCCCTACGGGGCGCAGCAGGCGCGAAAACTTTACAATGCGGGAAACCGTGATAAGGGGACACCGAGTGCCAGCATCATATGCTGGCTGTCCGGATGTGTAAAATACATCCGTTAGCAAGGGCCGGGCAAGACCGGTGCCAGCCGCCGCGGTAACACCGGCGGCCCGAGTGGTGATCGTGATTATTGGGTCTAAAGGGTCCGTAGCCGGTTTGGTCAGTCCTCCGGGAAATCTGATAGCTCAACTATTAGGCTTTCGGGGGATACTGCCAGACTTGGAACCGGGAGAGGTAAGAGGTACTACAGGGGTAGGAGTGAAATCTTGTAATCCCTGTGGGACCACCTGTGGCGAAGGCGTCTTACCAGAACGGGTTCGACGGTGAGGGACGAAAGCTGGGGGCACGAACCGGATTAGATACCCGGGTAGTCCCAGCCGTAAACGATGCTCGCTAGGTGTCAGGCATGGCGCGACCGTGTCTGGTGCCGCAGGGAAGCCGTGAAGCGAGCCACCTGGGAAGTACGGCCGCAAGGCTGAAACTTAAAGGAATTGGCGGGGGAGCACAACAACGGGTGGAGCCTGCGGTTTAATTGGACTCAACGCCGGACAACTCACCGGGGGCGACAGCAATATGTAGGCCAAGCTGAAGACTTTGCCTGAATCGCTGAGAGGAGGTGCATGGCCGTCGCCAGTTCGTACTGTGAAGCATCCTGTTAAGTCAGGCAACGAGCGAGACCCGTGCCCACTGTTACCAGCATGTCCTCCGGGACGATGGGTACTCTGTGGGGACCGCCGATGTTAAATCGGAGGAAGGTGCGGGCCACGGTAGGTCAGTATGCCCCGAATCTCCCGGGCTACACGCGGGCTACAATGGATGGGACAATGGGTCCCTCCCCTGAAAAGGGCTGGTAATCTCACAAACCCATTCGTAGTTCGGATCGAGGGCTGTAACTCGCCCTCGTGAAGCTGGAATCCGTAGTAATCGCGTTTCAATATAGCGCGGTGAATACGTCCCTGCTCCTTGCACACACCGCCCGTCAAACCACCCGAGTGAGGTATGGGTGAGGGCACGGACTCTGTGCCGTGTTCGAACCTGTGCTTTGCAAGGGGGGTTAAGTCGTAACAAGGTAACCGTA
>AS000128|AY260432.1|SP00010 Archaea;Euryarchaeota;Methanomicrobia;Methanosarcinales;Methanosarcinaceae;Methanosarcina;mazei Go1
------------TCCTGCCGAAGGTTACTGCTATCGGTGTTCGCCTAAGCCATGCGAGTCATATGTAGCAATACATGGCGTACTGCTCAGTAACACGTGGATAACCTGCCCTTGGGACCGGCATAACCCCGGGAAACTGGGGATAATTCCGGATAACGCATATTTGCTGGAATGCTTTATGCGTCAAAAGGATTCGTCTGCCCAAGGATGGGTCTGCGGCCTATCAGGTAGTAGTGGGTGTAATGTACCTACTAGCCAGCGACGGGTACGGGTTGTGAGAGCAAGAGCCCGGAGATGGATTCTGAGACATGAATCCAGGCCCTACGGGGCGCAGCAGGCGCGAAAACTTTACAATGCGGGAAACCGTGATAAGGGGACACCGAGTGCCAGCATCATATGCTGGCTGTCCGGATGTGTAAAATACATCCGTTAGCAAGGGCCGGGCAAGACCGGTGCCAGCCGCCGCGGTAACACCGGCGGCCCGAGTGGTGATCGTGATTATTGGGTCTAAAGGGTCCGTAGCCGGTTTGGTCAGTCCTCCGGGAAATCTGATAGCTCAACTATTAGGCTTTCGGGGGATACTGCCAGACTTGGAACCGGGAGAGGTAAGAGGTACTACAGGGGTAGGAGTGAAATCTTGTAATCCCTGTGGGACCACCTGTGGCGAAGGCGTCTTACCAGAACGGGTTCGACGGTGAGGGACGAAAGCTGGGGGCACGAACCGGATTAGATACCCGGGTAGTCCCAGCCGTAAACGATGCTCGCTAGGTGTCAGGCATGGCGCGACCGTGTCTGGTGCCGCAGGGAAGCCGTGAAGCGAGCCACCTGGGAAGTACGGCCGCAAGGCTGAAACTTAAAGGAATTGGCGGGGGAGCACAACAACGGGTGGAGCCTGCGGTTTAATTGGACTCAACGCCGGACAACTCACCGGGGGCGACAGCAATATGTAGGCCAAGCTGAAGACTTTGCCTGAATCGCTGAGAGGAGGTGCATGGCCGTCGCCAGTTCGTACTGTGAAGCATCCTGTTAAGTCAGGCAACGAGCGAGACCCGTGCCCACTGTTACCAGCATGTCCTCCGGGACGATGGGTACTCTGTGGGGACCGCCGATGTTAAATCGGAGGAAGGTGCGGGCCACGGTAGGTCAGTATGCCCCGAATCTCCCGGGCTACACGCGGGCTACAATGGATGGGACAATGGGTCCCTCCCCTGAAAAGGGCTGGTAATCTCACAAACCCATTCGTAGTTCGGATCGAGGGCTGTAACTCGCCCTCGTGAAGCTGGAATCCGTAGTAATCGCGTTTCAATATAGCGCGGTGAATACGTCCCTGCTCCTTGCACACACCGCCCGTCAAACCACCCGAGTGAGGTATGGGTGAGGGCACGGACTTCGTGCCGTGTTCGAACCTGTGCTTTGCAAGGGGGGTTAAGTCGTAACAAGGTAGC
>AS000129|CP029709.1|SP00010 Archaea;Euryarchaeota;Methanomicrobia;Methanosarcinales;Methanosarcinaceae;Methanosarcina;mazei Go1
------GGTTGATCCTGCCAGAGGTTACTGCTATCGGTGTTCGCCTAAGCCATGCGAGTCATATGTAGCAATACATGGCGTACTGCTCAGTAACACGTGGATAACCTGCCCTTGGGACCGGCATAACCCCGGGAAACTGGGGATAATTCCGGATAACGCATATTTGCTGGAATGCTTTATGCGTCAAAAGGATTCGTCTGCCCAAGGATGGGTCTGCGGCCTATCAGGTAGTAGTGGGTGTAATGTACCTACTAGCCAGCGACGGGTACGGGTTGTGAGAGCAAGAGCCCGGAGATGGATTCTGAGACATGAATCCAGGCCCTACGGGGCGCAGCAGGCGCGAAAACTTTACAATGCGGGAAACCGTGATAAGGGGACACCGAGTGCCAGCATCATATGCTGGCTGTCCGGATGTGTAAAATACATCCGTTAGCAAGGGCCGGGCAAGACCGGTGCCAGCCGCCGCGGTAACACCGGCGGCCCGAGTGGTGATCGTGATTATTGGGTCTAAAGGGTCCGTAGCCGGTTTGGTCAGTCCTCCGGGAAATCTGATAGCTCAACTATTAGGCTTTCGGGGGATACTGCCAGACTTGGAACCGGGAGAGGTAAGAGGTACTACAGGGGTAGGAGTGAAATCTTGTAATCCCTGTGGGACCACCTGTGGCGAAGGCGTCTTACCAGAACGGGTTCGACGGTGAGGGACGAAAGCTGGGGGCACGAACCGGATTAGATACCCGGGTAGTCCCAGCCGTAAACGATGCTCGCTAGGTGTCAGGCATGGCGCGACCGTGTCTGGTGCCGCAGGGAAGCCGTGAAGCGAGCCACCTGGGAAGTACGGCCGCAAGGCTGAAACTTAAAGGAATTGGCGGGGGAGCACAACAACGGGTGGAGCCTGCGGTTTAATTGGACTCAACGCCGGACAACTCACCGGGGGCGACAGCAATATGTAGGCCAAGCTGAAGACTTTGCCTGAATCGCTGAGAGGAGGTGCATGGCCGTCGCCAGTTCGTACTGTGAAGCATCCTGTTAAGTCAGGCAACGAGCGAGACCCGTGCCCACTGTTACCAGCATGTCCTCCGGGACGATGGGTACTCTGTGGGGACCGCCGATGTTAAATCGGAGGAAGGTGCGGGCCACGGTAGGTCAGTATGCCCCGAATCTCCCGGGCTACACGCGGGCTACAATGGATGGGACAATGGGTCCCTCCCCTGAAAAGGGCTGGTAATCTCACAAACCCATTCGTAGTTCGGATCGAGGGCTGTAACTCGCCCTCGTGAAGCTGGAATCCGTAGTAATCGCGTTTCAATATAGCGCGGTGAATACGTCCCTGCTCCTTGCACACACCGCCCGTCAAACCACCCGAGTGAGGTATGGGTGAGGGCACGGACTCTGTGCCGTGTTCGAACCTGTGCTTTGCAAGGGGGGTTAAGTCGTAACAAGGTAGCCGTA
>AS000130|CP042908.1|SP00010 Archaea;Euryarchaeota;Methanomicrobia;Methanosarcinales;Methanosarcinaceae;Methanosarcina;mazei Go1
TGTTACGACTTAACCCCCCTTGCAAAGCACAGGTTCGAACACGGCACGAAGTCCGTGCCCTCACCCATACCTCACTCGGGTGGTTTGACGGGCGGTGTGTGCAAGGAGCAGGGACGTATTCACCGCGCTATATTGAAACGCGATTACTACGGATTCCAGCTTCACGAGGGCGAGTTACAGCCCTCGATCCGAACTACGAATGGGTTTGTGAGATTACCAGCCCTTTTCAGGGGAGGGACCCATTGTCCCATCCATTGTAGCCCGCGTGTAGCCCGGGAGATTCGGGGCATACTGACCTACCGTGGCCCGCACCTTCCTCCGATTTAACATCGGCGGTCCCCACAGAGTACCCATCGTCCCGGAGGACATGCTGGTAACAGTGGGCACGGGTCTCGCTCGTTGCCTGACTTAACAGGATGCTTCACAGTACGAACTGGCGACGGCCATGCACCTCCTCTCAGCGATTCAGGCAAAGTCTTCAGCTTGGCCTACATATTGCTGTCGCCCCCGGTGAGTTGTCCGGCGTTGAGTCCAATTAAACCGCAGGCTCCACCCGTTGTTGTGCTCCCCCGCCAATTCCTTTAAGTTTCAGCCTTGCGGCCGTACTTCCCAGGTGGCTCGCTTCACGGCTTCCCTGCGGCACCAGACACGGTCGCGCCATGCCTGACACCTAGCGAGCATCGTTTACGGCTGGGACTACCCGGGTATCTAATCCGGTTCGTGCCCCCAGCTTTCGTCCCTCACCGTCGAACCCGTTCTGGTAAGACGCCTTCGCCACAGGTGGTCCCACAGGGATTACAAGATTTCACTCCTACCCCTGTAGTACCTCTTACCTCTCCCGGTTCCAAGTCTGGCAGTATCCCCCGAAAGCCTAATAGTTGAGCTATCAGATTTCCCGGAGGACTGACCAAACCGGCTACGGACCCTTTAGACCCAATAATCACGATCACCACTCGGGCCGCCGGTGTTACCGCGGCGGCTGGCACCGGTCTTGCCCGGCCCTTGCTAACGGATGTATTTTACACATCCGGACAGCCAGCATATGATGCTGGCACTCGGTGTCCCCTTATCACGGTTTCCCGCATTGTAAAGTTTTCGCGCCTGCTGCGCCCCGTAGGGCCTGGATTCATGTCTCAGAATCCATCTCCGGGCTCTTGCTCTCACAACCCGTACCCGTCGCTGGCTAGTAGGTACATTACACCCACTACTACCTGATAGGCCGCAGACCCATCCTTGGGCAGACGAATCCTTTTGACGCATAAAGCATTCCAGCAAATATGCGTTATCCGGAATTATCCCCAGTTTCCCGGGGTTATGCCGGTCCCAAGGGCAGGTTATCCACGTGTTACTGAGCAGTACGCCATGTATTGCTACATATGACTCGCATGGCTTAGGCGAACACCGATAGCAGTAACCTCTGGCAGGATCAACC
>AS000131|CP029709.1|SP00010 Archaea;Euryarchaeota;Methanomicrobia;Methanosarcinales;Methanosarcinaceae;Methanosarcina;mazei Go1
TGTTACGACTTAACCCCCCTTGCAAAGCACAGGTTCGAACACGGCACAGAGTCCGTGCCCTCACCCATACCTCACTCGGGTGGTTTGACGGGCGGTGTGTGCAAGGAGCAGGGACGTATTCACCGCGCTATATTGAAACGCGATTACTACGGATTCCAGCTTCACGAGGGCGAGTTACAGCCCTCGATCCGAACTACGAATGGGTTTGTGAGATTACCAGCCCTTTTCAGGGGAGGGACCCATTGTCCCATCCATTGTAGCCCGCGTGTAGCCCGGGAGATTCGGGGCATACTGACCTACCGTGGCCCGCACCTTCCTCCGATTTAACATCGGCGGTCCCCACAGAGTACCCATCGTCCCGGAGGACATGCTGGTAACAGTGGGCACGGGTCTCGCTCGTTGCCTGACTTAACAGGATGCTTCACAGTACGAACTGGCGACGGCCATGCACCTCCTCTCAGCGATTCAGGCAAAGTCTTCAGCTTGGCCTACATATTGCTGTCGCCCCCGGTGAGTTGTCCGGCGTTGAGTCCAATTAAACCGCAGGCTCCACCCGTTGTTGTGCTCCCCCGCCAATTCCTTTAAGTTTCAGCCTTGCGGCCGTACTTCCCAGGTGGCTCGCTTCACGGCTTCCCTGCGGCACCAGACACGGTCGCGCCATGCCTGACACCTAGCGAGCATCGTTTACGGCTGGGACTACCCGGGTATCTAATCCGGTTCGTGCCCCCAGCTTTCGTCCCTCACCGTCGAACCCGTTCTGGTAAGACGCCTTCGCCACAGGTGGTCCCACAGGGATTACAAGATTTCACTCCTACCCCTGTAGTACCTCTTACCTCTCCCGGTTCCAAGTCTGGCAGTATCCCCCGAAAGCCTAATAGTTGAGCTATCAGATTTCCCGGAGGACTGACCAAACCGGCTACGGACCCTTTAGACCCAATAATCACGATCACCACTCGGGCCGCCGGTGTTACCGCGGCGGCTGGCACCGGTCTTGCCCGGCCCTTGCTAACGGATGTATTTTACACATCCGGACAGCCAGCATATGATGCTGGCACTCGGTGTCCCCTTATCACGGTTTCCCGCATTGTAAAGTTTTCGCGCCTGCTGCGCCCCGTAGGGCCTGGATTCATGTCTCAGAATCCATCTCCGGGCTCTTGCTCTCACAACCCGTACCCGTCGCTGGCTAGTAGGTACATTACACCCACTACTACCTGATAGGCCGCAGACCCATCCTTGGGCAGACGAATCCTTTTGACGCATAAAGCATTCCAGCAAATATGCGTTATCCGGAATTATCCCCAGTTTCCCGGGGTTATGCCGGTCCCAAGGGCAGGTTATCCACGTGTTACTGAGCAGTACGCCATGTATTGCTACATATGACTCGCATGGCTTAGGCGAACACCGATAGCAGTAACCTCTGGCAGGATCAACC
>AS000132|CP000867.1|SP00011 Archaea;Euryarchaeota;Methanococci;Methanococcales;Methanococcaceae;Methanococcus;maripaludis S2
GGTTGATCCCGCCGGAGGCCACTGCTATTGGGATTCGACTAAGCCATGCGAGTCTATGGTTTCGGCCATGGCGGACGGCTCATTAACACGTGGTTAACATACCCTCAGGTGGGGGATAACCTTGGGAAACTGAGGATAATACCCCATAGAAAAAGCAGTCTGGAATGATTCTTTTTCGAAAGCACATGCGCCTGAGGATTGGACTGCGCTCGATTAGGTAGTTGGTGGGGTAATGGCCCACCAAGCCTACGATCGGTACGGGCCTTGAGAGAGGGAGCCCGGAGATGGGGACTGAGACACGGCCCCAGGCCCTACGGGGCGCAGCAGGCGCGAAACCTCCGCAATGCACGAAAGTGCGACGGGGGGATCCCAAGTGCTCATGCACAGCATGGGCTTTTATCAAGTGTAAACAGCTTGAGGAATAAGGGCTGGGCAAGTTCGGTGCCAGCAGCCGCGGTAACACCGACGGCCCGAGTGGTGGCCACTCTTATTGGGCCTAAAGCGTCCGTAGCCGGTCCAGTAAGTCCCTGTTTAAATCCTGCGGCTTAACCGCAGGACTGGCAGGGATACTGCTGGACTTGGGACCGGGAGAGGACAAGGGTACTTCAGGGGTAGCGGTGAAATGTGTTGATCCTTGAAGGACCACCTATGGCGAAGGCACTTGTCTGGAACGGGTCCGACGGTGAGGGACGAAAGCCAGGGGCGCGAACCGGATTAGATACCCGGGTAGTCCTGGCCGTAAACTCTGCGAACTAGGTGTTAGGTGGGCCCCGTGCCCATCTAGTGCCGAAGGGAAGCCGTTAAGTTCGCCGCCTGGGGAGTACGGTCGCAAGACTGAAACTTAAAGGAATTGGCGGGGGAGCACCACAACGGGTGGAGCCTGCGGTTTAATTGGATTCAACGCCGGGCATCTCACCAGGAGCGACAGCATGATGACGGCCAGGTTGACGACCTTGCCTGAAGCGCTGAGAGGTGGTGCATGGCCATCGTCAGCTCGTACCGCGAGGCGTCCTGTTAAGTCAGGTAACGAGCGAGACCCGTGCCCTATGTTGCTACTTTTTCCTCCGGGAGAAAGGCACTCATAGGGGACCGCTGGCGCTAAGTCAGAGGAAGGAGCGGGCAACGATAGGTCCGCATGCCCCGAATCTCCTGGGCTACACGCGGGCTACAATGGCTAGGACAATGGGCCGCAACCCTGAAAAGGGACGCAAATCTCCTAAACCTAGTCGTAGTTCGGATCGTGGGCTGTAACTCGCCCACGTGAAGCTGGAATCCGTAGTAATCGCAGTTCATAATACTGCGGTGAATGTGTCCCTGCTCCTTGCACACACCGCCCGTCACACCACCCGAGTTGGGTTGAAGTGAGGCCTTGGCCTTTGGCTAGGGTCGAACTTGGGCTCAGCGAGGGGGGTGAAGTCGTAACAAGGTAGCCGTA
>AS000133|CP000745.1|SP00011 Archaea;Euryarchaeota;Methanococci;Methanococcales;Methanococcaceae;Methanococcus;maripaludis S2
ACTTCACCCCCCTCGCTGAGCCCAAGTTCGACCCTAGCCGAAGGCCAAGGCCTCACTTCAACCCAACTCGGGTGGTGTGACGGGCGGTGTGTGCAAGGAGCAGGGACACATTCACCGCAGTATTATGAACTGCGATTACTACGGATTCCAGCTTCACGTGGGCGAGTTACAGCCCACGATCCGAACTACGACTAGGTTTAGGAGATTTGCGTCCCTTTTCAGGGTTGCGGCCCATTGTCCTAGCCATTGTAGCCCGCGTGTAGCCCAGGAGATTCGGGGCATGCGGACCTATCGTTGCCCGCTCCTTCCTCTGACTTAGCGCCAGCGGTCCCCTATGAGTGCCTTTCTCCCGGAGGAAAAAGTAGCAACATAGGGCACGGGTCTCGCTCGTTACCTGACTTAACAGGACGCCTCGCGGTACGAGCTGACGATGGCCATGCACCACCTCTCAGCGCTTCAGGCAAGGTCGTCAACCTGGCCGTCATCATGCTGTCGCTCCTGGTGAGATGCCCGGCGTTGAATCCAATTAAACCGCAGGCTCCACCCGTTGTGGTGCTCCCCCGCCAATTCCTTTAAGTTTCAGTCTTGCGACCGTACTCCCCAGGCGGCGAACTTAACGGCTTCCCTTCGGCACTAGATAGGCACGGGGCCTACCTAACACCTAGTTCGCAGAGTTTACGGCCAGGACTACCCGGGTATCTAATCCGGTTCGCGCCCCTGGCTTTCGTCCCTCACCGTCGGACCCGTTCCAGACAAGTGCCTTCGCCATAGGTGGTCCTTCAAGGATCAACACATTTCACCGCTACCCCTGAAGTACCCTTGTCCTCTCCCGGTCCCAAGTCCAGCAGTATCCCTGCCAGTCCTGCGGTTAAGCCGCAGGATTTAAACAGGGACTTACTGGACCGGCTACGGACGCTTTAGGCCCAATAAGAGTGGCCACCACTTGGGCCGTCGGTGTTACCGCGGCTGCTGGCACCGAACTTGCCCAGCCCTTATTCCTCAAGCTGTTTACACTTGATAAAAGCCCATGCTGTGCATGAGCACTTGGGATCCCCCCGTCGCACTTTCGTGCATTGCGGAGGTTTCGCGCCTGCTGCGCCCCGTAGGGCCTGGGGCCGTGTCTCAGTCCCCATCTCCGGGCTCCCTCTCTCAAGGCCCGTACCGATCGTAGGCTTGGTGGGCCATTACCCCACCAACTACCTAATCGAGCGCAGTCCAATCCTCAGGCGCATGTGCTTTCGAAAAAGAATCATTCCAGACTGCTTTTTCTATGGGGTATTATCCTCAGTTTCCCAAGGTTATCCCCCACCTGAGGGTATGTTAACCACGTGTTAATGAGCCGTCCGCCATGGCCGAAACCATAGACTCGCATGGCTTAGTCGAATCCCAATAGCAGTGGCCTCCGGCGGGATCAACC
>AS000134|BX950229.1|SP00011 Archaea;Euryarchaeota;Methanococci;Methanococcales;Methanococcaceae;Methanococcus;maripaludis S2
ACTTCACCCCCCTCGCTGAGCCCAAGTTCGACCCTAGCCAAAGGCCAAGGCCTCACTTCAACCCAACTCGGGTGGTGTGACGGGCGGTGTGTGCAAGGAGCAGGGACACATTCACCGCAGTATTATGAACTGCGATTACTACGGATTCCAGCTTCACGTGGGCGAGTTACAGCCCACGATCCGAACTACGACTAGGTTTAGGAGATTTGCGTCCCTTTTCAGGGTTGCGGCCCATTGTCCTAGCCATTGTAGCCCGCGTGTAGCCCAGGAGATTCGGGGCATGCGGACCTATCGTTGCCCGCTCCTTCCTCTGACTTAGCGCCAGCGGTCCCCTATGAGTGCCTTTCTCCCGGAGGAAAAAGTAGCAACATAGGGCACGGGTCTCGCTCGTTACCTGACTTAACAGGACGCCTCGCGGTACGAGCTGACGATGGCCATGCACCACCTCTCAGCGCTTCAGGCAAGGTCGTCAACCTGACCGTCATCATGCTGTCGCTCCTGGTGAGATGCCCGGCGTTGAATCCAATTAAACCGCAGGCTCCACCCGTTGTGGTGCTCCCCCGCCAATTCCTTTAAGTTTCAGTCTTGCGACCGTACTCCCCAGGCGGCGAACTTAACGGCTTCCCTTCGGCACTAGATGGGCACGGGGCCCACCTAACACCTAGTTCGCAAAGTTTACGGCCAGGACTACCCGGGTATCTAATCCGGTTCGCGCCCCTGGCTTTCGTCCCTCACCGTCGGACCCGTTCCAGACAAGTGCCTTCGCCATAGGTGGTCCTTCAAGGATCAACACATTTCACCGCTACCCCTGAAGTACCCTTGTCCTCTCCCGGTCCCAAGTCCAGCAGTATCCCTGCCAGTCCTGCGGTTAAGCCGCAGGATTTAAACAAGGACTTACTGGACCGGCTACGGACGCTTTAGGCCCAATAAAAGTGGCCACCACTCGGGCCGTCGGTGTTACCGCGGCTGCTGGCACCGAACTTGCCCAGCCCTTATTCCTCAAGCTGTTTACACTTGATAAAAGCCCATGCTGTGCATGAGCACTTGGGATCCCCCCGTCGCACTTTCGTGCATTGCGGAGGTTTCGCGCCTGCTGCGCCCCGTAGGGCCTGGGGCCGTGTCTCAGTCCCCATCTCCGGGCTTCCTCTCTCAAGGCCCGTACCGATCGTAGGCTTGGTGGGCCATTACCCCACCAACTACCTAATCGAGCGCAGTCCAATCCTCAGGCGCATATGCTTTCGAAAAAGAATCGTTCCAGACTGCTTTTTCTATGGGGTATTATCCTCAGTTTCCCAAGGTTATCCCCCACCTGAGGGTATGTTAACCACGTGTTAATGAGCCGTCCGCCATGGCCGAAACCATAGACTCGCATGGCTTAGTCGAATCCCAATAGCAGTGGCCTCCGGCGGGATCAACC
>AS000135|AP011528.1|SP00011 Archaea;Euryarchaeota;Methanococci;Methanococcales;Methanococcaceae;Methanococcus;maripaludis S2
ACTTCACCCCCCTCGCTGAGCCCAAGTTCGACCCTAGCCAAAGGCCAAGGCCTCACTTCAACCCAACTCGGGTGGTGTGACGGGCGGTGTGTGCAAGGAGCAGGGACACATTCACCGCAGTATTATGAACTGCGATTACTACGGATTCCAGCTTCACGTGGGCGAGTTACAGCCCACGATCCGAACTACGACTAGGTTTAGGAGATTTGCGTCCCTTTTCAGGGTTGCGGCCCATTGTCCTAGCCATTGTAGCCCGCGTGTAGCCCAGGAGATTCGGGGCATGCGGACCTATCGTTGCCCGCTCCTTCCTCTGACTTAGCGCCAGCGGTCCCCTATGAGTGCCTTTCTCCCGGAGGAAAAAGTAGCAACATAGGGCACGGGTCTCGCTCGTTACCTGACTTAACAGGACGCCTCGCGGTACGAGCTGACGATGGCCATGCACCACCTCTCAGCGCTTCAGGCAAGGTCGTCAACCTGGCCGTCATCATGCTGTCGCTCCTGGTGAGATGCCCGGCGTTGAATCCAATTAAACCGCAGGCTCCACCCGTTGTGGTGCTCCCCCGCCAATTCCTTTAAGTTTCAGTCTTGCGACCGTACTCCCCAGGCGGCGAACTTAACGGCTTCCCTTCGGCACTAGATGGGCACGGGGCCCACCTAACACCTAGTTCGCAAAGTTTACGGCCAGGACTACCCGGGTATCTAATCCGGTTCGCGCCCCTGGCTTTCGTCCCTCACCGTCGGACCCGTTCCAGACAAGTGCCTTCGCCATAGGTGGTCCTTCAAGGATCAACACATTTCACCGCTACCCCTGAAGTACCCTTGTCCTCTCCCGGTCCCAAGTCCAGCAGTATCCCTGCCAGTCCTGCGGTTAAGCCGCAGGATTTAAACAAGGACTTACTGGACCGGCTACGGACGCTTTAGGCCCAATAAAAGTGGCCACCACTCGGGCCGTCGGTGTTACCGCGGCTGCTGGCACCGAACTTGCCCAGCCCTTATTCCTCAAGCTGTTTACACTTGATAAAAGCCCATGCTGTGCATGAGCACTTGGGATCCCCCCGTCGCACTTTCGTGCATTGCGGAGGTTTCGCGCCTGCTGCGCCCCGTAGGGCCTGGGGCCGTGTCTCAGTCCCCATCTCCGGGCTTCCTCTCTCAAGGCCCGTACCGATCGTAGGCTTGGTAGGCCATTACCCCACCAACTACCTAATCGAGCGCAGTCCAATCCTCAGGCGCATATGCTTTCGAAAAAGAATCGTTCCAGACTGCTTTTTCTATGGGGTATTATCCTCAGTTTCCCAAGGTTATCCCCCACCTGAGGGTATGTTAACCACGTGTTAATGAGCCGTCCGCCATGGCCGAAACCATAGACTCGCATGGCTTAGTCGAATCCCAATAGCAGTGGCCTCCGGCGGGATCAACC
>AS000136|NC_005791.1|SP00011 Archaea;Euryarchaeota;Methanococci;Methanococcales;Methanococcaceae;Methanococcus;maripaludis S2
GGTTGATCCCGCCGGAGGCCACTGCTATTGGGATTCGACTAAGCCATGCGAGTCTATGGTTTCGGCCATGGCGGACGGCTCATTAACACGTGGTTAACATACCCTCAGGTGGGGGATAACCTTGGGAAACTGAGGATAATACCCCATAGAAAAAGCAGTCTGGAACGATTCTTTTTCGAAAGCATATGCGCCTGAGGATTGGACTGCGCTCGATTAGGTAGTTGGTGGGGTAATGGCCCACCAAGCCTACGATCGGTACGGGCCTTGAGAGAGGAAGCCCGGAGATGGGGACTGAGACACGGCCCCAGGCCCTACGGGGCGCAGCAGGCGCGAAACCTCCGCAATGCACGAAAGTGCGACGGGGGGATCCCAAGTGCTCATGCACAGCATGGGCTTTTATCAAGTGTAAACAGCTTGAGGAATAAGGGCTGGGCAAGTTCGGTGCCAGCAGCCGCGGTAACACCGACGGCCCGAGTGGTGGCCACTTTTATTGGGCCTAAAGCGTCCGTAGCCGGTCCAGTAAGTCCTTGTTTAAATCCTGCGGCTTAACCGCAGGACTGGCAGGGATACTGCTGGACTTGGGACCGGGAGAGGACAAGGGTACTTCAGGGGTAGCGGTGAAATGTGTTGATCCTTGAAGGACCACCTATGGCGAAGGCACTTGTCTGGAACGGGTCCGACGGTGAGGGACGAAAGCCAGGGGCGCGAACCGGATTAGATACCCGGGTAGTCCTGGCCGTAAACTTTGCGAACTAGGTGTTAGGTGGGCCCCGTGCCCATCTAGTGCCGAAGGGAAGCCGTTAAGTTCGCCGCCTGGGGAGTACGGTCGCAAGACTGAAACTTAAAGGAATTGGCGGGGGAGCACCACAACGGGTGGAGCCTGCGGTTTAATTGGATTCAACGCCGGGCATCTCACCAGGAGCGACAGCATGATGACGGTCAGGTTGACGACCTTGCCTGAAGCGCTGAGAGGTGGTGCATGGCCATCGTCAGCTCGTACCGCGAGGCGTCCTGTTAAGTCAGGTAACGAGCGAGACCCGTGCCCTATGTTGCTACTTTTTCCTCCGGGAGAAAGGCACTCATAGGGGACCGCTGGCGCTAAGTCAGAGGAAGGAGCGGGCAACGATAGGTCCGCATGCCCCGAATCTCCTGGGCTACACGCGGGCTACAATGGCTAGGACAATGGGCCGCAACCCTGAAAAGGGACGCAAATCTCCTAAACCTAGTCGTAGTTCGGATCGTGGGCTGTAACTCGCCCACGTGAAGCTGGAATCCGTAGTAATCGCAGTTCATAATACTGCGGTGAATGTGTCCCTGCTCCTTGCACACACCGCCCGTCACACCACCCGAGTTGGGTTGAAGTGAGGCCTTGGCCTTTGGCTAGGGTCGAACTTGGGCTCAGCGAGGGGGGTGAAGTCGTAACAAGGTAGCCGTA
>AS000137|CP000609.1|SP00011 Archaea;Euryarchaeota;Methanococci;Methanococcales;Methanococcaceae;Methanococcus;maripaludis S2
GGTTGATCCCGCCGGAGGCCACTGCTATTGGGATTCGACTAAGCCATGCGAGTCTATGGTTTCGGCCATGGCGGACGGCTCATTAACACGTGGTTAACATACCCTCAGGTGGGGGATAACCTTGGGAAACTGAGGATAATACCCCATAGAAAAAGCAGTCTGGAATGATTCTTTTTCGAAAGCACATGCGCCTGAGGATTGGACTGCGCTCGATTAGGTAGTTGGTGGGGTAATGGCCCACCAAGCCTACGATCGGTACGGGCCTTGAGAGAGGGAGCCCGGAGATGGGGACTGAGACACGGCCCCAGGCCCTACGGGGCGCAGCAGGCGCGAAACCTCCGCAATGCACGAAAGTGCGACGGGGGGATCCCAAGTGCTCATGCACAGCATGGGCTTTTATCAAGTGTAAACAGCTTGAGGAATAAGGGCTGGGCAAGTTCGGTGCCAGCAGCCGCGGTAACACCGACGGCCCGAGTGGTGGCCACTCTTATTGGGCCTAAAGCGTCCGTAGCCGGTCCAGTAAGTCCCTGTTTAAATCCTGCGGCTTAACCGCAGGACTGGCAGGGATACTGCTGGACTTGGGACCGGGAGAGGACAAGGGTACTTCAGGGGTAGCGGTGAAATGTGTTGATCCTTGAAGGACCACCTATGGCGAAGGCACTTGTCTGGAACGGGTCCGACGGTGAGGGACGAAAGCCAGGGGCGCGAACCGGATTAGATACCCGGGTAGTCCTGGCCGTAAACTCTGCGAACTAGGTGTTAGGTAGGCCCCGTGCCTATCTAGTGCCGAAGGGAAGCCGTTAAGTTCGCCGCCTGGGGAGTACGGTCGCAAGACTGAAACTTAAAGGAATTGGCGGGGGAGCACCACAACGGGTGGAGCCTGCGGTTTAATTGGATTCAACGCCGGGCATCTCACCAGGAGCGACAGCATGATGACGGCCAGGTTGACGACCTTGCCTGAAGCGCTGAGAGGTGGTGCATGGCCATCGTCAGCTCGTACCGCGAGGCGTCCTGTTAAGTCAGGTAACGAGCGAGACCCGTGCCCTATGTTGCTACTTTTTCCTCCGGGAGAAAGGCACTCATAGGGGACCGCTGGCGCTAAGTCAGAGGAAGGAGCGGGCAACGATAGGTCCGCATGCCCCGAATCTCCTGGGCTACACGCGGGCTACAATGGCTAGGACAATGGGCCGCAACCCTGAAAAGGGACGCAAATCTCCTAAACCTAGTCGTAGTTCGGATCGTGGGCTGTAACTCGCCCACGTGAAGCTGGAATCCGTAGTAATCGCAGTTCATAATACTGCGGTGAATGTGTCCCTGCTCCTTGCACACACCGCCCGTCACACCACCCGAGTTGGGTTGAAGTGAGGCCTTGGCCTTTGGCTAGGGTCGAACTTGGGCTCAGCGAGGGGGGTGAAGTCGTAACAAGGTAGCCGTA
>AS000138|NC_005791.1|SP00011 Archaea;Euryarchaeota;Methanococci;Methanococcales;Methanococcaceae;Methanococcus;maripaludis S2
GGTTGATCCCGCCGGAGGCCACTGCTATTGGGATTCGACTAAGCCATGCGAGTCTATGGTTTCGGCCATGGCGGACGGCTCATTAACACGTGGTTAACATACCCTCAGGTGGGGGATAACCTTGGGAAACTGAGGATAATACCCCATAGAAAAAGCAGTCTGGAACGATTCTTTTTCGAAAGCATATGCGCCTGAGGATTGGACTGCGCTCGATTAGGTAGTTGGTGGGGTAATGGCCCACCAAGCCTACGATCGGTACGGGCCTTGAGAGAGGAAGCCCGGAGATGGGGACTGAGACACGGCCCCAGGCCCTACGGGGCGCAGCAGGCGCGAAACCTCCGCAATGCACGAAAGTGCGACGGGGGGATCCCAAGTGCTCATGCACAGCATGGGCTTTTATCAAGTGTAAACAGCTTGAGGAATAAGGGCTGGGCAAGTTCGGTGCCAGCAGCCGCGGTAACACCGACGGCCCGAGTGGTGGCCACTTTTATTGGGCCTAAAGCGTCCGTAGCCGGTCCAGTAAGTCCTTGTTTAAATCCTGCGGCTTAACCGCAGGACTGGCAGGGATACTGCTGGACTTGGGACCGGGAGAGGACAAGGGTACTTCAGGGGTAGCGGTGAAATGTGTTGATCCTTGAAGGACCACCTATGGCGAAGGCACTTGTCTGGAACGGGTCCGACGGTGAGGGACGAAAGCCAGGGGCGCGAACCGGATTAGATACCCGGGTAGTCCTGGCCGTAAACTTTGCGAACTAGGTGTTAGGTGGGCCCCGTGCCCATCTAGTGCCGAAGGGAAGCCGTTAAGTTCGCCGCCTGGGGAGTACGGTCGCAAGACTGAAACTTAAAGGAATTGGCGGGGGAGCACCACAACGGGTGGAGCCTGCGGTTTAATTGGATTCAACGCCGGGCATCTCACCAGGAGCGACAGCATGATGACGGCCAGGTTGACGACCTTGCCTGAAGCGCTGAGAGGTGGTGCATGGCCATCGTCAGCTCGTACCGCGAGGCGTCCTGTTAAGTCAGGTAACGAGCGAGACCCGTGCCCTATGTTGCTACTTTTTCCTCCGGGAGAAAGGCACTCATAGGGGACCGCTGGCGCTAAGTCAGAGGAAGGAGCGGGCAACGATAGGTCCGCATGCCCCGAATCTCCTGGGCTACACGCGGGCTACAATGGCTAGGACAATGGGCCGCAACCCTGAAAAGGGACGCAAATCTCCTAAACCTAGTCGTAGTTCGGATCGTGGGCTGTAACTCGCCCACGTGAAGCTGGAATCCGTAGTAATCGCAGTTCATAATACTGCGGTGAATGTGTCCCTGCTCCTTGCACACACCGCCCGTCACACCACCCGAGTTGGGTTGAAGTGAGGCCTTGGCCTTTGGCTAGGGTCGAACTTGGGCTCAGCGAGGGGGGTGAAGTCGTAACAAGGTAGCCGTA
>AS000139|CP026606.1|SP00011 Archaea;Euryarchaeota;Methanococci;Methanococcales;Methanococcaceae;Methanococcus;maripaludis S2
GGTTGATCCCGCCGGAGGCCACTGCTATTGGGATTCGACTAAGCCATGCGAGTCTATGGTTTCGGCCATGGCGGACGGCTCATTAACACGTGGTTAACATACCCTCAGGTGGGGGATAACCTTGGGAAACTGAGGATAATACCCCATAGAAAAAGCAGTCTGGAACGATTCTTTTTCGAAAGCATATGCGCCTGAGGATTGGACTGCGCTCGATTAGGTAGTTGGTGGGGTAATGGCCCACCAAGCCTACGATCGGTACGGGCCTTGAGAGAGGAAGCCCGGAGATGGGGACTGAGACACGGCCCCAGGCCCTACGGGGCGCAGCAGGCGCGAAACCTCCGCAATGCACGAAAGTGCGACGGGGGGATCCCAAGTGCTCATGCACAGCATGGGCTTTTATCAAGTGTAAACAGCTTGAGGAATAAGGGCTGGGCAAGTTCGGTGCCAGCAGCCGCGGTAACACCGACGGCCCGAGTGGTGGCCACTTTTATTGGGCCTAAAGCGTCCGTAGCCGGTCCAGTAAGTCCTTGTTTAAATCCTGCGGCTTAACCGCAGGACTGGCAGGGATACTGCTGGACTTGGGACCGGGAGAGGACAAGGGTACTTCAGGGGTAGCGGTGAAATGTGTTGATCCTTGAAGGACCACCTATGGCGAAGGCACTTGTCTGGAACGGGTCCGACGGTGAGGGACGAAAGCCAGGGGCGCGAACCGGATTAGATACCCGGGTAGTCCTGGCCGTAAACTTTGCGAACTAGGTGTTAGGTGGGCCCCGTGCCCATCTAGTGCCGAAGGGAAGCCGTTAAGTTCGCCGCCTGGGGAGTACGGTCGCAAGACTGAAACTTAAAGGAATTGGCGGGGGAGCACCACAACGGGTGGAGCCTGCGGTTTAATTGGATTCAACGCCGGGCATCTCACCAGGAGCGACAGCATGATGACGGCCAGGTTGACGACCTTGCCTGAAGCGCTGAGAGGTGGTGCATGGCCATCGTCAGCTCGTACCGCGAGGCGTCCTGTTAAGTCAGGTAACGAGCGAGACCCGTGCCCTATGTTGCTACTTTTTCCTCAGGGAGAAAGGCACTCATAGGGGACCGCTGGCGCTAAGTCAGAGGAAGGAGCGGGCAACGATAGGTCCGCATGCCCCGAATCTCCTGGGCTACACGCGGGCTACAATGGCTAGGACAATGGGCCGCAACCCTGAAAAGGGACGCAAATCTCCTAAACCTAGTCGTAGTTCGGATCGTGGGCTGTAACTCGCCCACGTGAAGCTGGAATCCGTAGTAATCGCAGTTCATAATACTGCGGTGAATGTGTCCCTGCTCCTTGCACACACCGCCCGTCACACCACCCGAGTTGGGTTGAAGTGAGGCCTTGGCCTTTGGCTAGGGTCGAACTTGGGCTCAGCGAGGGGGGTGAAGTCGTAACAAGGTAGCCGTA
>AS000140|AP011526.1|SP00011 Archaea;Euryarchaeota;Methanococci;Methanococcales;Methanococcaceae;Methanococcus;maripaludis S2
ACTTCACCCCCCTCGCTGAGCCCAAGTTCGACCCTAGCCAAAGGCCAAGGCCTCACTTCAACCCAACTCGGGTGGTGTGACGGGCGGTGTGTGCAAGGAGCAGGGACACATTCACCGCAGTATTATGAACTGCGATTACTACGGATTCCAGCTTCACGTGGGCGAGTTACAGCCCACGATCCGAACTACGACTAGGTTTAGGAGATTTGCGTCCCTTTTCAGGGTTGCGGCCCATTGTCCTAGCCATTGTAGCCCGCGTGTAGCCCAGGAGATTCGGGGCATGCGGACCTATCGTTGCCCGCTCCTTCCTCTGACTTAGCGCCAGCGGTCCCCTATGAGTGCCTTTCTCCCGGAGGAAAAAGTAGCAACATAGGGCACGGGTCTCGCTCGTTACCTGACTTAACAGGACGCCTCGCGGTACGAGCTGACGATGGCCATGCACCACCTCTCAGCGCTTCAGGCAAGGTCGTCAACCTGGCCGTCATCATGCTGTCGCTCCTGGTGAGATGCCCGGCGTTGAATCCAATTAAACCGCAGGCTCCACCCGTTGTGGTGCTCCCCCGCCAATTCCTTTAAGTTTCAGTCTTGCGACCGTACTCCCCAGGCGGCGAACTTAACGGCTTCCCTTCGGCACTAGATGGGCACGGGGCCCACCTAACACCTAGTTCGCAAAGTTTACGGCCAGGACTACCCGGGTATCTAATCCGGTTCGCGCCCCTGGCTTTCGTCCCTCACCGTCGGACCCGTTCCAGACAAGTGCCTTCGCCATAGGTGGTCCTTCAAGGATCAACACATTTCACCGCTACCCCTGAAGTACCCTTGTCCTCTCCCGGTCCCAAGTCCAGCAGTATCCCTGCCAGTCCTGCGGTTAAGCCGCAGGATTTAAACAAGGACTTACTGGACCGGCTACGGACGCTTTAGGCCCAATAAAAGTGGCCACCACTCGGGCCGTCGGTGTTACCGCGGCTGCTGGCACCGAACTTGCCCAGCCCTTATTCCTCAAGCTGTTTACACTTGATAAAAGCCCATGCTGTGCATGAGCACTTGGGATCCCCCCGTCGCACTTTCGTGCATTGCGGAGGTTTCGCGCCTGCTGCGCCCCGTAGGGCCTGGGGCCGTGTCTCAGTCCCCATCTCCGGGCTTCCTCTCTCAAGGCCCGTACCGATCGTAGGCTTGGTGGGCCATTACCCCACCAACTACCTAATCGAGCGCAGTCCAATCCTCAGGCGCATATGCTTTCGAAAAAGAATCGTTCCAGACTGCTTTTTCTATGGGGTATTATCCTCAGTTTCCCAAGGTTATCCCCCACCTGAGGGTATGTTAACCACGTGTTAATGAGCCGTCCGCCATGGCCGAAACCATAGACTCGCATGGCTTAGTCGAATCCCAATAGCAGTGGCCTCCGGCGGGATCAACC
>AS000141|NR_026246.1|SP00012 Archaea;Euryarchaeota;Thermoplasmata;Thermoplasmatales;Picrophilaceae;Picrophilus;torridus DSM 9790
ATTCTGGTTGATCCCGGCGGCGGCCACTGCTATCAAGTTCCGACTAAGCCATGCGAGTCAAGGGGCCGTAAGGCACCGGCGTACCGCTCAGTAACACGCGGATAATCTACCCTCGGGAAGGGCATAACCTCGGGAAACTGAGGCTAATTCCCTATAGCCATTCAGAACTGGAATGTTTGGATGGTGAAAGCTCCGGCGCCCGGGGATGAGTCTGCGGCCTATCAGGTAGTAGGTGGTGTAACGGACCACCTAGCCTAAGACGGGTACGGGCCCTGGGAGGGGTAGCCCGGAGATGGACTCTGAGACACTAGTCCAGGCCCTACGGGGCGCAGCAGGCGCGAAACCTGTGCAATGCGCGCAAGCGCGACACGGGGAGCTTGAGTGTCTTGGCAAAAGCCAAGACTTTTCTTATGCCTAAAAAGCATAAGGAATAAGGGCTGGGTAAGACGGGTGCCAGCCGCCGCGGTAACACCCGCAGCTCAAGTGGTGGTCACTTTTACTGAGCCTAAAGCGTTCGTAGCCGGCTTTGTAAATCTCCAGGTAAATTCTAGCGCTTAACGTTAGATCTCCTGGAGAGACTGTAAAGCTTGGGACCGGGTGGGGTTGAACGTACTTTCAGGGTAGGGGTAAAATCCTGTAATCCTGGAAGGACGACCGGTAGCGAAGGCGTTCAACTAGAACGGATCCGACGGTGAGGAACGAAGGCTAGGGGAGCAAACCGGATTAGATACCCGGGTAGTCCTAGCTGTAAACTCTGCCCACTTGGTGTTGCCTTTCCGTTGAGGGGAGGCAGTGCCGGAGCGAAGGTGTTAAGTGGGCCGCTTGGGGAGTATGGTCGCAAGACTGAAACTTAAAGGAATTGGCGGGGGAGCACCGCAACGGGAGGAATGTGCGGTTTAATTGGATTCAACGCCGGAAAACTCACCGGGAGCGACCTGTGGATGAGAGTCAACCTGACGAGTTTACTCGATAGCAGGAGAGGTGGTGCATGGCCGTCGTCAGCTCGTACCGTAGGGCGTTCACTTAAGTGTGATAACGAGCGAGACCCCCATCTCCAATTGCAATTACCTACGCGGGTAGGTAAGCACTTTGGAGAGACCGCCAGCGCTAAGCTGGAGGAAGGAGGGGTCGACGGCAGGTCAGTACGCCCCGAATCTCCCGGGCTACACGCGCATTACAAAGGGCAGGACAATGCGTTGCAACCTCGAAAGGGGAAGCTAATCGCCAAACCTGTCCGTAGTTAGGATTGAGGGCTGTAACTCGCCCTCATGAATCTGGATTCCGTAGTAATCGCGGGTCAACAACCCGCGGTGAATATGCCCCTGCTCCTTGCACACACCGCCTGTCAAACCATCCGAGCTGGTGTTGGATGAGGGTTAGCTCGAGAGGGTTAGCTCAAATCTGATGTCAGTGAGGAGGGTTAAGTCATAACAAGGTATCTGTAGGGGAACCTGCGGCTGGATCACCTCC
>AS000142|AE017261.1|SP00012 Archaea;Euryarchaeota;Thermoplasmata;Thermoplasmatales;Picrophilaceae;Picrophilus;torridus DSM 9790
GTTATGACTTAACCCTCCTCACTGACATCAGATTTGAGCTAACCCTCTCGAGCTAACCCTCATCCAACACCAGCTCGGATGGTTTGACAGGCGGTGTGTGCAAGGAGCAGGGGCATATTCACCGCGGGTTGTTGACCCGCGATTACTACGGAATCCAGATTCATGAGGGCGAGTTACAGCCCTCAATCCTAACTACGGACAGGTTTGGCGATTAGCTTCCCCTTTCGAGGTTGCAACGCATTGTCCTGCCCTTTGTAATGCGCGTGTAGCCCGGGAGATTCGGGGCGTACTGACCTGCCGTCGACCCCTCCTTCCTCCAGCTTAGCGCTGGCGGTCTCTCCAAAGTGCTTACCTACCCGCGTAGGTAATTGCAATTGGAGATGGGGGTCTCGCTCGTTATCACACTTAAGTGAACGCCCTACGGTACGAGCTGACGACGGCCATGCACCACCTCTCCTGCTATCGAGTAAACTCGTCAGGTTGACTCTCATCCACAGGTCGCTCCCGGTGAGTTTTCCGGCGTTGAATCCAATTAAACCGCACATTCCTCCCGTTGCGGTGCTCCCCCGCCAATTCCTTTAAGTTTCAGTCTTGCGACCATACTCCCCAAGCGGCCCACTTAACACCTTCGCTCCGGCACTGCCTCCCCTCAACGGAAAGGCAACACCAAGTGGGCAGAGTTTACAGCTAGGACTACCCGGGTATCTAATCCGGTTTGCTCCCCTAGCCTTCGTTCCTCACCGTCGGATCCGTTCTAGTTGAACGCCTTCGCTACCGGTCGTCCTTCCAGGATTACAGGATTTTACCCCTACCCTGAAAGTACGTTCAACCCCACCCGGTCCCAAGCTTTGCAGTCTCTCCAGGAGATCTAACGTTAAGCGCTAGAATTTACCTGGAGATTTACAAAGCCGGCTACGAACGCTTTAGGCTCAGTAAAAGTGACCACCACTTGAGCTGCGGGTGTTACCGCGGCGGCTGGCACCCGTCTTACCCAGCCCTTATTCCTTATGCTTTTTAGGCATAAGAAAAGTCTTGGCTTTTGCCAAGACACTCAAGCTCCCCGTGTCGCGCTTGCGCGCATTGCACAGGTTTCGCGCCTGCTGCGCCCCGTAGGGCCTGGACTAGTGTCTCAGAGTCCATCTCCGGGCTACCCCTCCCAGGGCCCGTACCCGTCTTAGGCTAGGTGGTCCGTTACACCACCTACTACCTGATAGGCCGCAGACTCATCCCCGGGCGCCGGAGCCTTCACCATCCAAACATTCCAGTTCTGAATGGCTATAGGGAATTAGCCTCAGTTTCCCGAGGTTATGCCCTTCCCGAGGGTAGATTATCCGCGTGTTACTGAGCGGTACGCCGGTGCCTTACGGCCCCTTGACTCGCATGGCTTAGTCGGAACTTGATAGCAGTGGCCGCCGGCAGGATCAACC
>AS000143|NR_074187.1|SP00012 Archaea;Euryarchaeota;Thermoplasmata;Thermoplasmatales;Picrophilaceae;Picrophilus;torridus DSM 9790
ACTCCGGTTGATCCTGCCGGCGGCCACTGCTATCAAGTTCCGACTAAGCCATGCGAGTCAAGGGGCCGTAAGGCACCGGCGTACCGCTCAGTAACACGCGGATAATCTACCCTCGGGAAGGGCATAACCTCGGGAAACTGAGGCTAATTCCCTATAGCCATTCAGAACTGGAATGTTTGGATGGTGAAGGCTCCGGCGCCCGGGGATGAGTCTGCGGCCTATCAGGTAGTAGGTGGTGTAACGGACCACCTAGCCTAAGACGGGTACGGGCCCTGGGAGGGGTAGCCCGGAGATGGACTCTGAGACACTAGTCCAGGCCCTACGGGGCGCAGCAGGCGCGAAACCTGTGCAATGCGCGCAAGCGCGACACGGGGAGCTTGAGTGTCTTGGCAAAAGCCAAGACTTTTCTTATGCCTAAAAAGCATAAGGAATAAGGGCTGGGTAAGACGGGTGCCAGCCGCCGCGGTAACACCCGCAGCTCAAGTGGTGGTCACTTTTACTGAGCCTAAAGCGTTCGTAGCCGGCTTTGTAAATCTCCAGGTAAATTCTAGCGCTTAACGTTAGATCTCCTGGAGAGACTGCAAAGCTTGGGACCGGGTGGGGTTGAACGTACTTTCAGGGTAGGGGTAAAATCCTGTAATCCTGGAAGGACGACCGGTAGCGAAGGCGTTCAACTAGAACGGATCCGACGGTGAGGAACGAAGGCTAGGGGAGCAAACCGGATTAGATACCCGGGTAGTCCTAGCTGTAAACTCTGCCCACTTGGTGTTGCCTTTCCGTTGAGGGGAGGCAGTGCCGGAGCGAAGGTGTTAAGTGGGCCGCTTGGGGAGTATGGTCGCAAGACTGAAACTTAAAGGAATTGGCGGGGGAGCACCGCAACGGGAGGAATGTGCGGTTTAATTGGATTCAACGCCGGAAAACTCACCGGGAGCGACCTGTGGATGAGAGTCAACCTGACGAGTTTACTCGATAGCAGGAGAGGTGGTGCATGGCCGTCGTCAGCTCGTACCGTAGGGCGTTCACTTAAGTGTGATAACGAGCGAGACCCCCATCTCCAATTGCAATTACCTACGCGGGTAGGTAAGCACTTTGGAGAGACCGCCAGCGCTAAGCTGGAGGAAGGAGGGGTCGACGGCAGGTCAGTACGCCCCGAATCTCCCGGGCTACACGCGCATTACAAAGGGCAGGACAATGCGTTGCAACCTCGAAAGGGGAAGCTAATCGCCAAACCTGTCCGTAGTTAGGATTGAGGGCTGTAACTCGCCCTCATGAATCTGGATTCCGTAGTAATCGCGGGTCAACAACCCGCGGTGAATATGCCCCTGCTCCTTGCACACACCGCCTGTCAAACCATCCGAGCTGGTGTTGGATGAGGGTTAGCTCGAGAGGGTTAGCTCAAATCTGATGTCAGTGAGGAGGGTTAAGTCATAACAAGGTATCTGTAGGGGAACCTGCAGATG
>AS000144|NC_005877.1|SP00012 Archaea;Euryarchaeota;Thermoplasmata;Thermoplasmatales;Picrophilaceae;Picrophilus;torridus DSM 9790
-----GGTTGATCCTGCCGGCGGCCACTGCTATCAAGTTCCGACTAAGCCATGCGAGTCAAGGGGCCGTAAGGCACCGGCGTACCGCTCAGTAACACGCGGATAATCTACCCTCGGGAAGGGCATAACCTCGGGAAACTGAGGCTAATTCCCTATAGCCATTCAGAACTGGAATGTTTGGATGGTGAAGGCTCCGGCGCCCGGGGATGAGTCTGCGGCCTATCAGGTAGTAGGTGGTGTAACGGACCACCTAGCCTAAGACGGGTACGGGCCCTGGGAGGGGTAGCCCGGAGATGGACTCTGAGACACTAGTCCAGGCCCTACGGGGCGCAGCAGGCGCGAAACCTGTGCAATGCGCGCAAGCGCGACACGGGGAGCTTGAGTGTCTTGGCAAAAGCCAAGACTTTTCTTATGCCTAAAAAGCATAAGGAATAAGGGCTGGGTAAGACGGGTGCCAGCCGCCGCGGTAACACCCGCAGCTCAAGTGGTGGTCACTTTTACTGAGCCTAAAGCGTTCGTAGCCGGCTTTGTAAATCTCCAGGTAAATTCTAGCGCTTAACGTTAGATCTCCTGGAGAGACTGCAAAGCTTGGGACCGGGTGGGGTTGAACGTACTTTCAGGGTAGGGGTAAAATCCTGTAATCCTGGAAGGACGACCGGTAGCGAAGGCGTTCAACTAGAACGGATCCGACGGTGAGGAACGAAGGCTAGGGGAGCAAACCGGATTAGATACCCGGGTAGTCCTAGCTGTAAACTCTGCCCACTTGGTGTTGCCTTTCCGTTGAGGGGAGGCAGTGCCGGAGCGAAGGTGTTAAGTGGGCCGCTTGGGGAGTATGGTCGCAAGACTGAAACTTAAAGGAATTGGCGGGGGAGCACCGCAACGGGAGGAATGTGCGGTTTAATTGGATTCAACGCCGGAAAACTCACCGGGAGCGACCTGTGGATGAGAGTCAACCTGACGAGTTTACTCGATAGCAGGAGAGGTGGTGCATGGCCGTCGTCAGCTCGTACCGTAGGGCGTTCACTTAAGTGTGATAACGAGCGAGACCCCCATCTCCAATTGCAATTACCTACGCGGGTAGGTAAGCACTTTGGAGAGACCGCCAGCGCTAAGCTGGAGGAAGGAGGGGTCGACGGCAGGTCAGTACGCCCCGAATCTCCCGGGCTACACGCGCATTACAAAGGGCAGGACAATGCGTTGCAACCTCGAAAGGGGAAGCTAATCGCCAAACCTGTCCGTAGTTAGGATTGAGGGCTGTAACTCGCCCTCATGAATCTGGATTCCGTAGTAATCGCGGGTCAACAACCCGCGGTGAATATGCCCCTGCTCCTTGCACACACCGCCTGTCAAACCATCCGAGCTGGTGTTGGATGAGGGTTAGCTCGAGAGGGTTAGCTCAAATCTGATGTCAGTGAGGAGGGTTAAGTCATAACAAGGTATCTGTA
>AS000145|CP006884.1|SP00013 Archaea;Euryarchaeota;Halobacteria;Halobacteriales;Haloarculaceae;Haloarcula;marismortui ATCC 43049
GGTTGATCCTGCCGGAGGCCATTGCTATCGGAGTCCGATTTAGCCATGCTAGTCGCACGGGCTTAGACCCGTGGCATATAGCTCAGTAACACGTGGCCAAACTACCCTACAGACCGCGATAACCTCGGGAAACTGAGGCCAATAGCGGATATAACTCTCAGGCTGGAGTGCCGAGAGTTAGAAACGTTCCGGCGCTGTAGGATGTGGCTGCGGCCGATTAGGTAGATGGTGGGGTAACGGCCCACCATGCCGATAATCGGTACGGGTTGTGAGAGCAAGAACCCGGAGACGGTATCTGAGACAAGATACCGGGCCCTACGGGGCGCAGCAGGCGCGAAACCTTTACACTGCACGACAGTGCGATAGGGGGACTCCGAGTGCGAGGGCATATAGCCCTCGCTTTTCTGTACCGTAAGGTGGTACAGGAACAAGGACTGGGCAAGACCGGTGCCAGCCGCCGCGGTAATACCGGCAGTCCAAGTGATGGCCGATATTATTGGGCCTAAAGCGTCCGTAGCCGGCCGGACAAGTCCGTTGGGAAATCGACGCGCTCAACGCGTCGGCGTCCAGCGGAAACTGTCCGGCTTGGGGCCGGAAGACCTGGGGGGTACGTCCGGGGTAGGAGTGAAATCCTGTAATCCTGGACGGACCACCAATGGGGAAACCACCTCAGGAAGACGGACCCGACGGTGAGGGACGAAAGCTAGGGTCTCGAACCGGATTAGATACCCGGGTAGTCCTAGCTGTAAACGATGCTCGCTAGGTGTGCCGTAGGCTACGAGCCTGCGCTGCGCCCTAGGGAAGCCGAGAAGCGAGCCGCCTGGGAAGTACGTCTGCAAGGATGAAACTTAAAGGAATTGGCGGGGGAGCACCACAACCGGAGGAGCCTGCGGTTTAATTGGACTCAACGCCGGAAATCTCACCGGTCCCGACAGTAGTAATGACGGTCAGGTTGACGACTTTACCCGACGCTACTGAGAGGAGGTGCATGGCCGCCGTCAGCTCGTACCGTGAGGCGTCCTGTTAAGTCAGGCAACGAGCGAGACCCGCACTTCTAGTTGCCAGCAATACCCTTGAGGTAGTTGGGTACACTAGGAGGACTGCCGCTGCTAAAGCGGAGGAAGGAACGGGCAACGGTAGGTCAGTATGCCCCGAATGGACCGGGCAACACGCGGGCTACAATGGCTCTGACAGTGGGATGCAACGCCGAGAGGCGACGCTAATCTCCAAACGGAGTCGTAGTTCGGATTGCGGGCTGAAACCCGCCCGCATGAAGCTGGATTCGGTAGTAATCGCGTGTCAGAAGCGCGCGGTGAATACGTCCCTGCTCCTTGCACACACCGCCCGTCAAAGCACCCGAGTGGGGTCCGGATGAGGCCGTCATGCGACGGTCGAATCTGGGCTCCGCAAGGGGGCTTAAGTCGTAACAAGGTAGCCGTA
>AS000146|AB588759.1|SP00013 Archaea;Euryarchaeota;Halobacteria;Halobacteriales;Haloarculaceae;Haloarcula;marismortui ATCC 43049
GGTTGATCCTGCCGGAGGCCATTGCTATCGGAGTCCGATTTAGCCATGCTAGTCGCACGGGCTTAGACCCGTGGCATATAGCTCAGTAACACGTGGCCAAACTACCCTACAGACCGCGATAACCTCGGGAAACTGAGGCCAATAGCGGATATAACTCTCAGGCTGGAGTGCAGAGAGTTAGAAACGTTCCGGCGCTGTAGGATGTGGCTGCGGCCGATTAGGTAGATGGTGGGGTAACGGCCCACCATGCCGATAATCGGTACGGGTTGTGAGAGCAAGAACCCGGAGACGGTATCTGAGACAAGATACCGGGCCCTACGGGGCGCAGCAGGCGCGAAACCTTTACACTGCACGACAGTGCGATAGGGGGACTCCGAGTGCGAGGGCATATAGCCCTCGCTTTTCTGTACCGTAAGGTGGTACAGGAACAAGGACTGGGCAAGACCGGTGCCAGCCGCCGCGGTAATACCGGCAGTCCGAGTGATGGCCGATATTATTGGGCCTAAAGCGTCCGTAGCCGGCCGGACAAGTCCGTTGGGAAATCGACGCGCTCAACGCGTCGGCGTCCAGCGGAAACTGTCCGGCTTGGGGCCGGAAGACCTGAGGGGTACGTCCGGGGTAGGAGTGAAATCCTGTAATCCTGGACGGACCACCAATGGGGAAACCACCTCAGGAAGACGGACCCGACGGTGAGGGACGAAAGCTAGGGTCTCGAACCGGATTAGATACCCGGGTAGTCCTAGCTGTAAACGATGCTCGCTAGGTGTGCCGTAGGCTACGAGCCTGCGCTGCGCCCTAGGGAAGCCGAGAAGCGAGCCGCCTGGGAAGTACGTCTGCAAGGATGAAACTTAAAGGAATTGGCGGGGGAGCACCACAACCGGAGGAGCCTGCGGTTTAATTGGACTCAACGCCGGACATCTCACCGGTCCCGACAGTAGTAATGACAGTCAGGTTGACGACTTTACTCGACGCTACTGAGAGGAGGTGCATGGCCGCCGTCAGCTCGTACCGTGAGGCGTCCTGTTAAGTCAGGCAACGAGCGAGACCCGCACTTCTAGTTGCCAGCAATACCCTTGAGGTAGTTGGGTACACTAGGAGGACTGCCGCTGCTAAAGCGGAGGAAGGAACGGGCAACGGTAGGTCAGTATGCCCCGAATGGACCGGGCAACACGCGGGCTACAATGGCTCTGACAGTGGGATGCAACGCCGAGAGGCGGAGCTAATCTCCAAACGGAGTCGTAGTTCGGATTGCGGGCTGAAACCCGCCCGCATGAAGCTGGATTCGGTAGTAATCGCGTGTCAGAAGCGCGCGGTGAATACGTCCCTGCTCCTTGCACACACCGCCCGTCAAAGCACCCGAGTGGGGTCCGGATGAGGCCGTCATGCGACGGTCGAATCTGGGCTCCGCAAGGGGGCTTAAGTCGTAACAAGGTAGCCGTAGAGGAATCTGTGGCTGGATCACCTCCT
>AS000147|JN714445.1|SP00013 Archaea;Euryarchaeota;Halobacteria;Halobacteriales;Haloarculaceae;Haloarcula;marismortui ATCC 43049
GGTTGATCCTGCCGGAGGCCATTGCTATCGGAGTCCGATTTAGCCATGCTAGTCGCACGGGCTTAGACCCGTGGCATATAGCTCAGTAACACGTGGCCAAACTACCCTACAGACCGCGATAACCTCGGGAAACTGAGGCCAATAGCGGATACAGCTCTCATGCTGGAGTGCCGAGAGCTGGAAACGTTCCGGCGCTGTAGGATGTGGCTGCGGCCGATTAGGTAGATGGTGGGGTAACGGCCCACCATGCCGATAATCGGTACGGGTTGTGAGAGCAAGAACCCAGAGACGGTATCTGAGACAAGATACCGGGCCCTACGGGGCGCAGCAGGCGCGAAACCTTTACACTGCACGACAGTGCGATAGGGGGACTCCGAGTGCGAGGGCATATAGCCCTCGCTTTTCTGTACCGTAAGGTGGTACAGGAACAAGGACTGGGCAAGACCGGTGCCAGCCGCCGCGGTAATACCGGCAGTCCAAGTGATGGCCGATATTATTGGGCCTAAAGCGTCCGTAGCCGGCCGGACAAGTCCGTTGGGAAATCGACGCGCTCAACGCGTCGGCGTCCAGCGGAAACTGTCCGGCTTGGGGCCGGAAGACCTGAGGGGTACGTCCGGGGTAGGAGTGAAATCCTGTAATCCTGGACGGACCACCAATGGGGAAACCACCTCAGGAAGACGGACCCGACGGTGAGGGACGAAAGCTAGGGTCTCGAACCGGATTAGATACCCGGGTAGTCCTAGCTGTAAACGATGCTCGCTAGGTGTGCCGTAGGCTACGAGCCTGCGCTGCGCCCTAGGGAAGCCGAGAAGCGAGCCGCCTGGGAAGTACGTCTGCAAGGATGAAACTTAAAGGAATTGGCGGGGGAGCACCACAACCGGAGGAGCCTGCGGTTTAATTGGACTCAACGCCGGACATCTCACCGGTCCCGACAGTAGTAATGACGGTCAGGTTGACGACCTTACCCGACGCTACTGAGAGGAGGTGCATGGCCGCCGTCAGCTCGTACCGTGAGGCGTCCTGTTAAGTCAGGCAACGAGCGAGACCCGCACTTCTAGTTGCCAGCAATACCCTTGAGGTAGTTGGGTACACTAGGAGGACTGCCGCTGCTAAAGCGGAGGAAGGAACGGGCAACGGTAGGTCAGTATGCCCCGAATGGACCGGGCAACACGCGGGCTACAATGGCTCTGACAGTGGGATGCAACGCCGAGAGGCGACGCTAATCTCCAAACGGAGTCGTAGTTCGGATTGCGGGCTGAAACCCGCCCGCATGAAGCTGGATTCGGTAGTAATCGCGTGTCAGAAGCGCGCGGTGAATACGTCCCTGCTCCTTGCACACACCGCCCGTCAAAGCACCCGAGTGGGGTCCGGATGAGGCCGTCATGCGACGGTCGAATCTGGGCTCCGCAAGGGGGCTTAAGTCGTAACAAGGTAGCCGTAGAGGAATCTGTGGCTGGATCACCTCCTT
>AS000148|KM289113.1|SP00013 Archaea;Euryarchaeota;Halobacteria;Halobacteriales;Haloarculaceae;Haloarcula;marismortui ATCC 43049
GGTTGATCCTGCCGGAGGCCATTGCTATCGGAGTCCGATTTAGCCATGCTAGTCGCACGGGCTTAGACCCGTGGCATATAGCTCAGTAACACGTGGCCAAACTACCCTACAGACCGCGATAACCTCGGGAAACTGAGGCCAATAGCGGATATCACTCTCACGCTGGAGTGCCGAGAGTGAGAAACGTTCCGGCGCTGTAGGATGTGGCTGCGGCCGATTAGGTAGATGGTGGGGTAACGGCCCACCATGCCGATAATCGGTACGGGTTGTGAGAGCAAGAACCCGGAGACGGTATCTGAGACAAGATACCGGGCCCTACGGGGCGCAGCAGGCGCGAAACCTTTACACTGCACGACAGTGCGATAGGGGGACTCCGAGTGTGAGGGCATATAGCCCTCGCTTTTCTGTACCGTAAGGTGGTACAGGAACAAGGACTGGGCAAGACCGGTGCCAGCCGCCGCGGTAATACCGGCAGTCCAAGTGATGGCCGATATTATTGGGCCTAAAGCGTCCGTAGCCGGCCGGACAAGTCCGTTGGGAAATCGACGCGCTCAACGCGTCGGCGTCCAGCGGAAACTGTCCGGCTTGGGGCCGGAAGACCTGAGGGGTACGTCCGGGGTAGGAGTGAAATCCTGTAATCCTGGACGGACCACCAATGGGGAAACCACCTCAGGAAGACGGACCCGACGGTGAGGGACGAAAGCTAGGGTCTCGAACCGGATTAGATACCCGGGTAGTCCTAGCTGTAAACGATGCTCGCTAGGTGTGCCGTAGGCTACGAGCCTGCGCTGCGCCCTAGGGAAGCCGAGAAGCGAGCCGCCTGGGAAGTACGTCTGCAAGGATGAAACTTAAAGGAATTGGCGGGGGAGCACCACAACCGGAGGAGCCTGCGGTTTAATTGGACTCAACGCCGGACATCTCACCGGTCCCGACAGTAGTAATGACGGTCAGGTTGACGACTTTACCCGACGCTACTGAGAGGAGGTGCATGGCCGCCGTCAGCTCGTACCGTGAGGCGTCCTGTTAAGTCAGGCAACGAGCGAGACCCGCACTTCTAGTTGCCAGCAATACCCTTGAGGTAGTTGGGTGCACTAGGAGGACTGCCGCTGCTAAAGCGGAGGAAGGAACGGGCAACGGTAGGTCAGTATGCCCCGAATGGACCGGGCAACACGCGGGCTACAATGGCTCTGACAGTGGGATGCAACGCCGAGAGGCGAAGCTAATCTCCAAACGGAGTCGTAGTTCGGATTGCGGGCTGAAACCCGCCCGCATGAAGCTGGATTCGGTAGTAATCGCGTGTCAGAAGCGCGCGGTGAATACGTCCCTGCTCCTTGCACACACCGCCCGTCAAAGCACCCGAGTGGGGTCCGGATGAGGCCGTCATGCGACGGTCGAATCTGGGCTCCGCAAGGGGGCTTAAGTCGTAACAAGGTAACC
>AS000149|HQ425151.1|SP00013 Archaea;Euryarchaeota;Halobacteria;Halobacteriales;Haloarculaceae;Haloarcula;marismortui ATCC 43049
GGTTGATCCCGCCGGAGGCCATTGCTATCGGAGTCCGATTTAGCCATGCTAGTCGCACGGGCTTAGACCCGTGGCATATAGCTCAGTAACACGTGGCCAAACTACCCTACAGACCGCAATAACCTCGGGAAACTGAGGCCAATGGCGGATATAACTCTCATGCTGGAGTGCCGAGAGTTAGAAATGTTCCGGCGCTGTAGGATGTGGCTGCGGCCGATTAGGTAGATGGTGGGGTAACGGCCCACCATGCCGATAATCGGTACGGGTTGTGAGAGCAAGAACCCGGAGACGGTATCTGAGACAAGATACCGGGCCCTACGGGGCGCAGCAGGCGCGAAACCTTTACACTGCACGACAGTGCGATAGGGGGACTCCGAGTGCGAGGGCATATAGCCCTCGCTTTTCTGTACCGTAAGGTGGTACAGGAACAAGGACTGGGCAAGACCGGTGCCAGCCGCCGCGGTAATACCGGCAGTCCAAGTGATGGCCGATATTATTGGGCCTAAAGCGTCCGTAGCCGGCCGGACAAGTCCGTTGGGAAATCGACGCGCTCAACGCGTCGGCGTCCAGCGGAAACTGTCCGGCTTGGGGCCGGAAGACCTGAGGGGTACGTCCGGGGTAGGAGTGAAATCCTGTAATCCTGGACGGACCACCAATGGGGAAACCACCTCAGGAAGACGGACCCGACGGTGAGGGACGAAAGCTAGGGTCTCGAACCGGATTAGATACCCGGGTAGTCCTAGCTGTAAACGATGCTCGCTAGGTGTGCCGTAGGCTACGAGCCTGCGCTGCGCCCTAGGGAGGCCGAGAAGCGAGCCGCCTGGGAAGTACGTCTGCAAGGATGAAACTTAAAGGAATTGGCGGGGGAGCACCACAACCGGAGGAGCCTGCGGTTTAATTGGACTCAACGCCGGACATCTCACCGGTCCCGACAGTAGTAATGACGGTCAGGTTGACGACTTTACCCGACGCTACTGAGAGGAGGTGCATGGCCGCCGTCAGCTCGTACCGTGAGGCGTCCTGTTAAGTCAGGCAACGAGCGAGACCCGCACTTCTAGTTGCCAGCAATACCCTTGAGGTAGTTGGGTACACTAGGAGGACTGCCGCTGCTAAAGCGGAGGAAGGAACGGGCAACGGTAGGTCAGTATGCCCCGAATGGACCGGGCAACACGCGGGCTACAATGGCTCTGACAGTGGGATGCAACGCCGAGAGGCGACGCTAATCTCCAAACGGAGTCGTAGTTCGGATTGCGGGCTGAAACCCGCCCGCATGAAGCTGGATTCGGTAGTAATCGCGTGTCAGAAGCGCGCGGTGAATACGTCCCTGCTCCTTGCACACACCGCCCGTCAAAGCACCCGAGTGGGGTCCGGATGAGGCCGTCATGCGACGGTCGAATCTGGGCTCCGCAAGGGGGCTTAAGTCGTAACAAGG
>AS000150|AY596297.1|SP00013 Archaea;Euryarchaeota;Halobacteria;Halobacteriales;Haloarculaceae;Haloarcula;marismortui ATCC 43049
CCTTGTTACGACTTAAGCCCCCTTGCGGAGCCCAGATTCGACCGTCGCATGACGGCCTCATCCGGACCCCACTCGGGTGCTTTGACGGGCGGTGTGTGCAAGGAGCAGGGACGTATTCACCGCGCGCTTCTGACACGCGATTACTACCGAATCCAGCTTCATGCGGGCGGGTTTCAGCCCGCAATCCGAACTACGACTACGTTTGGAGATTAGCTTCGCCTTTCGGCGTTGCATCCCACTGTCATAGCCATTGTAGCCCGCGTGTTGCCCGGTCCATTCGGGGCATACTGACCTACCGTTGCCCATTCCTTCCTCCATTTTAGCAATGGCAGTCCTCCTAGTGTACCCAACCACCGCAGGGGTGTTGCTGGCAACTAGAAGTGTGGGTCTCGCTCGTTGCCTGACTTAACAGGACGCCTCACGGTACGAGCTGACGGCGGCCATGCACCTCCTCTCAGTAGCGTCGAGTAAAGTCGTCAACCTGACTGTCATTACTACTGTCGGGACCGGTGAGATGTCCGGCGTTGAGTCCAATTAAACCGCAGGCTCCTCCGGTTGTGGTGCTCCCCCGCCAATTCCTTTAAGTTTCATCCTTGCGGACGTACTTCCCAGGCGGCTCGCTTATCGTCTTCACTACGGCACATCACGTGCTCATGGCGCGTGACATACCTAGCGAGCATTGTTTACAGCCAGGACTACCCGGGTATCTAATCCGGTTCGAGACCCTGGCTTTCGTCCCTCACTGTCGGGTCCGGTCTCTCAACGTGGTTTCCCCATTGGTGGTCCGTCCAGGATTACAGGATTTCACTCCTACCCCGGACGTACCCGTTGAGTCTCTCGGCCCCAAGCTGTGTAGTTTCCACCGGACGCCGACCAGTTGAGCTGGTCGATTTCCCAATGGACTTACACAGCAAGCTACGGACGCTTTAGGCCCAATAATATCGGCCATCACTTGGACTGCCGGTATTACCGCGGCGGCTGGCACCGGTCTTGCCCAGTCCTTGTTCCTGAACCACCTTACGGTTCAGAAAAGCGAGGGCTATATGCCCTCACACTCGGAGTCCCCCTATCGCACTGTCGTGCAGTGTAAAGGTTTCGCGCCTGCTGCGCCCCGTAGGGCCCGGTATCTTGTCTCAGATACCGTCTCCAGGCTCTTGCTCTCACAACCTGTACCGATTATCGGCATGGTGGGCCGTTACCCCACCATCTACCTAATCGGCCGCAGCCACATCCTACAGCGCCGGAACGTTTCTCACTCTCGACACTCCAGTCTGAGAGTGATATCCGCTATTGGCCTCAGTTTCCCGAGGTTATCGCGGTCTGTAGGGTAGTTTGGCCACGTGTTACTGAGCTATATGCTACGAGTCTAAACTCGTGCAACTAGCATGGCTAAATCGGACTCCGATAGCAATGGCCTCCGGCAGGATCAACC
>AS000151|AB477985.1|SP00013 Archaea;Euryarchaeota;Halobacteria;Halobacteriales;Haloarculaceae;Haloarcula;marismortui ATCC 43049
---------------AGGCCATTGCTATCGGAGTCCGATTTAGCCATGCTAGTCGCACGGGCTTAGACCCGTGGCATATAGCTCAGTAACACGTGGCCAAACTACCCTACAGACCGCAATAACCTCGGGAAACTGAGGCCAATAGCGGATATAACTCTCATGCTGGAGTGCAGAGAGTTAGAAATGTTCCGGCGCTGTAGGATGTGGCTGCGGCCGATTAGGTAGATGGTGGGGTAACGGCCCACCATGCCGATAATCGGTACGGGTTGTGAGAGCAAGAACCCGGAGACGGTATCTGAGACAAGATACCGGGCCCTACGGGGCGCAGCAGGCGCGAAACCTTTACACTGCACGACAGTGCGATAGGGGGACTCCGAGTGCGAGGGCATATAGCCCTCGCTTTTCTGTACCGTAAGGTGGTACAGGAACAAGGACTGGGCAAGACCGGTGCCAGCCGCCGCGGTAATACCGGCAGTCCGAGTGATGGCCGATATTATTGGGCCTAAAGCGTCCGTAGCCGGCCGGACAAGTCCGTTGGGAAATCGACGCGCTCAACGCGTCGGCGTCCAGCGGAAACTGTCCGGCTTGGGGCCGGAAGACCTGAGGGGTACGTCCGGGGTAGGAGTGAAATCCTGTAATCCTGGACGGACCACCAATGGGGAAACCACCTCAGGAAGACGGACCCGACGGTGAGGGACGAAAGCTAGGGTCTCGAACCGGATTAGATACCCGGGTAGTCCTAGCTGTAAACGATGCTCGCTAGGTGTGCCGTAGGCTACGAGCCTGCGCTGCGCCCTAGGGAAGCCGAGAAGCGAGCCGCCTGGGAAGTACGTCTGCAAGGATGAAACTTAAAGGAATTGGCGGGGGAGCACCACAACCGGAGGAGCCTGCGGTTTAATTGGACTCAACGCCGGACATCTCACCGGTCCCGACAGTAGTAATGACAGTCAGGTTGACGACTTTACTCGACGCTACTGAGAGGAGGTGCATGGCCGCCGTCAGCTCGTACCGTGAGGCGTCCTGTTAAGTCAGGCAACGAGCGAGACCCGCACTTCTAGTTGCCAGCAATACCCTTGAGGTAGTTGGGTACACTAGGAGGACTGCCGCTGCTAAAGCGGAGGAAGGAACGGGCAACGGTAGGTCAGTATGCCCCGAATGGACCGGGCAACACGCGGGCTACAATGGCTATGACAGTGGGATGCAACGCCGAGAGGCGAAGCTAATCTCCAAACGGAGTCGTAGTTCGGATTGCGGGCTGAAACCCGCCCGCATGAAGCTGGATTCGGTAGTAATCGCGTGTCAGAAGCGCGCGGTGAATACGTCCCTGCTCCTTGCACACACCGCCCGTCAAAGCACCCGAGTGGGGTCCGGATGAGGCCGTCATGCGACGGTCGAATCTGGGCTCCGCAAGGGGGCTTAAGTCGTAACAAGGTAGCCGTAGAGGAAT
>AS000152|CP010529.1|SP00013 Archaea;Euryarchaeota;Halobacteria;Halobacteriales;Haloarculaceae;Haloarcula;marismortui ATCC 43049
GGTTGATCCTGCCGGAGGCCATTGCTATCGGAGTCCGATTTAGCCATGCTAGTCGCACGGGCTTAGACCCGTGGCATATAGCTCAGTAACACGTGGCCAAACTACCCTACAGACCGCGATAACCTCGGGAAACTGAGGCCAATAGCGGATATAACTCTCAGGCTGGAGTGCCGAGAGTTAGAAACGTTCCGGCGCTGTAGGATGTGGCTGCGGCCGATTAGGTAGATGGTGGGGTAACGGCCCACCATGCCGATAATCGGTACGGGTTGTGAGAGCAAGAACCCGGAGACGGTATCTGAGACAAGATACCGGGCCCTACGGGGCGCAGCAGGCGCGAAACCTTTACACTGCACGACAGTGCGATAGGGGGACTCCGAGTGCGAGGGCATATAGCCCTCGCTTTTCTGTACCGTAAGGTGGTACAGGAACAAGGACTGGGCAAGACCGGTGCCAGCCGCCGCGGTAATACCGGCAGTCCAAGTGATGGCCGATATTATTGGGCCTAAAGCGTCCGTAGCCGGCCGGACAAGTCCGTTGGGAAATCGACGCGCTCAACGCGTCGGCGTCCAGCGGAAACTGTCCGGCTTGGGGCCGGAAGACCTGGGGGGTACGTCCGGGGTAGGAGTGAAATCCCGTAATCCTGGACGGACCACCAATGGGGAAACCACCTCAGGAAGACGGACCCGACGGTGAGGGACGAAAGCTAGGGTCTCGAACCGGATTAGATACCCGGGTAGTCCTAGCTGTAAACGATGCTCGCTAGGTGTGCCGTAGGCTACGAGCCTGCGCTGCGCCCTAGGGAAGCCGAGAAGCGAGCCGCCTGGGAAGTACGTCTGCAAGGATGAAACTTAAAGGAATTGGCGGGGGAGCACCACAACCGGAGGAGCCTGCGGTTTAATTGGACTCAACGCCGGAAATCTCACCGGTCCCGACAGTAGTAATGACGGTCAGGTTGACGACTTTACCCGACGCTACTGAGAGGAGGTGCATGGCCGCCGTCAGCTCGTACCGTGAGGCGTCCTGTTAAGTCAGGCAACGAGCGAGACCCGCACTTCTAGTTGCCAGCAATACCCTTGAGGTAGTTGGGTACACTAGGAGGACTGCCGCTGCTAAAGCGGAGGAAGGAACGGGCAACGGTAGGTCAGTATGCCCCGAATGGACCGGGCAACACGCGGGCTACAATGGCTCTGACAGTGGGATGCAACGCCGAGAGGCGACGCTAATCTCCAAACGGAGTCGTAGTTCGGATTGCGGGCTGAAACCCGCCCGCATGAAGCTGGATTCGGTAGTAATCGCGTGTCAGAAGCGCGCGGTGAATACGTCCCTGCTCCTTGCACACACCGCCCGTCAAAGCACCCGAGTGGGGTCCGGATGAGGCCGTCATGCGACGGTCGAATCTGGGCTCCGCAAGGGGGCTTAAGTCGTAACAAGGTAGCCGTA
>AS000153|HQ641744.1|SP00013 Archaea;Euryarchaeota;Halobacteria;Halobacteriales;Haloarculaceae;Haloarcula;marismortui ATCC 43049
GGTTGATCCTGCCAGAGGCCATTGCTATCGGAGTCCGATTTAGCCATGCTAGTCGCACGGGCTTAGACCCGTGGCATATAGCTCAGTAACACGTGGCCAAACTACCCTACAGACCGCAATAACCTCGGGAAACTGAGGCCAATAGCGGATATAACTCTCAGACTGGAGTGTCGAGAGTTAGAAACGTTCCGGCGCTGTAGGATGTGGCTGCGGCCGATTAGGTAGGTGGTGGGGTAATGGCCCACCATGCCGATAATCGGTACGGGTTGTGAGAGCAAGAACCCGGAGACGGTATCTGAGACAAGATACCGGGCCCTACGGGGCGCAGCAGGCGCGAAACCTTTACACTGCACGACAGTGCGATAGGGGGACTCCGAGTGCGAGGGCATATAGCCCTCGCTTTTCTGTACCGTAAGGTGGTACAGGAACAAGGACTGGGCAAGACCGGTGCCAGCCGCCGCGGTAATACCGGCAGTCCAAGTGATGGCCGATATTATTGGGCCTAAAGCGTCCGTAGCCGGCCGGACAAGTCCGTTGGGAAATCGACGCGCTCAACGCGTCGGCGTCCAGCGGAAACTGTCCGGCTTGGGGCCGGAAGACCTGAGGGGTACGTCCGGGGTAGGAGTGAAATCCTGTAATCCTGAACGGACCACCAATGGGGAAACCACCTCAGGAAGACGGACCCGACGGTGAGGGACGAAAGCTAGGGTCTCGAACCGGATTAGATACCCGGGTAGTCCTAGCTGTAAACGATGCTCGCTAGGTGTGCCGTAGGCTACGAGCCTGCGCTGCGCCCTAGGGAAGCCGAGAAGCGAGCCGCCTGGGAAGTACGTCTGCAAGGATGAAACTTAAAGGAATTGGCGGGGGAGCACCACAACCGGAGGAGCCTGCGGTTTAATTGGACTCAACGCCGGACATCTCACCGGTCCCGACAGTAGTAATGACAGTCAGGTTGACGACTTTACTCGACGCTACTGAGAGGAGGTGCATGGCCGCCGTCAGCTCGTACCGTGAGGCGTCCTGTTAAGTCAGGCAACGAGCGAGACCCGCACTTCTAGTTGCCAGCAATACCCTTGAGGTAGTTGGGTACACTAGGAGGACTGCCGCTGCTAAAGCGGAGGAAGGAACGGGCAACGGTAGGTCAGTATGCCCCGAATGGACCGGGCAACACGCGGGCTACAATGGCTCTGACAGTGGGATGCAACGCCGAGAGGCGGAGCTAATCTCCAAACGGAGTCGTAGTTCGGATTGCGGGCTGAAACCCGCCCGCATGAAGCTGGATTCGGTAGTAATCGCGTGTCAGAAGCGCGCGGTGAATACGTCCCTGCTCCTTGCACACACCGCCCGTCAAAGCACCCGAGTGGGGTCCGGATGAGGCCGTCATGCGACGGTCGAATCTGGGCTCCGCAAGGGGGCTTAAGTCGTAACAAGGTAGCCGT
>AS000154|KY827053.1|SP00013 Archaea;Euryarchaeota;Halobacteria;Halobacteriales;Haloarculaceae;Haloarcula;marismortui ATCC 43049
GGTTGATCCTGCCGGAGGCCATTGCTATCGGAGTCCGATTTAGCCATGCTAGTCGCACGGGCTTAGACCCGTGGCATATAGCTCAGTAACACGTGGCCAAACTACCCTACAGACCGCAATAACCTCGGGAAACTGAGGCCAATAGCGGATATAACTCTCATGCTGGAGTGCCGAGAGTTAGAAACGTTCCGGCGCTGTAGGATGTGGCTGCGGCCGATTAGGTAGATGGTGGGGTAACGGCCCACCATGCCGATAATCGGTACGGGTTGTGAGAGCAAGAACCCGGAGACGGTATCTGAGACAAGATACCGGGCCCTACGGGGCGCAGCAGGCGCGAAACCTTTACACTGCACGACAGTGCGATAGGGGGACTCCGAGTGTGAGGGCATATAGCCCTCGCTTTTCTGTACCGTAAGGTGGTACAGGAACAAGGACTGGGCAAGACCGGTGCCAGCCGCCGCGGTAATACCGGCAGTCCAAGTGATGGCCGATATTATTGGGCCTAAAGCGTCCGTAGCCGGCCGGACAAGTCCGTTGGGAAATCGACGCGCTCAACGCGTCGGCGTCCAGCGGAAACTGTCCGGCTTGGGGCCGGAAGACCTGAGGGGTACGTCCGGGGTAGGAGTGAAATCCTGTAATCCTGGACGGACCACCAATGGGGAAACCACCTCAGGAAGACGGACCCGACGGTGAGGGACGAAAGCTAGGGTCTCGAACCGGATTAGATACCCGGGTAGTCCTAGCTGTAAACGATGCTCGCTAGGTGTGCCGTAGGCTATGAGCCTGCGCTGCGCCCTAGGGAAGCCGAGAAGCGAGCCGCCTGGGAAGTACGTCTGCAAGGATGAAACTTAAAGGAATTGGCGGGGGAGCACCACAACCGGAGGAGCCTGCGGTTTAATTGGACTCAACGCCGGACATCTCACCGGTCCCGACAGTAGTAATGACAGTCAGGTTGACGACTTTACTCGACGCTACTGAGAGGAGGTGCATGGCCGCCGTCAGCTCGTACCGTGAGGCGTCCTGTTAAGTCAGGCAACGAGCGAGACCCGCACTTCTAGTTGCCAGCAATACCCTTGAGGTAGTTGGGTACACTAGGAGGACTGCCGCTGCTAAAGCGGAGGAAGGAACGGGCAACGGTAGGTCAGTATGCCCCGAATGGACCGGGCAACACGCGGGCTACAATGGCTCTGACAGTGGGATGCAACGCCGAGAGGCGGAGCTAATCTCCAAACGGAGTCGTAGTTCGGATTGCGGGCTGAAACCCGCCCGCATGAAGCTGGATTCGGTAGTAATCGCGTGTCAAAAGCGCGCGGTGAATACGTCCCTGCTCCTTGCACACACCGCCCGTCAAAGCACCCGAGTGGGGTCCGGATGAGGCCGTCATGCGACGGTCGAATCTGGGCTCCGCAAGGGGGCTTAA
>AS000155|JQ068949.1|SP00013 Archaea;Euryarchaeota;Halobacteria;Halobacteriales;Haloarculaceae;Haloarcula;marismortui ATCC 43049
GGTTGATCCTGCCGGAGGCCATTGCTATCGGAGTCCGATTTAGCCATGCTAGTCGCACGGGCTTAGACCCGTGGCATATAGCTCAGTAACACGTGGCCAAACTACCCTACAGACCGCGATAACCTCGGGAAACTGAGGCCAATAGCGGATATAACTCTCAGGCTGGAGTGCCGAGAGTTAGAAACGTTCCGGCGCTGTAGGATGTGGCTGCGGCCGATTAGGTAGATGGTGGGGTAACGGCCCACCATGCCGATAATCGGTACGGGTTGTGAGAGCAAGAACCCGGAGACGGTATCTGAGACAAGATACCGGGCCCTACGGGGCGCAGCAGGCGCGAAACCTTTACACTGCACGACAGTGCGATAGGGGGACTCCGAGTGCGAGGGCATATAGCCCTCGCTTTTCTGTACCGTAAGGTGGTACAGGAACAAGGACTGGGCAAGACCGGTGCCAGCCGCCGCGGTAATACCGGCAGTCCAAGTGATGGCCGATATTATTGGGCCTAAAGCGTCCGTAGCCGGCCGGACAAGTCCGTTGGGAAATCGACGCGCTCAACGCGTCGGCGTCCAGCGGAAACTGTCCGGCTTGGGGCCGGAAGACCTGGGGGGTACGTCCGGGGTAGGAGTGAAATCCTGTAATCCTGGACGGACCACCAATGGGGAAACCACCTCAGGAAGACGGACCCGACGGTGAGGGACGAAAGCTAGGGTCTCGAACCGGATTAGATACCCGGGTAGTCCTAGCTGTAAACGATGCTCGCTAGGTGTGCCGTAGGCTACGAGCCTGCGCTGCGCCCTAGGGAAGCCGAGAAGCGAGCCGCCTGGGAAGTACGTCTGCAAGGATGAAACTTAAAGGAATTGGCGGGGGAGCACCACAACCGGAGGAGCCTGCGGTTTAATTGGACTCAACGCCGGAAATCTCACCGGTCCCGACAGTAGTAATGACGGTCGGGTTGACGACTTTACCCGACGCTACTGAGAGGAGGTGCATGGCCGCCGTCAGCTCGTACCGTGAGGCGTCCTGTTAAGTCAGGCAACGAGCGAGACCCGCACTTCTAGTTGCCAGCAATACCCTTGAGGTAGTTGGGTACACTAGGAGGACTGCCGCTGCTAAAGCGGAGGAAGGAACGGGCAACGGTAGGTCAGTATGCCCCGAATGGACCGGGCAACACGCGGGCTACAATGGCTCTGACAGTGGGATGCAACGCCGAGAGGCGACGCTAATCTCCAAACGGAGTCGTAGTTCGGATTGCGGGCTGAAACCCGCCCGCATGAAGCTGGATTCGGTAGTAATCGCGTGTCAGAAGCGCGCGGTGAATACGTCCCTGCTCCTTGCACACACCGCCCGTCAAAGCACCCGAGTGGGGTCCGGATGAGGCCGTCATGCGACGGTCGAATCTGGGCTCCGCAAGGGGGCTTAAGTCGTAACAAGGTAGCCGTAGAGGAATCTGCGGCTGGATCACCTCCT
>AS000156|NR_102900.1|SP00013 Archaea;Euryarchaeota;Halobacteria;Halobacteriales;Haloarculaceae;Haloarcula;marismortui ATCC 43049
GGTTGATCCTGCCGGAGGCCATTGCTATCGGAGTCCGATTTAGCCATGCTAGTCGCACGGGCTTAGACCCGTGGCATATAGCTCAGTAACACGTGGCCAAACTACCCTACAGACCGCGATAACCTCGGGAAACTGAGGCCAATAGCGGATATAACTCTCAGGCTGGAGTGCCGAGAGTTAGAAACGTTCCGGCGCTGTAGGATGTGGCTGCGGCCGATTAGGTAGATGGTGGGGTAACGGCCCACCATGCCGATAATCGGTACGGGTTGTGAGAGCAAGAACCCGGAGACGGTATCTGAGACAAGATACCGGGCCCTACGGGGCGCAGCAGGCGCGAAACCTTTACACTGCACGACAGTGCGATAGGGGGACTCCGAGTGCGAGGGCATATAGCCCTCGCTTTTCTGTACCGTAAGGTGGTACAGGAACAAGGACTGGGCAAGACCGGTGCCAGCCGCCGCGGTAATACCGGCAGTCCAAGTGATGGCCGATATTATTGGGCCTAAAGCGTCCGTAGCCGGCCGGACAAGTCCGTTGGGAAATCGACGCGCTCAACGCGTCGGCGTCCAGCGGAAACTGTCCGGCTTGGGGCCGGAAGACCTGGGGGGTACGTCCGGGGTAGGAGTGAAATCCTGTAATCCTGGACGGACCACCAATGGGGAAACCACCTCAGGAAGACGGACCCGACGGTGAGGGACGAAAGCTAGGGTCTCGAACCGGATTAGATACCCGGGTAGTCCTAGCTGTAAACGATGCTCGCTAGGTGTGCCGTAGGCTACGAGCCTGCGCTGCGCCCTAGGGAAGCCGAGAAGCGAGCCGCCTGGGAAGTACGTCTGCAAGGATGAAACTTAAAGGAATTGGCGGGGGAGCACCACAACCGGAGGAGCCTGCGGTTTAATTGGACTCAACGCCGGAAATCTCACCGGTCCCGACAGTAGTAATGACGGTCAGGTTGACGACTTTACCCGACGCTACTGAGAGGAGGTGCATGGCCGCCGTCAGCTCGTACCGTGAGGCGTCCTGTTAAGTCAGGCAACGAGCGAGACCCGCACTTCTAGTTGCCAGCAATACCCTTGAGGTAGTTGGGTACACTAGGAGGACTGCCGCTGCTAAAGCGGAGGAAGGAACGGGCAACGGTAGGTCAGTATGCCCCGAATGGACCGGGCAACACGCGGGCTACAATGGCTCTGACAGTGGGATGCAACGCCGAGAGGCGACGCTAATCTCCAAACGGAGTCGTAGTTCGGATTGCGGGCTGAAACCCGCCCGCATGAAGCTGGATTCGGTAGTAATCGCGTGTCAGAAGCGCGCGGTGAATACGTCCCTGCTCCTTGCACACACCGCCCGTCAAAGCACCCGAGTGGGGTCCGGATGAGGCCGTCATGCGACGGTCGAATCTGGGCTCCGCAAGGGGGCTTAAGTCGTAACAAGGTAGCCGTAGAGGAATCTGTGGCTGGATCACCTCCT
>AS000157|KM289112.1|SP00013 Archaea;Euryarchaeota;Halobacteria;Halobacteriales;Haloarculaceae;Haloarcula;marismortui ATCC 43049
GGTTGATCCTGCCGGAGGCCATTGCTATCGGAGTCCGATTTAGCCATGCTAGTCGCACGAGTTTAGACTCGTGGCATATAGCTCAGTAACACGTGGCCAAACTACCCTACAGACCGCGATAACCTCGGGAAACTGAGGCCAATAGCGGATATCACTCTCACGCTGGAGTGCCGAGAGTGAGAAACGTTCCGGCGCTGTAGGATGTGGCTGCGGCCGATTAGGTAGATGGTGGGGTAACGGCCCACCATGCCGATAATCGGTACGGGTTGTGAGAGCAAGAACCCGGAGACGGTATCTGAGACAAGATACCGGGCCCTACGGGGCGCAGCAGGCGCGAAACCTTTACACTGCACGACAGTGCGATAGGGGGACTCCGAGTGCGAGGGCATATAGCCCTCGCTTTTCTGTACCGTAAGGTGGTACAGGAACAAGGACTGGGCAAGACCGGTGCCAGCCGCCGCGGTAATACCGGCAGTCCAAGTGATGGCCGATATTATTGGGCCTAAAGCGTCCGTAGCCGGCCGGACAAGTCCGTTGGGAAATCGACGCGCTCAACGCGTCGGCGTCCAGCGGAAACTGTCCGGCTTGGGGCCGGAAGACCTGAGGGGTACGTCCGGGGTAGGAGTGAAATCCTGTAATCCTGGACGGACCACCAATGGGGAAACCACCTCAGGAAGACGGACCCGACGGTGAGGGACGAAAGCTAGGGTCTCGAACCGGATTAGATACCCGGGTAGTCCTAGCTGTAAACGATGCTCGCTAGGTGTGCCGTAGGCTACGAGCCTGCGCTGCGCCCTAGGGAAGCCGAGAAGCGAGCCGCCTGGGAAGTACGTCTGCAAGGATGAAACTTAAAGGAATTGGCGGGGGAGCACCACAACCGGAGGAGCCTGCGGTTTAATTGGACTCAACGCCGGACATCTCACCGGTCCCGACAGTAGTAATGACGGTCAGGTTGACGACTTTACCCGACGCTACTGAGAGGAGGTGCATGGCCGCCGTCAGCTCGTACCGTGAGGCGTCCTGTTAAGTCAGGCAACGAGCGAGACCCGCACTTCTAGTTGCCAGCAATACCCTTGAGGTAGTTGGGTACACTAGGAGGACTGCCGCTGCTAAAGCGGAGGAAGGAACGGGCAACGGTAGGTCAGTATGCCCCGAATGGACCGGGCAACACGCGGGCTACAATGGCTCTGACAGTGGGATGCAACGCCGAGAGGCGAAGCTAATCTCCAAACGGAGTCGTAGTTCGGATTGCGGGCTGAAACCCGCCCGCATGAAGCTGGATTCGGTAGTAATCGCGTGTCAGAAGCGCGCGGTGAATACGTCCCTGCTCCTTGCACACACCGCCCGTCAAAGCACCCGAGTGGGGTCCGGATGAGGCCGTCATGCGACGGTCGAATCTGGGCTCCGCAAGGGGGCTTAAGTCGTAACAAGGTAACC
>AS000158|NR_112711.1|SP00013 Archaea;Euryarchaeota;Halobacteria;Halobacteriales;Haloarculaceae;Haloarcula;marismortui ATCC 43049
GGTTGATCCTGCCGGAGGCCATTGCTATCGGAGTCCGATTTAGCCATGCTAGTCGCACGGGCTTAGACCCGTGGCATATAGCTCAGTAACACGTGGCCAAACTACCCTACAGACCGCGATAACCTCGGGAAACTGAGGCCAATAGCGGATATAACTCTCATGTTGGAGTGCCGAGAGTTAGAAACGTTCCGGCGCTGTAGGATGTGGCTGCGGCCGATTAGGTAGATGGTGGGGTAACGGCCCACCATGCCGATAATCGGTACGGGTTGTGAGAGCAAGAACCCGGAGACGGTATCTGAGACAAGATACCGGGCCCTACGGGGCGCAGCAGGCGCGAAACCTTTACACTGCACGACAGTGCGATAGGGGGACTCCGAGTGCGAGGGCATATAGCCCTCGCTTTTCTGTACCGTAAGGTGGTACAGGAACAAGGACTGGGCAAGACCGGTGCCAGCCGCCGCGGTAATACCGGCAGTCCGAGTGATGGCCGATATTATTGGGCCTAAAGCGTCCGTAGCCGGCCGGACAAGTCCGTTGGGAAATCGACGCGCTCAACGCGTCGGCGTCCAGCGGAAACTGTCCGGCTTGGGGCCGGAAGACCTGAGGGGTACGTCCGGGGTAGGAGTGAAATCCTGTAATCCTGGACGGACCACCAATGGGGAAACCACCTCAGGAAGACGGACCCGACGGTGAGGGACGAAAGCTAGGGTCTCGAACCGGATTAGATACCCGGGTAGTCCTAGCTGTAAACGATGCTCGCTAGGTGTGCCGTAGGCTACGAGCCTGCGCTGCGCCCTAGGGAAGCCGAGAAGCGAGCCGCCTGGGAAGTACGTCTGCAAGGATGAAACTTAAAGGAATTGGCGGGGGAGCACCACAACCGGAGGAGCCTGCGGTTTAATTGGACTCAACGCCGGACATCTCACCGGTCCCGACAGTAGTAATGACAGTCAGGTTGACGACTTTACTCGACGCTACTGAGAGGAGGTGCATGGCCGCCGTCAGCTCGTACCGTGAGGCGTCCTGTTAAGTCAGGCAACGAGCGAGACCCGCACTTCTAGTTGCCAGCAATACCCTTGAGGTAGTTGGGTACACTAGGAGGACTGCCGCTGCTAAAGCGGAGGAAGGAACGGGCAACGGTAGGTCAGTATGCCCCGAATGGACCGGGCAACACGCGGGCTACAATGGCTATGACAGTGGGATGCAACGCCGAGAGGCGACGCTAATCTCCAAACGTAGTCGTAGTTCGGATTGCGGGCTGAAACCCGCCCGCATGAAGCTGGATTCGGTAGTAATCGCGTGTCAGAAGCGCGCGGTGAATACGTCCCTGCTCCTTGCACACACCGCCCGTCAAAGCACCCGAGTGGGGTCCGGATGAGGCCGTCATGCGACGGTCGAATCTGGGCTCCGCAAGGGGGCTTAAGTCGTAACAAGGTAGCCGTAGAGGAATCTGTGGCTGGATCACCTCCT
>AS000159|NR_115870.1|SP00013 Archaea;Euryarchaeota;Halobacteria;Halobacteriales;Haloarculaceae;Haloarcula;marismortui ATCC 43049
GGTTGATCCTGCCGGAGGCCATTGCTATCGGAGTCCGATTTAGCCATGCTAGTCGCACGGGCTTAGACCCGTGGCATATAGCTCAGTAACACGTGGCCAAACTGCCCTACAGACCGCGATAACCTCGGGAAACTGAGGCCAATAGCGGATATAACTCTCATGCTGGAGTGCCGAGAGTTAGAAACGTTCCGGCGCTGTAGGATGTGGCTGCGGCCGATTAGGTAGATGGTGGGGTAACGGCCCACCATGCCGATAATCGGTACGGGTTGTGAGAGCAAGAACCCGGAGACGGTATCTGAGACAAGATACCGGGCCCTACGGGGCGCAGCAGGCGTGAAACCTTTACACCGCACGACAGTGCGATAGGGGGACTCCGAGTGTGAGAGCATATAGCCCTCGCTTTTCTGTACCGTAAGGTGGTACAGGAACAAGGACTGGGCAAGACCGGTGCCAGCCGCCGCGGTAATACCGGCAGTCCAAGTGATGGCCGATATTATTGGGCCTAAAGCGTCCGTAGCCGGCCGGACAAGTCCGTTGGGAAATCGACGCGCTCAACGCGTCGGCGTCCAGCGGAAACTGTCCGGCTTGGGGCCGGAAGACCTGAGGGGTACGTCCGGGGTAGGAGTGAAATCCTGTAATCCTGGACGGACCACCAATGGGGAAACCACCTCACGAAGACGGACCCGACGGTGAGGGACGAAAGCTAGGGTCTCGAACCGGATTAGATACCCGGGTAGTCCTAGCTGTAAACGATGCTCGCTAGGTGTGCCGTAGGCTACGAGCCTGCGCTGCGCCCTAGGGAAGCCGAGAAGCGAGCCGCCTGGGAAGTACGTCTGCAAGGATGAAACTTAAAGGAATTGGCGGGGGAGCACCACAACCGGAGGAGCCTGCGGTTTAATTGGACTCAACGCCGGACATCTCACCGGTCCCGACAGTAGTAATGACGGTCAGGTTGACGACTTTACCCGACGCTACTGAGAGGAGGTGCATGGCCGCCGTCAGCTCGTACCGTGAGGCGTCCTGTTAAGTCAGGCAACGAGCGAGACCCGCACTTCTAGTTGCCAGCAATACCCTTGAGGTAGTTGGGTACACTAGGAGGACTGCCGCTGCTAAAGCGGAGGAAGGAACGGGCAACGGTAGGTCAGTATGCCCCGAATGGACCGGGCAACACGCGGGCTACAATGGCTATGACAGTGGGATGCAACGCCGAGAGGCGACGCTAATCTCCAAACGTAGTCGTAGTTCGGATTGCGGGCTGAAACCCGCCCGCATGAAGCTGGATTCGGTAGTAATCGCGTGTCAGAAGCGCGCGGTGAATACGTCCCTGCTCCTTGCACACACCGCCCGTCAAAGCACCCGAGTGGGGTCCGGATGAGGCCGTCATGCGACGGTCGAATCTGGGCTCCGCAAGGGGGCTTAAGTCGTAACAAGGTAGCCGTAGAGGAATCTGCGGCTGGATCACCTCCT
>AS000160|X61688.1|SP00013 Archaea;Euryarchaeota;Halobacteria;Halobacteriales;Haloarculaceae;Haloarcula;marismortui ATCC 43049
GGTTGATCCTGCCGGAGGCCATTGCTATCGGAGTCCGATTTAGCCATGCTAGTCGCACGGGCTTAGACCCGTGGCATATAGCTCAGTAACACGTGGCCAAACTACCCTACAGACCGCGATAACCTCGGGAAACTGAGGCCAATAGCGGATATAACTCTCATGTTGGAGTGCCGAGAGTTAGAAACGTTCCGGCGCTGTAGGATGTGGCTGCGGCCGATTAGGTAGATGGTGGGGTAACGGCCCACCATGCCGATAATCGGTACGGGTTGTGAGAGCAAGAACCTGGAGACGGTATCTGAGACAAGATACCGGGCCCTACGGGGCGCAGCAGGCGCGAAACCTTTACACTGCACGACAGTGCGATAGGGGGACTCCGAGTGTGAGGGCATATAGCCCTCGCTTTTCTGTACCGTAAGGTGGTACAGGAACAAGGACTGGGCAAGACCGGTGCCAGCCGCCGCGGTAATACCGGCAGTCCGAGTGATGGCCGATATTATTGGGCCTAAAGCGTCCGTAGCCGGCCGAACAAGTCCGTTGGGAAATCGACGCGCTCAACGCGTCGGCGTCCAGCGGAAACTGTCCGGCTTGGGGCCGGAAGACCTGAGGGGTACGTCCGGGGTAGGAGTGAAATCCTGTAATCCTGGACGGACCACCAATGGGGAAACCACCTCAGGAAGACGGACCCGACGGTGAGGGACGAAAGCTAGGGTCTCGAACCGGATTAGATACCCGGGTAGTCCTAGCTGTAAACGATGCTCGCTAGGTGTGCCGTAGGCTACGAGCCTGCGCTGCGCCCTAGGGAAGCCGAGAAGCGAGCCGCCTGGGAAGTACGTCTGCAAGGATGAAACTTAAAGGAATTGGCGGGGGAGCACCACAACCGGAGGAGCCTGCGGTTTAATTGGACTCAACGCCGGACATCTCACCGGTCCCGACAGTAGTAATGACAGTCAGGTTGACGACTTTACTCGACGCTACTGAGAGGAGGTGCATGGCCGCCGTCAGCTCGTACCGTGAGGCGTCCTGTTAAGTCAGGCAACGAGCGAGACCCGCACTTCTAGTTGCCAGCAATACCCTTGAGGTAGTTGGGTACACTAGGAGGACTGCCGCTGCTAAAGCGGAGGAAGGAACGGGCAACGGTAGGTCAGTATGCCCCGAATGGACCGGGCAACACGCGGGCTACAATGGCTATGACAGTGGGATGCAACGCCGAGAGGCGACGCTAATCTCCAAACGTAGTCGTAGTTCGGATTGCGGGCTGAAACCCGCCCGCATGAAGCTGGATTCGGTAGTAATCGCGTGTCAGAAGCGCGCGGTGAATACGTCCCTGCTCCTTGCACACACCGCCCGTCAAAGCACCCGAGTGGGGTCCGGATGAGGCCGTCATGCGACGGTCGAATCTGGGCTCCGCAAGGGGGCTTAAGTCGTAACAAGGTAGCCGTAGAGGAATCTGTGGCTGGATCACCTCCT
>AS000161|JN873321.1|SP00013 Archaea;Euryarchaeota;Halobacteria;Halobacteriales;Haloarculaceae;Haloarcula;marismortui ATCC 43049
GGTTGATCCTGCCAGAGGCCATTGCTATCGGAGTCCGATTTAGCCATGCTAGTCGCACGGGCTTAGACCCGTGGCATATAGCTCAGTAACACGTGGCCAAACTACCCTACAGACCGCGATAACCTCGGGAAACTGAGGCCAATAGCGGATATAACTCTCAGGCTGGAGTGCCGAGAGTTAGAAACGTTCCGGCGCTGTAGGATGTGGCTGCGGCCGATTAAGTAGATGGTGGGGTAACGGCCCACCATGCCGATAATCGGTACGGGTTGTGAGAGCAAGAACCCGGAGACGGTATCTGAGACAAGATACCGGGCCCTACGGGGCGCAGCAGGCGCGAAACCTTTACACTGCACGACAGTGCGATAGGGGGACTCCGAGTGCGAGGGCATATAGCCCTCGCTTTTCTGTACCGTAAGGTGGTACAGGAACAAGGACTGGGCAAGACCGGTGCCAGCCGCCGCGGTAATACCGGCAGTCCAAGTGATGGCCGATATTATTGGGCCTAAAGCGTCCGTAGCCGGCCGGATAAGTCCGTTGGGAAATCGACGCGTTCAACGCGTCGGCGTCCAGCGGAAACTGTCCGGCTTGGGGCCGGAAGACCTGGGGGGTACGTCCGGGGTAGGAGTGAAATCCTGTAATCCTGGACGGACCACCAATGGGGAAACCACCTCAGGAAGACGGACCCGACGGTGAGGGACGAAAGCTAGGGTCTCGAACCGGATTAGATACCCGGGTAGTCCTAGCTGTAAACGATGCTCGCTAGGTGTGCCGTAGGCTACGAGCCTGCGCTGCGCCCTAGGGAAGCCGAGGAGCGAGCCGCCTGGGAAGTACGTCTGCAAGGATGAAACTTAAAGGAATTGGCGGGGGAGCACCACAACCGGAGGAGCCTGCGGTTTAATTGGACTCAACGCCGGAAATCTCACCGGTCCCGACAGTAGTAATGACGGTCAGGTTGACGACTTTACCCGACGCTACTGAGAGGAGGTGCATGGCCGCCGTCAGCTCGTACCGTGAGGCGTCCTGTTAAGTCAGGCAACGAGCGAGACCCGCACTTCTAGTTGCCAGCAATACCCTTGAGGTAGTTGGGTACACTAGGAGGACTGCCGCTGCTAAAGCGGAGGAAGGAACGGGCAACGGTAGGTCAGTATGCCCCGAATGGACCGGGCAACACGCGGGCTACAATGGCTCTGACAGTGGGATGCAACGCCGAGAGGCGACGCTAATCTCCAAACGGAGTCGTAGTTCGGATTGCGGGCTGAAACCCGCCCGCATGAAGCTGGATTCGGTAGTAATCGCGTGTCAGAAGCGCGCGGTGAATACGTCCCTGCTCCTTGCACACACCGCCCGTCAAAGCACCCGAGTGGGGTCCGGATGAGGCCGTCATGCGACGGTCGAATCTGGGCTCCGCAAGGGGGCTTAAGTCGTAACAAGGTAGCCGT
>AS000162|NR_112712.1|SP00013 Archaea;Euryarchaeota;Halobacteria;Halobacteriales;Haloarculaceae;Haloarcula;marismortui ATCC 43049
GGTTGATCCTGCCGGAGGCCATTGCTATCGGAGTCCGATTTAGCCATGCTAGTCGCACGGGCTTAGACCCGTGGCATATAGCTCAGTAACACGTGGCCAAACTACCCTACAGACCGCGATAACCTCGGGAAACTGAGGCCAATAGCGGATATAACTCTCATGCTGGAGTGCAGAGAGTTAGAAATGTTCCGGCGCTGTAGGATGCGGCTGCGGCCGATTAGGTAGATGGTGGGGTAACGGCCCACCATGCCGATAATCGGTACGGGTTGTGAGAGCAAGAACCCGGAGACGGTATCTGAGACAAGATACCGGGCCCTACGGGGCGCAGCAGGCGCGAAACCTTTACACTGCACGACAGTGCGATAGGGGGACTCCGAGTGCGAGGGCATATAGCCCTCGCTTTTCTGTACCGTAAGGTGGTACAGGAACAAGGACTGGGCAAGACCGGTGCCAGCCGCCGCGGTAATACCGGCAGTCCGAGTGATGGCCGATATTATTGGGCCTAAAGCGTCCGTAGCCGGCCGGACAAGTCCGTTGGGAAATCGACGCGCTCAACGCGTCGGCGTCCAGCGGAAACTGTCAGGCTTGGGGCCGGAAGACCTGAGGGGTACGTCCGGGGTAGGAGTGAAATCCTGTAATCCTGGACGGACCACCAATGGGGAAACCACCTCAGGAAGACGGACCCGACGGTGAGGGACGAAAGCTAGGGTCTCGAACCGGATTAGATACCCGGGTAGTCCTAGCTGTAAACGATGCTCGCTAGGTGTGCCGTAGGCTACGAGCCTGCGCTGCGCCCTAGGGAAGCCGAGAAGCGAGCCGCCTGGGAAGTACGTCTGCAAGGATGAAACTTAAAGGAATTGGCGGGGGAGCACCACAACCGGAGGAGCCTGCGGTTTAATTGGACTCAACGCCGGACATCTCACCGGTCCCGACAGTAGTAATGACAGTCAGGTTGACGACTTTACTCGACGCTACTGAGAGGAGGTGCATGGCCGCCGTCAGCTCGTACCGTGAGGCGTCCTGTTAAGTCAGGCAACGAGCGAGACCCGCACTTCTAGTTGCCAGCAATACCCTTGAGGTAGTTGGGTACACTAGGAGGACTGCCGCTGCTAAAGCGGAGGAAGGAACGGGCAACGGTAGGTCAGTATGCCCCGAATGGACCGGGCAACACGCGGGCTACAATGGCTATGACAGTGGGATGCAACGCCGAGAGGCGAAGCTAATCTCCAAACGTAGTCGTAGTTCGGATTGCGGGCTGAAACCCGCCCGCATGAAGCTGGATTCGGTAGTAATCGCGTGTCAGAAGCGCGCGGTGAATACGTCCCTGCTCCTTGCACACACCGCCCGTCAAAGCACCCGAGTGGGGTCCGGATGAGGCCGTCATGCGACGGTCGAATCTGGGCTCCGCAAGGGGGCTTAAGTCGTAACAAGGTAGCCGTAGAGGAATCTGTGGCTGGATCACCTCCT
>AS000163|JN873322.1|SP00013 Archaea;Euryarchaeota;Halobacteria;Halobacteriales;Haloarculaceae;Haloarcula;marismortui ATCC 43049
GGTTGATCCTGCCAGAGGCCATTGCTATCGGAGTCCGATTTAGCCATGCTAGTCGCACGGGCTTAGACCCGTGGCATATAGCTCAGTAACACGTGGCCAAACTACCCTACAGACCGCGATAACCTCGGGAAACTGAGGCCAATAGCGGATATAACTCTCAGGCTGGAGTGCCGAGAGTTAGGAACGTTCCGGCGCTGTAGGATGTGGCTGCGGCCGATTAGGTAGATGGTGGGGTAACGGCCCACCATGCCGATAATCGGTACGGGTTGTGAGAGCAAGAACCCGGAGACGGTATCTGAGACAAGATACCGGGCCCTACGGGGCGCAGCAGGCGCGAAACCTTTACACTGCACGACAGTGCGATAGGGGGACTCCGAGTGCGAGGGCATATAGCCCTCGCTTTTCTGTACCGTAAGGTGGTACAGGAACAAGGACTGGGCAAGACCGGTGCCAGCCGCCGCGGTAATACCGGCAGTCCAAGTGATGGCCGATATTATTGGGCCTAAAGCGTCCGTAGCCGGCCGGACAAGTCCGTTGGGAAATCGACGCGCTCAACGCGTCGGCGTCCAGCGGAAACTGTCCGGCTTGGGGCCGGAAGACCTGGGGGGTACGTCCGGGGTAGGAGTGAAATCCTGTAATCCTGGACGGACCACCAATGGGGAAACCACCTCAGGAAGACGGACCCGACGGTGAGGGACGAAAGCTAGGGTCTCGAACCGGATTAGATACCCGGGTAGTCCTAGCTGTAAACGATGCTCGCTAGGTGTGCCGTAGGCTACGAGCCTGCGCTGCGCCCTAGGGAAGCCGAGAAGCGAGCCGCCTGGGAAGTACGTCTGCAAGGATGAAACTTAAAGGAATTGGCGGGGGAGCACCACAACCGGAGGAGCCTGCGGTTTAATTGGACTCAACGCCGGAAATCTCACCGGTCCCGACAGTAGTAATGACGGTCAGGTTGACGACTTTACCCGACGCTACTGAGAGGAGGTGCATGGCCGCCGTCAGCTCGTACCGTGAGGCGTCCTGTTAAGTCAGGCAACGAGCGAGACCCGCACTTCTAGTTGCCAGCAATACCCTTGAGGTAGTTGGGTACACTAGGAGGACTGCCGCTGCTAAAGCGGAGGAAGGAACGGGCAACGGTAGGTCAGTATGCCCCGAATGGACCGGGCAACACGCGGGCTACAATGGCTCTGACAGTGGGATGCAACGCCGAGAGGCGACGCTAATCTCCAAACGGAGTCGTAGTTCGGATTGCGGGCTGAAACCCGCCCGCATGAAGCTGGATTCGGTAGTAATCGCGTGTCAGAAGCGCGCGGTGAATACGTCCCTGCTCCTTGCACACACCGCCCGTCAAAGCACCCGAGTGGGGTCCGGATGAGGCCGTCATGCGACGGTCGAATCTGGGCTCCGCAAGGGGGCTTAAGTCGTAACAAGGTAGCCGT
>AS000164|AB355989.1|SP00013 Archaea;Euryarchaeota;Halobacteria;Halobacteriales;Haloarculaceae;Haloarcula;marismortui ATCC 43049
GGTTGATCCTGCCGGAGGCCATTGCTATCGGAGTCCGATTTAGCCATGCTAGTCGCACGGGCTTAGACCCGTGGCATATAGCTCAGTAACACGTGGCCAAACTACCCTACAGACCGCAATAACCTCGGGAAACTGAGGCCAATAGCGGATATAACTCTCATGCTGGAGTGCGGAGAGTTAGAAATGTTCCGGCGCTGTAGGATGTGGCTGCGGCCGATTAGGTAGATGGTGGGGTAACGGCCCACCATGCCGATAATCGGTACGGGTTGTGAGAGCAAGAACCCGGAGACGGTATCTGAGACAAGATACCGGGCCCTACGGGGCGCAGCAGGCGCGAAACCTTTACACTGCACGACAGTGCGATAGGGGGACTCCGAGTGCGAGGGCATATAGCCCTCGCTTTTCTGTACCGTAAGGTGGTACAGGAACAAGGACTGGGCAAGACCGGTGCCAGCCGCCGCGGTAATACCGGCAGTCCAAGTGATGGCCGATATTATTGGGCCTAAAGCGTCCGTAGCCGGCCGGACAAGTCCGTTGGGAAATCGACGCGCTCAACGCGTCGGCGTCCAGCGGAAACTGTCCGGCTTGGGGCCGGAAGACCTGAGGGGTACGTCCGGGGTAGGAGTGAAATCCTGTAATCCTGGACGGACCACCAATGGGGAAACCACCTCAGGAAGACGGACCCGACGGTGAGGGACGAAAGCTGGGGTCTCGAACCGGATTAGATACCCGGGTAGTCCTAGCTGTAAACGATGCTCGCTAGGTGTGCCGTAGGCTACGAGCCTGCGCTGCGCCCTAGGGAAGCCGAGAAGCGAGCCGCCTGGGAAGTACGTCTGCAAGGATGAAACTTAAAGGAATTGGCGGGGGAGCACCACAACCGGAGGAGCCTGCGGTTTAATTGGACTCAACGCCGGACATCTCACCGGTCCCGACAGTAGTAATGACAGTCAGGTTGACGACTTTACTCGACGCTACTGAGAGGAGGTGCATGGCCGCCGTCAGCTCGTACCGTGAGGCGTCCTGTTAAGTCAGGCAACGAGCGAGACCCGCACTTCTAGTTGCCAGCAATACCCTTGAGGTAGTTGGGTACACTAGGAGGACTGCCATTGCTAAAATGGAGGAAGGAACGGGCAACGGTAGGTCAGTATGCCCCGAATGGACCGGGCAACACGCGGGCTACAATGGCTATGACAGTGGGATGCAACGCCGAAAGGCGACGCTAATCTCCAAACGTAGTCGTAGTTCGGATTGCGGGCTGAAACCCGCCCGCATGAAGCTGGATTCGGTAGTAATCGCGTGTCAGAAGCGCGCGGTGAATACGTCCCTGCTCCTTGCACACACCGCCCGTCAAAGCACCCGAGTGGGGTCCGGATGAGGCCGTCATGCGACGGTCGAATCTGGGCTCCGCAAGGGGGCTTAAGTCGTAACAAGGTAGCCGTAGAGGAATCTGTGGCTGGATCACCTCCT
>AS000165|CP010529.1|SP00013 Archaea;Euryarchaeota;Halobacteria;Halobacteriales;Haloarculaceae;Haloarcula;marismortui ATCC 43049
CCTTGTTACGACTTAAGCCCCCTTGCGGAGCCCAGATTCGACCGTCGCATGACGGCCTCATCCGGACCCCACTCGGGTGCTTTGACGGGCGGTGTGTGCAAGGAGCAGGGACGTATTCACCGCGCGCTTCTGACACGCGATTACTACCGAATCCAGCTTCATGCGGGCGGGTTTCAGCCCGCAATCCGAACTACGACTCCGTTTGGAGATTAGCTTCGCCTCTCGGCGTCGCATCCCACTGTCAGAGCCATTGTAGCCCGCGTGTTGCCCGGTCCATTCGGGGCATACTGACCTACCGTTGCCCATTCCTTCCTCCGCTTTAGCAGCGGCAGTCCTCCTAGTGTACCCAACCACCACAAGGGTGTTGCTGGCAACTAGAAGTGTGGGTCTCGCTCGTTGCCTGACTTAACAGGACGCCTCACGGTACGAGCTGACGGCGGCCATGCACCTCCTCTCAGTAGCGTCGAGTAAAGTCGTCAACCTGACTGTCATTACTACTGTCGGGACCGGTGAGATTTCCGGCGTTGAGTCCAATTAAACCGCAGGCTCCTCCGGTTGTGGTGCTCCCCCGCCAATTCCTTTAAGTTTCATCCTTGCGGACGTACTTCCCAGGCGGCTCGCTTATCGTCTTCACTACGGCACATCACGTGCTCATGGCGCGTGACATACCTAGCGAGCATTGTTTACAGCCAGGACTACCCGGGTATCTAATCCGGTTCGAGACCCTGGCTTTCGTCCCTCACTGTCGGGTCCGGTCTCTCAACGTGGTTTCCCCATTGGTGGTCCGTCCAGGATTACAGGATTTCACTCCTACCCCGGACGTACCCGTTGAGTCTCTCGGCCCCAAGCTGTGTAGTTTCCACCGGACGCCGACCAGTTGAGCTGGTCGATTTCCCAATGGACTTACACAGCAAGCTACGGACGCTTTAGGCCCAATAATATCGGCCATCACTTGGACTGCCGGTATTACCGCGGCGGCTGGCACCGGTCTTGCCCAGTCCTTGTTCCTGTACCACCTTACGGTACAGAAAAGCGAGGGCTATATGCCCTCACACTCGGAGTCCCCCTATCGCACTGTCGTGCAGTGTAAAGGTTTCGCGCCTGCTGCGCCCCGTAGGGCCCGGTATCTTGTCTCAGATACCGTCTCCAGGCTCTTGCTCTCACAACCTGTACCGATTATCGGCATGGTGGGCCGTTACCCCACCATCTACCTAATCGGCCGCAGCCACATCCTACAGCGCCGGAACGTTTCTAACTCTCGACACTCCAGTCTGAGAGTTATATCCGCTATTGGCCTCAGTTTCCCGAGGTTATTGCGGTCTGTAGGGTAGTTTGGCCACGTGTTACTGAGCTATATGCTACGAGTCTAAACTCGTGCAACTAGCATGGCTAAATCGGACTCCGATAGCAATGGCCTCCGGCAGGATCAACC
>AS000166|NR_116086.1|SP00013 Archaea;Euryarchaeota;Halobacteria;Halobacteriales;Haloarculaceae;Haloarcula;marismortui ATCC 43049
GGTTGATCCTGCCGGAGGCCATTGCTATCGGAGTCCGATTTAGCCATGCTAGTCGCACGGGCTTAGACCCGTGGCATATAGCTCAGTAACACGTGGCCAAACTACCCTACAGACCGCGATAACCTCGGGAAACTGAGGCCAATAGCGGATATAACTCTCATGTTGGAGTGCCGAGAGTTAGAAACGTTCCGGCGCTGTAGGATGTGGCTGCGGCCGATTAGGTAGATGGTGGGGTAACGGCCCACCATGCCGATAATCGGTACGGGTTGTGAGAGCAAGAACCCGGAGACGGTATCTGAGACAAGATACCGGGCCCTACGGGGCGCAGCAGGCGCGAAACCTTTACACTGCACGACAGTGCGATAGGGGGACTCCGAGTGCGAGGGCATATAGCCCTCGCTTTTCTGTACCGTAAGGTGGTACAGGAACAAGGACTGGGCAAGACCGGTGCCAGCCGCCGCGGTAATACCGGCAGTCCGAGTGATGGCCGATATTATTGGGCCTAAAGCGTCCGTAGCCGGCCGGACAAGTCCGTTGGGAAATCGACGCGCTCAACGCGTCGGCGTCCAGCGGAAACTGTCCGGCTTGGGGCCGGAAGACCTGAGGGGTACGTCCGGGGTAGGAGTGAAATCCTGTAATCCTGGACGGACCACCAATGGGGAAACCACCTCAGGAAGACGGACCCGACGGTGAGGGACGAAAGCTAGGGTCTCGAACCGGATTAGATACCCGGGTAGTCCTAGCTGTAAACGATGCTCGCTAGGTGTGCCGTAGGCTACGAGCCTGCGCTGCGCCCTAGGGAAGCCGAGAAGCGAGCCGCCTGGGAAGTACGTCTGCAAGGATGAAACTTAAAGGAATTGGCGGGGGAGCACCACAACCGGAGGAGCCTGCGGTTTAATTGGACTCAACGCCGGACATCTCACCGGTCCCGACAGTAGTAATGACAGTCAGGTTGACGACTTTACTCGACGCTACTGAGAGGAGGTGCATGGCCGCCGTCAGCTCGTACCGTGAGGCGTCCTGTTAAGTCAGGCAACGAGCGAGACCCGCACTTCTAGTTGCCAGCAATACCCTTGAGGTAGTTGGGTACACTAGGAGGACTGCCGCTGCTAAAGCGGAGGAAGGAACGGGCAACGGTAGGTCAGTATGCCCCGAATGGACCGGGCAACACGCGGGCTACAATGGCTATGACAGTGGGATGCAACGCCGAGAGGCGACGCTAATCTCCAAACGTAGTCGTAGTTCGGATTGCGGGCTGAAACCCGCCCGCATGAAGCTGGATTCGGTAGTAATCGCGTGTCAGAAGCGCGCGGTGAATACGTCCCTGCTCCTTGCACACACCGCCCGTCAAAGCACCCGAGTGGGGTCCGGATGAGGCCGTCATGCGACGGTCGAATCTGGGCTCCGCAAGGGGGCTTAAGTCGTAACAAGGTAGCCGTAGAGGAATCTGCGGCTGGATCACCTCCT
>AS000167|KJ644241.1|SP00013 Archaea;Euryarchaeota;Halobacteria;Halobacteriales;Haloarculaceae;Haloarcula;marismortui ATCC 43049
-TTTGATCCTGCCGGAGGCCATTGCTATCGGAGTCCGATTTAGCCATGCTAGTCGCACGGGCTTAGACCCGTGGCATATAGCTCAGTAACACGTGGCCAAACTACCCTACAGACCGCGATAACCTCGGGAAACTGAGGCCAATAGCGGATATAACTCTCATGCTGGAGTGCCGAGAGTTAGAAACGTTCCGGCGCTGTAGGATGTGGCTGCGGCCGATTAGGTAGATGGTGGGGTAACGGCCCACCATGCCGATAATCGGTACGGGTTGTGAGAGCAAGAACCCGGAGACGGTATCTGAGACAAGATACCGGGCCCTACGGGGCGCAGCAGGCGCGAAACCTTTACACTGCACGACAGTGCGATAGGGGGACTCCGAGTGTGAGGGCATATAGCCCTCGCTTTTCTGTACCGTAAGGTGGTACAGGAACAAGGACTGGGCAAGACCGGTGCCAGCCGCCGCGGTAATACCGGCAGTCCAAGTGATGGCCGATATTATTGGGCCTAAAAGCGTCCGTAGCCGGCCGGACAAGTCCGTTGGGAAATCGACGCGCTCAACGCGTCGGCGTCCAGCGGAAACTGTCCGGCTTGGGGCCGGAAGACCTGAGGGGTACGTCCGGGGTAGGAGTGAAATCCTGTAATCCTGGACGGACCACCAATGGGGAAACCACCCCAGGAAGACGGACCCGACGGTGAGGGACGAAAGCTAGGGTCTCGAACCGGATTAGATACCCGGGTAGTCCTAGCTGTAAACGATGCTCGCTAGGTGTGCCGTAGGCTACGAGCCTGCGCTGCGCCCTAGGGAAGCCGAGAAGCGAGCCGCCTGGGAAGTACGTCTGCAAGGATGAAACTTAAAGGAATTGGCGGGGGAGCACCACAACCGGAGGAGCCTGCGGTTTAATTGGACTCAACGCCGGACATCTCACCGGTCCCGACAGTAGTAATGACGGTCAGGTTGACGACTTTACCCGACGCTACTGAGAGGAGGTGCATGGCCGCCGTCAGCTCGTACCGTGAGGCGTCCTGTTAAGTCAGGCAACGAGCGAGACCCGCACTTCTAGTTGCCAGCAATACCCTTGAGGTAGTTGGGTACACTAGGAGGACTGCCGCTGCTAAAGCGGAGGAAGGAACGGGCAACGGTAGGTCAGTATGCCCCGAATGGACCGGGCAACACGCGGGCTACAATGGCTATGACAGTGGGATGCAACGCCGAGAGGCGAAGCTAATCTCCAAACGTAGTCGTAGTTCGGATTGCGGGCTGAAACCCGCCCGCATGAAGCTGGATTCGGTAGTAATCGCGTGTCAGAAGCGCGCGGTGAATACGTCCCTGCTCCTTGCACACACCGCCCGTCAAAGCACCCGAGTGGGGTCCGGATGAGGCCGTCATGCGACGGTCGAATCTGGGCTCCGCAAGGGGGCTTAAGTCGTAACAAGGTAGCCGTAGGGGAATCTGCGGCTGG
>AS000168|JN873329.1|SP00013 Archaea;Euryarchaeota;Halobacteria;Halobacteriales;Haloarculaceae;Haloarcula;marismortui ATCC 43049
GGTTGATCCTGCCAGAGGCCATTGCTATCGGAGTCCGATTTAGCCATGCTAGTCGCACGGGCTTAGACCCGTGGCATATAGCTCAGTAACACGTGGCCAAACTACCCTACAGACCGCAATAACCTCGGGAAACTGAGGCCAATAGCGGATATAACTCTCAGACTGGAGTGTCGAGAGTTAGAAACGTTCCGGCGCTGTAGGATGTGGCTGCGGCCGATTAGGTAGATGGTGGGGTAATGGCCCACCATGCCGATAATCGGTACGGGTTGTGAGAGCAAGAACCCGGAGACGGTATCTGAGACAAGATACCGGGCCCTACGGGGCGCAGCAGGCGCGAAACCTTTACACTGCCCGACAGTGCGATAGGGGGACTCCGAGTGCGAGGGCATATAGCCCTCGCTTTTCTGTACCGTAAGGTGGTACAGGAACAAGGACTGGGCAAGACCGGTGCCAGCCGCCGCGGTAATACCGGCAGTCCAAGTGATGGCCGATATTATTGGGCCTAAAGCGTCCGTAGCCGGCCGGACAAGTCCGTTGGGAAATCGACGCGCTCAACGCGTCGGCGTCCAGCGGAAACTGTCCGGCTTGGGGCCGGAAGACCTGAGGGGTACGTCCGGGGTAGGAGTGAAATCCTGTAATCCTGAACGGACCACCAATGGGGAAACCACCTCAGGAAGACGGACCCGACGGTGAGGGACGAAAGCTAGGGTCTCGAACCGGATTAGATACCCGGGTAGTCCTAGCTGTAAACGATGCTCGCTAGGTGTGCCGTAGGCTACGAGCCTGCGCTGCGCCCTAGGGAAGCCGAGAAGCGAGCCGCCTGGGAAGTACGTCTGCAAGGATGAAACTTAAAGGAATTGGCGGGGGAGCACCACAACCGGAGGAGCCTGCGGTTTAATTGGACTCAACGCCGGACATCTCACCGGTCCCGACAGTAGTAATGACAGTCAGGTTGACGACTTTACTCGACGCTACTGAGAGGAGGTGCATGGCCGCCGTCAGCTCGTACCGTGAGGCGTCCTGTTAAGTCAGGCAACGAGCGAGACCCGCACTTCTAGTTGCCAGCAATACCCTTGAGGTAGTTGGGTACACTAGGAGGACTGCCGCTGCTAAAGCGGAGGAAGGAACGGGCAACGGTAGGTCAGTATGCCCCGAATGGACCGGGCAACACGCGGGCTACAATGGCTCTGACAGTGGGATGCAACGCCGAGAGGCGGAGCTAATCTCCAAACGGAGTCGTAGTTCGGATTGCGGGCTGAAACCCGCCCGCATGAAGCTGGATTCGGTAGTAATCGCGTGTCAGAAGCGCGCGGTGAATACGTCCCTGCTCCTTGCACACACCGCCCGTCAAAGCACCCGAGTGGGGTCCGGATGAGGCCGTCATGCGACGGTCGAATCTGGGCTCCGCAAGGGGGCTTAAGTCGTAACAAGGTAGCCGT
>AS000169|CP010529.1|SP00013 Archaea;Euryarchaeota;Halobacteria;Halobacteriales;Haloarculaceae;Haloarcula;marismortui ATCC 43049
CCTTGTTACGACTTAAGCCCCCTTGCGGAGCCCAGATTCGACCGTCGCATGACGGCCTCATCCGGACCCCACTCGGGTGCTTTGACGGGCGGTGTGTGCAAGGAGCAGGGACGTATTCACCGCGCGCTTCTGACACGCGATTACTACCGAATCCAGCTTCATGCGGGCGGGTTTCAGCCCGCAATCCGAACTACGACTACGTTTGGAGATTAGCTTCGCCTCTCGGCGTCGCATCCCACTGTCATAGCCATTGTAGCCCGCGTGTTGCCCGGTCCATTCGGGGCATACTGACCTACCGTTGCCCATTCCTTCCTCCGCTTTAGCAGCGGCAGTCCTCCTAGTGTACCCAACCACCACAAGGGTGTTGCTGGCAACTAGAAGTGTGGGTCTCGCTCGTTGCCTGACTTAACAGGACGCCTCACGGTACGAGCTGACGGCGGCCATGCACCTCCTCTCAGTAGCGTCGAGTAAAGTCGTCAACCTGACTGTCATTACTACTGTCGGGACCGGTGAGATTTCCGGCGTTGAGTCCAATTAAACCGCAGGCTCCTCCGGTTGTGGTGCTCCCCCGCCAATTCCTTTAAGTTTCATCCTTGCGGACGTACTTCCCAGGCGGCTCGCTTATCGTCTTCACTACGGCACATCACGTGCTCATGGCGCGTGACATACCTAGCGAGCATTGTTTACAGCCAGGACTACCCGGGTATCTAATCCGGTTCGAGACCCTGGCTTTCGTCCCTCACTGTCGGGTCCGGTCTCTCAACGTGGTTTCCCCATTGGTGGTCCGTCCAGGATTACAGGATTTCACTCCTACCCCGGACGTACCCGTTGAGTCTCTCGGCCCCAAGCTGTGTAGTTTCCACCGGACGCCGACCAGTTGAGCTGGTCGATTTCCCAATGGACTTACACAGCAAGCTACGGACGCTTTAGGCCCAATAATATCGGCCATCACTTGGACTGCCGGTATTACCGCGGCGGCTGGCACCGGTCTTGCCCAGTCCTTGTTCCTGTACCACCTTACGGTACAGAAAAGCGAGGGCTATATGCCCTCACACTCGGAGTCCCCCTATCGCACTGTCGTGCAGTGTAAAGGTTTCGCGCCTGCTGCGCCCCGTAGGGCCCGGTATCTTGTCTCAGATACCGTCTCCAGGCTCTTGCTCTCACAACCTGTACCGATTATCGGCATGGTGGGCCGTTACCCCACCATCTACCTAATCGGCCGCAGCCACATCCTACAGCGCCGGAACGTTTCTAACTCTCGACACTCCAGTCTGAGAGTTATATCCGCTATTGGCCTCAGTTTCCCGAGGTTATTGCGGTCTGTAGGGTAGTTTGGCCACGTGTTACTGAGCTATATGCTACGAGTCTGAACTCGTGCAACTAGCATGGCTAAATCGGACTCCGATAGCAATGGCCTCCGGCAGGATCAACC
>AS000170|CP006884.1|SP00013 Archaea;Euryarchaeota;Halobacteria;Halobacteriales;Haloarculaceae;Haloarcula;marismortui ATCC 43049
CCTTGTTACGACTTAAGCCCCCTTGCGGAGCCCAGATTCGACCGTCGCATGACGGCCTCATCCGGACCCCACTCGGGTGCTTTGACGGGCGGTGTGTGCAAGGAGCAGGGACGTATTCACCGCGCGCTTCTGACACGCGATTACTACCGAATCCAGCTTCATGCGGGCGGGTTTCAGCCCGCAATCCGAACTACGACTACGTTTGGAGATTAGCTTCGCCTCTCGGCGTCGCATCCCACTGTCAGAGCCATTGTAGCCCGCGTGTTGCCCGGTCCATTCGGGGCATACTGACCTACCGTTGCCCATTCCTTCCTCCGCTTTAGCAGCGGCAGTCCTCCTAGTGTACCCAACCACCACAAGGGTGTTGCTGGCAACTAGAAGTGTGGGTCTCGCTCGTTGCCTGACTTAACAGGACGCCTCACGGTACGAGCTGACGGCGGCCATGCACCTCCTCTCAGTAGCGTCGAGTAAAGTCGTCAACCTGACTGTCATTACTACTGTCGGGACCGGTGAGATTTCCGGCGTTGAGTCCAATTAAACCGCAGGCTCCTCCGGTTGTGGTGCTCCCCCGCCAATTCCTTTAAGTTTCATCCTTGCGGACGTACTTCCCAGGCGGCTCGCTTATCGTCTTCACTACGGCACATCACGTGCTCATGGCGCGTGACATACCTAGCGAGCATTGTTTACAGCCAGGACTACCCGGGTATCTAATCCGGTTCGAGACCCTGGCTTTCGTCCCTCACTGTCGGGTCCGGTCTCTCAACGTGGTTTCCCCATTGGTGGTCCGTCCAGGATTACAGGATTTCACTCCTACCCCGGACGTACCCGTTGAGTCTCTCGGCCCCAAGCTGTGTAGTTTCCACCGGACGCCGACCAGTTGAGCTGGTCGATTTCCCAATGGACTTACACAGCAAGCTACGGACGCTTTAGGCCCAATAATATCGGCCATCACTTGGACTGCCGGTATTACCGCGGCGGCTGGCACCGGTCTTGCCCAGTCCTTGTTCCTGTACCACCTTACGGTACAGAAAAGCGAGGGCTATATGCCCTCACACTCGGAGTCCCCCTATCGCACTGTCGTGCAGTGTAAAGGTTTCGCGCCTGCTGCGCCCCGTAGGGCCCGGTATCTTGTCTCAGATACCGTCTCCAGGCTCTTGCTCTCACAACCTGTACCGATTATCGGCATGGTGGGCCGTTACCCCACCATCTACCTAATCGGCCGCAGCCACATCCTACAGCGCCGGAACGTTTCTAACTCTCGGCACTCCAGCCTGAGAGTTATATCCGCTATTGGCCTCAGTTTCCCGAGGTTATCGCGGTCTGTAGGGTAGTTTGGCCACGTGTTACTGAGCTATATGCTACGAGTCTAAACTCGTGCAACTAGCATGGCTAAATCGGACTCCGATAGCAATGGCCTCCGGCAGGATCAACC
>AS000171|KY053881.1|SP00013 Archaea;Euryarchaeota;Halobacteria;Halobacteriales;Haloarculaceae;Haloarcula;marismortui ATCC 43049
GGTTGATCCTGCCGGAGGCCATTGCTATCGGAGTCCGATTTAGCCATGCTAGTCGCACGGGCTTAGACCCGTGGCATATAGCTCAGTAACACGTGGCCAAACTACCCTACAGACCGCAATAACCTCGGGAAACTGAGGCCAATAGCGGATATAACTCTCATGCTGGAGTGCCGAGAGTTAGAAACGTTCCGGCGCTGTAGGATGTGGCTGCGGCCGATTAGGTAGATGGTGGGGTAACGGCCCACCATGCCGATAATCGGTACGGGTTGTGAGAGCAAGAACCCGGAGACGGTATCTGAGACAAGATACCGGGCCCTACGGGGCGCAGCAGGCGCGAAACCTTTACACTGCACGACAGTGCGATAGGGGGACTCCGAGTGTGAGGGCATATAGCCCTCGCTTTTCTGTACCGTAAGGTGGTACAGGAACAAGGACTAGGCAAGACCGGTGCCAGCCGCCGCGGTAATACCGGCAGTCCAAGTGATGGCCGATATTATTGGGCCTAAAGCGTCCGTAGCCGGCCGGACAAGTCCGTTGGGAAATCGACGCGCTCAACGCGTCGGCGTCCAGCGGAAACTGTCCGGCTTGGGGCCGGAAGACCTGAGGGGTACGTCCGGGGTAGGAGTGAAATCCTGTAATCCTGGACGGACCACCAATGGGGAAACCACCTCAGGAAGACGGACCCGACGGTGAGGGACGAAAGCTAGGGTCTCGAACCGGATTAGATACCCGGGTAGTCCTAGCTGTAAACGATGCTCGCTAGGTGTGCCGTAGGCTATGAGCCTGCGCTGCGCCCTAGGGAAGCCGAGAAGCGAGCCGCCTGGGAAGTACGTCTGCAAGGATGTAACTTAAAGGAATTGGCGGGGGAGCACCACAACCGGAGGAGCCTGCGGTTTAATAGGACTCAACGCCGGACATCTCACCGGTCCCGACAGTAGTAATGACAGTCAGGTTGACGACTTTACTCGACGCTACTGAGAGGAGGTGCATGGCCGCCGTCAGCTCGTACCGTGAGGCGTCCTGTTAAGTCAGGCAACGAGCGAGACCCGCACTTCTAGTTGCCAGCAATACCCTTGAGGTAGTTGGGTACACTAGGAGGACTGCCGCTGCTAAAGCGGAGGAAGGAACGGGCAACGGTAGGTCAGTATGCCCCGAATGGACCGGGCAACACGCGGGCTACAATGGCTCTGACAGTGGGATGCAACGCCGAGAGGCGGAGCTAATCTCCAAACGGAGTCGTAGTTCGGATTGCGGGCTGAAACCCGCCCGCATGAAGCTGGATTCGGTAGTAATCGCGTGTCAGAAGCGCGCGGTGAATACGTCCCTGCTCCTTGCACACACCGCCCGTCAAAGCACCCGAGTGGGGTCCGGATGAGGCCGTCATGCGACGGTCGAATCTGGGCTCCGCAAGGGGGCTTAAGTCGTAACAAGGTAGCCGTAGAGGAATCTGTGGCTGGATCACCTCCT
>AS000172|AB355984.1|SP00013 Archaea;Euryarchaeota;Halobacteria;Halobacteriales;Haloarculaceae;Haloarcula;marismortui ATCC 43049
GGTTGATCCTGCCGGAGGCCATTGCTATCGGAGTCCGATTTAGCCATGCTAGTCGCACGGGCTTAGACCCGTGGCATATAGCTCAGTAACACGTGGCCAAACTACCCTACAGACCGCAATAACCTCGGGAAACTGAGGCCAATAGCGGATATAACTCTCAAGCTGGAGTGCCGAGAGTTAGAAACGTTCCGGCGCTGTAGGATGTGGCTGCGGCCGATTAGGTAGATGGTGGGGTAACGGCCCACCATGCCGATAATCGGTACGGGTTGTGAGAGCAAGAACCCGGAGACGGTATCTGAGACAAGATACCGGGCCCTACGGGGCGCAGCAGGCGCGAAACCTTTACACTGCACGACAGTGCGATAGGGGGACTCCGAGTGCGAGGGCATATAGCCCTCGCTTTTCTGTACCGTAAGGTGGTACAGGAACAAGGACTGGGCAAGACCGGTGCCAGCCGCCGCGGTAATACCGGCAGTCCAAGTGATGGCCGATATTATTGGGCCTAAAGCGTCCGTAGCCGGCCGGACAAGTCCGTTGGGAAATCGACGCGCTCAACGCGTCGGCGTCCAGCGGAAACTGTCCGGCTTGGGGCCGGAAGACCTGAGGGGTACGTCCGGGGTAGGAGTGAAATCCTGTAATCCTGGACGGACCACCAATGGGGAAACCACCTCAGGAAGACGGACCCGACGGTGAGGGACGAAAGCTAGGGTCTCGAACCGGATTAGATACCCGGGTAGTCCTAGCTGTAAACGATGCTCGCTAGGTGTGCCGTAGGCTACGAGCCTGCGCTGCGCCCTAGGGAAGCCGAGAAGCGAGCCGCCTGGGAAGTACGTCTGCAAGGATGAAACTTAAAGGAATTGGCGGGGGAGCACCACAACCGGAGGAGCCTGCGGTTTAATTGGACTCAACGCCGGACATCTCACCGGTCCCGACAGTAGTAATGACAGTCAGGTTGACGACTTTACTCGACGCTACTGAGAGGAGGTGCATGGCCGCCGTCAGCTCGTACCGTGAGGCGTCCTGTTAAGTCAGGCAACGAGCGAGACCCGCACTTCTAGTTGCCAGCAATACCCTTGAGGTAGTTGGGTACACTAGGAGGACTGCCGCTGCTAAAGCGGAGGAAGGAACGGGCAACGGTAGGTCAGTATGCCCCGAATGGACCGGGCAACACGCGGGCTACAATGGCTATGACAGTGGGACGCAACGCCGAGAGGCGAAGCTAATCTCCAAACGTAGTCGTAGTTCGGATTGCGGGCTGAAACCCGCCCGCATGAAGCTGGATTCGGTAGTAATCGCGTGTCAGAAGCGCGCGGTGAATACGTCCCTGCTCCTTGCACACACCGCCCGTCAAAGCACCCGAGTGGGGTCCGGATGAGGCCGTCATGCGACGGTCGAATCTGGGCTCCGCAAGGGGGCTTAAGTCGTAACAAGGTAGCCGTAGAGGAATCTGTGGCTGGATCACCTCCT
>AS000173|NR_113297.1|SP00013 Archaea;Euryarchaeota;Halobacteria;Halobacteriales;Haloarculaceae;Haloarcula;marismortui ATCC 43049
GGTTGATCCTGCCGGAGGCCATTGCTATCGGAGTCCGATTTAGCCATGCTAGTCGCACGGGCTTAGACCCGTGGCATATAGCTCAGTAACACGTGGCCAAACTGCCCTACAGACCGCGATAACCTCGGGAAACTGAGGCCAATAGCGGATATAACTCTCATGCTGGAGTGCCGAGAGTTAGAAACGTTCCGGCGCTGTAGGATGTGGCTGCGGCCGATTAGGTAGATGGTGGGGTAACGGCCCACCATGCCGATAATCGGTACGGGTTGTGAGAGCAAGAACCCGGAGACGGTATCTGAGACAAGATACCGGGCCCTACGGGGCGCAGCAGGCGCGAAACCTTTACACTGCACGACAGTGCGATAGGGGGACTCCGAGTGTGAGGGCATATAGCCCTCGCTTTTCTGTACCGTAAGGTGGTACAGGAACAAGGACTGGGCAAGACCGGTGCCAGCCGCCGCGGTAATACCGGCAGTCCAAGTGATGGCCGATATTATTGGGCCTAAAGCGTCCGTAGCCGGCCGGACAAGTCCGTTGGGAAATCGACGCGCTCAACGCGTCGGCGTCCAGCGGAAACTGTCCGGCTTGGGGCCGGAAGACCTGAGGGGTACGTCCGGGGTAGGAGTGAAATCCTGTAATCCTGGACGGACCACCAATGGGGAAACCACCTCAGGAAGACGGACCCGACGGTGAGGGACGAAAGCTAGGGTCTCGAACCGGATTAGATACCCGGGTAGTCCTAGCTGTAAACGATGCTCGCTAGGTGTGCCGTAGGCTACGAGCCTGCGCTGCGCCCTAGGGAAGCCGAGAAGCGAGCCGCCTGGGAAGTACGTCTGCAAGGATGAAACTTAAAGGAATTGGCGGGGGAGCACCACAACCGGAGGAGCCTGCGGTTTAATTGGACTCAACGCCGGACATCTCACCGGTCCCGACAGTAGTAATGACGGTCAGGTTGACGACTTTACCCGACGCTACTGAGAGGAGGTGCATGGCCGCCGTCAGCTCGTACCGTGAGGCGTCCTGTTAAGTCAGGCAACGAGCGAGACCCGCACTTCTAGTTGCCAGCAATACCCTTGAGGTAGTTGGGTACACTAGGAGGACTGCCGCTGCTAAAGCGGAGGAAGGAACGGGCAACGGTAGGTCAGTATGCCCCGAATGGACCGGGCAACACGCGGGCTACAATGGCTATGACAGTGGGATGCAACGCCGAGAGGCGACGCTAATCTCCAAACGTAGTCGTAGTTCGGATTGCGGGCTGAAACCCGCCCGCATGAAGCTGGATTCGGTAGTAATCGCGTGTCAGAAGCGCGCGGTGAATACGTCCCTGCTCCTTGCACACACCGCCCGTCAAAGCACCCGAGTGGGGTCCGGATGAGGCCGTCATGCGACGGTCGAATCTGGGCTCCGCAAGGGGGCTTAAGTCGTAACAAGGTAGCCGTAGAGGAATCTGTGGCTGGATCACCTCCT
>AS000174|NC_006396.1|SP00013 Archaea;Euryarchaeota;Halobacteria;Halobacteriales;Haloarculaceae;Haloarcula;marismortui ATCC 43049
GGTTGATCCTGCCGGAGGCCATTGCTATCGGAGTCCGATTTAGCCATGCTAGTCGCACGGGCTTAGACCCGTGGCATATAGCTCAGTAACACGTGGCCAAACTACCCTACAGACCGCGATAACCTCGGGAAACTGAGGCCAATAGCGGATATAACTCTCATGTTGGAGTGCCGAGAGTTAGAAACGTTCCGGCGCTGTAGGATGTGGCTGCGGCCGATTAGGTAGATGGTGGGGTAACGGCCCACCATGCCGATAATCGGTACGGGTTGTGAGAGCAAGAACCCGGAGACGGTATCTGAGACAAGATACCGGGCCCTACGGGGCGCAGCAGGCGCGAAACCTTTACACTGCACGACAGTGCGATAGGGGGACTCCGAGTGCGAGGGCATATAGCCCTCGCTTTTCTGTACCGTAAGGTGGTACAGGAACAAGGACTGGGCAAGACCGGTGCCAGCCGCCGCGGTAATACCGGCAGTCCGAGTGATGGCCGATATTATTGGGCCTAAAGCGTCCGTAGCCGGCCGGACAAGTCCGTTGGGAAATCGACGCGCTCAACGCGTCGGCGTCCAGCGGAAACTGTCCGGCTTGGGGCCGGAAGACCTGAGGGGTACGTCCGGGGTAGGAGTGAAATCCTGTAATCCTGGACGGACCACCAATGGGGAAACCACCTCAGGAAGACGGACCCGACGGTGAGGGACGAAAGCTAGGGTCTCGAACCGGATTAGATACCCGGGTAGTCCTAGCTGTAAACGATGCTCGCTAGGTGTGCCGTAGGCTACGAGCCTGCGCTGCGCCCTAGGGAAGCCGAGAAGCGAGCCGCCTGGGAAGTACGTCTGCAAGGATGAAACTTAAAGGAATTGGCGGGGGAGCACCACAACCGGAGGAGCCTGCGGTTTAATTGGACTCAACGCCGGACATCTCACCGGTCCCGACAGTAGTAATGACAGTCAGGTTGACGACTTTACTCGACGCTACTGAGAGGAGGTGCATGGCCGCCGTCAGCTCGTACCGTGAGGCGTCCTGTTAAGTCAGGCAACGAGCGAGACCCGCACTTCTAGTTGCCAGCAATACCCTTGAGGTAGTTGGGTACACTAGGAGGACTGCCGCTGCTAAAGCGGAGGAAGGAACGGGCAACGGTAGGTCAGTATGCCCCGAATGGACCGGGCAACACGCGGGCTACAATGGCTATGACAGTGGGATGCAACGCCGAGAGGCGACGCTAATCTCCAAACGTAGTCGTAGTTCGGATTGCGGGCTGAAACCCGCCCGCATGAAGCTGGATTCGGTAGTAATCGCGTGTCAGAAGCGCGCGGTGAATACGTCCCTGCTCCTTGCACACACCGCCCGTCAAAGCACCCGAGTGGGGTCCGGATGAGGCCGTCATGCGACGGTCGAATCTGGGCTCCGCAAGGGGGCTTAAGTCGTAACAAGGTAGCCGTA
>AS000175|LC382261.1|SP00013 Archaea;Euryarchaeota;Halobacteria;Halobacteriales;Haloarculaceae;Haloarcula;marismortui ATCC 43049
GGTTGATCCTGCCGGAGGCCATTGCTATCGGAGTCCGATTTAGCCATGCTAGTCGCACGAGTTTAGACTCGTGGCATATAGCTCAGTAACACGTGGCCAAACTACCCTACAGACCGCGATAACCTCGGGAAACTGAGGCCAATAGCGGATACCACTCTCATGCTGGAGTGCCGAGAGTGAGAAACGTTCCGGCGCTGTAGGATGTGGCTGCGGCCGATTAGGTAGATGGTGGGGTAACGGCCCACCATGCCGATAATCGGTACGGGTTGTGAGAGCAAGAACCCGGAGACGGTATCTGAGACAAGATACCGGGCCCTACGGGGCGCAGCAGGCGCGAAACCTTTACACTGCACGACAGTGCGATAGGGGGACTCCGAGTGCGAGGGCATATAGCCCTCGCTTTTCTGTACCGTAAGGTGGTACAGGAACAAGGACTGGGCAAGACCGGTGCCAGCCGCCGCGGTAATACCGGCAGTCCAAGTGATGGCCGATATTATTGGGCCTAAAGCGTCCGTAGCCGGCCGGACAAGTCCGTTGGGAAATCGACGCGCTCAACGCGTCGGCGTCCAGCGGAAACTGTCCGGCTTGGGGCCGGAAGACCTGAGGGGTACGTCCGGGGTAGGAGTGAAATCCTGTAATCCTGGACGGACCACCAATGGGGAAACCACCTCAGGAAGACGGACCCGACGGTGAGGGACGAAAGCTAGGGTCTCGAACCGGATTAGATACCCGGGTAGTCCTAGCTGTAAACGATGCTCGCTAGGTGTGCCGTAGGCTACGAGCCTGCGCTGCGCCCTAGGGAAGCCGAGAAGCGAGCCGCCTGGGAAGTACGTCTGCAAGGATGAAACTTAAAGGAATTGGCGGGGGAGCACCACAACCGGAGGAGCCTGCGGTTTAATTGGACTCAACGCCGGACATCTCACCGGTCCCGACAGTAGTAATGACGGTCAGGTTGACGACTTTACCCGACGCTACTGAGAGGAGGTGCATGGCCGCCGTCAGCTCGTACCGTGAGGCGTCCTGTTAAGTCAGGCAACGAGCGAGACCCGCACTTCTAGTTGCCAGCAATACCCTTGAGGTAGTTGGGTACACTAGGAGGACTGCCGCTGCTAAAGCGGAGGAAGGAACGGGCAACGGTAGGTCAGTATGCCCCGAATGGACCGGGCAACACGCGGGCTACAATGGCTCTGACAGTGGGATGCAACGCCGAGAGGCGACGCTAATCTCCAAACGGAGTCGTAGTTCGGATTGCGGGCTGAAACCCGCCCGCATGAAGCTGGATTCGGTAGTAATCGCGTGTCAGAAGCGCGCGGTGAATACGTCCCTGCTCCTTGCACACACCGCCCGTCAAAGCACCCGAGTGGGGTCCGGATGAGGCCGTCATGCGACGGTCGAATCTGGGCTCCGCAAGGGGGCTTAAGTCGTAACAAGGTAGCCGTAGAGGAATCTGTGGCTGGATCACCTCCT
>AS000176|JQ281789.1|SP00013 Archaea;Euryarchaeota;Halobacteria;Halobacteriales;Haloarculaceae;Haloarcula;marismortui ATCC 43049
GGTTGATCCTGCCAGAGGCCATTGCTATCGGAGTCCGATTTAGCCATGCTAGTCGCACGGGCTTAGACCCGTGGCATATAGCTCAGTAACACGTGGCCAAACTACCCTACAGACCGCAATAACCTCGGGAAACTGAGGCCAATAGCGGATATAACTCTCAGACTGGAGTGTCGAGAGTTAGAAACGTTCCGGCGCTGTAGGATGTGGCTGCGGCCGATTAGGTAGATGGTGGGGTAATGGCCCACCATGCCGATAATCGGTACGGGTTGTGAGAGCAAGAACCCGGAGACGGTATCTGAGACAAGATACCGGGCCCTACGGGGCGCAGCAGGCGCGAAACCTTTACACTGCACGACAGTGCGATAGGGGGACTCCGAGTGCGAGGGCATATAGCCCTCGCTTTTCTGTACCGTAAGGTGGTACAGGAACAAGGACTGGGCAAGACCGGTGCCAGCCGCCGCGGTAATACCGGCAGTCCAAGTGATGGCCGATATTATTGGGCCTAAAGCGTCCGTAGCCGGCCGGACAAGTCCGTTGGGAAATCGACGCGCTCAACGCGTCGGCGTCCAGCGGAAACTGTCCGGCTTGGGGCCGGAAGACCTGAGGGGTACGTCCGGGGTAGGAGTGAAATCCTGTAATCCTGAACGGACCACCAATGGGGAAACCACCTCAGGAAGACGGACCCGACGGTGAGGGACGAAAGCTAGGGTCTCGAACCGGATTAGATACCCGGGTAGTCCTAGCTGTAAACGATGCTCGCTAGGTGTGCCGTAGGCTACGAGCCTGCGCTGCGCCCTAGGGAAGCCGAGAAGCGAGCCGCCTGGGAAGTACGTCTGCAAGGATGAAACTTAAAGGAATTGGCGGGGGAGCACCACAACCGGAGGAGCCTGCGGTTTAATTGGACTCAACGCCGGACATCTCACCGGTCCCGACAGTAGTAATGACAGTCAGGTTGACGACTTTACTCGACGCTACTGAGAGGAGGTGCATGGCCGCCGTCAGCTCGTACCGTGAGGCGTCCTGTTAAGTCAGGCGACGAGCGAGACCCGCACTTCTAGTTGCCAGCAATACCCTTGAGGTAGTTGGGTACACTAGGAGGACTGCCGCTGCTAAAGCGGAGGAAGGAACGGGCAACGGTAGGTCAGTATGCCCCGAATGGACCGGGCAACACGCGGGCTACAATGGCTCTGACAGTGGGATGCAACGCCGAGAGGCGGAGCTAATCTCCAAACGGAGTCGTAGTTCGGATTGCGGGCTGAAACCCGCCCGCATGAAGCTGGATTCGGTAGTAATCGCGTGTCAGAAGCGCGCGGTGAATACGTCCCTGCTCCTTGCACACACCGCCCGTCAAAGCACCCGAGTGGGGTCCGGATGAGGCCGTCATGCGACGGTCGAATCTGGGCTCCGCAAGGGGGCTTAAGTCGTAACAAGGTAGCCGT
>AS000177|JN873327.1|SP00013 Archaea;Euryarchaeota;Halobacteria;Halobacteriales;Haloarculaceae;Haloarcula;marismortui ATCC 43049
GGTTGATCCTGCCAGAGGCCATTGCTATCGGAGTCCGATTTAGCCATGCTAGTCGCACGGGCTTAGACCCGTGGCATATAGCTCAGTAACACGTGGCCAAACTACCCTACAGACCGCAATAACCTCGGGAAACTGAGGCCAATAGCGGATATAACTCTCAGACTGGAGTGTCGAGAGTTAGAAACGTTCCGGCGCTGTAGGATGTGGCTGCGGCCGATTAGGTAGATGGTGGGGCAATGGCCCACCATGCCGATAATCGGTACGGGTTGTGAGAGCAAGAACCCGGAGACGGTATCTGAGACAAGATACCGGGCCCTACGGGGCGCAGCAGGCGCGAAACCTTTACACTGCACGACAGTGCGATAGGGGGACTCCGAGTGCGAGGGCATATAGCCCTCGCTTTTCTGTACCGTAAGGTGGTACAGGAACAAGGACTGGGCAAGACCGGTGCCAGCCGCCGCGGTAATACCGGCAGTCCAAGTGATGGCCGATATTATTGGGCCTAAAGCGTCCGTAGCCGGCCGGACAAGTCCGTTGGGAAATCGACGCGCTCAACGCGTCGGCGTCCAGCGGAAACTGTCCGGCTTGGGGCCGGAAGACCTGAGGGGTACGTCCGGGGTAGGAGTGAAATCCTGTAATCCTGAACGGACCACCAATGGGGAAACCACCTCAGGAAGACGGACCCGACGGTGAGGGACGAAAGCTAGGGTCTCGAACCGGATTAGATACCCGGGTAGTCCTAGCTGTAAACGATGCTCGCTAGGTGTGCCGTAGGCTACGAGCCTGCGCTGCGCCCTAGGGAAGCCGAGAAGCGAGCCGCCTGGGAAGTACGTCTGCAAGGATGAAACTTAAAGGAATTGGCGGGGGAGCACCACAACCGGAGGAGCCTGCGGTTTAATTGGACTCAACGCCGGACATCTCACCGGTCCCGACAGTAGTAATGACAGTCAGGTTGACGACTTTACTCGACGCTACTGAGAGGAGGTGCATGGCCGCCGTCAGCTCGTACCGTGAGGCGTCCTGTTAAGTCAGGCAACGAGCGAGACCCGCACTTCTAGTTGCCAGCAATACCCTTGAGGTAGTTGGGTACACTAGGAGGACTGCCGCTGCTAAAGCGGAGGAAGGAACGGGCAACGGTAGGTCAGTATGCCCCGAATGGACCGGGCAACACGCGGGCTACAATGGCTCTGACAGTGGGATGCAACGCCGAGAGGCGGAGCTAATCTCCAAACGGAGTCGTAGTTCGGATTGCGGGCTGAAACCCGCCCGCATGAAGCTGGATTCGGTAGTAATCGCGTGTCAGAAGCGCGCGGTGAATACGTCCCTGCTCCTTGCACACACCGCCCGTCAAAGCACCCGAGTGGGGTCCGGATGAGGCCGTCATGCGACGGTCGAATCTGGGCTCCGCAAGGGGGCTTAAGTCGTAACAAGGTAGCCGT
>AS000178|NC_006396.1|SP00013 Archaea;Euryarchaeota;Halobacteria;Halobacteriales;Haloarculaceae;Haloarcula;marismortui ATCC 43049
GGTTGATCCTGCCGGAGGCCATTGCTATCGGAGTCCGATTTAGCCATGCTAGTTGCACGAGTTTAGACTCGTAGCATATAGCTCAGTAACACGTGGCCAAACTACCCTACAGACCGCGATAACCTCGGGAAACTGAGGCCAATAGCGGATATCACTCTCAGACTGGAGTGTCGAGAGTGAGAAACGTTCCGGCGCTGTAGGATGTGGCTGCGGCCGATTAGGTAGATGGTGGGGTAACGGCCCACCATGCCGATAATCGGTACAGGTTGTGAGAGCAAGAGCCTGGAGACGGTATCTGAGACAAGATACCGGGCCCTACGGGGCGCAGCAGGCGCGAAACCTTTACACTGCACGACAGTGCGATAGGGGGACTCCGAGTGTGAGGGCATATAGCCCTCGCTTTTCTGAACCGTAAGGTGGTTCAGGAACAAGGACTGGGCAAGACCGGTGCCAGCCGCCGCGGTAATACCGGCAGTCCAAGTGATGGCCGATATTATTGGGCCTAAAGCGTCCGTAGCTTGCTGTGTAAGTCCATTGGGAAATCGACCAGCTCAACTGGTCGGCGTCCGGTGGAAACTACACAGCTTGGGGCCGAGAGACTCAACGGGTACGTCCGGGGTAGGAGTGAAATCCTGTAATCCTGGACGGACCACCAATGGGGAAACCACGTTGAGAGACCGGACCCGACAGTGAGGGACGAAAGCCAGGGTCTCGAACCGGATTAGATACCCGGGTAGTCCTGGCTGTAAACAATGCTCGCTAGGTATGTCACGCGCCATGAGCACGTGATGTGCCGTAGTGAAGACGATAAGCGAGCCGCCTGGGAAGTACGTCCGCAAGGATGAAACTTAAAGGAATTGGCGGGGGAGCACCACAACCGGAGGAGCCTGCGGTTTAATTGGACTCAACGCCGGACATCTCACCGGTCCCGACAGTAGTAATGACAGTCAGGTTGACGACTTTACTCGACGCTACTGAGAGGAGGTGCATGGCCGCCGTCAGCTCGTACCGTGAGGCGTCCTGTTAAGTCAGGCAACGAGCGAGACCCACACTTCTAGTTGCCAGCAACACCCCTGCGGTGGTTGGGTACACTAGGAGGACTGCCATTGCTAAAATGGAGGAAGGAATGGGCAACGGTAGGTCAGTATGCCCCGAATGGACCGGGCAACACGCGGGCTACAATGGCTATGACAGTGGGATGCAACGCCGAAAGGCGAAGCTAATCTCCAAACGTAGTCGTAGTTCGGATTGCGGGCTGAAACCCGCCCGCATGAAGCTGGATTCGGTAGTAATCGCGTGTCAGAAGCGCGCGGTGAATACGTCCCTGCTCCTTGCACACACCGCCCGTCAAAGCACCCGAGTGGGGTCCGGATGAGGCCGTCATGCGACGGTCGAATCTGGGCTCCGCAAGGGGGCTTAAGTCGTAACAAGGTAGCCGTA
>AS000179|HQ641746.1|SP00013 Archaea;Euryarchaeota;Halobacteria;Halobacteriales;Haloarculaceae;Haloarcula;marismortui ATCC 43049
GGTTGATCCTGCCAGAGGCCATTGCTATCGGAGTCCGATTTAGCCATGCTAGTCGCACGGGCTTAGACCCGTGGCATATAGCTCAGTAACACGTGGCCAAACTACCCTACAGACCGCAATAACCTCGGGAAACTGAGGCCAATAGCGGATATAACTCTCAGACTGGAGTGTCGAGAGTTAGAAACGTTCCGGCGCTGTAGGATGTGGCTGCGGCCGATTAGGTAGATGGTGGGGTAATGGCCCACCATGCCGATAATCGGTACGGGTTGTGAGAGCAAGAACCCGGAGACGGTATCTGAGACAAGATACCGGGCCCTACGGGGCGCAGCAGGCGCGAAACCTTTACACTGCACGACAGTGCGATAGGGGGACTCCGAGTGCGAGGGCATATAGCCCTCGCTTTTCTGTACCGTAAGGTGGTACAGGAACAAGGACTGGGCAAGACCGGTGCCAGCCGCCGCGGTAATACCGGCAGTCCAAGTGATGGCCGATATTATTGGGCCTAAAGCGTCCGTAGCCGGCCGGACAAGTCCGTTGGGAAATCGACGCGCTCAACGCGTCGGCGTCCAGCGGAAACTGTCCGGCTTGGGGCCGGAAGACCTGAGGGGTACGTCCGGGGTAGGAGTGAAATCCTGTAATCCTGAACGGACCACCAATGGGGAAACCACCTCAGGAAGACGGACCCGACGGTGAGGGACGAAAGCTAGGGTCTCGAACCGGATTAGATACCCGGGTAGTCCTAGCTGTAAACGATGCTCGCTAGGTGTGCCGTAGGCTACGAGCCTGCGCTGCGCCCTAGGGAAGCCGAGAAGCGAGCCGCCTGGGAAGTACGTCTGCAAGGATGAAACTTAAAGGAATTGGCGGGGGAGCACCACAACCGGAGGAGCCTGCGGTTTAGTTGGACTCAACGCCGGACATCTCACCGGTCCCGACAGTAGTAATGACAGTCAGGTTGACGACTTTACTCGACGCTACTGAGAGGAGGTGCATGGCCGCCGTCAGCTCGTACCGTGAGGCGTCCTGTTAAGTCAGGCAACGAGCGAGACCCGCACTTCTAGTTGCCAGCAATACCCTTGAGGTAGTTGGGTACACTAGGAGGACTGCCGCTGCTAAAGCGGAGGAAGGAACGGGCAACGGTAGGTCAGTATGCCCCGAATGGACCGGGCAACACGCGGGCTACAATGGCTCTGACAGTGGGATGCAACGCCGAGAGGCGGAGCTAATCTCCAAACGGAGTCGTAGTTCGGATTGCGGGCTGAAACCCGCCCGCATGAAGCTGGATTCGGTAGTAATCGCGTGTCAGAAGCGCGCGGTGAATACGTCCCTGCTCCTTGCACACACCGCCCGTCAAAGCACCCGAGTGGGGTCCGGATGAGGCCGTCATGCGACGGTCGAATCTGGGCTCCGCAAGGGGGCTTAAGTCGTAACAAGGTAGCCGT
>AS000180|EF645682.1|SP00013 Archaea;Euryarchaeota;Halobacteria;Halobacteriales;Haloarculaceae;Haloarcula;marismortui ATCC 43049
GGTTGATCCTGCCGGAGGCCATTGCTATCGGAGTCCGATTTAGCCATGCTAGTCGCACGGGCTTAGACCCGTGGCATATAGCTCAGTAACACGTGGCCAAACTACCCCACAGACCGCGATAACCTCGGGAAACTGAGGCCAATAGCGGATATAACTCTCAGGCTGGAGTGCCGAGAGTTAGAAACGTTCCGGCGCTGTAGGATGTGGCTGCGGCCGATTAGGTAGATGGTGGGGTAACGGCCCACCATGCCGATAATCGGTACGGGTTGTGAGAGCAAGAACCCGGAGACGGTATCTGAGACAAGATACCGGGCCCTACGGGGCGCAGCAGGCGCGAAACCTTTACACTGCACGACAGTGCGATAGGGGGACTCCGAGTGCGAGGGCATATAGCCCTCGCTTTTCTGTACCGTAAGGTGGTACAGGAACAAGGACTGGGCAAGACCGGTGCCAGCCGCCGCGGTAATACCGGCAGTCCAAGTGATGGCCGATATTATTGGGCCCAAAGCGTCCGTAGCCGGCCGGACAAGTCCGTTGGGAAATCGACGCGCTCAACGCGTCGGCGTCCAGCGGAAACTGTCCGGCTTGGGGCCGGAAGACCTGGGGGGTACGTCCGGGGTAGGAGTGAAATCCTGTAATCCTGGACGGACCACCAATGGGGAAACCACCTCAGGAAGACGGACCCGACGGTGAGGGACGAAAGCTAGGGTCTCGAACCGGATTAGATACCCGGGTAGTCCTAGCTGTAAACGATGCTCGCTAGGTGTGCCGTAGGCTACGAGCCTGCGCTGCGCCCTAGGGAAGCCGAGAAGCGAGCCGCCTGGGAAGTACGTCTGCAAGGATGAAACTTAAAGGAATTGGCGGGGGAGCACCACAACCGGAGGAGCCTGCGGTTTAATTGGACTCAACGCCGGAAATCTCACCGGTCCCGACAGTAGTAATGACGGTCAGGTTGACGACTTTACCCGACGCTACTGAGAGGAGGTGCATGGCCGCCGTCAGCCCGTACCGTGAGGCGTCCTGTTAAGTCAGGCAACGAGCGAGACCCGCACTTCTAGTTGCCAGCAATACCCTTGAGGTAGTTGGGTACACTAGGAGGACTGCCGCTGCTAAAGCGGAGGAAGGAACGGGCAACGGTAGGTCAGTATGCCCCGAATGGACCGGGCAACACGCGGGCTACAATGGCTCTGACAGTGGGATGCAACGCCGAGAGGCGACGCTAATCTCCAAACGGAGTCGTAGTTCGGATTGCGGGCTGAAACCCGCCCGCATGAAGCTGGATTCGGTAGTAATCGCGTGTCAGAAGCGCGCGGTGAATACGTCCCTGCTCCTTGCACACACCGCCCGTCAAAGCACCCGAGTGGGGTCCGGATGAGGCCGTCATGCGACGGTCGAATCTGGGCTCCGCAAGGGGGCTTAAGTCGTAACAAGGTAGCCGTAGAGGAATCTGCGGCTGGATCACCTCCT
>AS000181|KF962643.1|SP00013 Archaea;Euryarchaeota;Halobacteria;Halobacteriales;Haloarculaceae;Haloarcula;marismortui ATCC 43049
GGTTGATCCTGCCGGAGGCCATTGCTATCGGAGTCCGATTTAGCCATGCTAGTCGCACGAGTTCATACTCGTGGCATATAGCTCAGTAACACGTGGCCAAACTACCCTACAGACCGCAATAACCTCGGGAAACTGAGGCCAATAGCGGATATAACTCTCATGCTGGAGTGCCGAGAGTTAGAAACGTTCCGGCGCTGTAGGATGTGGCTGCGGCCGATTAGGTAGATGGTGGGGTAACGGCCCACCATGCCGATAATCGGTACGGGTTGTGAGAGCAAGAACCCGGAGACGGTATCTGAGACAAGATACCGGGCCCTACGGGGCGCAGCAGGCGCGAAACCTTTACACTGCACGACAGTGCGATAGGGGGACTCCGAGTGCGAGGGCATATAGCCCTCGCTTTTCTGTACCGTAAGGTGGTACAGGAACAAGGACTGGGCAAGACCGGTGCCAGCCGCCGCGGTAATACCGGCAGTCCAAGTGATGGCCGATATTATTGGGCCTAAAGCGTCCGTAGCCGGCCGGACAAGTCCGTTGGGAAATCGACGCGCTCAACGCGTCGGCGTCCAGCGGAAACTGTCCGGCTTGGGGCCGGAAGACCTGAGGGGTACGTCCGGGGTAGGAGTGAAATCCTGTAATCCTGGACGGACCACCAATGGGGAAACCACCTCAGGAAGACGGACCCGACGGTGAGGGACGAAAGCTAGGGTCTCGAACCGGATTAGATACCCGGGTAGTCCTAGCTGTAAACGATGCTCGCTAGGTGTGCCGTAGGCTATGAGCCTGCGCTGCGCCCTAGGGAAGCCGAGAAGCGAGCCGCCTGGGAAGTACGTCTGCAAGGATGAAACTTAAAGGAATTGGCGGGGGAGCACCACAACCGGAGGAGCCTGCGGTTTAATTGGACTCAACGCCGGACATCTCACCGGTCCCGACAGTAGTAATGACAGTCAGGTTGACGACTTTACTCGACGCTACTGAGAGGAGGTGCATGGCCGCCGTCAGCTCGTACCGTGAGGCGTCCTGTTAAGTCAGGCAACGAGCGAGACCCGCACTTCTAGTTGCCAGCAATACCCTTGAGGTAGTTGGGTACACTAGGAGGACTGCCGCTGCTAAAGCGGAGGAAGGAACGGGCAACGGTAGGTCAGTATGCCCCGAATGGACCGGGCAACACGCGGGCTACAATGGCTCTGACAGTGGGATGCAACGCCGAGAGGCGGAGCTAATCTCCAAACGGAGTCGTAGTTCGGATTGCGGGCTGAAACCCGCCCGCATGAAGCTGGATTCGGTAGTAATCGCGTGTCAGAAGCGCGCGGTGAATACGTCCCTGCTCCTTGCACACACCGCCCGTCAAAGCACCCGAGTGGGGTCCGGATGAGGCCGTCATGCGACGGTCGAATCTGGGCTCCGCAAGGGGGCTTAAGTCGTAACAAGGTAGCCGTAGAGGAATCTGCGGCTGGATCACCTCCT
>AS000182|JQ281795.1|SP00013 Archaea;Euryarchaeota;Halobacteria;Halobacteriales;Haloarculaceae;Haloarcula;marismortui ATCC 43049
GGTTGATCCTGCCAGAGGCCATTGCTATCGGAGTCCGATTTAGCCATGCTAGTCGCACGGGCTTAGACCCGTGGCATATAGCTCAGTAACACGTGGCCAAACTACCCTACAGACCGCAATAACCTCGGGAAACTGAGGCCAATAGCGGATATAACTCTCAGACTGGAGTGTCGAGAGTTAGAAACGTTCCGGCGCTGTAGGATGTGGCTGCGGCCGATTAGGTAGATGGTGGGGTAATGGCCCACCATGCCGATAATCGGTACGGGTTGTGAGAGCAAGAACCCGGAGACGGTATCTGAGACAAGATACCGGGCCCTACGGGGCGCAGCAGGCGCGAAACCTTTACACTGCACGACAGTGCGATAGGGGGACTCCGAGTGCGAGGGCATATAGCCCTCGCTTTTCTGTACCGTAAGGTGGTACAGGAACAAGGACTGGGCAAGACCGGTGCCAGCCGCCGCGGTAATACCGGCAGTCCAAGTGATGGCCGATATTATTGGGCCTAAAGCGTCCGTAGCCGGCCGGACAAGTCCGTTGGGAAATCGACGCGCTCAACGCGTCGGCGTCCAGCGGAAACTGTCCGGCTTGGGGCCGGAAGACCTGAGGGGTACGTCCGGGGTAGGAGTGAAATCCTGTAATCCTGAACGGACCACCAATGGGGAAACCACCTCAGGAAGACGGACCCGACGGTGAGGGACGAAAGCTAGGGTCTCGAACCGGATTAGATACCCGGGTAGTCCTAGCTGTAAACGATGCTCGCTAGGTGTGCCGTAGGCTACGAGCCTGCGCTGCGCCCTAGGGAAGCCGAGAAGCGAGCCGCCTGGGAAGTACGTCTGCAAGGATGAAACTTAAAGGAATTGGCGGGGGAGCACCACAACCGGAGGAGCCTGCGGTTTAATTGGACTCAACGCCGGACATCTCACCGGTCCCGACAGTAGTAATGACAGTCAGGTTGACGACTTTACTCGACGCTACTGAGAGGAGGTGCATGGCCGCCGTCAGCTCGTACCGTGAGGCGTCCTGTTAAGTCAGGCAACGAGCGAGACCCGCACTTCTAGTTGCCAGCAATACCCTTGAGGTAGTTGGGTACACTAGGAGGACTGCCGCTGCTAAAGCGGAGGAAGGAACGGGCAACGGTAGGTCAGTATGCCCCGAATGGACCGGGCAACACGCGGGCTACAATGGCTCTGACAGTGGGATGCAACGCCGAGAGGCGGAGCTAATCTCCAAACGGAGTCGTAGTTCGGATTGCGGGCTGAAACCCGCCCGCATGAAGCTGGATTCGGTAGTAATCGCGTGTCAGAAGCGCGCGGTGAATACGTCCCTGCTCCTTGCACACACCGCCCGTCAAAGCACCCGAGTGGGGTCCGGATGAGGCCGTCATGCGACGGTCGAATCTGGGCTCCGCAAGGGGGCTTAAGTCGTAACAAGGTAGCCGT
>AS000183|NC_006396.1|SP00013 Archaea;Euryarchaeota;Halobacteria;Halobacteriales;Haloarculaceae;Haloarcula;marismortui ATCC 43049
GGTTGATCCTGCCGGAGGCCATTGCTATCGGAGTCCGATTTAGCCATGCTAGTTGCACGAGTTTAGACTCGTAGCATATAGCTCAGTAACACGTGGCCAAACTACCCTACAGACCGCAATAACCTCGGGAAACTGAGGCCAATAGCGGATATAACTCTCATGCTGGAGTGCAGAGAGTTAGAAACGTTCCGGCGCTGTAGGATGTGGCTGCGGCCGATTAGGTAGATGGTGGGGTAACGGCCCACCATGCCGATAATCGGTACAGGTTGTGAGAGCAAGAGCCTGGAGACGGTATCTGAGACAAGATACCGGGCCCTACGGGGCGCAGCAGGCGCGAAACCTTTACACTGCACGACAGTGCGATAGGGGGACTCCGAGTGTGAGGGCATATAGCCCTCGCTTTTCTGTACCGTAAGGTGGTACAGGAACAAGGACTGGGCAAGACCGGTGCCAGCCGCCGCGGTAATACCGGCAGTCCGAGTGATGGCCGATATTATTGGGCCTAAAGCGTCCGTAGCTTGCTGTGTAAGTCCATTGGGAAATCGACCAGCTCAACTGGTCGGCGTCCGGTGGAAACTACACAGCTTGGGGCCGAGAGACTCAACGGGTACGTCCGGGGTAGGAGTGAAATCCTGTAATCCTGGACGGACCACCAATGGGGAAACCACGTTGAGAGACCGGACCCGACAGTGAGGGACGAAAGCCAGGGTCTCGAACCGGATTAGATACCCGGGTAGTCCTGGCTGTAAACAATGCTCGCTAGGTATGTCACGCGCCATGAGCACGTGATGTGCCGTAGTGAAGACGATAAGCGAGCCGCCTGGGAAGTACGTCCGCAAGGATGAAACTTAAAGGAATTGGCGGGGGAGCACCACAACCGGAGGAGCCTGCGGTTTAATTGGACTCAACGCCGGACATCTCACCGGTCCCGACAGTAGTAATGACAGTCAGGTTGACGACTTTACTCGACGCTACTGAGAGGAGGTGCATGGCCGCCGTCAGCTCGTACCGTGAGGCGTCCTGTTAAGTCAGGCAACGAGCGAGACCCACACTTCTAGTTGCCAGCAACACCCCTGCGGTGGTTGGGTACACTAGGAGGACTGCCATTGCTAAAATGGAGGAAGGAATGGGCAACGGTAGGTCAGTATGCCCCGAATGGACCGGGCAACACGCGGGCTACAATGGCTATGACAGTGGGATGCAACGCCGAAAGGCGACGCTAATCTCCAAACGTAGTCGTAGTTCGGATTGCGGGCTGAAACCCGCCCGCATGAAGCTGGATTCGGTAGTAATCGCGTGTCAGAAGCGCGCGGTGAATACGTCCCTGCTCCTTGCACACACCGCCCGTCAAAGCACCCGAGTGGGGTCCGGATGAGGCCGTCATGCGACGGTCGAATCTGGGCTCCGCAAGGGGGCTTAAGTCGTAACAAGGTAGCCGTA
>AS000184|NR_112708.1|SP00013 Archaea;Euryarchaeota;Halobacteria;Halobacteriales;Haloarculaceae;Haloarcula;marismortui ATCC 43049
GGTTGATCCTGCCGGAGGCCATTGCTATCGGAGTCCGATTTAGCCATGCTAGTCGCACGGGCTTAGACCCGTGGCATATAGCTCAGTAACACGTGGCCAAACTACCCTACAGACCGCAATAACCTCGGGAAACTGAGGCCAATAGCGGATATAACTCTCATGCTGGAGTGCCGAGAGTTAGAAACGTTCCGGCGCTGTAGGATGTGGCTGCGGCCGATTAGGTAGATGGTGGGGTAACGGCCCACCATGCCGATAATCGGTACGGGTTGTGAGAGCAAGAACCCGGAGACGGTATCTGAGACAAGATACCGGGCCCTACGGGGCGCAGCAGGCGCGAAACCTTTACACTGCACGACAGTGCGATAGGGGGACTCCGAGTGTGAGGGCATATAGCCCTCGCTTTTCTGTACCGTAAGGTGGTACAGGAACAAGGACTGGGCAAGACCGGTGCCAGCCGCCGCGGTAATACCGGCAGTCCAAGTGATGGCCGATATTATTGGGCCTAAAGCGTCCGTAGCCGGCCGGACAAGTCCGTTGGGAAATCGACGCGCTCAACGCGTCGGCGTCCAGCGGAAACTGTCCGGCTTGGGGCCGGAAGACCTGAGGGGTACGTCCGGGGTAGGAGTGAAATCCTGTAATCCTGGACGGACCACCAATGGGGAAACCACCTCAGGAAGACGGACCCGACGGTGAGGGACGAAAGCTAGGGTCTCGAACCGGATTAGATACCCGGGTAGTCCTAGCTGTAAACGATGCTCGCTAGGTGTGCCGTAGGCTATGAGCCTGCGCTGCGCCCTAGGGAAGCCGAGAAGCGAGCCGCCTGGGAAGTACGTCTGCAAGGATGAAACTTAAAGGAATTGGCGGGGGAGCACCACAACCGGAGGAGCCTGCGGTTTAATTGGACTCAACGCCGGACATCTCACCGGTCCCGACAGTAGTAATGACAGTCAGGTTGACGACTTTACTCGACGCTACTGAGAGGAGGTGCATGGCCGCCGTCAGCTCGTACCGTGAGGCGTCCTGTTAAGTCAGGCAACGAGCGAGACCCGCACTTCTAGTTGCCAGCAATACCCTTGAGGTAGTTGGGTACACTAGGAGGACTGCCGCTGCTAAAGCGGAGGAAGGAACGGGCAACGGTAGGTCAGTATGCCCCGAATGGACCGGGCAACACGCGGGCTACAATGGCTCTGACAGTGGGATGCAACGCCGAGAGGCGGAGCTAATCTCCAAACGGAGTCGTAGTTCGGATTGCGGGCTGAAACCCGCCCGCATGAAGCTGGATTCGGTAGTAATCGCGTGTCAGAAGCGCGCGGTGAATACGTCCCTGCTCCTTGCACACACCGCCCGTCAAAGCACCCGAGTGGGGTCCGGATGAGGCCGTCATGCGACGGTCGAATCTGGGCTCCGCAAGGGGGCTTAAGTCGTAACAAGGTAGCCGTAGAGGAATCTGTGGCTGGATCACCTCCT
>AS000185|NR_113422.1|SP00013 Archaea;Euryarchaeota;Halobacteria;Halobacteriales;Haloarculaceae;Haloarcula;marismortui ATCC 43049
GGTTGATCCTGCCGGAGGCCATTGCTATCGGAGTCCGATTTAGCCATGCTAGTCGCACGAGTTCATACTCGTGGCATATAGCTCAGTAACACGTGGCCAAACTACCCTACAGACCGCAATAACCTCGGGAAACTGAGGCCAATAGCGGATATAACTCTCATGCTGGAGTGCCGAGAGTTAGAAACGTTCCGGCGCTGTAGGATGTGGCTGCGGCCGATTAGGTAGATGGTGGGGTAACGGCCCACCATGCCGATAATCGGTACGGGTTGTGAGAGCAAGAACCCGGAGACGGTATCTGAGACAAGATACCGGGCCCTACGGGGCGCAGCAGGCGCGAAACCTTTACACTGCACGACAGTGCGATAGGGGGACTCCGAGTGCGAGGGCATATAGCCCTCGCTTTTCTGTACCGTAAGGTGGTACAGGAACAAGGACTGGGCAAGACCGGTGCCAGCCGCCGCGGTAATACCGGCAGTCCAAGTGATGGCCGATATTATTGGGCCTAAAGCGTCCGTAGCCGGCCGGACAAGTCCGTTGGGAAATCGACGCGCTCAACGCGTCGGCGTCCAGCGGAAACTGTCCGGCTTGGGGCCGGAAGACCTGAGGGGTACGTCCGGGGTAGGAGTGAAATCCTGTAATCCTGGACGGACCACCAATGGGGAAACCACCTCAGGAAGACGGACCCGACGGTGAGGGACGAAAGCTAGGGTCTCGAACCGGATTAGATACCCGGGTAGTCCTAGCTGTAAACGATGCTCGCTAGGTGTGCCGTAGGCTATGAGCCTGCGCTGCGCCCTAGGGAAGCCGAGAAGCGAGCCGCCTGGGAAGTACGTCTGCAAGGATGAAACTTAAAGGAATTGGCGGGGGAGCACCACAACCGGAGGAGCCTGCGGTTTAATTGGACTCAACGCCGGACATCTCACCGGTCCCGACAGTAGTAATGACAGTCAGGTTGACGACTTTACTCGACGCTACTGAGAGGAGGTGCATGGCCGCCGTCAGCTCGTACCGTGAGGCGTCCTGTTAAGTCAGGCAACGAGCGAGACCCGCACTTCTAGTTGCCAGCAATACCCTTGAGGTAGTTGGGTACACTAGGAGGACTGCCGCTGCTAAAGCGGAGGAAGGAACGGGCAACGGTAGGTCAGTATGCCCCGAATGGACCGGGCAACACGCGGGCTACAATGGCTCTGACAGTGGGATGCAACGCCGAGAGGCGGAGCTAATCTCCAAACGGAGTCGTAGTTCGGATTGCGGGCTGAAACCCGCCCGCATGAAGCTGGATTCGGTAGTAATCGCGTGTCAGAAGCGCGCGGTGAATACGTCCCTGCTCCTTGCACACACCGCCCGTCAAAGCACCCGAGTGGGGTCCGGATGAGGCCGTCATGCGACGGTCGAATCTGGGCTCCGCAAGGGGGCTTAAGTCGTAACAAGGTAGCCGTAGAGGAATCTGTGGCTGGATCACCTCCT
>AS000186|AB605778.1|SP00013 Archaea;Euryarchaeota;Halobacteria;Halobacteriales;Haloarculaceae;Haloarcula;marismortui ATCC 43049
GGTTGATCCTGCCGGAGGCCATTGCTATCGGAGTCCGATTTAGCCATGCTAGTCGCACGGGCTTAGACCCGTGGCATATAGCTCAGTAACACGTGGCCAAACTACCCTACAGACCGCAATAACCTCGGGAAACTGAGGCCAATAGCGGATATAACTCTCATGCTGGAGTGCAGAGAGTTAGAAATGTTCCGGCGCTGTAGGATGTGGCTGCGGCCGATTAGGTAGATGGTGGGGTAACGGCCCACCATGCCGATAATCGGTACGGGTTGTGAGAGCAAGAACCCGGAGACGGTATCTGAGACAAGATACCGGGCCCTACGGGGCGCAGCAGGCGCGAAACCTTTACACTGCACGACAGTGCGATAGGGGGACTCCGAGTGCGAGGGCATATAGCCCTCGCTTTTCTGTACCGTAAGGTGGTACAGGAACAAGGACTGGGCAAGACCGGTGCCAGCCGCCGCGGTAATACCGGCAGTCCGAGTGATGGCCGATATTATTGGGCCTAAAGCGTCCGTAGCCGGCCGGACAAGTCCGTTGGGAAATCGACGCGCTCAACGCGTCGGCGTCCAGCGGAAACTGTCCGGCTTGGGGCCGGAAGACCTGAGGGGTACGTCCGGGGTAGGAGTGAAATCCTGTAATCCTGGACGGACCACCAATGGGGAAACCACCTCAGGAAGACGGACCCGACGGTGAGGGACGAAAGCTAGGGTCTCGAACCGGATTAGATACCCGGGTAGTCCTAGCTGTAAACGATGCTCGCTAGGTGTGCCGTAGGCTACGAGCCTGCGCTGCGCCCTAGGGAAGCCGAGAAGCGAGCCGCCTGGGAAGTACGTCTGCAAGGATGAAACTTAAAGGAATTGGCGGGGGAGCACCACAACCGGAGGAGCCTGCGGTTTAATTGGACTCAACGCCGGACATCTCACCGGTCCCGACAGTAGTAATGACAGTCAGGTTGACGACTTTACTCGACGCTACTGAGAGGAGGTGCATGGCCGCCGTCAGCTCGTACCGTGAGGCGTCCTGTTAAGTCAGGCAACGAGCGAGACCCGCACTTCTAGTTGCCAGCAATACCCTTGAGGTAGTTGGGTACACTAGGAGGACTGCCGCTGCTAAAGCGGAGGAAGGAACGGGCAACGGTAGGTCAGTATGCCCCGAATGGACCGGGCAACACGCGGGCTACAATGGCTATGACAGTGGGATGCAACGCCGAGAGGCGAAGCTAATCTCCAAACGTAGTCGTAGTTCGGATTGCGGGCTGAAACCCGCCCGCATGAAGCTGGATTCGGTAGTAATCGCGTGTCAGAAGCGCGCGGTGAATACGTCCCTGCTCCTTGCACACACCGCCCGTCAAAGCACCCGAGTGGGGTCCGGATGAGGCCGTCATGCGACGGTCGAATCTGGGCTCCGCAAGGGGGCTTAAGTCGTAACAAGGTAGCCGTAGAGGAATCTGTGGCTGGATCACCTCCT
>AS000187|CP006977.1|SP00014 Archaea;Crenarchaeota;Thermoprotei;Sulfolobales;Sulfolobaceae;Sulfolobus;acidocaldarius DSM 639
TACGGCTACCTTGTTACGACTTCTCCCCCCTCGCGGGAAAGGAGTTCGATCCCCCACTCATCGCAAGGGACCTCACCCCTTTCTCGCTCGGGTGGAGCGACGGGCGGTGTGTGCAAGGAGCAGGGACGTATTCACCGCGGGTTGTTGACCCGCGGTTACTAGGGATTCCTCGTTCACGAGGGCGGGTTTCAGCCCTCGATCCCAACTGCGGCAGGGTTTAAGGATTGGCTCCCCCTTTCGAGGTAGCATCCCGTTGTCCCTACCATTGTAACCCGCGTGCGGCCCGGGAGTTTCGGGGCATGCTGACCTGCCGTGGCCCCCTCCTTCCTCCGGCTTACGCCGGCAGTCCCCCTAGTGTGGTTCTGAACCGGAGTCCAGAATACCAACTAGGGGTGGGGGTCTCGCTCGTTGCCGGACTTAACCGGACATTTCACAACACGAGCTGGCGACGGCCATGCACCTCCTCTCCGCGAGTCAGGCAAGGTCGTTAGCCTGGCCGTCATACTGCGGTCTCCCCCGGTAAGATTCCAGGCGTTGACTCCAATTGAGCCGCAGGTTCCACCCCTTGTGGTGCTCCCCCGCCAATTCCTTTAAGTTTCAGTCTTGCGACCGTACTCCCCAGGCGGCGGGCTTAACGGCTTCCCTGCGGCACCGAGTAGGCTCTAAGCCTACTCGACACCTAGCCCGCATCGTTTACAGCCGGGACTACCGGGGTATCTAATCCCGTTTGCTGCCCCGGCTTTCGCCTCTCACCGTCGGGCGCGTTCTAGCGGGGCGCTTCCGCCACTGGTGGTCCTCCCGGTATCTAAGGATTTCGCCCCTACTCCGGGAGTACCCCCCGCCTCTCCCGCCCCCTAGCCCACCAGTATCGCCCCCAGTTCCCCGGTTGAGCCGGGGACTTTAAGGGGCGACTTGGTGGGCCGGCTACAGGCGCTTTAGGCCCAGTAATCACCCCGACCACTCGCGGAGCTGGTATTACCGCGGCGGCTGACACCAGACTTGCCCCCCGCTTATTCCCCCGCCTTTTTAGAGCGGGGAAAAGCCTCCTTGCGGAGGCACTCGGGGTAGCGCCCTCACGCTTTCGCGCATTGGGGACGTTTCGCGCCTGGTGCGCCCCGTAGGGCCTGGGCCCTTGTCTCAGTGCCCAACTGGAGGCTCCCGCTTCCACGGCCCCTACCCGTTATAGGTTCGGTGGGCCTTTACCCCACCGACAGCCTGATGGGCCGCAGCCCCATCCTCGGGCGGCTACAAACGGGAAATAGCCTATAGCCCTTTAGGGAAGGAACCGTTCCAGGACTCCTTCCCTATCGGGGATTATCCCCAGTTTCCCGGGGTTATCCCCGTCCCGAGGGTAGGTTAGCCACGTGTTACTCAGCCGTCCGCCACACTCCCTTACCCGGGAGTGTAAGACTCCCATGGCTTATCCCTATCCCGATAGCGGTCGGGTCCGGCAGGATCAACC
>AS000188|NR_074267.1|SP00014 Archaea;Crenarchaeota;Thermoprotei;Sulfolobales;Sulfolobaceae;Sulfolobus;acidocaldarius DSM 639
-------------------------------------------------------------------------------------------------------------------------------------------------------------------------------------------------------------------------------------------------------------------------GATCCTGCCGGACCCGACCGCTATCGGGGTAGGGATAAGCCATGGGAGTCTTACACTCCCGGGTAAGGGAGTGTGGCGGACGGCTGAGTAACACGTGGCTAACCTACCCTCGGGACGGGGATAACCCCGGGAAACTGGGGATAATCCCCGATAGGGAAGGAGTCCTGGAATGGTTCCTTCCCTAAAGGGCTATAGGCTATTTCCCGTTTGTAGCCGCCCGAGGATGGGGCTACGGCCCATCAGGCTGTCGGTGGGGTAAAGGCCCACCGAACCTATAACGGGTAGGGGCCGTGGAAGCGGGAGCCTCCAGTTGGGCACTGAGACAAGGGCCCAGGCCCTACGGGGCGCACCAGGCGCGAAACGTCCCCAATGCGCGAAAGCGTGAGGGCGCTACCCCGAGTGCCTCCGCAAGGAGGCTTTTCCCCGCTCTAAAAAGGCGGGGGAATAAGCGGGGGGCAAGTCTGGTGTCAGCCGCCGCGGTAATACCAGCTCCGCGAGTGGTCGGGGTGATTACTGGGCCTAAAGCGCCTGTAGCCGGCCCACCAAGTCGCCCCTTAAAGTCCCCGGCTCAACCGGGGAACTGGGGGCGATACTGGTGGGCTAGGGGGCGGGAGAGGCGGGGGGTACTCCCGGAGTAGGGGCGAAATCCTTAGATACCGGGAGGACCACCAGTGGCGGAAGCGCCCCGCTAGAACGCGCCCGACGGTGAGAGGCGAAAGCCGGGGCAGCAAACGGGATTAGATACCCCGGTAGTCCCGGCTGTAAACGATGCGGGCTAGGTGTCGAGTAGGCTTAGAGCCTACTCGGTGCCGCAGGGAAGCCGTTAAGCCCGCCGCCTGGGGAGTACGGTCGCAAGACTGAAACTTAAAGGAATTGGCGGGGGAGCACCACAAGGGGTGGAACCTGCGGCTCAATTGGAGTCAACGCCTGGAATCTTACCGGGGGAGACCGCAGTATGACGGCCAGGCTAACGACCTTGCCTGACTCGCGGAGAGGAGGTGCATGGCCGTCGCCAGCTCGTGTTGTGAAATGTCCGGTTAAGTCCGGCAACGAGCGAGACCCCCACCCCTAGTTGGTATTCTGGACTCCGGTCCAGAACCACACTAGGGGGACTGCCGGCGTAAGCCGGAGGAAGGAGGGGGCCACGGCAGGTCAGCATGCCCCGAAACTCCCGGGCCGCACGCGGGTTACAATGGCAGGGACAACGGGATGCTACCTCGAAAGGGGGAGCCAATCCTTAAACCCTGCCGCAGTTGGGATCGAGGGCTGAAACCCGCCCTCGTGAACGAGGAATCCCTAGTAACCGCGGGTCAACAACCCGCGGTGAATACGTCCCTGCTCCTTGCACACACCGCCCGTCGCTCCACCCGAGCGAGAAAGGGGTGAGGTCCCTTGCGATAAGTGGGGGATCGAACTCCTTTCCCGCGAGGGGGGAGAAGTCGTAACAAGGTAGCCGTAGGGGAACCTGCGGCTGGATCAC
>AS000189|NR_043400.1|SP00014 Archaea;Crenarchaeota;Thermoprotei;Sulfolobales;Sulfolobaceae;Sulfolobus;acidocaldarius DSM 639
----------------------------------------------------------------------------------------------------------------------------------------------------------------------------------------------------------------------------------------------------------------ATTCCGGTTGATCCTGCCGGACCCGACCGCTATCGGGGTAGGGATAAGCCATGGGAGTCTTACACTCCCGGGTAAGGGAGTGTGGCGGACGGCTGAGTAACACGTGGCTAACCTACCCTCGGGACGGGGATAACCCCGGGAAACTGGGGATAATCCCCGATAGGGAAGGAGTCCTGGAATGGTTCCTTCCCTAAAGGGCTATAGGCTATTTCCCGTTTGTAGCCGCCCGAGGATGGGGCTACGGCCCATCAGGCTGTCGGTGGGGTAAAGGCCCACCGAACCTATAACGGGTAGGGGCCGTGGAAGCGGGAGCCTCCAGTTGGGCACTGAGACAAGGGCCCAGGCCCTACGGGGCGCACCAGGCGCGAAACGTCCCCAATGCGCGAAAGCGTGAGGGCGCTACCCCGAGTGCCTCCGCAAGGAGGCTTTTCCCCGCTCTAAAAAGGCGGGGGAATAAGCGGGGGGCAAGTCTGGTGTCAGCCGCCGCGGTAATACCAGCTCCGCGAGTGGTCGGGGTGATTACTGGGCCTAAAGCGCCTGTAGCCGGCCCACCAAGTCGCCCCTTAAAGTCCCCGGCTCAACCGGGGAACTGGGGGCGATACTGGTGGGCTAGGGGGCGGGAGAGGCGGGGGGTACTCCCGGAGTAGGGGCGAAATCCTTAGATACCGGGAGGACCACCAGTGGCGGAAGCGCCCCGCTAGAACGCGCCCGACGGTGAGAGGCGAAAGCCGGGGCAGCAAACGGGATTAGATACCCCGGTAGTCCCGGCTGTAAACGATGCGGGCTAGGTGTCGAGTAGGCTTAGAGCCTACTCGGTGCCGCAGGGAAGCCGTTAAGCCCGCCGCCTGGGGAGTACGGTCGCAAGACTGAAACTTAAAGGAATTGGCGGGGGAGCACCACAAGGGGTGGAACCTGCGGCTCAATTGGAGTCAACGCCTGGAATCTTACCGGGGGAGACCGCAGTATGACGGCCAGGCTAACGACCTTGCCTGACTCGCGGAGAGGAGGTGCATGGCCGTCGCCAGCTCGTGTTGTGAAATGTCCGGTTAAGTCCGGCAACGAGCGAGACCCCCACCCCTAGTTGGTATTCTGGACTCCGGTCCAGAACCACACTAGGGGGACTGCCGGCGTAAGCCGGAGGAAGGAGGGGGCCACGGCAGGTCAGCATGCCCCGAAACTCCCGGGCCGCACGCGGGTTACAATGGCAGGGACAACGGGATGCTACCTCGAAAGGGGGAGCCAATCCTTAAACCCTGCCGCAGTTGGGATCGAGGGCTGAAACCCGCCCTCGTGAACGAGGAATCCCTAGTAACCGCGGGTCAACAACCCGCGGTGAATACGTCCCTGCTCCTTGCACACACCGCCCGTCGCTCCACCCGAGCGAGAAAGGGGTGAGGTCCCTTGCGATAAGTGGGGGATCGAACTCCTTTCCCGCGAGGGGGGAGAAGTCGTAACAAGGTAGCCGTAGGGGAACCTGCGGCTGGATCACCTCA
>AS000190|D14876.1|SP00014 Archaea;Crenarchaeota;Thermoprotei;Sulfolobales;Sulfolobaceae;Sulfolobus;acidocaldarius DSM 639
TTCAGCCTTTTTTTTAAATGATATGGTAAATTCATGACATATATAGTATCGGAAAACACACCATAATATATCGACGTAAGTTTTATATATTGTAGTTGTACAAGATATATTTCGCGGACAACCCCCCGCGGGCACAAAAACCGCGCGGGGGGATGAAGCTTATTCATGGAGGGATGAGAAAGCTGAGGGGTCTAACCTCAGAAGTCTCATTCCTGACAGGGGAAGATTACGGGTGGTGAAAAGCCCTCCCGCCCCGATTCCGGTTGATCCTGCCGGACCCGACCGCTATCGGGGTAGGGATAAGCCATGGGAGTCTTACACTCCCGGGTAAGGGAGTGTGGCGGACGGCTGAGTAACACGTGGCTAACCTACCCTCGGGACGGGGATAACCCCGGGAAACTGGGGATAATCCCCGATAGGGAAGGAGTCCTGGAATGGTTCCTTCCCTAAAGGGCTATAGGCTATTTCCCGTTTGTAGCCGCCCGAGGATGGGGCTACGGCCCATCAGGCTGTCGGTGGGGTAAAGGCCCACCGAACCTATAACGGGTAGGGGCCGTGGAAGCGGGAGCCTCCAGTTGGGCACTGAGACAAGGGCCCAGGCCCTACGGGGCGCACCAGGCGCGAAACGTCCCCAATGCGCGAAAGCGTGAGGGCGCTACCCCGAGTGCCTCCGCAAGGAGGCTTTTCCCCGCTCTAAAAAGGCGGGGGAATAAGCGGGGGGCAAGTCTGGTGTCAGCCGCCGCGGTAATACCAGCTCCGCGAGTGGTCGGGGTGATTACTGGGCCTAAAGCGCCTGTAGCCGGCCCACCAAGTCGCCCCTTAAAGTCCCCGGCTCAACCGGGGAACTGGGGGCGATACTGGTGGGCTAGGGGGCGGGAGAGGCGGGGGGTACTCCCGGAGTAGGGGCGAAATCCTTAGATACCGGGAGGACCACCAGTGGCGGAAGCGCCCCGCTAGAACGCGCCCGACGGTGAGAGGCGAAAGCCGGGGCAGCAAACGGGATTAGATACCCCGGTAGTCCCGGCTGTAAACGATGCGGGCTAGGTGTCGAGTAGGCTTAGAGCCTACTCGGTGCCGCAGGGAAGCCGTTAAGCCCGCCGCCTGGGGAGTACGGTCGCAAGACTGAAACTTAAAGGAATTGGCGGGGGAGCACCACAAGGGGTGGAACCTGCGGCTCAATTGGAGTCAACGCCTGGAATCTTACCGGGGGAGACCGCAGTATGACGGCCAGGCTAACGACCTTGCCTGACTCGCGGAGAGGAGGTGCATGGCCGTCGCCAGCTCGTGTTGTGAAATGTCCGGTTAAGTCCGGCAACGAGCGAGACCCCCACCCCTAGTTGGTATTCTGGACTCCGGTCCAGAACCACACTAGGGGGACTGCCGGCGTAAGCCGGAGGAAGGAGGGGGCCACGGCAGGTCAGCATGCCCCGAAACTCCCGGGCCGCACGCGGGTTACAATGGCAGGGACAACGGGATGCTACCTCGAAAGGGGGAGCCAATCCTTAAACCCTGCCGCAGTTGGGATCGAGGGCTGAAACCCGCCCTCGTGAACGAGGAATCCCTAGTAACCGCGGGTCAACAACCCGCGGTGAATACGTCCCTGCTCCTTGCACACACCGCCCGTCGCTCCACCCGAGCGAGAAAGGGGTGAGGTCCCTTGCGATAAGTGGGGGATCGAACTCCTTTCCCGCGAGGGGGGAGAAGTCGTAACAAGGTAGCCGTAGGGGAACCTGCGGCTGGATCACCTCATATATTTACTCCCCCGCTAATTGGGTGGGAGGGCTTCACTAAAACTCGTAATCTTCCCTTTTATAGATGCAGTTCTCCTCTTGGGCCAGAGGGGAATGAAGTGCCTAGGGCCCATTTGGCAGAGACATACAAATATGTCTCTGCCAAGTTAGGGCTCAATGAGGCTAGTACTAGGTAGCCACATTATAGCCGTCTAGGAGTTCTACCCAGGGGCCGAAGCCTCCCGGTGGATGGCTCGGCTCGGGCACCAAGAAGGGCGCGGCAAGCAGCGAAATGCTCGGGTGAGGCGCAAAGCCGTTGACCCCGAGGTCCCCTAATGGGATATCCT
>AS000191|X03235.1|SP00014 Archaea;Crenarchaeota;Thermoprotei;Sulfolobales;Sulfolobaceae;Sulfolobus;acidocaldarius DSM 639
----------------------------------------------------------------------------------------------------------------------------------------------------------------------------------------------------------------------------------------------------------------ATTCCGGTTGATCCTGCCGGACCCGACCGCTATCGGGGTAGGGATAAGCCATGGGAGTCTTACACTCCCGGGTAAGGGAGTGTGGCGGACGGCTGAGTAACACGTGGCTAACCTACCCTCGGGACGGGGATAACCCCGGGAAACTGGGGATAATCCCCGATAGGGAAGGAGTCCTGGAATGGTTCCTTCCCTAAAGGGCTATAGGCTATTTCCCGTTTGTAGCCGCCCGAGGATGGGGCTACGGCCCATCAGGCTGTCGGTGGGGTAAAGGCCCACCGAACCTATAACGGGTAGGGGCCGTGGAAGCGGGAGCCTCCAGTTGGGCACTGAGACAAGGGCCCAGGCCCTACGGGGCGCACCAGGCGCGAAACGTCCCCAATGCGCGAAAGCGTGAGGGCGCTACCCCGAGTGCCTCCGCAAGGAGGCTTTTCCCCGCTCTAAAAAGGCGGGGGAATAAGCGGGGGGCAAGTCTGGTGTCAGCCGCCGCGGTAATACCAGCTCCGCGAGTGGTCGGGGTGATTACTGGGCCTAAAGCGCCTGTAGCCGGCCCACCAAGTCGCCCCTTAAAGTCCCCGGCTCAACCGGGGAACTGGGGGCGATACTGGTGGGCTAGGGGGCGGGAGAGGCGGGGGGTACTCCCGGAGTAGGGGCGAAATCCTTAGATACCGGGAGGACCACCAGTGGCGGAAGCGCCCCGCTAGAACGCGCCCGACGGTGAGAGGCGAAAGCCGGGGCAGCAAACGGGATTAGATACCCCGGTAGTCCCGGCTGTAAACGATGCGGGCTAGGTGTCGAGTAGGCTTAGAGCCTACTCGGTGCCGCAGGGAAGCCGTTAAGCCCGCCGCCTGGGGAGTACGGTCGCAAGACTGAAACTTAAAGGAATTGGCGGGGGAGCACCACAAGGGGTGGAACCTGCGGCTCAATTGGAGTCAACGCCTGGAATCTTACCGGGGGAGACCGCAGTATGACGGCCAGGCTAACGACCTTGCCTGACTCGCGGAGAGGAGGTGCATGGCCGTCGCCAGCTCGTGTTGTGAAATGTCCGGTTAAGTCCGGCAACGAGCGAGACCCCCACCCCTAGTTGGTATTCTGGACTCCGGTCCAGAACCACACTAGGGGGACTGCCGGCGTAAGCCGGAGGAAGGAGGGGGCCACGGCAGGTCAGCATGCCCCGAAACTCCCGGGCCGCACGCGGGTTACAATGGCAGGGACAACGGGATGCTACCTCGAAAGGGGGAGCCAATCCTTAAACCCTGCCGCAGTTGGGATCGAGGGCTGAAACCCGCCCTCGTGAACGAGGAATCCCTAGTAACCGCGGGTCAACAACCCGCGGTGAATACGTCCCTGCTCCTTGCACACACCGCCCGTCGCTCCACCCGAGCGCGAAAGGGGTGAGGTCCCTTGCGATAAGTGGGGGATCGAACTCCTTTCCCGCGAGGGGGGAGAAGTCGTAACAAGGTAGCCGTAGGGGAACCTGCGGCTGGATCACCTCATATATTTACTCCCCCGCTAATTGGGTGGGAGGGCTTCACTAAAACTCGTAATCTTCCCTTTTATAGATGCAGTTCTCCTCTTGGGCCAGAGGGGAATGAAGTGCCTAGGGCCCATTTGGCAGAGACATACAAATATGTCTCTGCCAAGTTAGGGCTCAATGAGGCTAGTACTAGGTAGCCACATTATAGCCGTCTAGGAGTTCTACCCAGGGGCCGAAGCCTCCCGGTGGATGGCT
>AS000192|NC_007181.1|SP00014 Archaea;Crenarchaeota;Thermoprotei;Sulfolobales;Sulfolobaceae;Sulfolobus;acidocaldarius DSM 639
---------------------------------------------------------------------------------------------------------------------------------------------------------------------------------------------------------------------------------------------------------------------GGTTGATCCTGCCGGACCCGACCGCTATCGGGGTAGGGATAAGCCATGGGAGTCTTACACTCCCGGGTAAGGGAGTGTGGCGGACGGCTGAGTAACACGTGGCTAACCTACCCTCGGGACGGGGATAACCCCGGGAAACTGGGGATAATCCCCGATAGGGAAGGAGTCCTGGAATGGTTCCTTCCCTAAAGGGCTATAGGCTATTTCCCGTTTGTAGCCGCCCGAGGATGGGGCTACGGCCCATCAGGCTGTCGGTGGGGTAAAGGCCCACCGAACCTATAACGGGTAGGGGCCGTGGAAGCGGGAGCCTCCAGTTGGGCACTGAGACAAGGGCCCAGGCCCTACGGGGCGCACCAGGCGCGAAACGTCCCCAATGCGCGAAAGCGTGAGGGCGCTACCCCGAGTGCCTCCGCAAGGAGGCTTTTCCCCGCTCTAAAAAGGCGGGGGAATAAGCGGGGGGCAAGTCTGGTGTCAGCCGCCGCGGTAATACCAGCTCCGCGAGTGGTCGGGGTGATTACTGGGCCTAAAGCGCCTGTAGCCGGCCCACCAAGTCGCCCCTTAAAGTCCCCGGCTCAACCGGGGAACTGGGGGCGATACTGGTGGGCTAGGGGGCGGGAGAGGCGGGGGGTACTCCCGGAGTAGGGGCGAAATCCTTAGATACCGGGAGGACCACCAGTGGCGGAAGCGCCCCGCTAGAACGCGCCCGACGGTGAGAGGCGAAAGCCGGGGCAGCAAACGGGATTAGATACCCCGGTAGTCCCGGCTGTAAACGATGCGGGCTAGGTGTCGAGTAGGCTTAGAGCCTACTCGGTGCCGCAGGGAAGCCGTTAAGCCCGCCGCCTGGGGAGTACGGTCGCAAGACTGAAACTTAAAGGAATTGGCGGGGGAGCACCACAAGGGGTGGAACCTGCGGCTCAATTGGAGTCAACGCCTGGAATCTTACCGGGGGAGACCGCAGTATGACGGCCAGGCTAACGACCTTGCCTGACTCGCGGAGAGGAGGTGCATGGCCGTCGCCAGCTCGTGTTGTGAAATGTCCGGTTAAGTCCGGCAACGAGCGAGACCCCCACCCCTAGTTGGTATTCTGGACTCCGGTCCAGAACCACACTAGGGGGACTGCCGGCGTAAGCCGGAGGAAGGAGGGGGCCACGGCAGGTCAGCATGCCCCGAAACTCCCGGGCCGCACGCGGGTTACAATGGCAGGGACAACGGGATGCTACCTCGAAAGGGGGAGCCAATCCTTAAACCCTGCCGCAGTTGGGATCGAGGGCTGAAACCCGCCCTCGTGAACGAGGAATCCCTAGTAACCGCGGGTCAACAACCCGCGGTGAATACGTCCCTGCTCCTTGCACACACCGCCCGTCGCTCCACCCGAGCGAGAAAGGGGTGAGGTCCCTTGCGATAAGTGGGGGATCGAACTCCTTTCCCGCGAGGGGGGAGAAGTCGTAACAAGGTAGCCGTA
>AS000193|CP020362.1|SP00014 Archaea;Crenarchaeota;Thermoprotei;Sulfolobales;Sulfolobaceae;Sulfolobus;acidocaldarius DSM 639
TACGGCTACCTTGTTACGACTTCTCCCCCCTCGCGGGAAAGGAGTTCGATCCCCCACTTATCGCAAGGGACCTCACCCCTTTCTCGCTCGGGTGGAGCGACGGGCGGTGTGTGCAAGGAGCAGGGACGTATTCACCGCGGGTTGTTGACCCGCGGTTACTAGGGATTCCTCGTTCACGAGGGCGGGTTTCAGCCCTCGATCCCAACTGCGGCAGGGTTTAAGGATTGGCTCCCCCTTTCGAGGTAGCATCCCGTTGTCCCTGCCATTGTAACCCGCGTGCGGCCCGGGAGTTTCGGGGCATGCTGACCTGCCGTGGCCCCCTCCTTCCTCCGGCTTACGCCGGCAGTCCCCCTAGTGTGGTTCTGGACCGGAGTCCAGAATACCAACTAGGGGTGGGGGTCTCGCTCGTTGCCGGACTTAACCGGACATTTCACAACACGAGCTGGCGACGGCCATGCACCTCCTCTCCGCGAGTCAGGCAAGGTCGTTAGCCTGGCCGTCATACTGCGGTCTCCCCCGGTAAGATTCCAGGCGTTGACTCCAATTGAGCCGCAGGTTCCACCCCTTGTGGTGCTCCCCCGCCAATTCCTTTAAGTTTCAGTCTTGCGACCGTACTCCCCAGGCGGCGGGCTTAACGGCTTCCCTGCGGCACCGAGTAGGCTCTAAGCCTACTCGACACCTAGCCCGCATCGTTTACAGCCGGGACTACCGGGGTATCTAATCCCGTTTGCTGCCCCGGCTTTCGCCTCTCACCGTCGGGCGCGTTCTAGCGGGGCGCTTCCGCCACTGGTGGTCCTCCCGGTATCTAAGGATTTCGCCCCTACTCCGGGAGTACCCCCCGCCTCTCCCGCCCCCTAGCCCACCAGTATCGCCCCCAGTTCCCCGGTTGAGCCGGGGACTTTAAGGGGCGACTTGGTGGGCCGGCTACAGGCGCTTTAGGCCCAGTAATCACCCCGACCACTCGCGGAGCTGGTATTACCGCGGCGGCTGACACCAGACTTGCCCCCCGCTTATTCCCCCGCCTTTTTAGAGCGGGGAAAAGCCTCCTTGCGGAGGCACTCGGGGTAGCGCCCTCACGCTTTCGCGCATTGGGGACGTTTCGCGCCTGGTGCGCCCCGTAGGGCCTGGGCCCTTGTCTCAGTGCCCAACTGGAGGCTCCCGCTTCCACGGCCCCTACCCGTTATAGGTTCGGTGGGCCTTTACCCCACCGACAGCCTGATGGGCCGTAGCCCCATCCTCGGGCGGCTACAAACGGGAAATAGCCTATAGCCCTTTAGGGAAGGAACCATTCCAGGACTCCTTCCCTATCGGGGATTATCCCCAGTTTCCCGGGGTTATCCCCGTCCCGAGGGTAGGTTAGCCACGTGTTACTCAGCCGTCCGCCACACTCCCTTACCCGGGAGTGTAAGACTCCCATGGCTTATCCCTACCCCGATAGCGGTCGGGTCCGGCAGGATCAACC
>AS000194|NC_007355.1|SP00015 Archaea;Euryarchaeota;Methanomicrobia;Methanosarcinales;Methanosarcinaceae;Methanosarcina;barkeri str. Fusaro
GGTTGATCCTGCCAGAGGTTACTGCTATCGGTGTTCGTCTAAGCCATGCGAGTTATATGTTCTTCGTGAACATGGCGTACTGCTCAGTAACACGTGGATAACCTGCCCTTGGGTCCGGCATAACCCCGGGAAACTGGGGATAATTCCGGATAACGCACATATGCTGGAATGCTTTATGCGTAAAATGGATTCGTCTGCCCAAGGATGGGTCTGCGGCCTATCAGGTAGTAGTGGGTGTAATGTACCTACTAGCCTACAACGGGTACGGGTTGTGAGAGCAAGAGCCCGGAGATGGATTCTGAGACATGAATCCAGGCCCTACGGGGCGCAGCAGGCGCGAAAACTTTACAATGCGGGAAACCGTGATAAGGGGACACCGAGTGCTAGCATCATATGCTGGCTGTCCAGGTGTGTAAAATACACCTGTTAGCAAGGGCCGGGCAAGACCGGTGCCAGCCGCCGCGGTAACACCGGCGGCCCGAGTGGTGATCGTGATTATTGGGTCTAAAGGGTCCGTAGCCGGTTTGGTCAGTCCTCCGGGAAATCTGATAGCTCAACTATTAGGCTTTCGGGGGATACTGCCAGACTTGGAACCGGGAGAGGTAAGAGGTACTACAGGGGTAGGAGTGAAATCTTGTAATCCCTGTGGGACCACCTGTGGCGAAGGCGTCTTACCAGAACGGGTTCGACGGTGAGGGACGAAAGCTGGGGGCACGAACCGGATTAGATACCCGGGTAGTCCCAGCCGTAAACGATGCTCGCTAGGTGTCAGGCATGGCGCGACCGTGTCTGGTGCCGCAGGGAAGCCGTGAAGCGAGCCACCTGGGAAGTACGGCCGCAAGGCTGAAACTTAAAGGAATTGGCGGGGGAGCACAACAACGGGTGGAGCCTGCGGTTTAATTGGACTCAACGCCGGACAACTCACCGGGAACGACAGCAATATGTAGGTCAGGCCGAAGACCTTACCTGAATCGCTGAGAGGAGGTGCATGGCCGTCGCCAGTTCGTACTGTGAAGCATCCTGTTAAGTCAGGCAACGAGCGAGACCCGTGCCCACTGTTACCAGCATATCCTCCGGGATGATGGGTACTCTGTGGGGACCGCCGGTGTTAAATCGGAGGAAGGTGCGGGCTACGGTAGGTCAGTATGCCCCGAATTTCCCGGGCTACACGCGGGCTACAATGAATGGGACAATGGGCCCCTCCCCTGAAAAGGGCTGGTAATCTCACAAACCCATCCTTAGTTCGGATCGAGGGCTGTAACTCGCCCTCGTGAAGCTGGAATCCGTAGTAATCGCGTTTCAATATAGCGCGGTGAATACGTCCCTGCTCCTTGCACACACCGCCCGTCAAACCACCCGAGTGAGGTATGGGTGAGGGCACGAACATCGTGTCGTGTTCGAACCTGTGCTTTGCAAGGGGGGTTAAGTCGTAACAAGGTAGCCGTA
>AS000195|CP000099.1|SP00015 Archaea;Euryarchaeota;Methanomicrobia;Methanosarcinales;Methanosarcinaceae;Methanosarcina;barkeri str. Fusaro
-------TACGGCTACCTTGTTACGACTTAACCCCCCTTGCAAAGCACAGGTTCGAACACGACACGATGTTCGTGCCCTCACCCATACCTCACTCGGGTGGTTTGACGGGCGGTGTGTGCAAGGAGCAGGGACGTATTCACCGCGCTATATTGAAACGCGATTACTACGGATTCCAGCTTCACGAGGGCGAGTTACAGCCCTCGATCCGAACTAAGGATGGGTTTGTGAGATTACCAGCCCTTTTCAGGGGAGGGGCCCATTGTCCCATTCATTGTAGCCCGCGTGTAGCCCGGGAAATTCGGGGCATACTGACCTACCGTAGCCCGCACCTTCCTCCGATTTAACACCGGCGGTCCCCACAGAGTACCCATCATCCCGGAGGATATGCTGGTAACAGTGGGCACGGGTCTCGCTCGTTGCCTGACTTAACAGGATGCTTCACAGTACGAACTGGCGACGGCCATGCACCTCCTCTCAGCGATTCAGGTAAGGTCTTCGGCCTGACCTACATATTGCTGTCGTTCCCGGTGAGTTGTCCGGCGTTGAGTCCAATTAAACCGCAGGCTCCACCCGTTGTTGTGCTCCCCCGCCAATTCCTTTAAGTTTCAGCCTTGCGGCCGTACTTCCCAGGTGGCTCGCTTCACGGCTTCCCTGCGGCACCAGACACGGTCGCGCCATGCCTGACACCTAGCGAGCATCGTTTACGGCTGGGACTACCCGGGTATCTAATCCGGTTCGTGCCCCCAGCTTTCGTCCCTCACCGTCGAACCCGTTCTGGTAAGACGCCTTCGCCACAGGTGGTCCCACAGGGATTACAAGATTTCACTCCTACCCCTGTAGTACCTCTTACCTCTCCCGGTTCCAAGTCTGGCAGTATCCCCCGAAAGCCTAATAGTTGAGCTATCAGATTTCCCGGAGGACTGACCAAACCGGCTACGGACCCTTTAGACCCAATAATCACGATCACCACTCGGGCCGCCGGTGTTACCGCGGCGGCTGGCACCGGTCTTGCCCGGCCCTTGCTAACAGGTGTATTTTACACACCTGGACAGCCAGCATATGATGCTAGCACTCGGTGTCCCCTTATCACGGTTTCCCGCATTGTAAAGTTTTCGCGCCTGCTGCGCCCCGTAGGGCCTGGATTCATGTCTCAGAATCCATCTCCGGGCTCTTGCTCTCACAACCCGTACCCGTTGTAGGCTAGTAGGTACATTACACCCACTACTACCTGATAGGCCGCAGACCCATCCTTGGGCAGACGAATCCATTTTACGCATAAAGCATTCCAGCATATGTGCGTTATCCGGAATTATCCCCAGTTTCCCGGGGTTATGCCGGACCCAAGGGCAGGTTATCCACGTGTTACTGAGCAGTACGCCATGTTCACGAAGAACATATAACTCGCATGGCTTAGACGAACACCGATAGCAGTAACCTCTGGCAGGATCAACC
>AS000196|CP009517.1|SP00015 Archaea;Euryarchaeota;Methanomicrobia;Methanosarcinales;Methanosarcinaceae;Methanosarcina;barkeri str. Fusaro
-------TACGGCTACCTTGTTACGACTTAACCCCCCTTGCAAAGCACAGGTTCGAACACGACACAAAGTTCGTGCCCTCACCCATACCTCACTCGGGTGGTTTGACGGGCGGTGTGTGCAAGGAGCAGGGACGTATTCACCGCGCTATATTGAAACGCGATTACTACGGATTCCAGCTTCACGAGGGCGAGTTACAGCCCTCGATCCGAACTAAGGATGGGTTTGTGAGATTACCAGCCCTTTTCAGGGGAGGGACCCATTGTCCCATTCATTGTAGCCCGCGTGTAGCCCGGGAAATTCGGGGCATACTGACCTACCGTGGCCCGCACCTTCCTCCGATTTAACACCGGCGGTCCCCACAGAGTACCCATCATCCCGGAGGATATGCTGGTAACAGTGGGCACGGGTCTCGCTCGTTGCCTGACTTAACAGGATGCTTCACAGTACGAACTGGCGACGGCCATGCACCTCCTCTCAGCGATTCAGGCAAGGTCTTCAGCCTGGCCTACATTTTGCTGTCGTCCCCGGTGAGTTGTCCGGCGTTGAGTCCAATTAAACCGCAGGCTCCACCCGTTGTTGTGCTCCCCCGCCAATTCCTTTAAGTTTCAGCCTTGCGGCCGTACTTCCCAGGTGGCTCGCTTCACGGCTTCCCTGCGGCACCAGACACGGTCGCGCCATGCCTGACACCTAGCGAGCATCGTTTACGGCTGGGACTACCCGGGTATCTAATCCGGTTCGTGCCCCCAGCTTTCGTCCCTCACCGTCGAACCCGTTCTGGTAAGACGCCTTCGCCACAGGTGGTCCCACAGGGATTACAAGATTTCACTCCTACCCCTGTAGTACCTCTTACCTCTCCCGGTTCCAAGTCTGGCAGTATCCCCCGAAAGCCTAATAGTTGAGCTATCAGATTTCCCGGAGGACTGACCAAACCGGCTACGGACCCTTTAGACCCAATAATCACGATCACCACTCGGGCCGCCGGTGTTACCGCGGCGGCTGGCACCGGTCTTGCCCGGCCCTTGCTAACAGGTGTATTTTACACACCTGGACAGCCAGCGTATGACGCTGGCACTCGGTGTCCCCTTATCACGGTTTCCCGCATTGTAAAGTTTTCGCGCCTGCTGCGCCCCGTAGGGCCTGGATTCATGTCTCAGAATCCATCTCCGGGCTCTTGCTCTCACAACCCGTACCCGTTGTTGGCTAGTAGGTACATTACACCCACTACTACCTGATAGGCCGCAGACCCATCCTTGGGCAGACGAATCCATTTTACGCATAAAGCATTCCAGCATATGTGCGTTATCCGGAATTATCTCCAGTTTCCCGGGGTTATGCCGGACCCAAGGGCAGGTTATCCACGTGTTACTGAGCAGTACGCCATGTTCACGAAGAACATATGACTCGCATGGCTTAGGCGAACACCGATAGCAGTAACCTCTGGCAGGATCAACC
>AS000197|CP009524.1|SP00015 Archaea;Euryarchaeota;Methanomicrobia;Methanosarcinales;Methanosarcinaceae;Methanosarcina;barkeri str. Fusaro
-------TACGGCTACCTTGTTACGACTTAACCCCCCTTGCAAAGCACAGGTTCGAACACGACACAGAGTTCGTGCCCTCACCCATACCTCACTCGGGTGGTTTGACGGGCGGTGTGTGCAAGGAGCAGGGACGTATTCACCGCGCTATATTGAAACGCGATTACTACGGATTCCAGCTTCACGAGGGCGAGTTACAGCCCTCGATCCGAACTAAGGATGGGTTTGTGAGATTACCAGCCCTTTTCAGGGGAGGGGCCCATTGTCCCATTCATTGTAGCCCGCGTGTAGCCCGGGAAATTCGGGGCATACTGACCTACCGTAGCCCGCACCTTCCTCCGATTTAACACCGGCGGTCCCCACAGAGTACCCATCATCCCGGAGGACATGCTGGTAACAGTGGGCACGGGTCTCGCTCGTTGCCTGACTTAACAGGATGCTTCACAGTACGAACTGGCGACGGCCATGCACCTCCTCTCAGCGATTCAGGCAAGGTCTTCAGCCTGGCCTACATATTGCTGTCGTCCCCGGTGAGTTGTCCGGCGTTGAGTCCAATTAAACCGCAGGCTCCACCCGTTGTTGTGCTCCCCCGCCAATTCCTTTAAGTTTCAGCCTTGCGGCCGTACTTCCCAGGTGGCTCGCTTCACGGCTTCCCTGCGGCACCAGACACGGTCGCGCCATGCCTGACACCTAGCGAGCATCGTTTACGGCTGGGACTACCCGGGTATCTAATCCGGTTCGTGCCCCCAGCTTTCGTCCCTCACCGTCGAACCCGTTCTGGTAAGACGCCTTCGCCACAGGTGGTCCCACAGGGATTACAAGATTTCACTCCTACCCCTGTAGTACCTCTTACCTCTCCCGGTTCCAAGTCTGGCAGTATCCCCCGAAAGCCTAACAGTTGAGCTGTCAGATTTCCCGGAGGACTGACCAAACCGGCTACGGACCCTTTAGACCCAATAATCACGATCACCACTCGGGCCGCCGGTGTTACCGCGGCGGCTGGCACCGGTCTTGCCCGGCCCTTGCTAACAGGTGTATTTTACACACCTGGACAGCCAGCATATGATGCTAGCACTCGGTGTCCCCTTATCACGGTTTCCCGCATTGTAAAGTTTTCGCGCCTGCTGCGCCCCGTAGGGCCTGGATTCATGTCTCAGAATCCATCTCCGGGCTCTTGCTCTCACAACCCGTACCCGTTGTAGGCTAGTAGGTACATTACACCCACTACTACCTGATAGGCCGCAGACCCATCCTTGGGCAGACGAATCCATTTTACGCATAAAGCATTCCAGCATATGTGCGTTATCCGGAATTATCCCCAGTTTCCCGGGGTTATGCCGGACCCAAGGGCAGGTTATCCACGTGTTACTGAGCAGTACGCCATGTTCACGAAGAACATATGACTCGCATGGCTTAGGCGAACACCGATAGCAGTAACCTCTGGCAGGATCAACC
>AS000198|CP009517.1|SP00015 Archaea;Euryarchaeota;Methanomicrobia;Methanosarcinales;Methanosarcinaceae;Methanosarcina;barkeri str. Fusaro
GGTTGATCCTGCCAGAGGTTACTGCTATCGGTGTTCGCCTAAGCCATGCGAGTCATATGTTCTTCGTGAACATGGCGTACTGCTCAGTAACACGTGGATAACCTGCCCTTGGGTCCGGCATAACCCCGGGAAACTGGAGATAATTCCGGATAACGCACATATGCTGGAATGCTTTATGCGTAAAATGGATTCGTCTGCCCAAGGATGGGTCTGCGGCCTATCAGGTAGTAGTGGGTGTAATGTACCTACTAGCCAACAACGGGTACGGGTTGTGAGAGCAAGAGCCCGGAGATGGATTCTGAGACATGAATCCAGGCCCTACGGGGCGCAGCAGGCGCGAAAACTTTACAATGCGGGAAACCGTGATAAGGGGACACCGAGTGCCAGCGTCATACGCTGGCTGTCCAGGTGTGTAAAATACACCTGTTAGCAAGGGCCGGGCAAGACCGGTGCCAGCCGCCGCGGTAACACCGGCGGCCCGAGTGGTGATCGTGATTATTGGGTCTAAAGGGTCCGTAGCCGGTTTGGTCAGTCCTCCGGGAAATCTGATAGCTCAACTATTAGGCTTTCGGGGGATACTGCCAGACTTGGAACCGGGAGAGGTAAGAGGTACTACAGGGGTAGGAGTGAAATCTTGTAATCCCTGTGGGACCACCTGTGGCGAAGGCGTCTTACCAGAACGGGTTCGACGGTGAGGGACGAAAGCTGGGGGGCACGAACCGGATTAGATACCCGGGTAGTCCCAGCCGTAAACGATGCTCGCTAGGTGTCAGGCATGGCGCGACCGTGTCTGGTGCCGCAGGGAAGCCGTGAAGCGAGCCACCTGGGAAGTACGGCCGCAAGGCTGAAACTTAAAGGAATTGGCGGGGGAGCACAACAACGGGTGGAGCCTGCGGTTTAATTGGACTCAACGCCGGACAACTCACCGGGGACGACAGCAAAATGTAGGCCAGGCTGAAGACCTTGCCTGAATCGCTGAGAGGAGGTGCATGGCCGTCGCCAGTTCGTACTGTGAAGCATCCTGTTAAGTCAGGCAACGAGCGAGACCCGTGCCCACTGTTACCAGCATATCCTCCGGGATGATGGGTACTCTGTGGGGACCGCCGGTGTTAAATCGGAGGAAGGTGCGGGCCACGGTAGGTCAGTATGCCCCGAATTTCCCGGGCTACACGCGGGCTACAATGAATGGGACAATGGGTCCCTCCCCTGAAAAGGGCTGGTAATCTCACAAACCCATCCTTAGTTCGGATCGAGGGCTGTAACTCGCCCTCGTGAAGCTGGAATCCGTAGTAATCGCGTTTCAATATAGCGCGGTGAATACGTCCCTGCTCCTTGCACACACCGCCCGTCAAACCACCCGAGTGAGGTATGGGTGAGGGCACGAACTTTGTGTCGTGTTCGAACCTGTGCTTTGCAAGGGGGGTTAAGTCGTAACAAGGTAGCCGTA
>AS000199|NC_007355.1|SP00015 Archaea;Euryarchaeota;Methanomicrobia;Methanosarcinales;Methanosarcinaceae;Methanosarcina;barkeri str. Fusaro
GGTTGATCCTGCCAGAGGTTACTGCTATCGGTGTTCGTCTAAGCCATGCGAGTTATATGTTCTTCGTGAACATGGCGTACTGCTCAGTAACACGTGGATAACCTGCCCTTGGGTCCGGCATAACCCCGGGAAACTGGGGATAATACCGGATAACGCACATATGCTGGAATGCTTTATGCGTAAAATGGATTCGTCTGCCCAAGGATGGGTCTGCGGCCTATCAGGTAGTAGTGGGTGTAATGTACCTACTAGCCTACAACGGGTACGGGTTGTGAGAGCAAGAGCCCGGAGATGGATTCTGAGACATGAATCCAGGCCCTACGGGGCGCAGCAGGCGCGAAAACTTTACAATGCGGGAAACCGTGATAAGGGGACACCGAGTGCTAGCATCATATGCTGGCTGTCCAGGTGTGTAAAATACACCTGTTAGCAAGGGCCGGGCAAGACCGGTGCCAGCCGCCGCGGTAACACCGGCGGCCCGAGTGGTGATCGTGATTATTGGGTCTAAAGGGTCCGTAGCCGGTTTGGTCAGTCCTCCGGGAAATCTGATAGCTCAACTATTAGGCTTTCGGGGGATACTGCCAGACTTGGAACCGGGAGAGGTAAGAGGTACTACAGGGGTAGGAGTGAAATCTTGTAATCCCTGTGGGACCACCTGTGGCGAAGGCGTCTTACCAGAACGGGTTCGACGGTGAGGGACGAAAGCTGGGGGCACGAACCGGATTAGATACCCGGGTAGTCCCAGCCGTAAACGATGCTCGCTAGGTGTCAGGCATGGCGCGACCGTGTCTGGTGCCGCAGGGAAGCCGTGAAGCGAGCCACCTGGGAAGTACGGCCGCAAGGCTGAAACTTAAAGGAATTGGCGGGGGAGCACAACAACGGGTGGAGCCTGCGGTTTAATTGGACTCAACGCCGGACAACTCACCGGGAACGACAGCAATATGTAGGTCAGGCCGAAGACCTTACCTGAATCGCTGAGAGGAGGTGCATGGCCGTCGCCAGTTCGTACTGTGAAGCATCCTGTTAAGTCAGGCAACGAGCGAGACCCGTGCCCACTGTTACCAGCATATCCTCCGGGATGATGGGTACTCTGTGGGGACCGCCGGTGTTAAATCGGAGGAAGGTGCGGGCCACGGTAGGTCAGTATGCCCCGAATTTCCCGGGCTACACGCGGGCTACAATGAATGGGACAATGGGTCCCTCCCCTGAAAAGGGCTGGTAATCTCACAAACCCATCCTTAGTTCGGATCGAGGGCTGTAACTCGCCCTCGTGAAGCTGGAATCCGTAGTAATCGCGTTTCAATATAGCGCGGTGAATACGTCCCTGCTCCTTGCACACACCGCCCGTCAAACCACCCGAGTGAGGTATGGGTGAGGGCACGAACATCGTGTCGTGTTCGAACCTGTGCTTTGCAAGGGGGGTTAAGTCGTAACAAGGTAGCCGTA
>AS000200|NR_104728.1|SP00015 Archaea;Euryarchaeota;Methanomicrobia;Methanosarcinales;Methanosarcinaceae;Methanosarcina;barkeri str. Fusaro
GGTTGATCCTGCCAGAGGTTACTGCTATCGGTGTTCGCCTAAGCCATGCGAGTCATATGTTCTTCGTGAACATGGCGTACTGCTCAGTAACACGTGGATAACCTGCCCTTGGGTCCGGCATAACCCCGGGAAACTGGGGATAATTCCGGATAACGCACATATGCTGGAATGCTTTATGCGTAAAATGGATTCGTCTGCCCAAGGATGGGTCTGCGGCCTATCAGGTAGTAGTGGGTGTAATGTACCTACTAGCCTACAACGGGTACGGGTTGTGAGAGCAAGAGCCCGGAGATGGATTCTGAGACATGAATCCAGGCCCTACGGGGCGCAGCAGGCGCGAAAACTTTACAATGCGGGAAACCGTGATAAGGGGACACCGAGTGCTAGCATCATATGCTGGCTGTCCAGGTGTGTAAAATACACCTGTTAGCAAGGGCCGGGCAAGACCGGTGCCAGCCGCCGCGGTAACACCGGCGGCCCGAGTGGTGATCGTGATTATTGGGTCTAAAGGGTCCGTAGCCGGTTTGGTCAGTCCTCCGGGAAATCTGACAGCTCAACTGTTAGGCTTTCGGGGGATACTGCCAGACTTGGAACCGGGAGAGGTAAGAGGTACTACAGGGGTAGGAGTGAAATCTTGTAATCCCTGTGGGACCACCTGTGGCGAAGGCGTCTTACCAGAACGGGTTCGACGGTGAGGGACGAAAGCTGGGGGCACGAACCGGATTAGATACCCGGGTAGTCCCAGCCGTAAACGATGCTCGCTAGGTGTCAGGCATGGCGCGACCGTGTCTGGTGCCGCAGGGAAGCCGTGAAGCGAGCCACCTGGGAAGTACGGCCGCAAGGCTGAAACTTAAAGGAATTGGCGGGGGAGCACAACAACGGGTGGAGCCTGCGGTTTAATTGGACTCAACGCCGGACAACTCACCGGGGACGACAGCAATATGTAGGCCAGGCTGAAGACCTTGCCTGAATCGCTGAGAGGAGGTGCATGGCCGTCGCCAGTTCGTACTGTGAAGCATCCTGTTAAGTCAGGCAACGAGCGAGACCCGTGCCCACTGTTACCAGCATGTCCTCCGGGATGATGGGTACTCTGTGGGGACCGCCGGTGTTAAATCGGAGGAAGGTGCGGGCTACGGTAGGTCAGTATGCCCCGAATTTCCCGGGCTACACGCGGGCTACAATGAATGGGACAATGGGCCCCTCCCCTGAAAAGGGCTGGTAATCTCACAAACCCATCCTTAGTTCGGATCGAGGGCTGTAACTCGCCCTCGTGAAGCTGGAATCCGTAGTAATCGCGTTTCAATATAGCGCGGTGAATACGTCCCTGCTCCTTGCACACACCGCCCGTCAAACCACCCGAGTGAGGTATGGGTGAGGGCACGAACTCTGTGTCGTGTTCGAACCTGTGCTTTGCAAGGGGGGTTAAGTCGTAACAAGGTAGCCGTAGGGGAATCTGCGGCTGGATCACCTCCT
>AS000201|CP009520.1|SP00015 Archaea;Euryarchaeota;Methanomicrobia;Methanosarcinales;Methanosarcinaceae;Methanosarcina;barkeri str. Fusaro
-------TACGGCTACCTTGTTACGACTTAACCCCCCTTGCAAAGCACAGGTTCGAACACGACACAGAGTTCGTGCCCTCACCCATACCTCACTCGGGTGGTTTGACGGGCGGTGTGTGCAAGGAGCAGGGACGTATTCACCGCGCTATATTGAAACGCGATTACTACGGATTCCAGCTTCACGAGGGCGAGTTACAGCCCTCGATCCGAACTAAGGATGGGTTTGTGAGATTACCAGCCCTTTTCAGGGGAGGGGCCCATTGTCCCATTCATTGTAGCCCGCGTGTAGCCCGGGAAATTCGGGGCATACTGACCTACCGTAGCCCGCACCTTCCTCCGATTTAACACCGGCGGTCCCCACAGAGTACCCATCATCCCGGAGGACATGCTGGTAACAGTGGGCACGGGTCTCGCTCGTTGCCTGACTTAACAGGATGCTTCACAGTACGAACTGGCGACGGCCATGCACCTCCTCTCAGCGATTCAGGCAAGGTCTTCAGCCTGGCCTACATTTTGCTGTCGTCCCCGGTGAGTTGTCCGGCGTTGAGTCCAATTAAACCGCAGGCTCCACCCGTTGTTGTGCTCCCCCGCCAATTCCTTTAAGTTTCAGCCTTGCGGCCGTACTTCCCAGGTGGCTCGCTTCACGGCTTCCCTGCGGCACCAGACACGGTCGCGCCATGCCTGACACCTAGCGAGCATCGTTTACGGCTGGGACTACCCGGGTATCTAATCCGGTTCGTGCCCCCAGCTTTCGTCCCTCACCGTCGAACCCGTTCTGGTAAGACGCCTTCGCCACAGGTGGTCCCACAGGGATTACAAGATTTCACTCCTACCCCTGTAGTACCTCTTACCTCTCCCGGTTCCAAGTCTGGCAGTATCCCCCGAAAGCCTAACAGTTGAGCTGTCAGATTTCCCGGAGGACTGACCAAACCGGCTACGGACCCTTTAGACCCAATAATCACGATCACCACTCGGGCCGCCGGTGTTACCGCGGCGGCTGGCACCGGTCTTGCCCGGCCCTTGCTAACAGGTGTATTTTACACACCTGGACAGCCAGCATATGATGCTAGCACTCGGTGTCCCCTTATCACGGTTTCCCGCATTGTAAAGTTTTCGCGCCTGCTGCGCCCCGTAGGGCCTGGATTCATGTCTCAGAATCCATCTCCGGGCTCTTGCTCTCACAACCCGTACCCGTTGTAGGCTAGTAGGTACATTACACCCACTACTACCTGATAGGCCGCAGACCCATCCTTGGGCAGACGAATCCATTTTACGCATAAAGCATTCCAGCATATGTGCGTTATCCGGAATTATCCCCAGTTTCCCGGGGTTATGCCGGACCCAAGGGCAGGTTATCCACGTGTTACTGAGCAGTACGCCATGTTCACGAAGAACATATGACTCGCATGGCTTAGGCGAACACCGATAGCAGTAACCTCTGGCAGGATCAACC
>AS000202|CP009528.1|SP00015 Archaea;Euryarchaeota;Methanomicrobia;Methanosarcinales;Methanosarcinaceae;Methanosarcina;barkeri str. Fusaro
GGTTGATCCTGCCAGAGGTTACTGCTATCGGTGTTCGCCTAAGCCATGCGAGTCATATGTTCTTCGTGAACATGGCGTACTGCTCAGTAACACGTGGATAACCTGCCCTTGGGTCTGGCATAACCCCGGGAAACTGGGGATAATTCCGGATAACGCATATATGCTGGAATGCTTTATGCGTAAAATGGATTCGTCCGCCCAAGGATGGGTCTGCGGCCTATCAGGTAGTAGTGGGTGTAATGTACCTACTAGCCTACAACGGGTACGGGTTGTGAGAGCAAGAGCCCGGAGATGGATTCTGAGACATGAATCCAGGCCCTACGGGGCGCAGCAGGCGCGAAAACTTTACAATGCGGGAAACCGTGATAAGGGGACACCGAGTGCTAGCATCATATGCTGGCTGTCCAGGTGTGTAAACTACACCTGTTAGCAAGGGCCGGGCAAGACCGGTGCCAGCCGCCGCGGTAACACCGGCGGCCCGAGTGGTGATCGTGATTATTGGGTCTAAAGGGTCCGTAGCCGGTTTGGTCAGTCCTCCGGGAAATCTGATAGCTCAACTATTAGGCTTTCGGGGGATACTGCCAGACTTGGAACCGGGAGAGGTAAGAGGTACTACAGGGGTAGGAGTGAAATCTTGTAATCCCTGTGGGACCACCTGTGGCGAAGGCGTCTTACCAGAACGGGTTCGACGGTGAGGGACGAAAGCTGGGGGCACGAACCGGATTAGATACCCGGGTAGTCCCAGCCGTAAACGATGCTCGCTAGGTGTCAGGCATGGCGCGACCGTGTCTGGTGCCGCAGGGAAGCCGTGAAGCGAGCCACCTGGGAAGTACGGCCGCAAGGCTGAAACTTAAAGGAATTGGCGGGGGAGCACAACAACGGGTGGAGCCTGCGGTTTAATTGGACTCAACGCCGGACAACTCACCGGGGACGACAGCAATATGTAGGTCAGGCTGAAGACCTTACCTGAATCGCTGAGAGGAGGTGCATGGCCGTCGCCAGTTCGTACTGTGAAGCATCCTGTTAAGTCAGGCAACGAGCGAGACCCGTGCCCACTGTTACCAGCATATCCTCCGGGATGATGGGTACTCTGTGGGGACCGCCGGTGTTAAATCGGAGGAAGGTGCGGGCCACGGTAGGTCAGTATGCCCCGAATTTCCCGGGCTACACGCGGGCTACAATGAATGGGACAATGGGTCCCTCCCCTGAAAAGGGCTGGTAATCTCACAAACCCATCCTTAGTTCGGATCGAGGGCTGTAACTCGCCCTCGTGAAGCTGGAATCCGTAGTAATCGCGTTTCAATATAGCGCGGTGAATACGTCCCTGCTCCTTGCACACACCGCCCGTCAAACCACCCGAGTGAGGTATGGGTGAGGGCACGAACATCGTGTCGTGTTCGAACCTGTGCTTTGCAAGGGGGGTTAAGTCGTAACAAGGTAGCCGTA
>AS000203|CP009528.1|SP00015 Archaea;Euryarchaeota;Methanomicrobia;Methanosarcinales;Methanosarcinaceae;Methanosarcina;barkeri str. Fusaro
-------TACGGCTACCTTGTTACGACTTAACCCCCCTTGCAAAGCACAGGTTCGAACACGACACGATGTTCGTGCCCTCACCCATACCTCACTCGGGTGGTTTGACGGGCGGTGTGTGCAAGGAGCAGGGACGTATTCACCGCGCTATATTGAAACGCGATTACTACGGATTCCAGCTTCACGAGGGCGAGTTACAGCCCTCGATCCGAACTAAGGATGGGTTTGTGAGATTACCAGCCCTTTTCAGGGGAGGGACCCATTGTCCCATTCATTGTAGCCCGCGTGTAGCCCGGGAAATTCGGGGCATACTGACCTACCGTGGCCCGCACCTTCCTCCGATTTAACACCGGCGGTCCCCACAGAGTACCCATCATCCCGGAGGATATGCTGGTAACAGTGGGCACGGGTCTCGCTCGTTGCCTGACTTAACAGGATGCTTCACAGTACGAACTGGCGACGGCCATGCACCTCCTCTCAGCGATTCAGGTAAGGTCTTCAGCCTGACCTACATATTGCTGTCGTCCCCGGTGAGTTGTCCGGCGTTGAGTCCAATTAAACCGCAGGCTCCACCCGTTGTTGTGCTCCCCCGCCAATTCCTTTAAGTTTCAGCCTTGCGGCCGTACTTCCCAGGTGGCTCGCTTCACGGCTTCCCTGCGGCACCAGACACGGTCGCGCCATGCCTGACACCTAGCGAGCATCGTTTACGGCTGGGACTACCCGGGTATCTAATCCGGTTCGTGCCCCCAGCTTTCGTCCCTCACCGTCGAACCCGTTCTGGTAAGACGCCTTCGCCACAGGTGGTCCCACAGGGATTACAAGATTTCACTCCTACCCCTGTAGTACCTCTTACCTCTCCCGGTTCCAAGTCTGGCAGTATCCCCCGAAAGCCTAATAGTTGAGCTATTAGATTTCCCGGAGGACTGACCAAACCGGCTACGGACCCTTTAGACCCAATAATCACGATCACCACTCGGGCCGCCGGTGTTACCGCGGCGGCTGGCACCGGTCTTGCCCGGCCCTTGCTAACAGGTGTAGTTTACACACCTGGACAGCCAGCATATGATGCTAGCACTCGGTGTCCCCTTATCACGGTTTCCCGCATTGTAAAGTTTTCGCGCCTGCTGCGCCCCGTAGGGCCTGGATTCATGTCTCAGAATCCATCTCCGGGCTCTTGCTCTCACAACCCGTACCCGTTGTAGGCTAGTAGGTACATTACACCCACTACTACCTGATAGGCCGCAGACCCATCCTTGGGCGGACGAATCCATTTTACACATAAAGCATTCCAGCATATATGCGTTATCCGGAATTATCCCCAGTTTCCCGGGGTTATGCCGGACCCAAGGGCAGGTTATCCACGTGTTACTGAGCAGTACGCCATGTTCACGAAGAACATATGACTCGCATGGCTTAGGCGAACACCGATAGCAGTAACCTCTGGCAGGATCAACC
>AS000204|CP009520.1|SP00015 Archaea;Euryarchaeota;Methanomicrobia;Methanosarcinales;Methanosarcinaceae;Methanosarcina;barkeri str. Fusaro
GGTTGATCCTGCCAGAGGTTACTGCTATCGGTGTTCGCCTAAGCCATGCGAGTCATATGTTCTTCGTGAACATGGCGTACTGCTCAGTAACACGTGGATAACCTGCCCTTGGGTCCGGCATAACCCCGGGAAACTGGGGATAATTCCGGATAACGCACATATGCTGGAATGCTTTATGCGTAAAATGGATTCGTCTGCCCAAGGATGGGTCTGCGGCCTATCAGGTAGTAGTGGGTGTAATGTACCTACTAGCCTACAACGGGTACGGGTTGTGAGAGCAAGAGCCCGGAGATGGATTCTGAGACATGAATCCAGGCCCTACGGGGCGCAGCAGGCGCGAAAACTTTACAATGCGGGAAACCGTGATAAGGGGACACCGAGTGCTAGCATCATATGCTGGCTGTCCAGGTGTGTAAAATACACCTGTTAGCAAGGGCCGGGCAAGACCGGTGCCAGCCGCCGCGGTAACACCGGCGGCCCGAGTGGTGATCGTGATTATTGGGTCTAAAGGGTCCGTAGCCGGTTTGGTCAGTCCTCCGGGAAATCTGACAGCTCAACTGTTAGGCTTTCGGGGGATACTGCCAGACTTGGAACCGGGAGAGGTAAGAGGTACTACAGGGGTAGGAGTGAAATCTTGTAATCCCTGTGGGACCACCTGTGGCGAAGGCGTCTTACCAGAACGGGTTCGACGGTGAGGGACGAAAGCTGGGGGCACGAACCGGATTAGATACCCGGGTAGTCCCAGCCGTAAACGATGCTCGCTAGGTGTCAGGCATGGCGCGACCGTGTCTGGTGCCGCAGGGAAGCCGTGAAGCGAGCCACCTGGGAAGTACGGCCGCAAGGCTGAAACTTAAAGGAATTGGCGGGGGAGCACAACAACGGGTGGAGCCTGCGGTTTAATTGGACTCAACGCCGGACAACTCACCGGGGACGACAGCAATATGTAGGCCAGGCTGAAGACCTTGCCTGAATCGCTGAGAGGAGGTGCATGGCCGTCGCCAGTTCGTACTGTGAAGCATCCTGTTAAGTCAGGCAACGAGCGAGACCCGTGCCCACTGTTACCAGCATGTCCTCCGGGATGATGGGTACTCTGTGGGGACCGCCGGTGTTAAATCGGAGGAAGGTGCGGGCTACGGTAGGTCAGTATGCCCCGAATTTCCCGGGCTACACGCGGGCTACAATGAATGGGACAATGGGCCCCTCCCCTGAAAAGGGCTGGTAATCTCACAAACCCATCCTTAGTTCGGATCGAGGGCTGTAACTCGCCCTCGTGAAGCTGGAATCCGTAGTAATCGCGTTTCAATATAGCGCGGTGAATACGTCCCTGCTCCTTGCACACACCGCCCGTCAAACCACCCGAGTGAGGTATGGGTGAGGGCACGAACTCTGTGTCGTGTTCGAACCTGTGCTTTGCAAGGGGGGTTAAGTCGTAACAAGGTAGCCGTA
>AS000205|CP000099.1|SP00015 Archaea;Euryarchaeota;Methanomicrobia;Methanosarcinales;Methanosarcinaceae;Methanosarcina;barkeri str. Fusaro
-------TACGGCTACCTTGTTACGACTTAACCCCCCTTGCAAAGCACAGGTTCGAACACGACACGATGTTCGTGCCCTCACCCATACCTCACTCGGGTGGTTTGACGGGCGGTGTGTGCAAGGAGCAGGGACGTATTCACCGCGCTATATTGAAACGCGATTACTACGGATTCCAGCTTCACGAGGGCGAGTTACAGCCCTCGATCCGAACTAAGGATGGGTTTGTGAGATTACCAGCCCTTTTCAGGGGAGGGACCCATTGTCCCATTCATTGTAGCCCGCGTGTAGCCCGGGAAATTCGGGGCATACTGACCTACCGTGGCCCGCACCTTCCTCCGATTTAACACCGGCGGTCCCCACAGAGTACCCATCATCCCGGAGGATATGCTGGTAACAGTGGGCACGGGTCTCGCTCGTTGCCTGACTTAACAGGATGCTTCACAGTACGAACTGGCGACGGCCATGCACCTCCTCTCAGCGATTCAGGTAAGGTCTTCGGCCTGACCTACATATTGCTGTCGTTCCCGGTGAGTTGTCCGGCGTTGAGTCCAATTAAACCGCAGGCTCCACCCGTTGTTGTGCTCCCCCGCCAATTCCTTTAAGTTTCAGCCTTGCGGCCGTACTTCCCAGGTGGCTCGCTTCACGGCTTCCCTGCGGCACCAGACACGGTCGCGCCATGCCTGACACCTAGCGAGCATCGTTTACGGCTGGGACTACCCGGGTATCTAATCCGGTTCGTGCCCCCAGCTTTCGTCCCTCACCGTCGAACCCGTTCTGGTAAGACGCCTTCGCCACAGGTGGTCCCACAGGGATTACAAGATTTCACTCCTACCCCTGTAGTACCTCTTACCTCTCCCGGTTCCAAGTCTGGCAGTATCCCCCGAAAGCCTAATAGTTGAGCTATCAGATTTCCCGGAGGACTGACCAAACCGGCTACGGACCCTTTAGACCCAATAATCACGATCACCACTCGGGCCGCCGGTGTTACCGCGGCGGCTGGCACCGGTCTTGCCCGGCCCTTGCTAACAGGTGTATTTTACACACCTGGACAGCCAGCATATGATGCTAGCACTCGGTGTCCCCTTATCACGGTTTCCCGCATTGTAAAGTTTTCGCGCCTGCTGCGCCCCGTAGGGCCTGGATTCATGTCTCAGAATCCATCTCCGGGCTCTTGCTCTCACAACCCGTACCCGTTGTAGGCTAGTAGGTACATTACACCCACTACTACCTGATAGGCCGCAGACCCATCCTTGGGCAGACGAATCCATTTTACGCATAAAGCATTCCAGCATATGTGCGTTATCCGGTATTATCCCCAGTTTCCCGGGGTTATGCCGGACCCAAGGGCAGGTTATCCACGTGTTACTGAGCAGTACGCCATGTTCACGAAGAACATATAACTCGCATGGCTTAGACGAACACCGATAGCAGTAACCTCTGGCAGGATCAACC
>AS000206|NC_007355.1|SP00015 Archaea;Euryarchaeota;Methanomicrobia;Methanosarcinales;Methanosarcinaceae;Methanosarcina;barkeri str. Fusaro
GGTTGATCCTGCCAGAGGTTACTGCTATCGGTGTTCGTCTAAGCCATGCGAGTTATATGTTCTTCGTGAACATGGCGTACTGCTCAGTAACACGTGGATAACCTGCCCTTGGGTCCGGCATAACCCCGGGAAACTGGGGATAATTCCGGATAACGCACATATGCTGGAATGCTTTATGCGTAAAATGGATTCGTCTGCCCAAGGATGGGTCTGCGGCCTATCAGGTAGTAGTGGGTGTAATGTACCTACTAGCCTACAACGGGTACGGGTTGTGAGAGCAAGAGCCCGGAGATGGATTCTGAGACATGAATCCAGGCCCTACGGGGCGCAGCAGGCGCGAAAACTTTACAATGCGGGAAACCGTGATAAGGGGACACCGAGTGCTAGCATCATATGCTGGCTGTCCAGGTGTGTAAAATACACTTGTTAGCAAGGGCCGGGCAAGACCGGTGCCAGCCGCCGCGGTAACACCGGCGGCCCGAGTGGTGATCGTGATTATTGGGTCTAAAGGGTCCGTAGCCGGTTTGGTCAGTCCTCCGGGAAATCTGATAGCTCAACTATTAGGCTTTCGGGGGATACTGCCAGACTTGGAACCGGGAGAGGTAAGAGGTACTACAGGGGTAGGAGTGAAATCTTGTAATCCCTGTGGGACCACCTGTGGCGAAGGCGTCTTACCAGAACGGGTTCGACGGTGAGGGACGAAAGCTGGGGGCACGAACCGGATTAGATACCCGGGTAGTCCCAGCCGTAAACGATGCTCGCTAGGTGTCAGGCATGGCGCGACCGTGTCTGGTGCCGCAGGGAAGCCGTGAAGCGAGCCACCTGGGAAGTACGGCCGCAAGGCTGAAACTTAAAGGAATTGGCGGGGGAGCACAACAACGGGTGGAGCCTGCGGTTTAATTGGACTCAACGCCGGACAACTCACCGGGAACGACAGCAATATGTAGGTCAGGCCGAAGACCTTACCTGAATCGCTGAGAGGAGGTGCATGGCCGTCGCCAGTTCGTACTGTGAAGCATCCTGTTAAGTCAGGCAACGAGCGAGACCCGTGCCCACTGTTACCAGCATATCCTCCGGGATGATGGGTACTCTGTGGGGACCGCCGGTGTTAAATCGGAGGAAGGTGCGGGCTACGGTAGGTCAGTATGCCCCGAATTTCCCGGGCTACACGCGGGCTACAATGAATGGGACAATGGGCCCCTCCCCTGAAAAGGGCTGGTAATCTCACAAACCCATCCTTAGTTCGGATCGAGGGCTGTAACTCGCCCTCGTGAAGCTGGAATCCGTAGTAATCGCGTTTCAATATAGCGCGGTGAATACGTCCCTGCTCCTTGCACACACCGCCCGTCAAACCACCCGAGTGAGGTATGGGTGAGGGCACGAACATCGTGTCGTGTTCGAACCTGTGCTTTGCAAGGGGGGTTAAGTCGTAACAAGGTAGCCGTA
>AS000207|CP009530.1|SP00015 Archaea;Euryarchaeota;Methanomicrobia;Methanosarcinales;Methanosarcinaceae;Methanosarcina;barkeri str. Fusaro
-------TACGGCTACCTTGTTACGACTTAACCCCCCTTGCAAAGCACAGGTTCGAACACGACACGATGTTCGTGCCCTCACCCATACCTCACTCGGGTGGTTTGACGGGCGGTGTGTGCAAGGAGCAGGGACGTATTCACCGCGCTATATTGAAACGCGATTACTACGGATTCCAGCTTCACGAGGGCGAGTTACAGCCCTCGATCCGAACTAAGGATGGGTTTGTGAGATTACCAGCCCTTTTCAGGGGAGGGACCCATTGTCCCATTCATTGTAGCCCGCGTGTAGCCCGGGAAATTCGGGGCATACTGACCTACCGTGGCCCGCACCTTCCTCCGATTTAACACCGGCGGTCCCCACAGAGTACCCATCATCCCGGAGGATATGCTGGTAACAGTGGGCACGGGTCTCGCTCGTTGCCTGACTTAACAGGATGCTTCACAGTACGAACTGGCGACGGCCATGCACCTCCTCTCAGCGATTCAGGTAAGGTCTTCAGCCTGACCTACATATTGCTGTCGTCCCCGGTGAGTTGTCCGGCGTTGAGTCCAATTAAACCGCAGGCTCCACCCGTTGTTGTGCTCCCCCGCCAATTCCTTTAAGTTTCAGCCTTGCGGCCGTACTTCCCAGGTGGCTCGCTTCACGGCTTCCCTGCGGCACCAGACACGGTCGCGCCATGCCTGACACCTAGCGAGCATCGTTTACGGCTGGGACTACCCGGGTATCTAATCCGGTTCGTGCCCCCAGCTTTCGTCCCTCACCGTCGAACCCGTTCTGGTAAGACGCCTTCGCCACAGGTGGTCCCACAGGGATTACAAGATTTCACTCCTACCCCTGTAGTACCTCTTACCTCTCCCGGTTCCAAGTCTGGCAGTATCCCCCGAAAGCCTAATAGTTGAGCTATCAGATTTCCCGGAGGACTGACCAAACCGGCTACGGACCCTTTAGACCCAATAATCACGATCACCACTCGGGCCGCCGGTGTTACCGCGGCGGCTGGCACCGGTCTTGCCCGGCCCTTGCTAACAGGTGTAGTTTACACACCTGGACAGCCAGCATATGATGCTAGCACTCGGTGTCCCCTTATCACGGTTTCCCGCATTGTAAAGTTTTCGCGCCTGCTGCGCCCCGTAGGGCCTGGATTCATGTCTCAGAATCCATCTCCGGGCTCTTGCTCTCACAACCCGTACCCGTTGTAGGCTAGTAGGTACATTACACCCACTACTACCTGATAGGCCGCAGACCCATCCTTGGGCGGACGAATCCATTTTACGCATAAAGCATTCCAGCATATATGCGTTATCCGGAATTATCCCCAGTTTCCCGGGGTTATGCCAGACCCAAGGGCAGGTTATCCACGTGTTACTGAGCAGTACGCCATGTTCACGAAGAACATATGACTCGCATGGCTTAGGCGAACACCGATAGCAGTAACCTCTGGCAGGATCAACC
>AS000208|CP009526.1|SP00015 Archaea;Euryarchaeota;Methanomicrobia;Methanosarcinales;Methanosarcinaceae;Methanosarcina;barkeri str. Fusaro
-------TACGGCTACCTTGTTACGACTTAACCCCCCTTGCAAAGCACAGGTTCGAACACGACACGATGTTCGTGCCCTCACCCATACCTCACTCGGGTGGTTTGACGGGCGGTGTGTGCAAGGAGCAGGGACGTATTCACCGCGCTATATTGAAACGCGATTACTACGGATTCCAGCTTCACGAGGGCGAGTTACAGCCCTCGATCCGAACTAAGGATGGGTTTGTGAGATTACCAGCCCTTTTCAGGGGAGGGGCCCATTGTCCCATTCATTGTAGCCCGCGTGTAGCCCGGGAAATTCGGGGCATACTGACCTACCGTAGCCCGCACCTTCCTCCGATTTAACACCGGCGGTCCCCACAGAGTACCCATCATCCCGGAGGATATGCTGGTAACAGTGGGCACGGGTCTCGCTCGTTGCCTGACTTAACAGGATGCTTCACAGTACGAACTGGCGACGGCCATGCACCTCCTCTCAGCGATTCAGGTAAGGTCTTCGGCCTGACCTACATATTGCTGTCGTTCCCGGTGAGTTGTCCGGCGTTGAGTCCAATTAAACCGCAGGCTCCACCCGTTGTTGTGCTCCCCCGCCAATTCCTTTAAGTTTCAGCCTTGCGGCCGTACTTCCCAGGTGGCTCGCTTCACGGCTTCCCTGCGGCACCAGACACGGTCGCGCCATGCCTGACACCTAGCGAGCATCGTTTACGGCTGGGACTACCCGGGTATCTAATCCGGTTCGTGCCCCCAGCTTTCGTCCCTCACCGTCGAACCCGTTCTGGTAAGACGCCTTCGCCACAGGTGGTCCCACAGGGATTACAAGATTTCACTCCTACCCCTGTAGTACCTCTTACCTCTCCCGGTTCCAAGTCTGGCAGTATCCCCCGAAAGCCTAATAGTTGAGCTATCAGATTTCCCGGAGGACTGACCAAACCGGCTACGGACCCTTTAGACCCAATAATCACGATCACCACTCGGGCCGCCGGTGTTACCGCGGCGGCTGGCACCGGTCTTGCCCGGCCCTTGCTAACAAGTGTATTTTACACACCTGGACAGCCAGCATATGATGCTAGCACTCGGTGTCCCCTTATCACGGTTTCCCGCATTGTAAAGTTTTCGCGCCTGCTGCGCCCCGTAGGGCCTGGATTCATGTCTCAGAATCCATCTCCGGGCTCTTGCTCTCACAACCCGTACCCGTTGTAGGCTAGTAGGTACATTACACCCACTACTACCTGATAGGCCGCAGACCCATCCTTGGGCAGACGAATCCATTTTACGCATAAAGCATTCCAGCATATGTGCGTTATCCGGAATTATCCCCAGTTTCCCGGGGTTATGCCGGACCCAAGGGCAGGTTATCCACGTGTTACTGAGCAGTACGCCATGTTCACGAAGAACATATAACTCGCATGGCTTAGACGAACACCGATAGCAGTAACCTCTGGCAGGATCAACC
>AS000209|CP008746.1|SP00015 Archaea;Euryarchaeota;Methanomicrobia;Methanosarcinales;Methanosarcinaceae;Methanosarcina;barkeri str. Fusaro
-------TACGGCTACCTTGTTACGACTTAACCCCCCTTGCAAAGCACAGGTTCGAACACGACACGATGTTCGTGCCCTCACCCATACCTCACTCGGGTGGTTTGACGGGCGGTGTGTGCAAGGAGCAGGGACGTATTCACCGCGCTATATTGAAACGCGATTACTACGGATTCCAGCTTCATTATTGGCGAGTTACAGCCCTCGATCCGAACTAAGGATGGGTTTGTGAGATTACCAGCCCTTTTCAGGGGAGGGACCCATTGTCCCATTCATTGTAGCCCGCGTGTAGCCCGGGAAATTCGGGGCATACTGACCTACCGTGGCCCGCACCTTCCTCCGATTTAACACCGGCGGTCCCCACAGAGTACCCATCATCCCGGAGGATATGCTGGTAACAGTGGGCACGGGTCTCGCTCGTTGCCTGACTTAACAGGATGCTTCACAGTACGAACTGGCGACGGCCATGCACCTCCTCTCAGCGATTCAGGTAAGGTCTTCAGCCTGACCTACATATTGCTGTCGTCCCCGGTGAGTTGTCCGGCGTTGAGTCCAATTAAACCGCAGGCTCCACCCGTTGTTGTGCTCCCCCGCCAATTCCTTTAAGTTTCAGCCTTGCGGCCGTACTTCCCAGGTGGCTCGCTTCACGGCTTCCCTGCGGCACCAGACACGGTCGCGCCATGCCTGACACCTAGCGAGCATCGTTTACGGCTGGGACTACCCGGGTATCTAATCCGGTTCGTGCCCCCAGCTTTCGTCCCTCACCGTCGAACCCGTTCTGGTAAGACGCCTTCGCCACAGGTGGTCCCACAGGGATTACAAGATTTCACTCCTACCCCTGTAGTACCTCTTACCTCTCCCGGTTCCAAGTCTGGCAGTATCCCCCGAAAGCCTAATAGTTGAGCTATCAGATTTCCCGGAGGACTGACCAAACCGGCTACGGACCCTTTAGACCCAATAATCACGATCACCACTCGGGCCGCCGGTGTTACCGCGGCGGCTGGCACCGGTCTTGCCCGGCCCTTGCTAACAGGTGTAGTTTACACACCTGGACAGCCAGCATATGATGCTAGCACTCGGTGTCCCCTTATCACGGTTTCCCGCATTGTAAAGTTTTCGCGCCTGCTGCGCCCCGTAGGGCCTGGATTCATGTCTCAGAATCCATCTCCGGGCTCTTGCTCTCACAACCCGTACCCGTTGTAGGCTAGTAGGTACATTACACCCACTACTACCTGATAGGCCGCAGACCCATCCTTGGGCGGACGAATCCATTTTACGCATAAAGCATTCCAGCATATATGCGTTATCCGGAATTATCCCCAGTTTCCCGGGGTTATGCCAGACCCAAGGGCAGGTTATCCACGTGTTACTGAGCAGTACGCCATGTTCACGAAGAACATATGACTCGCATGGCTTAGGCGAACACCGATAGCAGTAACCTCTGGCAGGATCAACC
>AS000210|CP009530.1|SP00015 Archaea;Euryarchaeota;Methanomicrobia;Methanosarcinales;Methanosarcinaceae;Methanosarcina;barkeri str. Fusaro
-------TACGGCTACCTTGTTACGACTTAACCCCCCTTGCAAAGCACAGGTTCGAACACGACACGATGTTCGTGCCCTCACCCATACCTCACTCGGGTGGTTTGACGGGCGGTGTGTGCAAGGAGCAGGGACGTATTCACCGCGCTATATTGAAACGCGATTACTACGGATTCCAGCTTCACGAGGGCGAGTTACAGCCCTCGATCCGAACTAAGGATGGGTTTGTGAGATTACCAGCCCTTTTCAGGGGAGGGACCCATTGTCCCATTCATTGTAGCCCGCGTGTAGCCCGGGAAATTCGGGGCATACTGACCTACCGTGGCCCGCACCTTCCTCCGATTTAACACCGGCGGTCCCCACAGAGTACCCATCATCCCGGAGGATATGCTGGTAACAGTGGGCACGGGTCTCGCTCGTTGCCTGACTTAACAGGATGCTTCACAGTACGAACTGGCGACGGCCATGCACCTCCTCTCAGCGATTCAGGTAAGGTCTTCAGCCTGACCTACATATTGCTGTCGTCCCCGGTGAGTTGTCCGGCGTTGAGTCCAATTAAACCGCAGGCTCCACCCGTTGTTGTGCTCCCCCGCCAATTCCTTTAAGTTTCAGCCTTGCGGCCGTACTTCCCAGGTGGCTCGCTTCACGGCTTCCCTGCGGCACCAGACACGGTCGCGCCATGCCTGACACCTAGCGAGCATCGTTTACGGCTGGGACTACCCGGGTATCTAATCCGGTTCGTGCCCCCAGCTTTCGTCCCTCACCGTCGAACCCGTTCTGGTAAGACGCCTTCGCCACAGGTGGTCCCACAGGGATTACAAGATTTCACTCCTACCCCTGTAGTACCTCTTACCTCTCCCGGTTCCAAGTCTGGCAGTATCCCCCGAAAGCCTAATAGTTGAGCTATCAGATTTCCCGGAGGACTGACCAAACCGGCTACGGACCCTTTAGACCCAATAATCACGATCACCACTCGGGCCGCCGGTGTTACCGCGGCGGCTGGCACCGGTCTTGCCCGGCCCTTGCTAACAGGTGTAGTTTACACACCTGGACAGCCAGCATATGATGCTAGCACTCGGTGTCCCCTTATCACGGTTTCCCGCATTGTAAAGTTTTCGCGCCTGCTGCGCCCCGTAGGGCCTGGATTCATGTCTCAGAATCCATCTCCGGGCTCTTGCTCTCACAACCCGTACCCGTTGTAGGCTAGTAGGTACATTACACCCACTACTACCTGATAGGCCGCAGACCCATCCTTGGGCGGACGAATCCATTTTACACATAAAGCATTCCAGCATATATGCGTTATCCGGAATTATCCCCAGTTTCCCGGGGTTATGCCGGACCCAAGGGCAGGTTATCCACGTGTTACTGAGCAGTACGCCATGTTCACGAAGAACATATGACTCGCATGGCTTAGGCGAACACCGATAGCAGTAACCTCTGGCAGGATCAACC
>AS000211|CP009517.1|SP00015 Archaea;Euryarchaeota;Methanomicrobia;Methanosarcinales;Methanosarcinaceae;Methanosarcina;barkeri str. Fusaro
-------TACGGCTACCTTGTTACGACTTAACCCCCCTTGCAAAGCACAGGTTCGAACACGACACGAAGTTCGTGCCCTCACCCATACCTCACTCGGGTGGTTTGACGGGCGGTGTGTGCAAGGAGCAGGGACGTATTCACCGCGCTATATTGAAACGCGATTACTACGGATTCCAGCTTCACGAGGGCGAGTTACAGCCCTCGATCCGAACTAAGGATGGGTTTGTGAGATTACCAGCCCTTTTCAGGGGAGGGACCCATTGTCCCATTCATTGTAGCCCGCGTGTAGCCCGGGAAATTCGGGGCATACTGACCTACCGTGGCCCGCACCTTCCTCCGATTTAACACCGGCGGTCCCCACAGAGTACCCATCATCCCGGAGGATATGCTGGTAACAGTGGGCACGGGTCTCGCTCGTTGCCTGACTTAACAGGATGCTTCACAGTACGAACTGGCGACGGCCATGCACCTCCTCTCAGCGATTCAGGCAAGGTCTTCAGCCTGGCCTACATTTTGCTGTCGTCCCCGGTGAGTTGTCCGGCGTTGAGTCCAATTAAACCGCAGGCTCCACCCGTTGTTGTGCTCCCCCGCCAATTCCTTTAAGTTTCAGCCTTGCGGCCGTACTTCCCAGGTGGCTCGCTTCACGGCTTCCCTGCGGCACCAGACACGGTCGCGCCATGCCTGACACCTAGCGAGCATCGTTTACGGCTGGGACTACCCGGGTATCTAATCCGGTTCGTGCCCCCAGCTTTCGTCCCTCACCGTCGAACCCGTTCTGGTAAGACGCCTTCGCCACAGGTGGTCCCACAGGGATTACAAGATTTCACTCCTACCCCTGTAGTACCTCTTACCTCTCCCGGTTCCAAGTCTGGCAGTATCCCCCGAAAGCCTAATAGTTGAGCTATCAGATTTCCCGGAGGACTGACCAAACCGGCTACGGACCCTTTAGACCCAATAATCACGATCACCACTCGGGCCGCCGGTGTTACCGCGGCGGCTGGCACCGGTCTTGCCCGGCCCTTGCTAACAGGTGTATTTTACACACCTGGACAGCCAGCGTATGACGCTGGCACTCGGTGTCCCCTTATCACGGTTTCCCGCATTGTAAAGTTTTCGCGCCTGCTGCGCCCCGTAGGGCCTGGATTCATGTCTCAGAATCCATCTCCGGGCTCTTGCTCTCACAACCCGTACCCGTTGTTGGCTAGTAGGTACATTACACCCACTACTACCTGATAGGCCGCAGACCCATCCTTGGGCAGACGAATCCATTTTACGCATAAAGCATTCCAGCATATGTGCGTTATCCGGAATTATCTCCAGTTTCCCGGGGTTATGCCGGACCCAAGGGCAGGTTATCCACGTGTTACTGAGCAGTACGCCATGTTCACGAAGAACATATGACTCGCATGGCTTAGGCGAACACCGATAGCAGTAACCTCTGGCAGGATCAACC
>AS000212|NR_113497.1|SP00016 Archaea;Euryarchaeota;Halobacteria;Halobacteriales;Haloarculaceae;Natronomonas;pharaonis DSM 2160
ATTCCGGTTGATCCTGCCGGAGGCCATTGCTATCGGTGTCCGATTTAGCCATGCGAGTTGTACGTTTACCGTAGCAAACTGCTCAGTAACACGTGGCCAAACTGCCCTATGGACCGGAATAACCTCGGGAAACTGAGGCTAATTCCGGATACCACATTCATCCTGGAATTGGAGAATGTGCGAAATGCTCCGGCGCCATAGGATGTGGCTGCGGCCGATTAGGTAGACGGTGGGGTAACGGCCCACCGTGCCGATAATCGGTACGGGTCATGAGAGTGAGAGCCCGGAGACGGACTCTGAGACACGAGTCCGGGCCCTACGGGGCGCAGCAGGCGCGAAACCTTTACACTGCACGACAGTGCGATAGGGGGACACCGAGTGCGAGGGCATAGAGCCCTCGCTTTTCTGAACCGTAAGGAGGTTCAGGAACAAGGGCTGGGCAAGACCGGTGCCAGCCGCCGCGGTAACACCGGCAGCCCAAGTGATGGCCGATATTATTGGGCCTAAAGCGTCCGTAGCTGGCCGTGCAAGTTCGTCGGGAAATCCACTCGCTTAACGAGTGGGCGTCCGGCGAAAACTGCTCGGCTTGGGACCGGAAGATCCAAGGGGTACGTCCGGGGTAGGAGTGAAATCCCGTAATCCTGGACGGACCACCGATGGCGAAAGCACCTTGGAAGGACGGATCCGACAGTGAGGGACGAAAGCTAGGGTCTCGAACCGGATTAGATACCCGGGTAGTCCTAGCCGTAAACGATGCTCGCTAGGTGTGGCGCAGGCTACGAGCCTGCGCTGTGCCGTAGGGAAGCCGTGAAGCGAGCCGCCTGGGAAGTACGTCTGCAAGGATGAAACTTAAAGGAATTGGCGGGGGAGCACTACAACCGGAGGAGCCTGCGGTTTAATTGGACTCAACGCCGGACATCTCACCAGCTCCGACAGCAGTAATGACGGTCAGGTTGATGACCTTACCCGACGCTGCTGAGAGGAGGTGCATGGCCGCCGTCAGCTCGTACCGTGAGGCGTCCTGTTAAGTCAGGCAACGAGCGAGACCCGCACCTCTAGTTGCCAGCAGCATCTTGCGATGGCTGGGTACACTAGGGGGACTGCCGTCGCTAAGACGGAGGAAGGAACGGGCAACGGTAGGTCAGTATGCCCCGAATGAGCTGGGCTACACGCGGGCTACAATGGCCAAGACAGTGGGATGCGACACCGAGAGGTGAAGCTAATCTCCTAAACTTGGTCGTAGTTCGGATTGCGGACTGAAACCCGTCCGCATGAAGCTGGATTCGGTAGTAATCGCGTGTCAGAAGCGCGCGGTGAATACGTCCCTGCTCCTTGCACACACCGCCCGTCAAAGCACCCGAGTGGGGTCCGGATGAGGCCTGGCTACCAGGTCGAATCTGGGCTCCGCAAGGGGGCTTAAGTCGTAACAAGGTAGCCGTAGGGGAATCTGCGGCTGGATCACCTCCT
>AS000213|NR_115656.1|SP00016 Archaea;Euryarchaeota;Halobacteria;Halobacteriales;Haloarculaceae;Natronomonas;pharaonis DSM 2160
ATTCCGGTTGATCCTGCCGGAGGCCATTGCTATCGGTGTCCGATTTAGCCATGCGAGTTGTACGTTTACCGTAGCAAACTGCTCAGTAACACGTGGCCAAACTGCCCTATGGACCGGAATAACCTCGGGAAACTGAGGCTAATTCCGGATACCACATTCATCCTGGAATTGGAGAATGTGCGAAATGCTCCGGCGCCATAGGATGTGGCTGCGGCCGATTAGGTAGACGGTGGGGTAACGGCCCACCGTGCCGATAATCGGTACGGGTCATGAGAGTGAGAGCCCGGAGACGGACTCTGAGACACGAGTCCGGGCCCTACGGGGCGCAGCAGGCGCGAAACCTTTACACTGCACGACAGTGCGATAGGGGGACACCGAGTCCGAGGGCATAGAGCCCTCGCTTTTCTGAACCGTAAGGAGGTTCAGGAACAAGGGCTGGGCAAGACCGGTGCCAGCCGCCGCGGTAACACCGGCAGCCCAAGTGATGGCCGATATTATTGGGCCTAAAGCGTCCGTAGCTGGCCGTGCAAGTTCGTCGGGAAATCCACTCGCTTAACGAGTGGGCGTCCGGCGAAAACTGCTCGGCTTGGGACCGGAAGATCCAAGGGGTACGTCCGGGGTAGGAGTGAAATCCCGTAATCCTGGACGGACCACCGATGGCGAAAGCACCTTGGAAGGACGGATCCGACAGTGAGGGACGAAAGCTAGGGTCTCGAACCGGATTAGATACCCGGGTAGTCCTAGCCGTAAACGATGCTCGCTAGGTGTGGCGCAGGCTACGAGCCTGCGTTGTGCCGTAGGAAGCCGTGAAGCGAGCCGCCTGGGAAGTACGTCTGCAAGGATGAAACTTAAAGGAATTGGCGGGGGAGCACTACAACCGGAGGAGCCTGCGGTTTAATTGGACTCAACGCCGGACATCTCACCAGCTCCGACAGCAGTAATGACGGTCAGGTTGATGACCTTACCCGACGCTGCTGAGAGGAGGTGCATGGCCGCCGTCAGCTCGTACCGTGAGGCGTCCTGTTAAGTCAGGCAACGAGCGAGACCCGCACCTCTAGTTGCCAGCAGCATCTTGCGATGGCTGGGTACACTAGGGGGACTGCCGTCGCTAAGACGGAGGAAGGAACGGGCAACGGTAGGTCAGTATGCCCCGAATGAGCTGGGCTACACGCGGGCTACAATGGCCAAGACAGTGGGATGCGACACCGAGAGGTGAAGCTAATCTCCTAAACTTGGTCGTAGTTCGGATTGCGGACTGAAACCCGTCCGCATGAAGCTGGATTCGGTAGTAATCGCGTGTCAGAAGCGCGCGGTGAATACGTCCCTGCTCCTTGCACACACCGCCCGTCAAAGCACCCGAGTGGGGTCCGGATGAGGCCTGGCTACCAGGTCGAATCTGGGTCCGCAAGGGGGCTTAAGTCGTAACAAGGTAGCCGTAGGGGAATCTGCGGCTGGATCACCTCCT
>AS000214|CR936257.1|SP00016 Archaea;Euryarchaeota;Halobacteria;Halobacteriales;Haloarculaceae;Natronomonas;pharaonis DSM 2160
TACGGCTACCTTGTTACGACTTAAGCCCCCTTGCGGAGCCCAGATTCGACCTGGTAGCCAGGCCTCATCCGGACCCCACTCGGGTGCTTTGACGGGCGGTGTGTGCAAGGAGCAGGGACGTATTCACCGCGCGCTTCTGACACGCGATTACTACCGAATCCAGCTTCATGCGGACGGGTTTCAGTCCGCAATCCGAACTACGACCAAGTTTAGGAGATTAGCTTCACCTCTCGGTGTCGCATCCCACTGTCTTGGCCATTGTAGCCCGCGTGTAGCCCAGCTCATTCGGGGCATACTGACCTACCGTTGCCCGTTCCTTCCTCCGTCTTAGCGACGGCAGTCCCCCTAGTGTACCCAGCCATCGCAAGATGCTGCTGGCAACTAGAGGTGCGGGTCTCGCTCGTTGCCTGACTTAACAGGACGCCTCACGGTACGAGCTGACGGCGGCCATGCACCTCCTCTCAGCAGCGTCGGGTAAGGTCATCAACCTGACCGTCATTACTGCTGTCGGAGCTGGTGAGATGTCCGGCGTTGAGTCCAATTAAACCGCAGGCTCCTCCGGTTGTAGTGCTCCCCCGCCAATTCCTTTAAGTTTCATCCTTGCAGACGTACTTCCCAGGCGGCTCGCTTCACGGCTTCCCTACGGCACAGCGCAGGCTCGTAGCCTGCGCCACACCTAGCGAGCATCGTTTACGGCTAGGACTACCCGGGTATCTAATCCGGTTCGAGACCCTAGCTTTCGTCCCTCACTGTCGGATCCGTCCTTCCAAGGTGCTTTCGCCATCGGTGGTCCGTCCAGGATTACGGGATTTCACTCCTACCCCGGACGTACCCCTTGGATCTTCCGGTCCCAAGCCGAGCAGTTTTCGCCGGACGCCCACTCGTTAAGCGAGTGGATTTCCCGACGAACTTGCACGGCCAGCTACGGACGCTTTAGGCCCAATAATATCGGCCATCACTTGGGCTGCCGGTGTTACCGCGGCGGCTGGCACCGGTCTTGCCCAGCCCTTGTTCCTGAACCTCCTTACGGTTCAGAAAAGCGAGGGCTCTATGCCCTCGCACTCGGTGTCCCCCTATCGCACTGTCGTGCAGTGTAAAGGTTTCGCGCCTGCTGCGCCCCGTAGGGCCCGGACTCGTGTCTCAGAGTCCGTCTCCGGGCTCTCACTCTCATGACCCGTACCGATTATCGGCACGGTGGGCCGTTACCCCACCGTCTACCTAATCGGCCGCAGCCACATCCTATGGCGCCGGAGCATTTCGCACATTCTCCAATTCCAGGATGAATGTGGTATCCGGAATTAGCCTCAGTTTCCCGAGGTTATTCCGGTCCATAGGGCAGTTTGGCCACGTGTTACTGAGCAGTTTGCTACGGTAAACGTACAACTCGCATGGCTAAATCGGACACCGATAGCAATGGCCTCCGGCAGGATCAACC
>AS000215|NR_074179.1|SP00016 Archaea;Euryarchaeota;Halobacteria;Halobacteriales;Haloarculaceae;Natronomonas;pharaonis DSM 2160
-TTCCGGTTGATCCTGCCGGAGGCCATTGCTATCGGTGTCCGATTTAGCCATGCGAGTTGTACGTTTACCGTAGCAAACTGCTCAGTAACACGTGGCCAAACTGCCCTATGGACCGGAATAACCTCGGGAAACTGAGGCTAATTCCGGATACCACATTCATCCTGGAATTGGAGAATGTGCGAAATGCTCCGGCGCCATAGGATGTGGCTGCGGCCGATTAGGTAGACGGTGGGGTAACGGCCCACCGTGCCGATAATCGGTACGGGTCATGAGAGTGAGAGCCCGGAGACGGACTCTGAGACACGAGTCCGGGCCCTACGGGGCGCAGCAGGCGCGAAACCTTTACACTGCACGACAGTGCGATAGGGGGACACCGAGTGCGAGGGCATAGAGCCCTCGCTTTTCTGAACCGTAAGGAGGTTCAGGAACAAGGGCTGGGCAAGACCGGTGCCAGCCGCCGCGGTAACACCGGCAGCCCAAGTGATGGCCGATATTATTGGGCCTAAAGCGTCCGTAGCTGGCCGTGCAAGTTCGTCGGGAAATCCACTCGCTTAACGAGTGGGCGTCCGGCGAAAACTGCTCGGCTTGGGACCGGAAGATCCAAGGGGTACGTCCGGGGTAGGAGTGAAATCCCGTAATCCTGGACGGACCACCGATGGCGAAAGCACCTTGGAAGGACGGATCCGACAGTGAGGGACGAAAGCTAGGGTCTCGAACCGGATTAGATACCCGGGTAGTCCTAGCCGTAAACGATGCTCGCTAGGTGTGGCGCAGGCTACGAGCCTGCGCTGTGCCGTAGGGAAGCCGTGAAGCGAGCCGCCTGGGAAGTACGTCTGCAAGGATGAAACTTAAAGGAATTGGCGGGGGAGCACTACAACCGGAGGAGCCTGCGGTTTAATTGGACTCAACGCCGGACATCTCACCAGCTCCGACAGCAGTAATGACGGTCAGGTTGATGACCTTACCCGACGCTGCTGAGAGGAGGTGCATGGCCGCCGTCAGCTCGTACCGTGAGGCGTCCTGTTAAGTCAGGCAACGAGCGAGACCCGCACCTCTAGTTGCCAGCAGCATCTTGCGATGGCTGGGTACACTAGGGGGACTGCCGTCGCTAAGACGGAGGAAGGAACGGGCAACGGTAGGTCAGTATGCCCCGAATGAGCTGGGCTACACGCGGGCTACAATGGCCAAGACAGTGGGATGCGACACCGAGAGGTGAAGCTAATCTCCTAAACTTGGTCGTAGTTCGGATTGCGGACTGAAACCCGTCCGCATGAAGCTGGATTCGGTAGTAATCGCGTGTCAGAAGCGCGCGGTGAATACGTCCCTGCTCCTTGCACACACCGCCCGTCAAAGCACCCGAGTGGGGTCCGGATGAGGCCTGGCTACCAGGTCGAATCTGGGCTCCGCAAGGGGGCTTAAGTCGTAACAAGGTAGCCGTAGGGGAATCTGCGGCTGGATCACCTCCT
>AS000216|NC_007426.1|SP00016 Archaea;Euryarchaeota;Halobacteria;Halobacteriales;Haloarculaceae;Natronomonas;pharaonis DSM 2160
--------GGTTGATCCTGCCGGAGGCCATTGCTATCGGTGTCCGATTTAGCCATGCGAGTTGTACGTTTACCGTAGCAAACTGCTCAGTAACACGTGGCCAAACTGCCCTATGGACCGGAATAACCTCGGGAAACTGAGGCTAATTCCGGATACCACATTCATCCTGGAATTGGAGAATGTGCGAAATGCTCCGGCGCCATAGGATGTGGCTGCGGCCGATTAGGTAGACGGTGGGGTAACGGCCCACCGTGCCGATAATCGGTACGGGTCATGAGAGTGAGAGCCCGGAGACGGACTCTGAGACACGAGTCCGGGCCCTACGGGGCGCAGCAGGCGCGAAACCTTTACACTGCACGACAGTGCGATAGGGGGACACCGAGTGCGAGGGCATAGAGCCCTCGCTTTTCTGAACCGTAAGGAGGTTCAGGAACAAGGGCTGGGCAAGACCGGTGCCAGCCGCCGCGGTAACACCGGCAGCCCAAGTGATGGCCGATATTATTGGGCCTAAAGCGTCCGTAGCTGGCCGTGCAAGTTCGTCGGGAAATCCACTCGCTTAACGAGTGGGCGTCCGGCGAAAACTGCTCGGCTTGGGACCGGAAGATCCAAGGGGTACGTCCGGGGTAGGAGTGAAATCCCGTAATCCTGGACGGACCACCGATGGCGAAAGCACCTTGGAAGGACGGATCCGACAGTGAGGGACGAAAGCTAGGGTCTCGAACCGGATTAGATACCCGGGTAGTCCTAGCCGTAAACGATGCTCGCTAGGTGTGGCGCAGGCTACGAGCCTGCGCTGTGCCGTAGGGAAGCCGTGAAGCGAGCCGCCTGGGAAGTACGTCTGCAAGGATGAAACTTAAAGGAATTGGCGGGGGAGCACTACAACCGGAGGAGCCTGCGGTTTAATTGGACTCAACGCCGGACATCTCACCAGCTCCGACAGCAGTAATGACGGTCAGGTTGATGACCTTACCCGACGCTGCTGAGAGGAGGTGCATGGCCGCCGTCAGCTCGTACCGTGAGGCGTCCTGTTAAGTCAGGCAACGAGCGAGACCCGCACCTCTAGTTGCCAGCAGCATCTTGCGATGGCTGGGTACACTAGGGGGACTGCCGTCGCTAAGACGGAGGAAGGAACGGGCAACGGTAGGTCAGTATGCCCCGAATGAGCTGGGCTACACGCGGGCTACAATGGCCAAGACAGTGGGATGCGACACCGAGAGGTGAAGCTAATCTCCTAAACTTGGTCGTAGTTCGGATTGCGGACTGAAACCCGTCCGCATGAAGCTGGATTCGGTAGTAATCGCGTGTCAGAAGCGCGCGGTGAATACGTCCCTGCTCCTTGCACACACCGCCCGTCAAAGCACCCGAGTGGGGTCCGGATGAGGCCTGGCTACCAGGTCGAATCTGGGCTCCGCAAGGGGGCTTAAGTCGTAACAAGGTAGCCGTA
>AS000217|NC_007681.1|SP00017 Archaea;Euryarchaeota;Methanobacteria;Methanobacteriales;Methanobacteriaceae;Methanosphaera;stadtmanae DSM 3091
GTTTGATCCTGGCGGAAGCTACTGCTATTGGGATTCGATTAAGCCATGCAAGTCGAATGAACCTAGTTCATGGCATACGGCTCAGTAACACGTGGATAACTTACCCTTAGGACCGGGATAACTTTGGGAAACTGAAGATAATACTGGATATTAGGTTATGCCTGGAATGGTTTACCTTTGAAATGTATTTTTCGCCTAAGGATAGATCTGCGGCTGATTAGGTCGTTGGTGGGGTAATGGCCCACCAAGCCGATGATCGGTACGGGTTGTGAGAGCAAGAGCCCGGAGATGGAACCTGAGACAAGGTTCCAGACCCTACGGGGTGCAGCAGGCGCGAAACCTCCGCAATGTACGCAAGTGCGACGGGGGGATCCCAAGTGTTATTCTTAACAGAATAACTTTTCATTAGTGTAAAAAGCTTTTAGAATAAGAGCTGGGCAAGACCGGTGCCAGCCGCCGCGGTAACACCGGCAGCTCAAGTGGTAGCTGTTTTTATTGGGCCTAAAGCGTTCGTAGCCGGTTTGATAAGTCTTTGGTGAAAGCTTGTAGCTTAACTATAAGAATTGCTGAAGATACTGTCAGACTTGAAGTCGGGAGAGGTTAGAGGTACTACCGGGGTAGGGGTGAAATCCTATAATCCTGGGAGGACCACCTGTGGCGAAGGCGTCTAACTGGAACGATCTTGACGGTGAGTAACGAAAGCCAGGGGCGCGAACCGGATTAGATACCCGGGTAGTCCTGGCCGTAAACGATGTGGACTTGGTGTTGGAATGGCCTCGAGTTGTTCCGGTGCCGAAGGGAAGCTGTTAAGTCCACCGCCTGGGAAGTACGGTCGCAAGACTGAAACTTAAAGGAATTGGCGGGGGAGCACCACAACGCGTGGAGCCTGCGGTTTAATTGGATTCAACGCCGGACATCTCACCAGGAGCGACAGCAGAATGATAATCAGGTTGATGACCTTATTTGACTAGCTGAGAGGAGGTGCATGGCCGCCGTCAGCTCGTACTGTGAAGCGTCCTGTTAAGTCAGGCAACGAGCGAGACCCACGCCCTTAGTTACCAACACAATCTCTGGATTGGTGGGCACACTAGGGGGACCGCCAGTGATAAACTGGAGGAAGGAGTGGACGACGGTAGGTCCGTATGCCCCGAATCTCCTGGGCTACACGCGGGCTACAATGGCTATGGCAATGGGTTTCTGCACTGAAAAGTGATGGTAATCTCCTAAACATAGTCTTAGTTCGGATTGAGGGCTGTAACTCGCCCTCATGAAGCTGGAATGCGTAGTAATCGCATGTCACAACCGTGCGGTGAATACGTCCCTGCTCCTTGCACACACCGCCCGTCACACCACCCAAAAAGGGTTTGGATGAGGCCATAATTTTCAAATGTTATTGTCGAATCTAGGTTTTTTGAGGAGGGTGAAGTCGTAACAAGGTAGCCGTA
>AS000218|LR698975.1|SP00017 Archaea;Euryarchaeota;Methanobacteria;Methanobacteriales;Methanobacteriaceae;Methanosphaera;stadtmanae DSM 3091
GACTTCACCCTCCTCAAAAAACCTAGATTCGACAATAACATTTGAAAATTATGGCCTCATCCAAACCCTTTTTGGGTGGTGTGACGGGCGGTGTGTGCAAGGAGCAGGGACGTATTCACCGCACGGTTGTGACATGCGATTACTACGCATTCCAGCTTCATGAGGGCGAGTTACAGCCCTCAATCCGAACTAAGACTATGTTTAGGAGATTACCATCACTTTTCAGTGCAGAAACCCATTGCCATAGCCATTGTAGCCCGCGTGTAGCCCAGGAGATTCGGGGCATACGGACCTACCGTCGTCCACTCCTTCCTCCAGTTTATCACTGGCGGTCCCCCTAGTGTGCCCACCAATCCAGAGATTGTGTTGGTAACTAAGGGCGTGGGTCTCGCTCGTTGCCTGACTTAACAGGACGCTTCACAGTACGAGCTGACGGCGGCCATGCACCTCCTCTCAGCTAGTCAAATAAGGTCATCAACCTGATTATCATTCTGCTGTCGCTCCTGGTGAGATGTCCGGCGTTGAATCCAATTAAACCGCAGGCTCCACGCGTTGTGGTGCTCCCCCGCCAATTCCTTTAAGTTTCAGTCTTGCGACCGTACTTCCCAGGCGGTGGACTTAACAGCTTCCCTTCGGCACCGGAACAACTCGAGGCCATTCCAACACCAAGTCCACATCGTTTACGGCCAGGACTACCCGGGTATCTAATCCGGTTCGCGCCCCTGGCTTTCGTTACTCACCGTCAAGATCGTTCCAGTTAGACGCCTTCGCCACAGGTGGTCCTCCCAGGATTATAGGATTTCACCCCTACCCCGGTAGTACCTCTAACCTCTCCCGACTTCAAGTCTGACAGTATCTTCAGCAATTCTTATAGTTAAGCTACAAGCTTTCACCAAAGACTTATCAAACCGGCTACGAACGCTTTAGGCCCAATAAAAACAGCTACCACTTGAGCTGCCGGTGTTACCGCGGCGGCTGGCACCGGTCTTGCCCAGCTCTTATTCTAAAAGCTTTTTACACTAATGAAAAGTTATTCTGTTAAGAATAACACTTGGGATCCCCCCGTCGCACTTGCGTACATTGCGGAGGTTTCGCGCCTGCTGCACCCCGTAGGGTCTGGAACCTTGTCTCAGGTTCCATCTCCGGGCTCTTGCTCTCACAACCCGTACCGATCATCGGCTTGGTGGGCCATTACCCCACCAACGACCTAATCAGCCGCAGATCTATCCTTAGGCGAAAAATACATTTCAAAGGTAAACCATTCCAGGCATAACCTAATATCCAGTATTATCTTCAGTTTCCCAAAGTTATCCCGGTCCTAAGGGTAAGTTATCCACGTGTTACTGAGCCGTATGCCATGAACTAGGTTCATTCGACTTGCATGGCTTAATCGAATCCCAATAGCAGTAGCTTCCGCCAGGATCAAAC
>AS000219|NR_074323.1|SP00017 Archaea;Euryarchaeota;Methanobacteria;Methanobacteriales;Methanobacteriaceae;Methanosphaera;stadtmanae DSM 3091
GTTTGATCCTGGCGGAAGCTACTGCTATTGGGATTCGATTAAGCCATGCAAGTCGAATGAACCTAGTTCATGGCATACGGCTCAGTAACACGTGGATAACTTACCCTTAGGACCGGGATAACTTTGGGAAACTGAAGATAATACTGGATATTAGGTTATGCCTGGAATGGTTTACCTTTGAAATGTATTTTTCGCCTAAGGATAGATCTGCGGCTGATTAGGTCGTTGGTGGGGTAATGGCCCACCAAGCCGATGATCGGTACGGGTTGTGAGAGCAAGAGCCCGGAGATGGAACCTGAGACAAGGTTCCAGACCCTACGGGGTGCAGCAGGCGCGAAACCTCCGCAATGTACGCAAGTGCGACGGGGGGATCCCAAGTGTTATTCTTAACAGAATAACTTTTCATTAGTGTAAAAAGCTTTTAGAATAAGAGCTGGGCAAGACCGGTGCCAGCCGCCGCGGTAACACCGGCAGCTCAAGTGGTAGCTGTTTTTATTGGGCCTAAAGCGTTCGTAGCCGGTTTGATAAGTCTTTGGTGAAAGCTTGTAGCTTAACTATAAGAATTGCTGAAGATACTGTCAGACTTGAAGTCGGGAGAGGTTAGAGGTACTACCGGGGTAGGGGTGAAATCCTATAATCCTGGGAGGACCACCTGTGGCGAAGGCGTCTAACTGGAACGATCTTGACGGTGAGTAACGAAAGCCAGGGGCGCGAACCGGATTAGATACCCGGGTAGTCCTGGCCGTAAACGATGTGGACTTGGTGTTGGAATGGCCTCGAGTTGTTCCGGTGCCGAAGGGAAGCTGTTAAGTCCACCGCCTGGGAAGTACGGTCGCAAGACTGAAACTTAAAGGAATTGGCGGGGGAGCACCACAACGCGTGGAGCCTGCGGTTTAATTGGATTCAACGCCGGACATCTCACCAGGAGCGACAGCAGAATGATAATCAGGTTGATGACCTTATTTGACTAGCTGAGAGGAGGTGCATGGCCGCCGTCAGCTCGTACTGTGAAGCGTCCTGTTAAGTCAGGCAACGAGCGAGACCCACGCCCTTAGTTACCAACACAATCTCTGGATTGGTGGGCACACTAGGGGGACCGCCAGTGATAAACTGGAGGAAGGAGTGGACGACGGTAGGTCCGTATGCCCCGAATCTCCTGGGCTACACGCGGGCTACAATGGCTATGGCAATGGGTTTCTGCACTGAAAAGTGATGGTAATCTCCTAAACATAGTCTTAGTTCGGATTGAGGGCTGTAACTCGCCCTCATGAAGCTGGAATGCGTAGTAATCGCATGTCACAACCGTGCGGTGAATACGTCCCTGCTCCTTGCACACACCGCCCGTCACACCACCCAAAAAGGGTTTGGATGAGGCCATAATTTTCAAATGTTATTGTCGAATCTAGGTTTTTTGAGGAGGGTGAAGTCGTAACAAGGTAGCCGTAGGGGAACCTGCGGCTGGATCACCTCCTAA
>AS000220|EU888810.1|SP00018 Archaea;Euryarchaeota;Methanomicrobia;Methanomicrobiales;Methanospirillaceae;Methanospirillum;hungatei JF-1
TCCGGTTGATCCTGCCAGAGGCCACTGCTATCGGGGTTTGACTAAGCCATGCGAGTCGAGAGGTGCAAGACCTCGGCGTACTGCTCAGTAACACGTGGACAATCTGCCCTGAAGTGGAGGATAATCCCGGGAAACTGGGGGTAATACTCCATAGTTCGTGCTGACTGGAATGTTATGCGAACGAAAGATCCGTCGCTTCAGGATGAGTCTGCGGCCGATTAGGTAGTTGTTGGGGTAACGGCCCAACAAGCCTGTCATCGGTACGGGTTGTGGGAGCAAGAGCCCGGAGATGGATTCTGAGACACGAATCCAGGCCCTACGGGGCGCAGCAGGCGCGAAAACTTTACCATGCGGGCAACCGTGATAAGGAAACCCCGAGTGCCAGCACAGGCTGGCTGTCCACCAGTGTAAATAACTGGTGAAGAAAGGGCCGGGCAAGACCGGTGCCAGCCGCCGCGGTAATACCGGCGGCTCGAGTGGTGGCCGCTATTACTGGGCTTAAAGGGTCCGTAGCTGGATATACAAGTCCCTTGAGAAATCCGCCGGCTTAACCGGTGGGCGTTCAGGGGAAACTGTATTTCTAGGGACCGGGAGAGGTGAGAGGTACTGCCGGGGTAGGAGTGAAATCCTGTAATCCCGGTGGGACCACCTATGGCGAAGGCATCTCACCAGAACGGGTCCGACAGTGAGGGACGAAAGCTGGGGGAGCAAACCGGATTAGATACCCGGGTAGTCCCAGCTGTAAACGATGCGCGTTAGGTGTGTCAGTGACCACGTGTCACTGAGGTGCCGAAGGGAAACCGTGAAACGCGCCGCCTGGGGAGTACGGTCGCAAGGCTGAAACTTAAAGGAATTGGCGGGGGAGCACCACAACGGGTGGAGCCTGCGGTTTAATCGGACTCAACGCCGGAAATCTCACCGGATAAGACAGCTGCATGATAGTCGGGATGAAGACTCTACTTGACTAGCTGAGAGGAGGTGCATGGCCGTCGTCAGTTCGTACTGTGAAGCATCCTGTTTAGTCAGGCAACGAGCGAGACCCACGCGAGCAGTTGCCAGCTTGACCTTCGGGTTGATGGGGACACTGCTCGGACCGCCTCTGCTAAAGGGGAGGAAGGAATGGGCAACGGTAGGTCAGCATGCCCCGAATTATCCGGGCTACACGCGGGCTACAATGGACAGGACAATGGGTTTCGACACCGAGAGGTGAGGATAATCTCCTAAACCTGTCCGAAGTTCGGATTGCGGGTTGTAACTCACCCGCATGAAGCTGGAATCCGTAGTAATCGCGTTTCAACATAGCGCGGTGAATATGTCCCTGCTCCTTGCACACACCGCCCGTCAAACCACCCGAGTGAGGTCTTGATGAGGATGTATCAGTGATATGTTCGAATCTGGGTTTTGCAAGGGGGGTTAAGTCGTAACAAGGTAGCCG
>AS000221|JN030688.1|SP00018 Archaea;Euryarchaeota;Methanomicrobia;Methanomicrobiales;Methanospirillaceae;Methanospirillum;hungatei JF-1
TCTGGTTGATCCTGCCAGAGGCCACTGCTATCGGGGTTTGACTAAGCCATGCGAGTCGAGAGGTGCAAGACCTCGGCGTACTGCTCAGTAACACGTGGACAATCTGCCCTGAAGAGGAGGATAATCCCGGGAAACTGGGGGTAATACTCCATAGTTCGTGCTGACTGGAATGTTATGCGAACGAAAGATCCGTCGCTTCAGGATGAGTCTGCGGCCGATTAGGTAGTTGTTGGGGTAACGGCCCAACAAGCCTGTCATCGGTACGGGTTGTGGGAGCAAGAGCCCGGAGATGGATTCTGAGACACGAATCCAGGCCCTACGGGGCGCAGCAGGCGCGAAAACTTTACCATGCGGGCAACCGTGATAAGGAAACCCCGAGTGCCAGCACAGGCTGGCTGTCCACCAGTGTAAATAACTGGTGAAGAAAGGGCCGGGCAAGACCGGTGCCAGCCGCCGCGGTAATACCGGCGGCTCGAGTGGTGGCCGCTATTACTGGGCTTAAAGGGTCCGTAGCTGGATATACAAGTCCCTTGAGAAATCCGCCGGCTTAACCGGTGGGCGTTCAGGGGAAACTGTATTTCTAGGGACCGGGAGAGGTGAGAGGTACTGCCGGGGTAGGAGTGAAATCCTGTAATCCCGGTGGGACCACCTATGGCGAAGGCATCTCACCAGAACGGGTCCGACAGTGAGGGACGAAAGCTGGGGGAGCAAACCGGATTAGATACCCGGGTAGTCCCAGCTGTAAACGATGCGCGTTAGGTGTGTCAGTGACCACGTGTCACTGAGGTGCCGAAGGGAAACCGTGAAACGCGCCGCCTGGGGAGTACGGTCGCAAGGCTGAAACTTAAAGGAATTGGCGGGGGAGCACCACAACGGGTGGAGCCTGCGGTTTAATCGGACTCAACGCCGGGAATCTCACCGGATAAGACAGCTGAATGATAGTCGGGATGAAGACTCTACTTGACTAGCTGAGAGGAGGTGCATGGCCGTCGTCAGTTCGTACTGTGAAGCATCCTGTTTAGTCAGGCAACGAGCGAGACCCACGCGAGCAGTTGCCAGCTTGACCTTCGGGTTGATGGGGACACTGCTCGGACCGCCTCTGCTAAAGGGGAGGAAGGAATGGGCAACGGTAGGTCAGCATGCCCCGAATTATCCGGGCTACACGCGGGCTACAATGGACAGGACAATGGGTTTCGACACCGAGAGGTGAGGATAATCTCCTAAACCTGTCCGAAGTTCGGATTGCGGGTTGTAACTCACCCGCATGAAGCTGGAATCCGTAGTAATCGCGTTTCAACATAGCGCGGTGAATATGTCCCTGCTCCTTGCACACACCGCCCGTCAAACCACCCGAGTGAGGTCTTGATGAGGATGTATCATTGATATGTTCGAATCTGGGTTTTGCAAGGGGGGTTAAGTCGTAACAAGGTA
>AS000222|EU591666.1|SP00018 Archaea;Euryarchaeota;Methanomicrobia;Methanomicrobiales;Methanospirillaceae;Methanospirillum;hungatei JF-1
TCCGGTTGATCCCGCCAGAGGCCACTGCTATCGGGGTTTGACTAAGCCATGCGAGTCGAGAGGTGCAAGACCTCGGCGTACTGCTCAGTAACACGTGGACAATCTGCCCTGAAGTGGAGGATAATTCCGGGAAACTGGGGGTAATACTCCATAGTTCGTGATGACTGGAATGTTTTGCGAACGAAAGATCCGTCGCTTCAGGATGAGTCTGCGGCCGATTAGGTAGTTGTTGGGGTAACGGCCCAACAAGCCTGTCATCGGTACGGGTTGTGGGAGCAAGAGCCCGGAGATGGATTCTGAGACACGAATCCAGGCCCTACGGGGCACAGCAGGCGCGAAAACTTTACCATGCGGGCAACCGTGATAAGGAAACCCCGAGTGCCAGCACAGGCTGGCTGTCCGCCAGTGTAAATAACTGGTGAAGAAAGGGCCGGGCAAGACCGGTGCCAGCCGCCGCGGTAATACCGGCGGCTCGAGTGGTGGCCACTATTACTGGGCTTAAAGGGTCCGTAGCTTGATGTACAAGTCTCTTGAGAAATCCGCCGGCTTAACCGGTGGGCGTTCAGGGGAAACTGTATTTCTAGGGACCGGGAGAGGTGAGAGGTACTGCCGGGGTAGGAGTGAAATCCTGTAATCCCGGTGGGACCACCTATGGCGAAGGCATCTCACCAGAACGGGTCCGACAGTGAGGGACGAAAGCTGGGGGAGCAAACCGGATTAGATACCCGGGTAGTCCCAGCTGTAAACGATGCGCGTTAGGTGTGTCAGTGACCACGTGTCACTGAGGTGCCGAAGGGAAACCGTGAAACGCGCCGCCTGGGGAGTACGGTCGCAAGGCTGAAACTTAAAGGAATTGGCGGGGGAGCACCACAACGGGTGGAGCCTGCGGTTTAATCGGACTCAACGCCGGAAATCTCACCGGATAAGACAGCTGAATGATAGTCGGGATGAAGACTCTACTTGACTAGCTGAGAGGAGGTGCATGGCCGTCGTCAGTTCGTACTGTGAAGCATCCTGTTTAGTCAGGCAACGAGCGAGACCCACGCGAGCAGTTGCCAGCTTGACCTTCGGGTTGATGGGGACACTGCTCGGACCGCCTCTGCTAAAGGGGAGGAAGGAATGGGCAACGGTAGGTCAGCATGCCCCGAATTATCCGGGCTACACGCGGGCTACAATGGACAGGACAATGGGTTTCGACACCGAGAGGTGAGGATAATCTCCTAAACCTGTCCGAAGTTCGGATTGCGGGTTGTAACTCACCCGCATGAAGCTGGAATCCGTAGTAATCGCGTTTCAACATAGCGCGGTGAATATGTCCCTGCTCCTTGCACACACCGCCCGTCAAACCACCCGAGTGAGGTCTTGATGAGGATGTATCATTGATATGTTCGAATCTGGGTTTTGCAAGGGGGGTTAAGTCGTAACAAGGTAGCCAAGGGCGAAT
>AS000223|JN030683.1|SP00018 Archaea;Euryarchaeota;Methanomicrobia;Methanomicrobiales;Methanospirillaceae;Methanospirillum;hungatei JF-1
TCTGGTTGATCCTGCCAGAGGCCACTGCTATCGGGGTTTGACTAAGCCATGCGAGTCGAGAGGTGCAAGACCTCGGCGTACTGCTCAGTAACACGTGGACAATCTGCCCTGAAGAGGAGGATAATCCCGGGAAACTGGGGGTAATACTCCATAGTTCGTGCTGACTGGAATGTTATGCGAACGAAAGATCCGTCGCTTCAGGATGAGTCTGCGGCCGATTAGGTAGTTGTTGGGGTAACGGCCCAACAAGCCTGTCATCGGTACGGGTTGTGGGAGCAAGAGCCCGGAGATGGATTCTGAGACACGAATCCAGGCCCTACGGGGCGCAGCAGGCGCGAAAACTTTACCATGCGGGCAACCGTGATAAGGAAACCCCGAGTGCCAGCACAGGCTGGCTGTCCACCAGTGTAAATAACTGGTGAAGAAAGGGCCGGGCAAGACCGGTGCCAGCCGCCGCGGTAATACCGGCGGCTCGAGTGGTGGCCGCTATTACTGGGCTTAAAGGGTCCGTAGCTGGATATACAAGTCCCTTGAGAAATCCGCCGGCTTAACCGGTGGGCGTTCAGGGGAAACTGTATTTCTAGGGACCGGGAGAGGTGAGAGGTACTGCCGGGGTAGGAGTGAAATCCTGTAATCCCGGTGGGACCACCTATGGCGAAGGCATCTCACCAGAACGGGTCCGACAGTGAGGGACGAAAGCTGGGGGAGCAAACCGGATTAGATACCCGGGTAGTCCCAGCTGTAAACGATGCGCGTTAGGTGTGTCAGTGACCACGTGTCACTGAGGTGCCGAAGGGAAACCGTGAAACGCGCCGCCTGGGGAGTACGGTCGCAAGGCTGAAACTTAAAGGAATTGGCGGGGGAGCACCACAACGGGTGGAGCCTGCGGTTTAATCGGACTCAACGCCGGAAATCTCACCGGATAAGACAGCTGAATGATAGTCGGGATGAAGACTCTACTTGACTAGCTGAGAGGAGGTGCATGGCCGTCGTCAGTTCGTACTGTGAAGCATCCTGTTTAGTCAGGCAACGAGCGAGACCCACGCGAGCAGTTGCCAGCTTGACCTTCGGGTTGATGGGGACACTGCTCGGACCGCCTCTGCTAAAGGGGAGGAAGGAATGGGCAACGGTAGGTCAGCATGCCCCGAATTATCCGGGCTACACGCGGGCTACAATGGATAGGACAATGGGTTTCTACACCGAGAGGTGATGACAATCTCCTAAACCTATCCGAAGTTCGGATTGCGGGTTGTAACTCACCCGCATGAAGCTGGAATCTGTAGTAATCGCGTTTCAACATAGCGCGGTGAATATGTCCCTGCTCCTTGCACACACCGCCCGTCAAACCACCCGAGTGAGGTCTTGATGAGGATGTATCATTGATATGTTCGAATCTGGGTTTTGCAAGGGGGGTTAAGTCGTAACAAGGTAGCCGTAGGGG
>AS000224|JN030689.1|SP00018 Archaea;Euryarchaeota;Methanomicrobia;Methanomicrobiales;Methanospirillaceae;Methanospirillum;hungatei JF-1
TCTGGTTGATCCTGCCAGAGGCCACTGCTATCGGGGTTTGACTAAGCCATGCGAGTCGAGAGGTGCAAGACCTCGGCGTACTGCTCAGTAACACGTGGACAATCTGCCCTGAAGAGGAGGATAATCCCGGGAAACTGGGGGTAATACTCCATAGTTCGTGCTGACTGGAATGTTATGCGAACGAAAGATCCGTCGCTTCAGGATGAGTCTGCGGCCGATTAGGTAGTTGTTGGGGTAACGGCCCAACAAGCCTGTCATCGGTACGGGTTGTGGGAGCAAGAGCCCGGAGATGGATTCTGAGACACGAATCCAGGCCCTACGGGGCGCAGCAGGCGCGAAAACTTTACCATGCGGGCAACCGTGATAAGGAAACCCCGAGTGCCAGCACAGGCTGGCTGTCCACCAGTGTAAATAACTGGTGAAGAAAGGGCCGGGCAAGACCGGTGCCAGCCGCCGCGGTAATACCGGCGGCTCGAGTGGTGGCCGCTATTACTGGGCTTAAAGGGTCCGTAGCTGGATATACAAGTCCCTTGAGAAATCCGCCGGCTTAACCGGTGGGCGTTCAGGGGAAACTGTATTTCTAGGGACCGGGAGAGGTGAGAGGTACTGCCGGGGTAGGAGTGAAATCCTGTAATCCCGGTGGGACCACCTATGGCGAAGGCATCTCACCAGAACGGGTCCGACAGTGAGGGACGAAAGCTGGGGGAGCAAACCGGATTAGATACCCGGGTAGTCCCAGCTGTAAACGATGCGCGTTAGGTGTGTCAGTGACCACGTGTCACTGAGGTGCCGAAGGGAAACCGTGAAACGCGCCGCCTGGGGAGTACGGTCGCAAGGCTGAAACTTAAAGGAATTGGCGGGGGAGCACCACAACGGGTGGAGCCTGCGGTTTAATCGGACTCAACGCCGGGAATCTCACCGGATAAGACAGCTGAATGATAGTCGGGATGAAGACTCTACTTGACTAGCTGAGAGGAGGTGCATGGCCGTCGTCAGTTCGTACTGTGAAGCATCCTGTTTAGTCAGGCAACGAGCGAGACCCACGCGAGCAGTTGCCAGCTTGACCTTCGGGTTGATGGGGACACTGCTCGGACCGCCTCTGCTAAAGGGGAGGAAGGAATGGGCAACGGTAGGTCAGCATGCCCCGAATTATCCGGGCTACACGCGGGCTACAATGGACAGGACAATGGGTTTCGACACCGAGAGGTGAGGATAATCTCCTAAACCTGTCCGAAGTTCGGATTGCGGGTTGTAACTCACCCGCATGAAGCTGGAATCCGTAGTAATCGCGTTTCAACATAGCGCGGTGAATATGTCCCTGCTCCTTGCACACACCGCCCGTCAAACCACCCGAGTGAGGTCTTGATGAGGATGTATCATTGATATGTTCGAATCTGGGTTTTGCAAGGGGGGTTAAGTCGTAACAAGGTAGCCGTA
>AS000225|JN030687.1|SP00018 Archaea;Euryarchaeota;Methanomicrobia;Methanomicrobiales;Methanospirillaceae;Methanospirillum;hungatei JF-1
TCTGGTTGATCCTGCCAGAGGCCACTGCTATCGGGGTTTGACTAAGCCATGCGAGTCGAGAGGTGCAAGACCTCGGCGTACTGCTCAGTAACACGTGGACAATCTGCCCTGAAGAGGAGGATAATCCCGGGAAACTGGGGGTAATACTCCATAGTTCGTGCTGACTGGAATGTTATGCGAACGAAAGATCCGTCGCTTCAGGATGAGTCTGCGGCCGATTAGGTAGTTGTTGGGGTAACGGCCCAACAAGCCTGTCATCGGTACGGGTTGTGGGAGCAAGAGCCCGGAGATGGATTCTGAGACACGAATCCAGGCCCTACGGGGCGCAGCAGGCGCGAAAACTTTACCATGCGGGCAACCGTGATAAGGAAACCCCGAGTGCCAGCACAGGCTGGCTGTCCACCAGTGTAAATAACTGGTGAAGAAAGGGCCGGGCAAGACCGGTGCCAGCCGCCGCGGTAATACCGGCGGCTCGAGTGGTGGCCGCTATTACTGGGCTTAAAGGGTCCGTAGCTGGATATACAAGTCCCTTGAGAAATCCGCCGGCTTAACCGGTGGGCGTTCAGGGGAAACTGTATTTCTAGGGACCGGGAGAGGTGAGAGGTACTGCCGGGGTAGGAGTGAAATCCTGTAATCCCGGTGGGACCACCTATGGCGAAGGCATCTCACCAGAACGGGTCCGACAGTGAGGGACGAAAGCTGGGGGAGCAAACCGGATTAGATACCCGGGTAGTCCCAGCTGTAAACGATGCGCGTTAGGTGTGTCAGTGACCACGTGTCACTGAGGTGCCGAAGGGAAACCGTGAAACGCGCCGCCTGGGGAGTACGGTCGCAAGGCTGAAACTTAAAGGAATTGGCGGGGGAGCACCACAACGGGTGGAGCCTGCGGTTTAATCGGACTCAACGCCGGAAATCTCACCGGATAAGACAGCTGAATGATAGTCGGGATGAAGACTCTACTTGACTAGCTGAGAGGAGGTGCATGGCCGTCGTCAGTTCGTACTGTGAAGCATCCTGTTTAGTCAGGCAACGAGCGAGACCCACGCGAGCAGTTGCCAGCTTGACCTTCGGGTTGATGGGGACACTGCTCGGACCGCCTCTGCTAAAGGGGAGGAAGGAATGGGCAACGGTAGGTCAGCATGCCCCGAATTATCCGGGCTACACGCGGGCTACAATGGACAGGACAATGGGTTTCGACACCGAGAGGTGAGGATAATCTCCTAAACCTGTCCGAAGTTCGGATTGCGGGTTGTAACTCACCCGCATGAAGCTGGAATCCGTAGTAATCGCGTTTCAACATAGCGCGGTGAATATGTCCCTGCTCCTTGCACACACCGCCCGTCAAACCACCCGAGTGAGGTCTTGATGAGGATGTATCATTGATATGTTCGAATCTGGGTTTTGCAAGGGGGGTTAAGTCGTAACAA
>AS000226|JN030682.1|SP00018 Archaea;Euryarchaeota;Methanomicrobia;Methanomicrobiales;Methanospirillaceae;Methanospirillum;hungatei JF-1
TCTGGTTGATCCTGCCAGAGGCCACTGCTATCGGGGTTTGACTAAGCCATGCGAGTCGAGAGGTGCAAGACCTCGGCGTACTGCTCAGTAACACGTGGACAATCTGCCCTGAAGAGGAGGATAATCCCGGGAAACTGGGGGTAATACTCCATAGTTCGTGCTGACTGGAATGTTATGCGAACGAAAGATCCGTCGCTTCAGGATGAGTCTGCGGCCGATTAGGTAGTTGTTGGGGTAACGGCCCAACAAGCCTGTCATCGGTACGGGTTGTGGGAGCAAGAGCCCGGAGATGGATTCTGAGACACGAATCCAGGCCCTACGGGGCGCAGCAGGCGCGAAAACTTTACCATGCGGGCAACCGTGATAAGGAAACCCCGAGTGCCAGCACAGGCTGGCTGTCCACCAGTGTAAATAACTGGTGAAGAAAGGGCCGGGCAAGACCGGTGCCAGCCGCCGCGGTAATACCGGCGGCTCGAGTGGTGGCCGCTATTACTGGGCTTAAAGGGTCCGTAGCTGGATATACAAGTCCCTTGAGAAATCCGCCGGCTTAACCGGTGGGCGTTCAGGGGAAACTGTATTTCTAGGGACCGGGAGAGGTGAGAGGTACTGCCGGGGTAGGAGTGAAATCCTGTAATCCCGGTGGGACCACCTATGGCGAAGGCATCTCACCAGAACGGGTCCGACAGTGAGGGACGAAAGCTGGGGGAGCAAACCGGATTAGATACCCGGGTAGTCCCAGCTGTAAACGATGCGCGTTAGGTGTGTCAGTGACCACGTGTCACTGAGGTGCCGAAGGGAAACCGTGAAACGCGCCGCCTGGGGAGTACGGTCGCAAGGCTGAAACTTAAAGGAATTGGCGGGGGAGCACCACAACGGGTGGAGCCTGCGGTTTAATCGGACTCAACGCCGGGAATCTCACCGGATAAGACAGCTGAATGATAGTCGGGATGAAGACTCTACTTGACTAGCTGAGAGGAGGTGCATGGCCGTCGTCAGTTCGTACTGTGAAGCATCCTGTTTAGTCAGGCAACGAGCGAGACCCACGCGAGCAGTTGCCAGCTTGACCTTCGGGTTGATGGGGACACTGCTCGGACCGCCTCTGCTAAAGGGGAGGAAGGAATGGGCAACGGTAGGTCAGCATGCCCCGAATTATCCGGGCTACACGCGGGCTACAATGGACAGGACAATGGGTTTCGACACCGAGAGGTGAGGATAATCTCCTAAACCTGTCCGAAGTTCGGATTGCGGGTTGTAACTCACCCGCATGAAGCTGGAATCCGTAGTAATCGCGTTTCAACATAGCGCGGTGAATATGTCCCTGCTCCTTGCACACACCGCCCGTCAAACCACCCGAGTGAGGTCTTGATGAGGATGTATCATTGATATGTTCGAATCTGGGTTTTGCAAGGGGGGTTAAGTCGTAACAAGGTAGCCGTAGGGGAATCTGCGGCT
>AS000227|KM408634.1|SP00018 Archaea;Euryarchaeota;Methanomicrobia;Methanomicrobiales;Methanospirillaceae;Methanospirillum;hungatei JF-1
TCCGGTTGATCCTGCCGGAGGCCACTGCTATCGGGGTTTGACTAAGCCATGCGAGTCGAGAGGTGCAAGACCTCGGCGTACTGCTCAGTAACACGTGGACAATCTGCCCTGAAGAGGAGGATAATCCCGGGAAACTGGGGGTAATACTCCATAGTTCGTGCTGACTGGAATGTTATGCGAACGAAAGATCCGTCGCTTCAGGATGAGTCTGCGGCCGATTAGGTAGTTGTTGGGGTAACGGCCCAACAAGCCTGTCATCGGTACGGGTTGTGGGAGCAAGAGCCCGGAGATGGATTCTGAGACACGAATCCAGGCCCTACGGGGCGCAGCAGGCGCGAAAACTTTACCATGCGGGCAACCGTGATAAGGAAACCCCGAGTGCCAGCACAGGCTGGCTGTCCACCAGTGTAAATAACTGGTGAAGAAAGGGCCGGGCAAGACCGGTGCCAGCCGCCGCGGTAATACCGGCGGCTCGAGTGGTGGCCGCTATTACTGGGCTTAAAGGGTCCGTAGCTGGATATACAAGTCCCTTGAGAAATCCGCCGGCTTAACCGGTGGGCGTTCAGGGGAAACTGTATTTCTAGGGACCGGGAGAGGTGAGAGGTACTGCCGGGGTAGGAGTGAAATCCTGTAATCTCGGGTGGGACCACCTATGGCGAAGGCATCTCACCAGAACGGGTCCGACAGTGAGGGACGAAAGCTGGGGGAGCAAACCGGATTAGATACCCGGGTAGTCCCAGCTGTAAACGATGCGCGTTAGGTGTGTCAGTGACCACGTGTCACTGAGGTGCCGAAGGGAAACCGTGAAACGCGCCGCCTGGGGAGTACGGTCGCAAGGCTGAAACTTAATGGAATTGGCGGGGGAGCACCACAACGGGTGGAGCCTGCGGTTTAATCGGACTCAACGCCGGAAATCTCACCGGATAAGACAGCTGCATGATAGTCGGGATGAAGACTCTACTTGACTAGCTGAGAGGAGGTGCATGGCCGTCGTCAGTTCGTACTGTGAAGCATCCTGTTTAGTCAGGCAACGAGCGAGACCCACGCGAGCAGTTGCCAGCTTGACCTTCGGGTTGATGGGGACACTGCTCGGACCGCCTCTGCTAAAGGGGAGGAAGGAATGGGCAACGGTAGGTCAGCATGCCCCGAATTATCCGGGCTACACGCGGGCTACAATGGACAGGACAATGGGTTTCGACACCGAGAGGTGAGGATAATCTCCTAAACCTGTCCGAAGTTCGGATTGCGGGTTGTAACTCACCCGCATGAAGCTGGAATCCGTAGTAATCGCGTTTCAACATAGCGCGGTGAATATGTCCCTGCTCCTTGCACACACCGCCCGTCAAACCACCCGAGTGAGGTCTTGATGAGGATGTATCAGTGATATGTTCGAATCTGGGTTTTGCAAGGGGGGTTAAGTCGTAACAAGGTAGCCGTA
>AS000228|NC_007796.1|SP00018 Archaea;Euryarchaeota;Methanomicrobia;Methanomicrobiales;Methanospirillaceae;Methanospirillum;hungatei JF-1
---GGTTGATCCTGCCAGAGGCCACTGCTATCGGGGTTTGACTAAGCCATGCGAGTCGAGAGGTGCAAGACCTCGGCGTACTGCTCAGTAACACGTGGACAATCTGCCCTGAAGAGGAGGATAATCCCGGGAAACTGGGGGTAATACTCCATAGTTCGTGCTGACTGGAATGTTATGCGAACGAAAGATCCGTCGCTTCAGGATGAGTCTGCGGCCGATTAGGTAGTTGTTGGGGTAACGGCCCAACAAGCCTGTCATCGGTACGGGTTGTGGGAGCAAGAGCCCGGAGATGGATTCTGAGACACGAATCCAGGCCCTACGGGGCGCAGCAGGCGCGAAAACTTTACCATGCGGGCAACCGTGATAAGGAAACCCCGAGTGCCAGCACAGGCTGGCTGTCCACCAGTGTAAATAACTGGTGAAGAAAGGGCCGGGCAAGACCGGTGCCAGCCGCCGCGGTAATACCGGCGGCTCGAGTGGTGGCCGCTATTACTGGGCTTAAAGGGTCCGTAGCTGGATATACAAGTCCCTTGAGAAATCCGCCGGCTTAACCGGTGGGCGTTCAGGGGAAACTGTATTTCTAGGGACCGGGAGAGGTGAGAGGTACTGCCGGGGTAGGAGTGAAATCCTGTAATCCCGGTGGGACCACCTATGGCGAAGGCATCTCACCAGAACGGGTCCGACAGTGAGGGACGAAAGCTGGGGGAGCAAACCGGATTAGATACCCGGGTAGTCCCAGCTGTAAACGATGCGCGTTAGGTGTGTCAGTGACCACGTGTCACTGAGGTGCCGAAGGGAAACCGTGAAACGCGCCGCCTGGGGAGTACGGTCGCAAGGCTGAAACTTAAAGGAATTGGCGGGGGAGCACCACAACGGGTGGAGCCTGCGGTTTAATCGGACTCAACGCCGGAAATCTCACCGGATAAGACAGCTGCATGATAGTCGGGATGAAGACTCTACTTGACTAGCTGAGAGGAGGTGCATGGCCGTCGTCAGTTCGTACTGTGAAGCATCCTGTTTAGTCAGGCAACGAGCGAGACCCACGCGAGCAGTTGCCAGCTTGACCTTCGGGTTGATGGGGACACTGCTCGGACCGCCTCTGCTAAAGGGGAGGAAGGAATGGGCAACGGTAGGTCAGCATGCCCCGAATTATCCGGGCTACACGCGGGCTACAATGGACAGGACAATGGGTTTCGACACCGAGAGGTGAGGATAATCTCCTAAACCTGTCCGAAGTTCGGATTGCGGGTTGTAACTCACCCGCATGAAGCTGGAATCCGTAGTAATCGCGTTTCAACATAGCGCGGTGAATATGTCCCTGCTCCTTGCACACACCGCCCGTCAAACCACCCGAGTGAGGTCTTGATGAGGATGTATCAGTGATATGTTCGAATCTGGGTTTTGCAAGGGGGGTTAAGTCGTAACAAGGTAGCCGTA
>AS000229|JN030686.1|SP00018 Archaea;Euryarchaeota;Methanomicrobia;Methanomicrobiales;Methanospirillaceae;Methanospirillum;hungatei JF-1
TCTGGTTGATCCTGCCAGAGGCCACTGCTATCGGGGTTTGACTAAGCCATGCGAGTCGAGAGGTGTAAGACCTCGGCGTACTGCTCAGTAACACGTGGACAATCTGCCCTGAAGTGGAGGATAATCCCGGGAAACTGGGGGTAATACTCCATAGTTCGTGCTGACTGGAATGTTATGCGAACAAAAGATCCGTCGCTTCAGGATGAGTCTGCGGCCGATTAGGTAGTTGTTGGGGTAACGGCCCAACAAGCCTGTCATCGGTACGGGTTGTGGGAGCAAGAGCCCGGAGATGGATTCTGAGACACGAATCCAGGCCCTACGGGGCGCAGCAGGCGCGAAAACTTTACCATGCGGGCAACCGTGATAAGGAAACCCCGAGTGCCAGCACAGGCTGGCTGTCCGCCAGTGTAAATAACTGGTGAAGAAAGGGCCGGGCAAGACCGGTGCCAGCCGCCGCGGTAATACCGGCGGCTCGAGTGGTGGCCACTATTACTGGGCTTAAAGGGTCCGTAGCTTGATATGCAAGTCTCTTGAGAAATCCGCCAGCTTAACTGGTGGGCGTTCAGGGGAAACTGCATTTCTAGGGACCGGGAGAGGTGAGAGGTACTGCCGGGGTAGGAGTGAAATCCTGTAATCCCGGTGGGACCACCTATGGCGAAGGCATCTCACCAGAACGGGTCCGACAGTGAGGGACGAAAGCTGGGGGAGCAAACCGGATTAGATACCCGGGTAGTCCCAGCTGTAAACGATGCGCGTTAGGTGTGTCAGTGACCACGTGTCACTGAGGTGCCGAAGGGAAACCGTGAAACGCGCCGCCTGGGGAGTACGGTCGCAAGGCTGAAACTTAAAGGAATTGGCGGGGGAGCACCACAACGGGTGGAGCCTGCGGTTTAATCGGACTCAACGCCGGGAATCTCACCGGATAAGACAGCTGAATGATAGTCGGGATGAAGACTCTACTTGACTAGCTGAGAGGAGGTGCATGGCCGTCGTCAGTTCGTACTGTGAAGCATCCTGTTTAGTCAGGCAACGAGCGAGACCCACGCGAGCAGTTGCCAGCTTGACCTTCGGGTTGATGGGGACACTGCTCGGACCGCCTCTGCTAAAGGGGAGGAAGGAATGGGCAACGGTAGGTCAGCATGCCCCGAATTATCCGGGCTACACGCGGGCTACAATGGACAGGACAATGGGTTTCGACACCGAGAGGTGAGGATAATCTCCTAAACCTGTCCGAAGTTCGGATTGCGGGTTGTAACTCACCCGCATGAAGCTGGAATCCGTAGTAATCGCGTTTCAACATAGCGCGGTGAATATGTCCCTGCTCCTTGCACACACCGCCCGTCAAACCACCCGAGTGAGGTCTTGATGAGGATGTATCATTGATATGTTCGAATCTGGGTTTTGCAAGGGGGGTTAA
>AS000230|KP231481.1|SP00018 Archaea;Euryarchaeota;Methanomicrobia;Methanomicrobiales;Methanospirillaceae;Methanospirillum;hungatei JF-1
TCCGGTTGATCCCGCCGGAGGCCACTGCTATCGGGGTTTGACTAAGCCATGCGAGTCGAGAGGTGCAAGACCTCGGCGTACTGCTCAGTAACACGTGGACAATCTGCCCTGAAGAGGAGGATAATCCCGGGAAACTGGGGGTAATACTCCATAGTTCGTGCTGACTGGAATGTTATGCGAACGAAAGATCCGTCGCTTCAGGATGAGTCTGCGGCCGATTAGGTAGTTGTTGGGGTAACGGCCCAACAAGCCTGTCATCGGTACGGGTTGTGGGAGCAAGAGCCCGGAGATGGATTCTGAGACACGAATCCAGGCCCTACGGGGCGCAGCAGGCGCGAAAACTTTACCATGCGGGCAACCGTGATAAAGAAACCCCGAGTGCCAGCACAGGCTGGCTGTCCACCAGTGTAAATAACTGGTGAAGAAAGGGCCGGGCAAGACCGGTGCCAGCCGCCGCGGTAATACCGGCGGCTCGAGTGGTGGCCGCTATTACTGGGCTTAAAGGGTCCGTAGCTGGATATACAAGTCCCTTGAGAAATCCGCCGGCTTAACCGGTGGGCGTTCAGGGGAAACTGTATTTCTAGGGACCGGGAGAGGTGAGAGGTACTGCCGGGGTAGGAGTGAAATCCTGTAATCCCGGTGGGACCACCTATGGCGAAGGCATCTCACCAGAACGGGTCCGACAGTGAGGGACGAAAGCTGGGGGAGCAAACCGGATTAGATACCCGGGTAGTCCCAGCTGTAAACGATGCGCGTTAGGTGTGTCAGTGACCACGTGTCACTGAGGTGCCGAAGGGAAACCGTGAAACGCGCCGCCTGGGGAGTACGGTCGCAAGGCTGAAACTTAAAGGAATTGGCGGGGGAGCACCACAACGGGTGGAGCCTGCGGTTTAATCGGACTCAACGCCGGAAATCTCACCGGATAAGACAGCTGGATGATAGTCGGGATGAAGACTCTACTTGACTAGCTGAGAGGAGGTGCATGGCCGTCGTCAGTTCGTACTGTGAAGCATCCTGTTTAGTCAGGCAACGAGCGAGACCCACGCGAGCAGTTGCCAGCTTGACCTTCGGGTTGATGGGGACACTGCTCGGACCGCCTCTGCTAAAGGGGAGGAAGGAATGGGCAACGGTAGGTCAGCATGCCCCGAATTATCCGGGCTACACGCGGGCTACAATGGACAGGACAATGGGTTTCGACACCGAGAGGTGAGGATAATCTCCTAAACCTGTCCGAAGTTCGGATTGCGGGTTGTAACTCACCCGCATGAAGCTGGAATCCGTAGTAATCGCGTTTCAACATAGCGCGGTGAATATGTCCCTGCTCCTTGCACACACCGCCCGTCAAACCACCCGAGTGAGGTCTTGATGAGGATGTATCATTGATATGTTCGAATCTGGGTTTTGCAAGGGGGGTTAAGTCGTAACAAGGTAGCCGTA
>AS000231|JN030690.1|SP00018 Archaea;Euryarchaeota;Methanomicrobia;Methanomicrobiales;Methanospirillaceae;Methanospirillum;hungatei JF-1
TCTGGTTGATCCTGCCAGAGGCCACTGCTATCGGGGTTTGACTAAGCCATGCGAGTCGAGAGGTGCAAGACCTCGGCGTACTGCTCAGTAACACGTGGACAATCTGCCCTGAAGAGGAGGATAATCCCGGGAAACTGGGGGTAATACTCCATAGTTCGTGCTGACTGGAATGTTATGCGAACGAAAGATCCGTCGCTTCAGGATGAGTCTGCGGCCGATTAGGTAGTTGTTGGGGTAACGGCCCAACAAGCCTGTCATCGGTACGGGTTGTGGGAGCAAGAGCCCGGAGATGGATTCTGAGACACGAATCCAGGCCCTACGGGGCGCAGCAGGCGCGAAAACTTTACCATGCGGGCAACCGTGATAAGGAAACCCCGAGTGCCAGCACAGGCTGGCTGTCCACCAGTGTAAATAACTGGTGAAGAAAGGGCCGGGCAAGACCGGTGCCAGCCGCCGCGGTAATACCGGCGGCTCGAGTGGTGGCCGCTATTACTGGGCTTAAAGGGTCCGTAGCTGGATATACAAGTCCCTTGAGAAATCCGCCGGCTTAACCGGTGGGCGTTCAGGGGAAACTGTATTTCTAGGGACCGGGAGAGGTGAGAGGTACTGCCGGGGTAGGAGTGAAATCCTGTAATCCCGGTGGGACCACCTATGGCGAAGGCATCTCACCAGAACGGGTCCGACAGTGAGGGACGAAAGCTGGGGGAGCAAACCGGATTAGATACCCGGGTAGTCCCAGCTGTAAACGATGCGCGTTAGGTGTGTCAGTGACCACGTGTCACTGAGGTGCCGAAGGGAAACCGTGAAACGCGCCGCCTGGGGAGTACGGTCGCAAGGCTGAAACTTAAAGGAATTGGCGGGGGAGCACCACAACGGGTGGAGCCTGCGGTTTAATCGGACTCAACGCCGGAAATCTCACCGGATAAGACAGCTGAATGATAGTCGGGATGAAGACTCTACTTGACTAGCTGAGAGGAGGTGCATGGCCGTCGTCAGTTCGTACTGTGAAGCATCCTGTTTAGTCAGGCAACGAGCGAGACCCACGCGAGCAGTTGCCAGCTTGACCTTCGGGTTGATGGGGACACTGCTCGGACCGCCTCTGCTAAAGGGGAGGAAGGAATGGGCAACGGTAGGTCAGCATGCCCCGAATTATCCGGGCTACACGCGGGCTACAATGGACAGGACAATGGGTTTCGACACCGAGAGGTGAGGATAATCTCCTAAACCTGTCCGAAGTTCGGATTGCGGGTTGTAACTCACCCGCATGAAGCTGGAATCCGTAGTAATCGCGTTTCAACATAGCGCGGTGAATATGTCCCTGCTCCTTGCACACACCGCCCGTCAAACCACCCGAGTGAGGTCTTGATGAGGATGTATCATTGATATGTTCGAATCTGGGTTTTGCAAGGGGGGTTAAGTCGTAACAAGGTAGCCGTAGGGG
>AS000232|EU888814.1|SP00018 Archaea;Euryarchaeota;Methanomicrobia;Methanomicrobiales;Methanospirillaceae;Methanospirillum;hungatei JF-1
TCCGGTTGATCCTGCCAGAGGCCACTGCTATCGGGGTTTGACTAAGCCATGCGAGTCGAGAGGTGCAAGACCTCGGCGTACTGCTCAGTAACACGTGGACAATCTGCCCTGAAGAGGAGGATAATCCCGGGAAACTGGGGGTAATACTCCATAGTTCGTGCTGACTGGAATGTTATGCGAACGAAAGATCCGTCGCTTCAGGATGAGTCTGCGGCCGATTAGGTAGTTGTTGGGGTAACGGCCCAACAAGCCTGTCATCGGTACGGGTTGTGGGAGCAAGAGCCCGGAGATGGATTCTGAGACACGAATCCAGGCCCTACGGGGCGCAGCAGGCGCGAAAACTTTACCATGCGGGCAACCGTGATAAGGAAACCCCGAGTGCCAGCACAGGCTGGCTGTCCACCAGTGTAAATAACTGGTGAAGAAAGGGCCGGGCAAGACCGGTGCCAGCCGCCGCGGTAATACCGGCGGCTCGAGTGGTGGCCGCTATTACTGGGCTTAAAGGGTCCGTAGCTGGATATACAAGTCCCTTGAGAAATCCGCCGGCTTAACCGGTGGGCGTTCAGGGGAAACTGTATTTCTAGGGACCGGGAGAGGTGAGAGGTACTGCCGGGGTAGGAGTGAAATCCTGTAATCCCGGTGGGACCACCTATGGCGAAGGCATCTCACCAGAACGGGTCCGACAGTGAGGGACGAAAGCTGGGGGAGCAAACCGGATTAGATACCCGGGTAGTCCCAGCTGTAAACGATGCGCGTTAGGTGTGTCAGTGACCACGTGTCACTGAGGTGCCGAAGGGAAACCGTGAAACGCGCCGCCTGGGGAGTACGGTCGCAAGGCTGAAACTTAAAGGAATTGGCGGGGGAGCACCACAACGGGTGGAGCCTGCGGTTTAATCGGACTCAACGCCGGAAATCTCACCGGATAAGACAGCTGAATGATAGTCGGGATGAAGACTCTACTTGACTAGCTGAGAGGAGGTGCATGGCCGTCGTCAGTTCGTACTGTGAAGCATCCTGTTTAGTCAGGCAACGAGCGAGACCCACGCGAGCAGTTGCCAGCTTGACCTTCGGGTTGATGGGGACACTGCTCGGACCGCCTCTGCTAAAGGGGAGGAAGGAATGGGCAACGGTAGGTCAGCATGCCCCGAATTATCCGGGCTACACGCGGGCTACAATGGACAGGACAATGGGTTTCGACACCGAGAGGTGAGGATAATCTCCTAAACCTGTCCGAAGTTCGGATTGCGGGTTGTAACTCACCCGCATGAAGCTGGAATCCGTAGTAATCGCGTTTCAACATAGCGCGGTGAATATGTCCCTGCTCCTTGCACACACCGCCCGTCAAACCACCCGAGTGAGGTCTTGATGAGGATGTATCATTGATATGTTCGAATCTGGGTTTTGCAAGGGGGGTTAAGTCGTAACAAGGTAGCCG
>AS000233|KP231491.1|SP00018 Archaea;Euryarchaeota;Methanomicrobia;Methanomicrobiales;Methanospirillaceae;Methanospirillum;hungatei JF-1
TCCGGTTGATCCTGCCGGAGGCCACTGCTATCGGGGTTTGACTAAGCCATGCGAGTCGAGAGGTGCAAGACCTCGGCGTACTGCTCAGTAACACGTGGACAATCTGCCCTGAAGAGGAGGATAATCCCGGGAAACTGGGGGTAATACTCCATAGTTCGTGCTGACTGGAATGTTATGCGAACGAAAGATCCGTCGCTTCAGGATGAGTCTGCGGCCGATTAGGTAGTTGTTGGGGTAACGGCCCAACAAGCCTGTCATCGGTACGGGTTGTGGGAGCAAGAGCCCGGAGATGGATTCTGAGACACGAATCCAGGCCCTACGGGGCGCAGCAGGCGCGAAAACTTTACCATGCGGGCAACCGTGATAAGGAAACCCCGAGTGCCAGCACAGGCTGGCTGTCCACCAGTGTAAATAACTGGTGAAGAAAGGGCCGGGCAAGACCGGTGCCAGCCGCCGCGGTAATACCGGCGGCTCGAGTGGTGGCCGCTATTACTGGGCTTAAAGGGTCCGTAGCTGGATATACAAGTCCCTTGAGAAATCCGCCGGCTTAACCGGTGGGCGTTCAGGGGAAACTGTATTTCTAGGGACCGGGAGAGGTGAGAGGTACTGCCGGGGTAGGAGTGAAATCCTGTAATCCCGGTGGGACCACCTATGGCGAAGGCATCTCACCAGAACGGGTCCGACAGTGAGGGACGAAAGCTGGGGGAGCAAACCGGATCAGATACCCGGGTAGTCCCAGCTGTAAACGATGCGCGTTAGGTGTGTCAGTGACCACGTGTCACTGAGGTGCCGAAGGGAAACCGTGAAACGCGCCGCCTGGGGAGTACGGTCGCAAGGCTGAAACTTAAAGGAATTGGCGGGGGAGCACCACAACGGGTGGAGCCTGCGGTTTAATCGGACTCAACGCCGGAAATCTCACCGGATAAGACAGCTGCATGATAGTCGGGATGAAGACTCTACTTGACTAGCTGAGAGGAGGTGCATGGCCGTCGTCGGTTCGTACTGTGAAGCATCCTGTTTAGTCAGGCAACGAGCGAGACCCACGCGAGCAGTTGCCAGCTTGACCTTCGGGTTGATGGGGACACTGCTCGGACCGCCTCTGCTAAAGGGGAGGAAGGAATGGGCAACGGTAGGTCAGCATGCCCCGAATTATCCGGGCTACACGCGGGCTACAATGGACAGGACAATGGGTTTCGACACCGAGAGGTGAGGATAATCTCCTAAACCTGTCCGAAGTTCGGATTGCGGGTTGTAACTCACCCGCATGAAGCTGGAATCCGTAGTAATCGCGTTTCAACATAGCGCGGTGAATATGTCCCTGCTCCTTGCACACACCGCCCGTCAAACCACCCGAGTGAGGTCTTGATGAGGATGTATCTCTGATATGTTCGAATCTGGGTTTTGCAAGGGGGGTTAAGTCGTAACAAGGTAGCCGTAA
>AS000234|EU591673.1|SP00018 Archaea;Euryarchaeota;Methanomicrobia;Methanomicrobiales;Methanospirillaceae;Methanospirillum;hungatei JF-1
TCCGGTTGATCCTGCCAGAGGTCACTGCTATCGGGGTTCGATTAAGCCATGCGAGTCGAGAGGTGCAAGACCTCGGCGTACTGCTCAGTAACACGTGGACAATCTGCCCTGAAGAGGAGGATAATCCCGGGAAACTGGGGGTAATACTCCATAGTTCGTGCTGACTGGAATGTTATGCGAACGAAAGATCCGTCGCTTCAGGATGAGTCTGCGGCCGATTAGGTAGTTGTTGGGGTAACGGCCCAACAAGCCTGTCATCGGTACGGGTTGTGGGAGCAAGAGCCCGGAGATGGATTCTGAGACACGAATCCAGGCCCTACGGGGCGCAGCAGGCGCGAAAACTTTACCATGCGGGCAACCGTGATAAGGAAACCCCGAGTGCCAGCACAGGCTGGCTGTCCACCAGTGTAAATAACTGGTGAAGAAAGGGCCGGGCAAGACCGGTGCCAGCCGCCGCGGTAATACCGGCGCCTCGAGTGGTGGCCGCTATTACTGGGCTTAAAGGGTCCGTAGCTGGATATACAAGTCCCTTGAGAAATCCGCCGGCTTAACCGGTGGCCGTTCAGGGTAAACTGTATTTCTAGGGACCGGGAGAGGTGAGAGGTACTGCCCGGGTAGGAGTGAAATCCTGTAATCCCGGTGGGACCACSTATGGCGAAGGCATCTCACCAGAACGGGTCCGACAGTGAGGGACGAAAGCTGGGGGAGCAAACCGGATTAGATACCCGGGTAGTCCCAGCTGTAAACGATGCGCGTTAGGTGTGTCAGTGACCACGTGTCACTGAGGTGCCGAAGGGAAACCGTGAAACGCGCCGCCTGGGGAGTACGGTCGCAAGGCTGAAACTTAAAGGAATTGGCGGGGGAGCACCACAACGGGTGGAGCCTGCGGTTTAATCGGACTCAACGCCGGAAATCTCACCGGATAAGACAGCTGAATGATAGTCGGGATGAAGACTCTACTTGACTAGCTGAGAGGAGGTGCATGGCCGTCGTCAGTTCGTACTGTGAAGCATCCTGTTTAGTCAGGCAACGAGCGAGACCCACGCGAGCAGTTGCCAGCTTGACCTTCGGGTTGATGGGGACACTGCTCGGACCGCCTCTGCTAAAGGGGAGGAAGGAATGGGCAACGGTAGGTCAGCATGCCCCGAATTATCCGGGCTACACGCGGGCTACAATGGACAGGACAATGGGTTTCGACACCGAGAGGTGAGGATAATCTCCTAAACCTGTCCGAAGTTCGGATTGCGGGTTGTAACTCACCCGCATGAAGCTGGAATCCGTAGTAATCGCGTTTCAACATAGCGCGGTGAATATGTCCCTGCTCCTTGCACACACCGCCCGTCAAACCACCCGAGTGAGGTCTTGATGAGGATGTATCAGTGATATGTTCGAATCTGGGTTTTGCAAGGGGGGTTAAGTCGTAACAAGGTAGCC
>AS000235|AB494239.1|SP00018 Archaea;Euryarchaeota;Methanomicrobia;Methanomicrobiales;Methanospirillaceae;Methanospirillum;hungatei JF-1
-----------------TAGGCCACTGCTATCGGGGTTTGACTAAGCCATGCGAGTCGAGAGGTGTAAGACCTCGGCGTACTGCTCAGTAACACGTGGACAATCTGCCCTGAAGTGGAGGATAATCCCGGGAAACTGGGGGGTAATACTCCATAGTCCGTGACAACTGGAATGTTTTGCGAACGAAAGATCCGTCGCTTCAGGATGAGTCTGCGGCCGATTAGGTAGTTGTTGGGGTAACGGCCCAACAAGCCTGTCATCGGTACGGGTTGTGGGAGCAAGAGCCCGGAGATGGATTCTGAGACACGAATCCAGGCCCTACGGGGCGCAGCAGGCGCGAAAACTTTACCATGCGGGCAACCGTGATAAGGAAACCCCGAGTGCCAGCACAGGCTGGCTGTCCGCCAGTGTAAATAACTGGTGAAGAAAGGGCCGGGCAAGACCGGTGCCAGCCGCCGCGGTAATACCGGCGGCTCGAGTGGTGGCCACTATTACTGGGCTTAAAGGGTCCGTAGCTGGATATACAAGTCTCTTGAGAAATCCGCCGGCTTAACCGGTGGGCGTTCAGGGGAAACTGTATTTCTAGGGACCGGGAGAGGTGAGAGGTACTGCCGGGGTAGGAGTGAAATCCTGTAATCCCGGTGGGACCACCTATGGCGAAGGCATCTCACCAGAACGGGTCCGACAGTGAGGGACGAAAGCTGGGGGAGCAAACCGGATTAGATACCCGGGTAGTCCCAGCTGTAAACGATGCGCGTTAGGTGTGTCAGTGACCACGTGTCACTGAGGTGCCGAAGGGAAACCGTGAAACGCGCCGCCTGGGGAGTACGGTCGCAAGGCTGAAACTTAAAGGAATTGGCGGGGGAGCACCACAACGGGTGGAGCCTGCGGTTTAATCGGACTCAACGCCGGAAATCTCACCGGATAAGACAGCTGTATGATAGTCGGGATGAAGACTCTACTTGACTAGCTGAGAGGAGGTGCATGGCCGTCGTCAGTTCGTACTGTGAAGCATCCTGTTTAGTCAGGCAACGAGCGAGACCCACGCGAGCAGTTGCCAGCTTGACCTTCGGGTTGATGGGGACACTGCTCGGACCGCCTCTGCTAAAGGGGAGGAAGGAATGGGCAACGGTAGGTCAGCATGCCCCGAATTATCCGGGCTACACGCGGGCTACAATGGACAGGACAATGGGTTTCGACACCGAGAGGTGAGGATAATCTCCTAAACCTGTCCGAAGTTCGGATTGCGGGTTGTAACTCACCCGCATGAAGCTGGAATCCGTAGTAATCGCGTTTCAACATAGCGCGGTGAATATGTCCCTGCTCCTTGCACACACCGCCCGTCAAACCACCCGAGTGAGGTCTTGATGAGGATGTATCATTGATATGTTCGAATCTGGGTTTTGCAAGGGGGGTTAAGTCGTAACAAGGTAGCCA
>AS000236|KP231488.1|SP00018 Archaea;Euryarchaeota;Methanomicrobia;Methanomicrobiales;Methanospirillaceae;Methanospirillum;hungatei JF-1
TCCGGTTGATCCTGCCGGAGGCCACTGCTATCGGGGTTTGACTAAGCCGTGCGAGTCGAGAGGTGCAAGACCTCGGCGTACTGCTCAGTAACACGTGGACAATCTGCCCTGAAGTGGAGGATAATCCCGGGAAACTGGGGGTAATACTCCATAGTTCGTGCTGACTGGAATGTTATGCGAACGAAAGATCCGTCGCTTCAGGATGAGTCTGCGGCCGATTAGGTAGTTGTTGGGGTAACGGCCCAACAAGCCTGTCATCGGTACGGGTTGTGGGAGCAAGAGCCCGGAGATGGATTCTGAGACACGAATCCAGGCCCTACGGGGCGCAGCAGGCGCGAAAACTTTACCATGCGGGCAACCGTGATAAGGAAACCCCGAGTGCCAGCACAGGCTGGCTGTCCGCCAGTGTAAATAACTGGTGAAGAAAGGGCCGGGCAAGACCGGTGCCAGCCGCCGCGGTAATACCGGCGGCTCGAGTGGTGGCCGCTATTACTGGGCTTAAAGGGTCCGTAGCTGGATATACAAGTCCCTTGAGAAATCCGCCGGCTTAACCGGTGGGCGTTCAGGGGAAACTGTATTTCTAGGGACCGGGAGAGGTGAGAGGTACTGCCGGGGTAGGAGTGAAATCCTGTAATCCCGGTGGGACCACCTATGGCGAAGGCATCTCACCAGAACGGGTCCGACAGTGAGGGACGAAAGCTGGGGGAGCAAACCGGATTAGATACCCGGGTAGTCCCAGCTGTAAACGATGCGCGTTAGGTGTGTCAGTGACCACGTGTCACTGAGGTGCCGAAGGGAAACCGTGAAACGCGCCGCCTGGGGAGTACGGTCGCAAGGCTGAAACTTAAAGGAATTGGCGGGGGAGCACCACAACGGGTGGAGCCTGCGGTTTAATCGGACTCAACGCCGGAAATCTCACCGGATAAGACAGCTGCATGATAGTCGGGATGAAGACTCTACTTGACTAGCTGAGAGGAGGTGCATGGCCGTCGTCAGTTCGTACTGTGAAGCATCCTGTTTAGTCAGGCAACGAGCGAGACCCACGCGAGCAGTTGCCAGCTTGACCTTCGGGTTGATGGGGACACTGCTCGGACCGCCTCTGCTAAAGGGGAGGAAGGAATGGGCAACGGTAGGTCAGCATGCCCCGAATTATCCGGGCTACACGCGGGCTACAATGGACAGGACAATGGGTTTCGACACCGAGAGGTGAGGATAATCTCCTAAACCTGTCCGAAGTTCGGATTGCGGGTTGTAACTCACCCGCATGAAGCTGGAATCCGTAGTAATCGCGTTTCAACATAGCGCGGTGAATATGTCCCTGCTCCTTGCACACACCGCCCGTCAAACCACCCGAGTGAGGTCTTGATGAGGATGTATCAGTGATATGTTCGAATCTGGGTTTTGCAAGGGGGGTTAAGTCGTAACAAGGTAGCCGTA
>AS000237|JN030679.1|SP00018 Archaea;Euryarchaeota;Methanomicrobia;Methanomicrobiales;Methanospirillaceae;Methanospirillum;hungatei JF-1
TCTGGTTGATCCTGCCAGAGGCCACTGCTATCGGGGTTTGACTAAGCCATGCGAGTCGAGAGGTGCAAGACCTCGGCGTACTGCTCAGTAACACGTGGACAATCTGCCCTGAAGAGGAGGATAATCCCGGGAAACTGGGGGTAATACTCCATAGTTCGTGCTGACTGGAATGTTATGCGAACGAAAGATCCGTCGCTTCAGGATGAGTCTGCGGCCGATTAGGTAGTTGTTGGGGTAACGGCCCAACAAGCCTGTCATCGGTACGGGTTGTGGGAGCAAGAGCCCGGAGATGGATTCTGAGACACGAATCCAGGCCCTACGGGGCGCAGCAGGCGCGAAAACTTTACCATGCGGGCAACCGTGATAAGGAAACCCCGAGTGCCAGCACAGGCTGGCTGTCCACCAGTGTAAATAACTGGTGAAGAAAGGGCCGGGCAAGACCGGTGCCAGCCGCCGCGGTAATACCGGCGGCTCGAGTGGTGGCCGCTATTACTGGGCTTAAAGGGTCCGTAGCTGGATATACAAGTCCCTTGAGAAATCCGCCGGCTTAACCGGTGGGCGTTCAGGGGAAACTGTATTTCTAGGGACCGGGAGAGGTGAGAGGTACTGCCGGGGTAGGAGTGAAATCCTGTAATCCCGGTGGGACCACCTATGGCGAAGGCATCTCACCAGAACGGGTCCGACAGTGAGGGACGAAAGCTGGGGGAGCAAACCGGATTAGATACCCGGGTAGTCCCAGCTGTAAACGATGCGCGTTAGGTGTGTCAGTGACCACGTGTCACTGAGGTGCCGAAGGGAAACCGTGAAACGCGCCGCCTGGGGAGTACGGTCGCAAGGCTGAAACTTAAAGGAATTGGCGGGGGAGCACCACAACGGGTGGAGCCTGCGGTTTAATCGGACTCAACGCCGGAAATCTCACCGGATAAGACAGCTGAATGATAGTCGGGATGAAGACTCTACTTGACTAGCTGAGAGGAGGTGCATGGCCGTCGTCAGTTCGTACTGTGAAGCATCCTGTTTAGTCAGGCAACGAGCGAGACCCACGCGAGCAGTTGCCAGCTTGACCTTCGGGTTGATGGGGACACTGCTCGGACCGCCTCTGCTAAAGGGGAGGAAGGAATGGGCAACGGTAGGTCAGCATGCCCCGAATTATCCGGGCTACACGCGGGCTACAATGGACAGGACAATGGGTTTCGACACCGAGAGGTGAGGATAATCTCCTAAACCTGTCCGAAGTTCGGATTGCGGGTTGTAACTCACCCGCATGAAGCTGGAATCCGTAGTAATCGCGTTTCAACATAGCGCGGTGAATATGTCCCTGCTCCTTGCACACACCGCCCGTCAAACCACCCGAGTGAGGTCTTGATGAGGATGTATCATTGATATGTTCGAATCTGGGTTTTGCAAGGGGGGTTAAGTCGTAACAAGGTAGCCGTAGGGGAATCTGCG
>AS000238|JN030691.1|SP00018 Archaea;Euryarchaeota;Methanomicrobia;Methanomicrobiales;Methanospirillaceae;Methanospirillum;hungatei JF-1
TCTGGTTGATCCTGCCAGAGGCCACTGCTATCGGGGTTTGACTAAGCCATGCGAGTCGAGAGGTGTAAGACCTCGGCGTACTGCTCAGTAACACGTGGACAATCTGCCCTGAAGTGGAGGATAATCCCGGGAAACTGGGGGTAATACTCCATAGTTCGTGCTGACTGGAATGTTATGCGAACAAAAGATCCGTCGCTTCAGGATGAGTCTGCGGCCGATTAGGTAGTTGTTGGGGTAACGGCCCAACAAGCCTGTCATCGGTACGGGTTGTGGGAGCAAGAGCCCGGAGATGGATTCTGAGACACGAATCCAGGCCCTACGGGGCGCAGCAGGCGCGAAAACTTTACCATGCGGGCAACCGTGATAAGGAAACCCCGAGTGCCAGCACAGGCTGGCTGTCCACCAGTGTAAATAACTGGTGAAGAAAGGGCCGGGCAAGACCGGTGCCAGCCGCCGCGGTAATACCGGCGGCTCGAGTGGTGGCCGCTATTACTGGGCTTAAAGGGTCCGTAGCTGGATATACAAGTCCCTTGAGAAATCCGCCGGCTTAACCGGTGGGCGTTCAGGGGAAACTGTATTTCTAGGGACCGGGAGAGGTGAGAGGTACTGCCGGGGTAGGAGTGAAATCCTGTAATCCCGGTGGGACCACCTATGGCGAAGGCATCTCACCAGAACGGGTCCGACAGTGAGGGACGAAAGCTGGGGGAGCAAACCGGATTAGATACCCGGGTAGTCCCAGCTGTAAACGATGCGCGTTAGGTGTGTCAGTGACCACGTGTCACTGAGGTGCCGAAGGGAAACCGTGAAACGCGCCGCCTGGGGAGTACGGTCGCAAGGCTGAAACTTAAAGGAATTGGCGGGGGAGCACCACAACGGGTGGAGCCTGCGGTTTAATCGGACTCAACGCCGGGAATCTCACCGGATAAGACAGCTGAATGATAGTCGGGATGAAGACTCTACTTGACTAGCTGAGAGGAGGTGCATGGCCGTCGTCAGTTCGTACTGTGAAGCATCCTGTTTAGTCAGGCAACGAGCGAGACCCACGCGAGCAGTTGCCAGCTTGACCTTCGGGTTGATGGGGACACTGCTCGGACCGCCTCTGCTAAAGGGGAGGAAGGAATGGGCAACGGTAGGTCAGCATGCCCCGAATTATCCGGGCTACACGCGGGCTACAATGGACAGGACAATGGGTTTCGACACCGAGAGGTGAGGATAATCTCCTAAACCTGTCCGAAGTTCGGATTGCGGGTTGTAACTCACCCGCATGAAGCTGGAATCCGTAGTAATCGCGTTTCAACATAGCGCGGTGAATATGTCCCTGCTCCTTGCACACACCGCCCGTCAAACCACCCGAGTGAGGTCTTGATGAGGATGTATCATTGATATGTTCGAATCTGGGTTTTGCAAGGGGGGTTAAGTCGTAACAAGGTAGCCGTAGGGGA
>AS000239|JN030685.1|SP00018 Archaea;Euryarchaeota;Methanomicrobia;Methanomicrobiales;Methanospirillaceae;Methanospirillum;hungatei JF-1
TCTGGTTGATCCTGCCAGAGGCCACTGCTATCGGGGTTTGACTAAGCCATGCGAGTCGAGAGGTGTAAGACCTCGGCGTACTGCTCAGTAACACGTGGACAATCTGCCCTGAAGTGGAGGATAATCCCGGGAAACTGGGGGTAATACTCCATAGTTCGTGCTGACTGGAATGTTATGCGAACAAAAGATCCGTCGCTTCAGGATGAGTCTGCGGCCGATTAGGTAGTTGTTGGGGTAACGGCCCAACAAGCCTGTCATCGGTACGGGTTGTGGGAGCAAGAGCCCGGAGATGGATTCTGAGACACGAATCCAGGCCCTACGGGGCGCAGCAGGCGCGAAAACTTTACCATGCGGGCAACCGTGATAAGGAAACCCCGAGTGCCAGCACAGGCTGGCTGTCCGCCAGTGTAAATAACTGGTGAAGAAAGGGCCGGGCAAGACCGGTGCCAGCCGCCGCGGTAATACCGGCGGCTCGAGTGGTGGCCACTATTACTGGGCTTAAAGGGTCCGTAGCTTGATATGCAAGTCTCTTGAGAAATCCGCCAGCTTAACTGGTGGGCGTTCAGGGGAAACTGCATTTCTAGGGACCGGGAGAGGTGAGAGGTACTGCCGGGGTAGGAGTGAAATCCTGTAATCCCGGTGGGACCACCTATGGCGAAGGCATCTCACCAGAACGGGTCCGACAGTGAGGGACGAAAGCTGGGGGAGCAAACCGGATTAGATACCCGGGTAGTCCCAGCTGTAAACGATGCGCGTTAGGTGTGTCAGTGACCACGTGTCACTGAGGTGCCGAAGGGAAACCGTGAAACGCGCCGCCTGGGGAGTACGGTCGCAAGGCTGAAACTTAAAGGAATTGGCGGGGGAGCACCACAACGGGTGGAGCCTGCGGTTTAATCGGACTCAACGCCGGAAATCTCACCGGATAAGACAGCTGAATGATAGTCGGGATGAAGACTCTACTTGACTAGCTGAGAGGAGGTGCATGGCCGTCGTCAGTTCGTACTGTGAAGCATCCTGTTTAGTCAGGCAACGAGCGAGACCCACGCGAGCAGTTGCCAGCTTGACCTTCGGGTTGATGGGGACACTGCTCGGACCGCCTCTGCTAAAGGGGAGGAAGGAATGGGCAACGGTAGGTCAGCATGCCCCGAATTATCCGGGCTACACGCGGGCTACAATGGACAGGACAATGGGTTTCGACACCGAGAGGTGAGGATAATCTCCTAAACCTGTCCGAAGTTCGGATTGCGGGTTGTAACTCACCCGCATGAAGCTGGAATCCGTAGTAATCGCGTTTCAACATAGCGCGGTGAATATGTCCCTGCTCCTTGCACACACCGCCCGTCAAACCACCCGAGTGAGGTCTTGATGAGGATGTATCATTGATATGTTCGAATCTGGGTTTTGCAAGGGGGG
>AS000240|EU591660.1|SP00018 Archaea;Euryarchaeota;Methanomicrobia;Methanomicrobiales;Methanospirillaceae;Methanospirillum;hungatei JF-1
-------------GCCAGAGGCCACTGCTATCGGGGTTTGACTAAGCCATGCGAGTCGAGAGGTGCAAGACCTCGGCGTACTGCTCAGTAACACGTGGACAATCTGCCCTGAAGAGGAGGATAATCCCGGGAAACTGGGGGTAATACTCCATAGTTCGTGCTGACTGGAATGTTATGCGAACGAAAGATCCGTCGCTTCAGGATGAGTCTGCGGCCGATTAGGTAGTTGTTGGGGTAACGGCCCAACAAGCCTGTCATCGGTACGGGTTGTGGGAGCAAGAGCCCGGAGATGGATTCTGAGACACGAATCCAGGCCCTACGGGGCGCAGCAGGCGCGAAAACTTTACCATGCGGGCAACCGTGATAAGGAAACCCCGAGTGCCAGCACAGGCTGGCTGTCCACCAGTGTAAATAACTGGTGAAGAAAGGGCCGGGCAAGACCGGTGCCAGCCGCCGCGGTAATACCGGCGGCTCGAGTGGTGGCCGCTATTACTGGGCTTAAAGGGTCCGTAGCTGGATATACAAGTCCCTTGAGAAATCCGCCGGCTTAACCGGTGGGCGTTCAGGGGAAACTGTATTTCTAGGGACCGGGAGAGGTGAGAGGTACTGCCGGGGTAGGAGTGAAATCCTGTAATCCCGGTGGGACCACCTATGGCGAAGGCATCTCACCAGAACGGGTCCGACAGTGAGGGACGAAAGCTGGGGGAGCAAACCGGATTAGATACCCGGGTAGTCCCAGCTGTAAACGATGCGCGTTAGGTGTGTCAGTGACCACGTGTCACTGAGGTGCCGAAGGGAAACCGTGAAACGCGCCGCCTGGGGAGTACGGTCGCAAGGCTGAAACTTAAAGGAATTGGCGGGGGAGCACCACAACGGGTGGAGCCTGCGGTTTAATCGGACTCAACGCCGGAAATCTCACCGGATAAGACAGCTGAATGATAGTCGGGATGAAGACTCTACTTGACTAGCTGAGAGGAGGTGCATGGCCGTCGTCAGTTCGTACTGTGAAGCATCCTGTTTAGTCAGGCAACGAGCGAGACCCACGCGAGCAGTTGCCAGCTTGACCTTCGGGTTGATGGGGACACTGCTCGGACCGCCTCTGCTAAAGGGGAGGAAGGAATGGGCAACGGTAGGTCAGCATGCCCCGAATTATCCGGGCTACACGCGGGCTACAATGGACAGGACAATGGGTTTCGACACCGAGAGGTGAGGATAATCTCCTAAACCTGTCCGAAGTTCGGATTGCGGGTTGTAACTCACCCGCATGAAGCTGGAATCCGTAGTAATCGCGTTTCAACATAGCGCGGTGAATATGTCCCTGCTCCTTGCACACACCGCCCGTCAAACCACCCGAGTGAGGTCTTGATGAGGATGTATCATTGATATGTTCGAATCTGGGTTTTGCAAGGGGGGTTAAGTCGTAACAAGGTAGCCAAGGGCGAATTCGCGGC
>AS000241|NC_007796.1|SP00018 Archaea;Euryarchaeota;Methanomicrobia;Methanomicrobiales;Methanospirillaceae;Methanospirillum;hungatei JF-1
---GGTTGATCCTGCCAGAGGCCACTGCTATCGGGGTTTGACTAAGCCATGCGAGTCGAGAGGTGCAAGACCTCGGCGTACTGCTCAGTAACACGTGGACAATCTGCCCTGAAGAGGAGGATAATCCCGGGAAACTGGGGGTAATACTCCATAGTTCGTGCTGACTGGAATGTTATGCGAACGAAAGATCCGTCGCTTCAGGATGAGTCTGCGGCCGATTAGGTAGTTGTTGGGGTAACGGCCCAACAAGCCTGTCATCGGTACGGGTTGTGGGAGCAAGAGCCCGGAGATGGATTCTGAGACACGAATCCAGGCCCTACGGGGCGCAGCAGGCGCGAAAACTTTACCATGCGGGCAACCGTGATAAGGAAACCCCGAGTGCCAGCACAGGCTGGCTGTCCACCAGTGTAAATAACTGGTGAAGAAAGGGCCGGGCAAGACCGGTGCCAGCCGCCGCGGTAATACCGGCGGCTCGAGTGGTGGCCGCTATTACTGGGCTTAAAGGGTCCGTAGCTGGATATACAAGTCCCTTGAGAAATCCGCCGGCTTAACCGGTGGGCGTTCAGGGGAAACTGTATTTCTAGGGACCGGGAGAGGTGAGAGGTACTGCCGGGGTAGGAGTGAAATCCTGTAATCCCGGTGGGACCACCTATGGCGAAGGCATCTCACCAGAACGGGTCCGACAGTGAGGGACGAAAGCTGGGGGAGCAAACCGGATTAGATACCCGGGTAGTCCCAGCTGTAAACGATGCGCGTTAGGTGTGTCAGTGACCACGTGTCACTGAGGTGCCGAAGGGAAACCGTGAAACGCGCCGCCTGGGGAGTACGGTCGCAAGGCTGAAACTTAAAGGAATTGGCGGGGGAGCACCACAACGGGTGGAGCCTGCGGTTTAATCGGACTCAACGCCGGAAATCTCACCGGATAAGACAGCTGAATGATAGTCGGGATGAAGACTCTACTTGACTAGCTGAGAGGAGGTGCATGGCCGTCGTCAGTTCGTACTGTGAAGCATCCTGTTTAGTCAGGCAACGAGCGAGACCCACGCGAGCAGTTGCCAGCTTGACCTTCGGGTTGATGGGGACACTGCTCGGACCGCCTCTGCTAAAGGGGAGGAAGGAATGGGCAACGGTAGGTCAGCATGCCCCGAATTATCCGGGCTACACGCGGGCTACAATGGACAGGACAATGGGTTTCGACACCGAGAGGTGAGGATAATCTCCTAAACCTGTCCGAAGTTCGGATTGCGGGTTGTAACTCACCCGCATGAAGCTGGAATCCGTAGTAATCGCGTTTCAACATAGCGCGGTGAATATGTCCCTGCTCCTTGCACACACCGCCCGTCAAACCACCCGAGTGAGGTCTTGATGAGGATGTATCAGTGATATGTTCGAATCTGGGTTTTGCAAGGGGGGTTAAGTCGTAACAAGGTAGCCGTA
>AS000242|CP000254.1|SP00018 Archaea;Euryarchaeota;Methanomicrobia;Methanomicrobiales;Methanospirillaceae;Methanospirillum;hungatei JF-1
TACGACTTAACCCCCCTTGCAAAACCCAGATTCGAACATATCACTGATACATCCTCATCAAGACCTCACTCGGGTGGTTTGACGGGCGGTGTGTGCAAGGAGCAGGGACATATTCACCGCGCTATGTTGAAACGCGATTACTACGGATTCCAGCTTCATGCGGGTGAGTTACAACCCGCAATCCGAACTTCGGACAGGTTTAGGAGATTATCCTCACCTCTCGGTGTCGAAACCCATTGTCCTGTCCATTGTAGCCCGCGTGTAGCCCGGATAATTCGGGGCATGCTGACCTACCGTTGCCCATTCCTTCCTCCCCTTTAGCAGAGGCGGTCCGAGCAGTGTCCCCATCAACCCGAAGGTCAAGCTGGCAACTGCTCGCGTGGGTCTCGCTCGTTGCCTGACTAAACAGGATGCTTCACAGTACGAACTGACGACGGCCATGCACCTCCTCTCAGCTAGTCAAGTAGAGTCTTCATCCCGACTATCATGCAGCTGTCTTATCCGGTGAGATTTCCGGCGTTGAGTCCGATTAAACCGCAGGCTCCACCCGTTGTGGTGCTCCCCCGCCAATTCCTTTAAGTTTCAGCCTTGCGACCGTACTCCCCAGGCGGCGCGTTTCACGGTTTCCCTTCGGCACCTCAGTGACACGTGGTCACTGACACACCTAACGCGCATCGTTTACAGCTGGGACTACCCGGGTATCTAATCCGGTTTGCTCCCCCAGCTTTCGTCCCTCACTGTCGGACCCGTTCTGGTGAGATGCCTTCGCCATAGGTGGTCCCACCGGGATTACAGGATTTCACTCCTACCCCGGCAGTACCTCTCACCTCTCCCGGTCCCTAGAAATACAGTTTCCCCTGAACGCCCACCGGTTAAGCCGGCGGATTTCTCAAGGGACTTGTATATCCAGCTACGGACCCTTTAAGCCCAGTAATAGCGGCCACCACTCGAGCCGCCGGTATTACCGCGGCGGCTGGCACCGGTCTTGCCCGGCCCTTTCTTCACCAGTTATTTACACTGGTGGACAGCCAGCCTGTGCTGGCACTCGGGGTTTCCTTATCACGGTTGCCCGCATGGTAAAGTTTTCGCGCCTGCTGCGCCCCGTAGGGCCTGGATTCGTGTCTCAGAATCCATCTCCGGGCTCTTGCTCCCACAACCCGTACCGATGACAGGCTTGTTGGGCCGTTACCCCAACAACTACCTAATCGGCCGCAGACTCATCCTGAAGCGACGGATCTTTCGTTCGCATAACATTCCAGTCAGCACGAACTATGGAGTATTACCCCCAGTTTCCCGGGATTATCCTCCTCTTCAGGGCAGATTGTCCACGTGTTACTGAGCAGTACGCCGAGGTCTTGCACCTCTCGACTCGCATGGCTTAGTCAAACCCCGATAGCAGTGGCCTCTGGCAGGATCAACC
>AS000243|LR653621.1|SP00018 Archaea;Euryarchaeota;Methanomicrobia;Methanomicrobiales;Methanospirillaceae;Methanospirillum;hungatei JF-1
TCTGGTTGATCCTGCCAGAGGCCACTGCTATCGGGGTTTGACTAAGCCATGCGAGTCGAGAGGTTCAAGACCTCGGCGTACTGCTCAGTAACACGTGGACAATCTGCCCTGAAGTGGAGGATAATCCCGGGAAACTGGGGGTAATACTCCATAGTTCGTGACAACTGGAATGTTTTGCGAACGAAAGATCCGTCGCTTCAGGATGAGTCTGCGGCCGATTAGGTAGTTGTTGGGGTAACGGCCCAACAAGCCTGTCATCGGTACGGGTTGTGGGAGCAAGAGCCCGGAGATGGATTCTGAGACACGAATCCAGGCCCTACGGGGCGCAGCAGGCGCGAAAACTTTACCATGCGGGCAACCGTGATAAGGAAACCCCGAGTGCCAGCACAGGCTGGCTGTCCGCCAGTGTAAATAACTGGTGAAGAAAGGGCCGGGCAAGACCGGTGCCAGCCGCCGCGGTAATACCGGCGGCTCGAGTGGTGGCCACTATTACTGGGCTTAAAGGGTCCGTAGCTGGATATACAAGTCTCTTGAGAAATCCGCCGGCTTAACCGGTGGGCGTTCAGGGGAAACTGTATTTCTAGGGACCGGGAGAGGTGAGAGGTACTGCCGGGGTAGGAGTGAAATCCTGTAATCCCGGTGGGACCACCTATGGCGAAGGCATCTCACCAGAACGGGTCCGACAGTGAGGGACGAAAGCTGGGGGAGCAAACCGGATTAGATACCCGGGTAGTCCCAGCTGTAAACGATGCGCGTTAGGTGTGTCAGTGACCACGTGTCACTGAGGTGCCGAAGGGAAACCGTGAAACGCGCCGCCTGGGGAGTACGGTCGCAAGGCTGAAACTTAAAGGAATTGGCGGGGGAGCACCACAACGGGTGGAGCCTGCGGTTTAATCGGACCCAACGCCGGAAATCTCACCGGATAAGACAGCTGCATGATAGTCGGGATGAAGACTCTACTTGACTAGCTGAGAGGAGGTGCATGGCCGTCGTCAGTTCGTACTGTGAAGCATCCTGTTTAGTCAGGCAACGAGCGAGACCCACGCGAGCAGTTGCCAGCTTGACCTTCGGGTTGATGGGGACACTGCTCGGACCGCCTCTGCTAAAGGGGAGGAAGGAATGGGCAACGGTAGGTCAGCATGCCCCGAATTATCCGGGCTACACGCGGGCTACAATGGACAGGACAATGGGTTTCGACACCGAGAGGTGAGGATAATCTCCTAAACCTGTCCGAAGTTCGGATTGCGGGTTGTAACTCACCCGCATGAAGCTGGAATCCGTAGTAATCGCGTTTCAACATAGCGCGGTGAATATGTCCCTGCTCCTTGCACACACCGCCCGTCAAACCACCCGAGTGAGGTCTTGATGAGGATGTATCATTGATATGTTCGAATCTGGGTTTTGCAAGGGGGGTTAAGTCGTAACAAGGTA
>AS000244|JN030680.1|SP00018 Archaea;Euryarchaeota;Methanomicrobia;Methanomicrobiales;Methanospirillaceae;Methanospirillum;hungatei JF-1
TCTGGTTGATCCTGCCAGAGGCCACTGCTATCGGGGTTTGACTAAGCCATGCGAGTCGAGAGGTGTAAGACCTCGGCGTACTGCTCAGTAACACGTGGACAATCTGCCCTGAAGTGGAGGATAATCCCGGGAAACTGGGGGTAATACTCCATAGTTCGTGCTGACTGGAATGTTATGCGAACAAAAGATCCGTCGCTTCAGGATGAGTCTGCGGCCGATTAGGTAGTTGTTGGGGTAACGGCCCAACAAGCCTGTCATCGGTACGGGTTGTGGGAGCAAGAGCCCGGAGATGGATTCTGAGACACGAATCCAGGCCCTACGGGGCGCAGCAGGCGCGAAAACTTTACCATGCGGGCAACCGTGATAAGGAAACCCCGAGTGCCAGCACAGGCTGGCTGTCCACCAGTGTAAATAACTGGTGAAGAAAGGGCCGGGCAAGACCGGTGCCAGCCGCCGCGGTAATACCGGCGGCTCGAGTGGTGGCCGCTATTACTGGGCTTAAAGGGTCCGTAGCTGGATATACAAGTCCCTTGAGAAATCCGCCGGCTTAACCGGTGGGCGTTCAGGGGAAACTGTATTTCTAGGGACCGGGAGAGGTGAGAGGTACTGCCGGGGTAGGAGTGAAATCCTGTAATCCCGGTGGGACCACCTATGGCGAAGGCATCTCACCAGAACGGGTCCGACAGTGAGGGACGAAAGCTGGGGGAGCAAACCGGATTAGATACCCGGGTAGTCCCAGCTGTAAACGATGCGCGTTAGGTGTGTCAGTGACCACGTGTCACTGAGGTGCCGAAGGGAAACCGTGAAACGCGCCGCCTGGGGAGTACGGTCGCAAGGCTGAAACTTAAAGGAATTGGCGGGGGAGCACCACAACGGGTGGAGCCTGCGGTTTAATCGGACTCAACGCCGGAAATCTCACCGGATAAGACAGCTGAATGATAGTCGGGATGAAGACTCTACTTGACTAGCTGAGAGGAGGTGCATGGCCGTCGTCAGTTCGTACTGTGAAGCATCCTGTTTAGTCAGGCAACGAGCGAGACCCACGCGAGCAGTTGCCAGCTTGACCTTCGGGTTGATGGGGACACTGCTCGGACCGCCTCTGCTAAAGGGGAGGAAGGAATGGGCAACGGTAGGTCAGCATGCCCCGAATTATCCGGGCTACACGCGGGCTACAATGGACAGGACAATGGGTTTCGACACCGAGAGGTGAGGATAATCTCCTAAACCTGTCCGAAGTTCGGATTGCGGGTTGTAACTCACCCGCATGAAGCTGGAATCCGTAGTAATCGCGTTTCAACATAGCGCGGTGAATATGTCCCTGCTCCTTGCACACACCGCCCGTCAAACCACCCGAGTGAGGTCTTGATGAGGATGTATCATTGATATGTTCGAATCTGGGTTTTGCAAGGGGGGTTAAGTCGTAACAAGGTAGCCGTAGGG
>AS000245|LR639695.1|SP00018 Archaea;Euryarchaeota;Methanomicrobia;Methanomicrobiales;Methanospirillaceae;Methanospirillum;hungatei JF-1
TCTGGTTGATCCTGCCAGAGGCCACTGCTATCGGGGTTTGACTAAGCCATGCGAGTCGAGAGGTGCAAGACCTCGGCGTACTGCTCAGTAACACGTGGACAATCTGCCCTGAAGAGGAGGATAATCCCGGGAAACTGGGGGTAATACTCCATAGTTCGTGCTGACTGGAATGTTATGCGAACGAAAGATCCGTCGCTTCAGGATGAGTCTGCGGCCGATTAGGTAGTTGTTGGGGTAACGGCCCAACAAGCCTGTCATCGGTACGGGTTGTGGGAGCAAGAGCCCGGAGATGGATTCTGAGACACGAATCCAGGCCCTACGGGGCGCAGCAGGCGCGAAAACTTTACCATGCGGGCAACCGTGATAAGGAAACCCCGAGTGCCAGCACAGGCTGGCTGTCCACCAGTGTAAATAACTGGTGAAGAAAGGGCCGGGCAAGACCGGTGCCAGCCGCCGCGGTAATACCGGCGGCTCGAGTGGTGGCCGCTATTACTGGGCTTAAAGGGTCCGTAGCTGGATATACAAGTCCCTTGAGAAATCCGCCGGCTTAACCGGTGGGCGTTCAGGGGAAACTGTATTTCTAGGGACCGGGAGAGGTGAGAGGTACTGCCGGGGTAGGAGTGAAATCCTGTAATCCCGGTGGGACCACCTATGGCGAAGGCATCTCACCAGAACGGGTCCGACAGTGAGGGACGAAAGCTGGGGGAGCAAACCGGATTAGATACCCGGGTAGTCCCAGCTGTAAACGATGCGCGTTAGGTGTGTCAGTGACCACGTGTCACTGAGGTGCCGAAGGGAAACCGTGAAACGCGCCGCCTGGGGAGTACGGTCGCAAGGCTGAAACTTAAAGGAATTGGCGGGGGAGCACCACAACGGGTGGAGCCTGCGGTTTAATCGGACCCAACGCCGGAAATCTCACCGGATAAGACAGCTGCATGATAGTCGGGATGAAGACTCTACTTGACTAGCTGAGAGGAGGTGCATGGCCGTCGTCAGTTCGTACTGTGAAGCATCCTGTTTAGTCAGGCAACGAGCGAGACCCACGCGAGCAGTTGCCAGCTTGACCTTCGGGTTGATGGGGACACTGCTCGGACCGCCTCTGCTAAAGGGGAGGAAGGAATGGGCAACGGTAGGTCAGCATGCCCCGAATTATCCGGGCTACACGCGGGCTACAATGGACAGGACAATGGGTTTCGACACCGAGAGGTGAGGATAATCTCCTAAACCTGTCCGAAGTTCGGATTGCGGGTTGTAACTCACCCGCATGAAGCTGGAATCCGTAGTAATCGCGTTTCAACATAGCGCGGTGAATATGTCCCTGCTCCTTGCACACACCGCCCGTCAAACCACCCGAGTGAGGTCTTGATGAGGATGTATCATTGATATGTTCGAATCTGGGTTTTGCAAGGGGGGTTAAGTCGTAACAAGGTA
>AS000246|EU888808.1|SP00018 Archaea;Euryarchaeota;Methanomicrobia;Methanomicrobiales;Methanospirillaceae;Methanospirillum;hungatei JF-1
TCCGGTTGATCCTGCCAGAGGCCACTGCTATCGGGGTTTGACTAAGCCATGCGAGTCGAGAGGTGCAAGACCTCGGCGTACTGCTCAGTAACACGTGGACAATCTGCCCTGAAGAGGAGGATAATCCCGGGAAACTGGGGGTAATACTCCATAGTTCGTGCTGACTGGAATGTTATGCGAACGAAAGACCCGTCGCTTCAGGATGAGTCTGCGGCCGATTAGGTAGTTGTTGGGGTAACGGCCCAACAAGCCTGTCATCGGTACGGGTTGTGGGAGCAAGAGCCCGGAGATGGATTCTGAGACACGAATCCAGGCCCTACGGGGCGCAGCAGGCGCGAAAACTTTACCATGCGGGCAACCGTGATAAGGAAACCCCGAGTGCCAGCACAGGCTGGCTGTCCACCAGTGTAAATAACTGGTGAAGAAAGGGCCGGGCAAGACCGGTGCCAGCCGCCGCGGTAATACCGGCGGCTCGAGTGGTGGCCGCTATTACTGGGCTTAAAGGGTCCGTAGCTGGATATACAAGTCCCTTGAGAAATCCGCCGGCTTAACCGGTGGGCGTTCAGGGGAAACTGTATTTCTAGGGACCGGGAGAGGTGAGAGGTACTGCCGGGGTAGGAGTGAAATCCTGTAATCCCGGTGGGACCACCTATGGCGAAGGCATCTCACCAGAACGGGTCCGACAGTGAGGGACGAAAGCTGGGGGAGCAAACCGGATTAGATACCCGGGTAGTCCCAGCTGTAAACGATGCGCGTTAGGTGTGTCAGTGACCACGTGTCACTGAGGTGCCGAAGGGAAACCGTGAAACGCGCCGCCTGGGGAGTACGGTCGCAAGGCTGAAACTTAAAGGAATTGGCGGGGGAGCACCACAACGGGTGGAGCCTGCGGTTTAATCGGACTCAACGCCGGAAATCTCACCGGATAAGACAGCTGCATGATAGTCGGGATGAAGACTCTACTTGACTAGCTGAGAGGAGGTGCATGGCCGTCGTCAGTTCGTACTGTGAAGCATCCTGTTTAGTCAGGCAACGAGCGAGACCCACGCGAGCAGTTGCCAGCTTGACCTTCGGGTTGATGGGGACACTGCTCGGACCGCCTCTGCTAAAGGGGAGGAAGGAATGGGCAACGGTAGGTCAGCATGCCCCGAATTATCCGGGCTACACGCGGGCTACAATGGACAGGACAATGGGTTTCGACACCGAGAGGTGAGGATAATCTCCTAAACCTGTCCGAAGTTCGGATTGCGGGTTGTAACTCACCCGCATGAAGCTGGAATCCGTAGTAATCGCGTTTCAACATAGCGCGGTGAATATGTCCCTGCTCCTTGCACACACCGCCCGTCAAACCACCCGAGTGAGGTCTTGATGAGGATGTATCAGTGATATGTTCGAATCTGGGTTTTGCAAGGGGGGTTAAGTCGTAACAAGGTAGCCG
>AS000247|KM373064.1|SP00018 Archaea;Euryarchaeota;Methanomicrobia;Methanomicrobiales;Methanospirillaceae;Methanospirillum;hungatei JF-1
TCTGGTTGATCCTGCCAGAGGCCACTGCTATCGGGGTTTGACTAAGCCATGCGAGTCGAGAGGTGCAAGACCTCGGCGTACTGCTCAGTAACACGTGGACAATCTGCCCTGAAGAGGAGGATAATCCCGGGAAACTGGGGGTAATACTCCATAGTTCGTGCTGACTGGAATGTTATGCGAACGAAAGATCCGTCGCTTCAGGATGAGTCTGCGGCCGATTAGGTAGTTGTTGGGGTAACGGCCCAACAAGCCTGTCATCGGTACGGGTTGTGGGAGCAAGAGCCCGGAGATGGATTCTGAGACACGAATCCAGGCCCTACGGGGCGCAGCAGGCGCGAAAACTTTACCATGCGGGCAACCGTGATAAGGAAACCCCGAGTGCCAGCACAGGCTGGCTGTCCACCAGTGTAAATAACTGGTGAAGAAAGGGCCGGGCAAGACCGGTGCCAGCCGCCGCGGTAATACCGGCGGCTCGAGTGGTGGCCGCTATTACTGGGCTTAAAGGGTCCGTAGCTGGATATACAAGTCCCTTGAGAAATCCGCCGGCTTAACCGGTGGGCGTTCAGGGGAAACTGTATTTCTAGGGACCGGGAGAGGTGAGAGGTACTGCCGGGGTAGGAGTGAAATCCTGTAATCCCGGTGGGACCACCTATGGCGAAGGCATCTCACCAGAACGGGTCCGACAGTGAGGGACGAAAGCTGGGGGAGCAAACCGGATTAGATACCCGGGTAGTCCCAGCTGTAAACGATGCGCGTTAGGTGTGTCAGTGACCACGTGTCACTGAGGTGCCGAAGGGAAACCGTGAAACGCGCCGCCTGGGGAGTACGGTCGCAAGGCTGAAACTTAAAGGAATTGGCGGGGGAGCACCACAACGGGTGGAGCCTGCGGTTTAATCGGACTCAACGCCGGAAATCTCACCGGATAAGACAGCTGCATGATAGTCGGGATGAAGACTCTACTTGACTAGCTGAGAGGAGGTGCATGGCCGTCGTCAGTTCGTACTGTGAAGCATCCTGTTTAGTCAGGCAACGAGCGAGACCCACGCGAGCAGTTGCCAGCTTGACCTTCGGGTTGATGGGGACACTGCTCGGACCGCCTCTGCTAAAGGGGAGGAAGGAATGGGCAACGGTAGGTCAGCATGCCCCGAATTATCCGGGCTACACGCGGGCTACAATGGACAGGACAATGGGTTTCGACACCGAGAGGTGAGGATAATCTCCTAAACCTGTCCGAAGTTCGGATTGCGGGTTGTAACTCACCCGCATGAAGCTGGAATCCGTAGTAATCGCGTTTCAACATAGCGCGGTGAATATGTCCCTGCTCCTTGCACACACCGCCCGTCAAACCACCCGAGTGAGGTCTTGATGAGGATGTATCATTGATATGTTCGAATCTGGGTTTTGCAAGGGGGGTTAAGTCGTAACAAGGTAGCCGTAGGGGAATCTGCGGCTGGATCACCTCCT
>AS000248|JN030681.1|SP00018 Archaea;Euryarchaeota;Methanomicrobia;Methanomicrobiales;Methanospirillaceae;Methanospirillum;hungatei JF-1
[truncated: 4,111,491 more chars]
