# Supplementary material for: In silico evaluation and selection of the best 16S rRNA gene primers for use in next-generation sequencing to detect oral bacteria and archaea
Source: Microbiome. 2023 Mar 23;11:58. doi: 10.1186/s40168-023-01481-6 (PMC10035280; doi:10.1186/s40168-023-01481-6)
Supplement: Supplementary file 12 — Additional file 11: Evaluation of individual primers against the oral-bacteria database. [file 40168_2023_1481_MOESM11_ESM.xlsx]

## Sheet: Title. Abbreviations
Additional table 12. Evaluation of individual forward primers for the detection of oral bacteria.
Additional table 13. Evaluation of individual reverse primers for the detection of oral bacteria.
Additional table 14. Evaluation of unidentified primers as forward for the detection of oral bacteria.
Additional table 15. Evaluation of unidentified primers as reverse for the detection of oral bacteria.
16S_Region_Mode_EP	16S Region_mode_end_position
16S_Region_Mode_IP	16S Region_mode_initial_position
C	Conserved
F	Forward
KP	Klindworth primer
OP	Oral primer
R	Reverse
UI	Unidentified
P_Mean_EP	Primer_mean_end_position
P_Mean_IP	Primer_mean_initial_position
P_Mode_EP	Primer_mode_end_position
P_Mode_IP	Primer_mode_initial_position
V	Variable

## Sheet: Additional_table_12
Primer_identifier	Mismatches	Variant_Coverage(%)	Analyzed_genes	Covered_genes	Non_covered_genes	Species_Coverage(%)	Analyzed_species	Covered_species	Non_covered_species	P_Mean_IP	P_Mean_EP	P_Mode_IP	P_Mode_EP	16S_Region_Mode_IP	16S_Region_Mode_EP
KP_F001	0	0	223143	0	223143	0	769	0	769	0	0	0	0	-	-
KP_F002	0	0	223143	0	223143	0	769	0	769	0	0	0	0	-	-
KP_F003	0	4.17	223143	9299	213844	26.92	769	207	562	6	27	7	28	C1	C1
KP_F004	0	0	223143	0	223143	0	769	0	769	0	0	0	0	-	-
KP_F005	0	0	223143	0	223143	0	769	0	769	0	0	0	0	-	-
KP_F006	0	0	223143	0	223143	0	769	0	769	0	0	0	0	-	-
KP_F007	0	0	223143	0	223143	0	769	0	769	0	0	0	0	-	-
KP_F008	0	0	223143	0	223143	0	769	0	769	0	0	0	0	-	-
KP_F009	0	0	223143	0	223143	0	769	0	769	0	0	0	0	-	-
KP_F010	0	0	223143	0	223143	0	769	0	769	0	0	0	0	-	-
KP_F011	0	0	223143	0	223143	0	769	0	769	0	0	0	0	-	-
KP_F012	0	0	223143	0	223143	0	769	0	769	0	0	0	0	-	-
KP_F013	0	0	223143	0	223143	0	769	0	769	0	0	0	0	-	-
KP_F014	0	0	223143	0	223143	0	769	0	769	0	0	0	0	-	-
KP_F015	0	0	223143	0	223143	0	769	0	769	0	0	0	0	-	-
KP_F016	0	0	223143	0	223143	0	769	0	769	0	0	0	0	-	-
KP_F017	0	0	223143	0	223143	0	769	0	769	0	0	0	0	-	-
KP_F018	0	0	223143	0	223143	0	769	0	769	0	0	0	0	-	-
KP_F019	0	0	223143	0	223143	0	769	0	769	0	0	0	0	-	-
KP_F020	0	95.07	223143	212140	11003	96.49	769	742	27	517	532	526	541	C4	C4
KP_F021	0	3.15	223143	7018	216125	24.19	769	186	583	792	812	797	817	C5	C5
KP_F022	0	0	223143	0	223143	0	769	0	769	0	0	0	0	-	-
KP_F023	0	0	223143	0	223143	0	769	0	769	0	0	0	0	-	-
KP_F024	0	0	223143	0	223143	0	769	0	769	0	0	0	0	-	-
KP_F025	0	0	223143	0	223143	0	769	0	769	0	0	0	0	-	-
KP_F026	0	0	223143	0	223143	0	769	0	769	0	0	0	0	-	-
KP_F027	0	0.01	223143	18	223125	1.04	769	8	761	2	28	2	28	C1	C1
KP_F028	0	0	223143	0	223143	0	769	0	769	0	0	0	0	-	-
KP_F029	0	2.77	223143	6177	216966	4.29	769	33	736	6	28	6	28	C1	C1
KP_F030	0	13.28	223143	29629	193514	73.6	769	566	203	8	24	8	24	C1	C1
KP_F031	0	8.86	223143	19761	203382	66.19	769	509	260	8	28	8	28	C1	C1
KP_F032	0	13.35	223143	29796	193347	75.81	769	583	186	8	28	8	28	C1	C1
KP_F033	0	13.51	223143	30137	193006	76.07	769	585	184	8	28	8	28	C1	C1
KP_F034	0	13.19	223143	29442	193701	73.47	769	565	204	8	28	8	28	C1	C1
KP_F035	0	10.55	223143	23540	199603	75.16	769	578	191	9	28	9	28	C1	C1
KP_F036	0	19.06	223143	42528	180615	80.49	769	619	150	9	28	9	28	C1	C1
KP_F037	0	20.87	223143	46574	176569	75.94	769	584	185	20	40	20	40	C1	C1
KP_F038	0	8.19	223143	18281	204862	12.74	769	98	671	22	42	22	42	C1	C1
KP_F039	0	7.6	223143	16958	206185	10.27	769	79	690	43	64	43	64	C1	C1
KP_F040	0	7.6	223143	16958	206185	10.27	769	79	690	43	64	43	64	C1	C1
KP_F041	0	37.34	223143	83312	139831	49.8	769	383	386	45	65	45	65	C1	C1
KP_F042	0	72.64	223143	162083	61060	64.63	769	497	272	49	69	49	69	C1	V1
KP_F043	0	10.35	223143	23097	200046	21.2	769	163	606	103	123	101	121	C2	C2
KP_F044	0	97.94	223143	218554	4589	95.97	769	738	31	340	360	332	352	C3	C3
KP_F045	0	97.67	223143	217939	5204	90.12	769	693	76	342	361	334	353	C3	C3
KP_F046	0	98.34	223143	219441	3702	95.97	769	738	31	343	360	335	352	C3	C3
KP_F047	0	98.57	223143	219952	3191	96.1	769	739	30	343	360	335	352	C3	C3
KP_F048	0	98.6	223143	220028	3115	98.05	769	754	15	345	360	337	352	C3	C3
KP_F049	0	97.64	223143	217877	5266	88.43	769	680	89	349	368	341	360	C3	C3
KP_F050	0	92.92	223143	207346	15797	90.12	769	693	76	375	395	379	399	C3	C3
KP_F051	0	98.6	223143	220011	3132	99.74	769	767	2	512	528	522	538	C4	C4
KP_F052	0	94.75	223143	211433	11710	96.49	769	742	27	514	532	523	541	C4	C4
KP_F053	0	0	223143	0	223143	0	769	0	769	0	0	0	0	-	-
KP_F054	0	94.93	223143	211823	11320	96.49	769	742	27	515	532	524	541	C4	C4
KP_F055	0	94.57	223143	211016	12127	90.77	769	698	71	516	533	525	542	C4	C4
KP_F056	0	97.94	223143	218542	4601	98.31	769	756	13	560	575	570	585	C4	C4
KP_F057	0	92.13	223143	205586	17557	88.69	769	682	87	781	796	791	806	C5	C5
KP_F058	0	91.68	223143	204575	18568	87.39	769	672	97	781	800	791	810	C5	C5
KP_F059	0	98.36	223143	219477	3666	99.35	769	764	5	782	800	792	810	C5	C5
KP_F060	0	81.16	223143	181093	42050	87.91	769	676	93	905	925	915	935	C6	C6
KP_F061	0	93.48	223143	208584	14559	92.46	769	711	58	907	925	917	935	C6	C6
KP_F062	0	91.62	223143	204433	18710	93.11	769	716	53	915	931	925	941	C6	C6
KP_F063	0	91.42	223143	203988	19155	91.03	769	700	69	915	933	925	943	C6	C6
KP_F064	0	91.26	223143	203649	19494	91.03	769	700	69	915	934	925	944	C6	C6
KP_F065	0	76.38	223143	170429	52714	59.56	769	458	311	966	986	974	994	C6	C6
KP_F066	0	76.41	223143	170506	52637	59.56	769	458	311	967	986	975	994	C6	C6
KP_F067	0	5.81	223143	12958	210185	18.21	769	140	629	961	980	965	984	C6	C6
KP_F068	0	78.12	223143	174322	48821	62.03	769	477	292	967	986	975	994	C6	C6
KP_F069	0	7.06	223143	15762	207381	7.54	769	58	711	960	979	960	979	C6	C6
KP_F070	0	1.52	223143	3385	219758	4.29	769	33	736	909	928	907	926	C6	C6
KP_F071	0	6.14	223143	13703	209440	19.25	769	148	621	960	979	965	984	C6	C6
KP_F072	0	0	223143	0	223143	0	769	0	769	0	0	0	0	-	-
KP_F073	0	76.52	223143	170744	52399	59.56	769	458	311	968	985	976	993	C6	C6
KP_F074	0	78.6	223143	175385	47758	63.46	769	488	281	970	986	978	994	C6	C6
KP_F075	0	37.86	223143	84478	138665	47.98	769	369	400	1047	1063	1055	1071	C7	C7
KP_F076	0	93.01	223143	207537	15606	82.18	769	632	137	1097	1113	1109	1125	C7	V7
KP_F077	0	98.51	223143	219811	3332	95.97	769	738	31	343	360	335	352	C3	C3
KP_F078	0	94.69	223143	211303	11840	96.49	769	742	27	513	532	522	541	C4	C4
KP_F079	0	94.51	223143	210897	12246	90.77	769	698	71	517	535	526	544	C4	C4
KP_F080	0	0	223143	0	223143	0	769	0	769	0	0	0	0	-	-
KP_F081	0	0	223143	0	223143	0	769	0	769	0	0	0	0	-	-
KP_F082	0	3.16	223143	7053	216090	26.4	769	203	566	803	821	808	826	C5	C5
KP_F083	0	0.03	223143	59	223084	3.38	769	26	743	895	912	889	906	C6	C6
KP_F084	0	39.39	223143	87885	135258	50.07	769	385	384	1045	1061	1053	1069	C7	C7
KP_F085	0	98.65	223143	220136	3007	98.96	769	761	8	1097	1112	1110	1125	C7	V7
OP_F001	0	0	223143	0	223143	0	769	0	769	0	0	0	0	-	-
OP_F002	0	0	223143	0	223143	0	769	0	769	0	0	0	0	-	-
OP_F003	0	0	223143	0	223143	0	769	0	769	0	0	0	0	-	-
OP_F004	0	0	223143	0	223143	0	769	0	769	0	0	0	0	-	-
OP_F005	0	94.69	223143	211303	11840	96.49	769	742	27	513	532	522	541	C4	C4
OP_F006	0	0	223143	0	223143	0	769	0	769	0	0	0	0	-	-
OP_F007	0	95.07	223143	212140	11003	96.49	769	742	27	517	532	526	541	C4	C4
OP_F008	0	19.06	223143	42528	180615	80.49	769	619	150	9	28	9	28	C1	C1
OP_F009	0	94.94	223143	211854	11289	97.4	769	749	20	783	804	792	813	C5	C5
OP_F010	0	0	223143	0	223143	0	769	0	769	0	0	0	0	-	-
OP_F011	0	0	223143	0	223143	0	769	0	769	0	0	0	0	-	-
OP_F012	0	0	223143	0	223143	0	769	0	769	0	0	0	0	-	-
OP_F013	0	0	223143	0	223143	0	769	0	769	0	0	0	0	-	-
OP_F014	0	94.74	223143	211416	11727	96.49	769	742	27	513	532	522	541	C4	C4
OP_F015	0	0	223143	0	223143	0	769	0	769	0	0	0	0	-	-
OP_F016	0	0	223143	0	223143	0	769	0	769	0	0	0	0	-	-
OP_F017	0	0	223143	0	223143	0	769	0	769	0	0	0	0	-	-
OP_F018	0	0	223143	0	223143	0	769	0	769	0	0	0	0	-	-
OP_F019	0	0	223143	0	223143	0	769	0	769	0	0	0	0	-	-
OP_F020	0	13.19	223143	29442	193701	73.47	769	565	204	8	28	8	28	C1	C1
OP_F021	0	98.53	223143	219862	3281	99.61	769	766	3	512	528	522	538	C4	C4
OP_F022	0	94.69	223143	211303	11840	96.49	769	742	27	513	532	522	541	C4	C4
OP_F023	0	8.86	223143	19761	203382	66.19	769	509	260	8	28	8	28	C1	C1
OP_F024	0	8.86	223143	19761	203382	66.19	769	509	260	8	28	8	28	C1	C1
OP_F025	0	10.82	223143	24139	199004	76.59	769	589	180	11	28	11	28	C1	C1
OP_F026	0	0	223143	1	223142	0.13	769	1	768	8	28	8	28	C1	C1
OP_F027	0	0.01	223143	27	223116	3.38	769	26	743	511	533	522	544	C4	C4
OP_F028	0	89.44	223143	199587	23556	79.58	769	612	157	1097	1113	1109	1125	C7	V7
OP_F029	0	94.94	223143	211854	11289	97.4	769	749	20	783	804	792	813	C5	C5
OP_F030	0	94.68	223143	211281	11862	96.49	769	742	27	513	532	522	541	C4	C4
OP_F031	0	0	223143	3	223140	0.26	769	2	767	360	381	370	391	C3	C3
OP_F032	0	19.54	223143	43612	179531	81.92	769	630	139	11	28	11	28	C1	C1
OP_F033	0	92.48	223143	206363	16780	83.49	769	642	127	558	573	568	583	C4	C4
OP_F034	0	8.86	223143	19761	203382	66.19	769	509	260	8	28	8	28	C1	C1
OP_F035	0	98.57	223143	219952	3191	96.1	769	739	30	343	360	335	352	C3	C3
OP_F036	0	98.34	223143	219441	3702	95.97	769	738	31	343	360	335	352	C3	C3
OP_F037	0	1.88	223143	4201	218942	11.31	769	87	682	4	27	5	28	C1	C1
OP_F038	0	97.64	223143	217877	5266	88.43	769	680	89	349	368	341	360	C3	C3
OP_F039	0	97.94	223143	218554	4589	95.97	769	738	31	340	360	332	352	C3	C3
OP_F040	0	13.35	223143	29796	193347	75.81	769	583	186	8	28	8	28	C1	C1
OP_F041	0	70.94	223143	158298	64845	48.89	769	376	393	99	119	99	119	V1	C2
OP_F042	0	19.06	223143	42528	180615	80.49	769	619	150	9	28	9	28	C1	C1
OP_F043	0	98.55	223143	219908	3235	95.97	769	738	31	343	360	335	352	C3	C3
OP_F044	0	81.16	223143	181093	42050	87.91	769	676	93	905	925	915	935	C6	C6
OP_F045	0	91.26	223143	203649	19494	91.03	769	700	69	915	934	925	944	C6	C6
OP_F046	0	97.37	223143	217280	5863	87.39	769	672	97	343	368	335	360	C3	C3
OP_F047	0	94.74	223143	211416	11727	96.49	769	742	27	513	532	522	541	C4	C4
OP_F048	0	97.99	223143	218664	4479	95.97	769	738	31	340	359	332	351	C3	C3
OP_F049	0	10.53	223143	23495	199648	75.16	769	578	191	9	28	9	28	C1	C1
OP_F050	0	98.66	223143	220150	2993	97.4	769	749	20	346	360	338	352	C3	C3
OP_F051	0	67.66	223143	150987	72156	64.63	769	497	272	785	808	793	816	C5	C5
OP_F052	0	98.6	223143	220011	3132	99.74	769	767	2	512	528	522	538	C4	C4
OP_F053	0	19.47	223143	43446	179697	82.7	769	636	133	9	28	9	28	C1	C1
OP_F054	0	0	223143	4	223139	0.13	769	1	768	8	28	8	28	C1	C1
OP_F055	0	0.01	223143	12	223131	1.04	769	8	761	7	27	8	28	C1	C1
OP_F056	0	0.08	223143	186	222957	0.91	769	7	762	8	28	8	28	C1	C1
OP_F057	0	57.84	223143	129077	94066	50.07	769	385	384	1222	1240	1229	1247	C8	V8
OP_F058	0	10.67	223143	23810	199333	75.81	769	583	186	10	28	10	28	C1	C1
OP_F059	0	87.6	223143	195481	27662	87.65	769	674	95	512	536	521	545	C4	C4
OP_F060	0	87.69	223143	195666	27477	71.39	769	549	220	781	805	791	815	C5	C5
OP_F061	0	98.51	223143	219811	3332	95.97	769	738	31	343	360	335	352	C3	C3
OP_F062	0	0.08	223143	178	222965	9.1	769	70	699	46	66	46	66	C1	C1
OP_F063	0	19.3	223143	43068	180075	81.14	769	624	145	10	28	10	28	C1	C1
OP_F064	0	0.03	223143	75	223068	0.78	769	6	763	177	199	177	199	V2	V2
OP_F065	0	0.01	223143	28	223115	0.26	769	2	767	189	211	192	214	V2	V2
OP_F066	0	98.86	223143	220604	2539	99.48	769	765	4	782	795	792	805	C5	C5
OP_F067	0	0.05	223143	103	223040	4.16	769	32	737	6	28	6	28	C1	C1
OP_F068	0	0.05	223143	117	223026	4.29	769	33	736	6	24	6	24	C1	C1
OP_F069	0	0	223143	0	223143	0	769	0	769	0	0	0	0	-	-
OP_F070	0	69.1	223143	154181	68962	55.53	769	427	342	510	527	517	534	C4	C4
OP_F071	0	10.53	223143	23495	199648	75.16	769	578	191	9	28	9	28	C1	C1
OP_F072	0	41.33	223143	92230	130913	38.88	769	299	470	42	62	42	62	C1	C1
OP_F073	0	76.52	223143	170744	52399	59.56	769	458	311	968	985	976	993	C6	C6
OP_F074	0	0	223143	0	223143	0	769	0	769	0	0	0	0	-	-
OP_F075	0	80.64	223143	179937	43206	65.8	769	506	263	966	985	975	994	C6	C6
OP_F076	0	91.59	223143	204376	18767	87.78	769	675	94	782	803	792	813	C5	C5
OP_F077	0	97.48	223143	217515	5628	90.12	769	693	76	340	361	332	353	C3	C3
OP_F078	0	4.23	223143	9435	213708	35.76	769	275	494	6	27	7	28	C1	C1
OP_F079	0	91.35	223143	203852	19291	87.78	769	675	94	784	804	794	814	C5	C5
OP_F080	0	13.38	223143	29846	193297	75.94	769	584	185	8	28	8	28	C1	C1
OP_F081	0	5.63	223143	12559	210584	14.82	769	114	655	795	817	800	822	C5	C5
OP_F082	0	19.31	223143	43081	180062	82.57	769	635	134	9	28	9	28	C1	C1
OP_F083	0	97.94	223143	218542	4601	98.31	769	756	13	560	575	570	585	C4	C4
OP_F084	0	0	223143	0	223143	0	769	0	769	0	0	0	0	-	-
OP_F085	0	54.08	223143	120669	102474	55.79	769	429	340	1053	1072	1063	1082	C7	C7
OP_F086	0	20.36	223143	45435	177708	82.44	769	634	135	12	28	12	28	C1	C1
OP_F087	0	81.58	223143	182042	41101	67.49	769	519	250	335	357	328	350	C3	C3
OP_F088	0	0	223143	0	223143	0	769	0	769	0	0	0	0	-	-
OP_F089	0	1.03	223143	2297	220846	1.17	769	9	760	1141	1159	1141	1159	V7	C8
OP_F090	0	0	223143	0	223143	0	769	0	769	0	0	0	0	-	-
OP_F091	0	13.4	223143	29900	193243	75.81	769	583	186	8	28	8	28	C1	C1
OP_F092	0	0.13	223143	298	222845	19.51	769	150	619	513	532	522	541	C4	C4
OP_F093	0	22.28	223143	49707	173436	26.92	769	207	562	42	64	42	64	C1	C1
OP_F094	0	0	223143	9	223134	0.13	769	1	768	212	230	212	230	V2	C3
OP_F095	0	0	223143	10	223133	0.13	769	1	768	176	198	176	198	V2	V2
OP_F096	0	98.11	223143	218917	4226	95.97	769	738	31	341	360	333	352	C3	C3
OP_F097	0	0	223143	0	223143	0	769	0	769	0	0	0	0	-	-
OP_F098	0	95.05	223143	212097	11046	96.62	769	743	26	516	533	525	542	C4	C4
OP_F099	0	98.6	223143	220028	3115	98.05	769	754	15	345	360	337	352	C3	C3
OP_F100	0	94.85	223143	211641	11502	96.49	769	742	27	513	531	522	540	C4	C4
OP_F101	0	92.09	223143	205499	17644	93.76	769	721	48	915	930	925	940	C6	C6
OP_F102	0	0.4	223143	890	222253	0.13	769	1	768	1034	1057	1034	1057	V6	C7
OP_F103	0	0.05	223143	115	223028	0.13	769	1	768	472	496	472	496	V3	V3
OP_F104	0	0.01	223143	16	223127	0.13	769	1	768	125	145	125	145	C2	V2
OP_F105	0	0.07	223143	146	222997	0.13	769	1	768	729	749	729	749	C5	C5
OP_F106	0	4.2	223143	9373	213770	31.6	769	243	526	6	27	7	28	C1	C1
OP_F107	0	97.67	223143	217939	5204	90.12	769	693	76	342	361	334	353	C3	C3
OP_F108	0	98.13	223143	218980	4163	95.97	769	738	31	342	361	334	353	C3	C3
OP_F109	0	0	223143	2	223141	0.26	769	2	767	8	28	8	28	C1	C1
OP_F110	0	0	223143	2	223141	0.26	769	2	767	8	28	8	28	C1	C1
OP_F111	0	79.11	223143	176523	46620	63.33	769	487	282	966	985	975	994	C6	C6
OP_F112	0	8.88	223143	19825	203318	66.19	769	509	260	8	27	8	27	C1	C1
OP_F113	0	10.57	223143	23591	199552	75.29	769	579	190	9	27	9	27	C1	C1
OP_F114	0	98.55	223143	219910	3233	95.97	769	738	31	343	360	335	352	C3	C3
OP_F115	0	1.47	223143	3285	219858	3.64	769	28	741	632	652	640	660	V4	C5
OP_F116	0	98.49	223143	219774	3369	98.7	769	759	10	1097	1112	1110	1125	C7	V7
OP_F117	0	24.62	223143	54933	168210	57.48	769	442	327	1382	1399	1385	1402	C9	C9
OP_F118	0	91.64	223143	204483	18660	87.26	769	671	98	781	801	791	811	C5	C5

## Sheet: Additional_table_13
Primer_identifier	Mismatches	Variant_Coverage(%)	Analyzed_genes	Covered_genes	Non_covered_genes	Species_Coverage(%)	Analyzed_species	Covered_species	Non_covered_species	P_Mean_IP	P_Mean_EP	P_Mode_IP	P_Mode_EP	16S_Region_Mode_IP	16S_Region_Mode_EP
KP_R001	0	0	223143	0	223143	0	769	0	769	0	0	0	0	-	-
KP_R002	0	95.07	223143	212140	11003	96.49	769	742	27	517	532	526	541	C4	C4
KP_R003	0	0.05	223143	105	223038	10.27	769	79	690	510	529	519	538	C4	C4
KP_R004	0	0	223143	0	223143	0	769	0	769	0	0	0	0	-	-
KP_R005	0	3.15	223143	7020	216123	26.14	769	201	568	801	821	806	826	C5	C5
KP_R006	0	0	223143	0	223143	0	769	0	769	0	0	0	0	-	-
KP_R007	0	0	223143	0	223143	0	769	0	769	0	0	0	0	-	-
KP_R008	0	0	223143	0	223143	0	769	0	769	0	0	0	0	-	-
KP_R009	0	0	223143	0	223143	0	769	0	769	0	0	0	0	-	-
KP_R010	0	0	223143	0	223143	0	769	0	769	0	0	0	0	-	-
KP_R011	0	0	223143	0	223143	0	769	0	769	0	0	0	0	-	-
KP_R012	0	0	223143	0	223143	0	769	0	769	0	0	0	0	-	-
KP_R013	0	0	223143	0	223143	0	769	0	769	0	0	0	0	-	-
KP_R014	0	10.11	223143	22555	200588	24.84	769	191	578	1034	1051	1029	1046	V6	V6
KP_R015	0	0	223143	0	223143	0	769	0	769	0	0	0	0	-	-
KP_R016	0	2.78	223143	6193	216950	60.6	769	466	303	1491	1510	1498	1517	C10	C10
KP_R017	0	10.35	223143	23097	200046	21.2	769	163	606	103	123	101	121	C2	C2
KP_R018	0	97.99	223143	218664	4479	95.97	769	738	31	340	359	332	351	C3	C3
KP_R019	0	0	223143	0	223143	0	769	0	769	0	0	0	0	-	-
KP_R020	0	98.6	223143	220028	3115	98.05	769	754	15	345	360	337	352	C3	C3
KP_R021	0	94.68	223143	211281	11862	96.49	769	742	27	513	532	522	541	C4	C4
KP_R022	0	94.5	223143	210879	12264	90.77	769	698	71	515	533	524	542	C4	C4
KP_R023	0	94.57	223143	211016	12127	90.77	769	698	71	516	533	525	542	C4	C4
KP_R024	0	94.57	223143	211016	12127	90.77	769	698	71	516	533	525	542	C4	C4
KP_R025	0	94.58	223143	211058	12085	91.16	769	701	68	516	533	525	542	C4	C4
KP_R026	0	94.57	223143	211016	12127	90.77	769	698	71	516	533	525	542	C4	C4
KP_R027	0	0	223143	0	223143	0	769	0	769	0	0	0	0	-	-
KP_R028	0	87	223143	194128	29015	74.77	769	575	194	520	540	528	548	C4	C4
KP_R029	0	90.77	223143	202540	20603	87.13	769	670	99	778	804	788	814	C5	C5
KP_R030	0	92.13	223143	205586	17557	88.69	769	682	87	781	796	791	806	C5	C5
KP_R031	0	98.36	223143	219477	3666	99.35	769	764	5	782	800	792	810	C5	C5
KP_R032	0	95.23	223143	212494	10649	97.92	769	753	16	783	801	792	810	C5	C5
KP_R033	0	91.81	223143	204862	18281	87.78	769	675	94	782	801	792	811	C5	C5
KP_R034	0	94.66	223143	211238	11905	94.8	769	729	40	783	802	792	811	C5	C5
KP_R035	0	94.96	223143	211891	11252	97.79	769	752	17	783	804	792	813	C5	C5
KP_R036	0	91.68	223143	204577	18566	87.78	769	675	94	784	803	794	813	C5	C5
KP_R037	0	91.35	223143	203841	19302	87.65	769	674	95	784	804	794	814	C5	C5
KP_R038	0	94.7	223143	211313	11830	97.53	769	750	19	785	805	794	814	C5	C5
KP_R039	0	77.02	223143	171871	51272	85.31	769	656	113	905	925	915	935	C6	C6
KP_R040	0	92.73	223143	206927	16216	90.9	769	699	70	905	925	915	935	C6	C6
KP_R041	0	92.93	223143	207375	15768	90.9	769	699	70	906	924	916	934	C6	C6
KP_R042	0	45.52	223143	101574	121569	42.39	769	326	443	931	948	934	951	C6	C6
KP_R043	0	76.38	223143	170429	52714	59.56	769	458	311	966	986	974	994	C6	C6
KP_R044	0	76.41	223143	170506	52637	59.56	769	458	311	967	986	975	994	C6	C6
KP_R045	0	28.27	223143	63074	160069	26.27	769	202	567	1040	1060	1046	1066	V6	C7
KP_R046	0	92.38	223143	206137	17006	90.51	769	696	73	1043	1062	1056	1075	C7	C7
KP_R047	0	54.06	223143	120627	102516	54.49	769	419	350	1046	1065	1056	1075	C7	C7
KP_R048	0	1.38	223143	3074	220069	11.44	769	88	681	1040	1059	1041	1060	V6	C7
KP_R049	0	0.88	223143	1967	221176	14.3	769	110	659	1060	1079	1080	1099	C7	C7
KP_R050	0	94.81	223143	211552	11591	95.32	769	733	36	1043	1062	1056	1075	C7	C7
KP_R051	0	38.49	223143	85884	137259	50.72	769	390	379	1038	1057	1046	1065	V6	C7
KP_R052	0	37.91	223143	84596	138547	47.72	769	367	402	1042	1058	1050	1066	C7	C7
KP_R053	0	97.82	223143	218274	4869	96.62	769	743	26	1059	1076	1071	1088	C7	C7
KP_R054	0	89.12	223143	198859	24284	93.63	769	720	49	1059	1078	1071	1090	C7	C7
KP_R055	0	88.92	223143	198429	24714	93.63	769	720	49	1059	1079	1071	1091	C7	C7
KP_R056	0	93.01	223143	207537	15606	82.18	769	632	137	1097	1113	1109	1125	C7	V7
KP_R057	0	90.19	223143	201243	21900	82.96	769	638	131	1098	1113	1110	1125	C7	V7
KP_R058	0	82.73	223143	184609	38534	73.08	769	562	207	1172	1191	1184	1203	C8	C8
KP_R059	0	7.59	223143	16942	206201	36.15	769	278	491	1378	1395	1394	1411	C9	C9
KP_R060	0	33.62	223143	75022	148121	95.19	769	732	37	1391	1408	1397	1414	C9	C9
KP_R061	0	32.86	223143	73324	149819	94.41	769	726	43	1391	1408	1397	1414	C9	C9
KP_R062	0	32.9	223143	73424	149719	94.41	769	726	43	1392	1408	1398	1414	C9	C9
KP_R063	0	5.26	223143	11740	211403	79.45	769	611	158	1490	1506	1487	1503	C10	C10
KP_R064	0	4.6	223143	10264	212879	74.25	769	571	198	1490	1509	1487	1506	C10	C10
KP_R065	0	2.78	223143	6202	216941	59.82	769	460	309	1491	1513	1498	1520	C10	C10
KP_R066	0	5	223143	11167	211976	78.41	769	603	166	1491	1507	1488	1504	C10	C10
KP_R067	0	0.52	223143	1155	221988	19.38	769	149	620	1492	1512	1492	1512	C10	C10
KP_R068	0	0.59	223143	1318	221825	25.62	769	197	572	1522	1542	1553	1573	-	-
KP_R069	0	0.01	223143	13	223130	1.04	769	8	761	1527	1544	1523	1540	C10	C10
KP_R070	0	94.51	223143	210897	12246	90.77	769	698	71	517	535	526	544	C4	C4
KP_R071	0	98.63	223143	220083	3060	99.61	769	766	3	514	529	524	539	C4	C4
KP_R072	0	0.03	223143	59	223084	3.38	769	26	743	895	912	889	906	C6	C6
KP_R073	0	39.39	223143	87885	135258	50.07	769	385	384	1045	1061	1053	1069	C7	C7
KP_R074	0	98.65	223143	220136	3007	98.96	769	761	8	1097	1112	1110	1125	C7	V7
KP_R075	0	32.76	223143	73107	150036	94.41	769	726	43	1390	1407	1396	1413	C9	C9
KP_R076	0	33.53	223143	74818	148325	95.19	769	732	37	1390	1407	1396	1413	C9	C9
KP_R077	0	28.62	223143	63854	159289	93.11	769	716	53	1390	1408	1396	1414	C9	C9
KP_R078	0	33.06	223143	73782	149361	94.41	769	726	43	1392	1407	1398	1413	C9	C9
KP_R079	0	2.44	223143	5444	217699	59.82	769	460	309	1491	1512	1498	1519	C10	C10
KP_R080	0	1.82	223143	4057	219086	49.28	769	379	390	1489	1508	1490	1509	C10	C10
KP_R081	0	0.69	223143	1538	221605	29.78	769	229	540	1524	1541	1520	1537	C10	C10
OP_R001	0	0	223143	0	223143	0	769	0	769	0	0	0	0	-	-
OP_R002	0	95.07	223143	212140	11003	96.49	769	742	27	517	532	526	541	C4	C4
OP_R003	0	0	223143	0	223143	0	769	0	769	0	0	0	0	-	-
OP_R004	0	0	223143	0	223143	0	769	0	769	0	0	0	0	-	-
OP_R005	0	3.15	223143	7020	216123	26.14	769	201	568	801	821	806	826	C5	C5
OP_R006	0	0	223143	0	223143	0	769	0	769	0	0	0	0	-	-
OP_R007	0	0	223143	0	223143	0	769	0	769	0	0	0	0	-	-
OP_R008	0	0.67	223143	1505	221638	28.61	769	220	549	1521	1541	1517	1537	C10	C10
OP_R009	0	88.92	223143	198429	24714	93.63	769	720	49	1059	1079	1071	1091	C7	C7
OP_R010	0	94.7	223143	211318	11825	97.53	769	750	19	785	805	794	814	C5	C5
OP_R011	0	0	223143	0	223143	0	769	0	769	0	0	0	0	-	-
OP_R012	0	0	223143	0	223143	0	769	0	769	0	0	0	0	-	-
OP_R013	0	95.23	223143	212494	10649	97.92	769	753	16	783	801	792	810	C5	C5
OP_R014	0	94.7	223143	211322	11821	97.53	769	750	19	785	805	794	814	C5	C5
OP_R015	0	0	223143	0	223143	0	769	0	769	0	0	0	0	-	-
OP_R016	0	0	223143	0	223143	0	769	0	769	0	0	0	0	-	-
OP_R017	0	0	223143	0	223143	0	769	0	769	0	0	0	0	-	-
OP_R018	0	0	223143	0	223143	0	769	0	769	0	0	0	0	-	-
OP_R019	0	88.28	223143	196994	26149	94.28	769	725	44	512	532	521	541	C4	C4
OP_R020	0	95.06	223143	212109	11034	97.79	769	752	17	785	804	794	813	C5	C5
OP_R021	0	94.7	223143	211318	11825	97.53	769	750	19	785	805	794	814	C5	C5
OP_R022	0	97.99	223143	218664	4479	95.97	769	738	31	340	359	332	351	C3	C3
OP_R023	0	94.57	223143	211016	12127	90.77	769	698	71	516	533	525	542	C4	C4
OP_R024	0	0.01	223143	27	223116	3.38	769	26	743	511	533	522	544	C4	C4
OP_R025	0	0	223143	1	223142	0.13	769	1	768	522	541	522	541	C4	C4
OP_R026	0	89.44	223143	199587	23556	79.58	769	612	157	1097	1113	1109	1125	C7	V7
OP_R027	0	0	223143	0	223143	0	769	0	769	0	0	0	0	-	-
OP_R028	0	97.88	223143	218416	4727	90.12	769	693	76	344	364	336	356	C3	C3
OP_R029	0	95.16	223143	212344	10799	89.99	769	692	77	1172	1192	1184	1204	C8	C8
OP_R030	0	98.06	223143	218808	4335	99.09	769	762	7	1059	1079	1071	1091	C7	C7
OP_R031	0	68.24	223143	152278	70865	67.88	769	522	247	786	808	794	816	C5	C5
OP_R032	0	95.21	223143	212453	10690	97.53	769	750	19	783	801	792	810	C5	C5
OP_R033	0	98.6	223143	220028	3115	98.05	769	754	15	345	360	337	352	C3	C3
OP_R034	0	0	223143	1	223142	0.13	769	1	768	352	373	352	373	C3	C3
OP_R035	0	94.96	223143	211891	11252	97.79	769	752	17	783	804	792	813	C5	C5
OP_R036	0	94.79	223143	211523	11620	97.66	769	751	18	785	805	794	814	C5	C5
OP_R037	0	94.68	223143	211281	11862	96.49	769	742	27	513	532	522	541	C4	C4
OP_R038	0	94.78	223143	211506	11637	96.49	769	742	27	513	531	522	540	C4	C4
OP_R039	0	94.66	223143	211238	11905	94.8	769	729	40	783	802	792	811	C5	C5
OP_R040	0	98.36	223143	219491	3652	99.61	769	766	3	512	529	522	539	C4	C4
OP_R041	0	94.51	223143	210897	12246	90.77	769	698	71	517	535	526	544	C4	C4
OP_R042	0	70.94	223143	158298	64845	48.89	769	376	393	99	119	99	119	V1	C2
OP_R043	0	98.59	223143	219991	3152	99.87	769	768	1	512	528	522	538	C4	C4
OP_R044	0	95.23	223143	212494	10649	97.92	769	753	16	783	801	792	810	C5	C5
OP_R045	0	94.67	223143	211257	11886	90.77	769	698	71	518	533	527	542	C4	C4
OP_R046	0	88.92	223143	198429	24714	93.63	769	720	49	1059	1079	1071	1091	C7	C7
OP_R047	0	88.27	223143	196974	26169	94.28	769	725	44	512	532	521	541	C4	C4
OP_R048	0	94.61	223143	211108	12035	97.53	769	750	19	783	805	792	814	C5	C5
OP_R049	0	62.27	223143	138945	84198	66.19	769	509	260	916	939	924	947	C6	C6
OP_R050	0	92.8	223143	207081	16062	91.81	769	706	63	905	925	915	935	C6	C6
OP_R051	0	94.13	223143	210035	13108	90.77	769	698	71	513	535	522	544	C4	C4
OP_R052	0	93.09	223143	207716	15427	91.81	769	706	63	907	925	917	935	C6	C6
OP_R053	0	91.35	223143	203841	19302	87.65	769	674	95	784	804	794	814	C5	C5
OP_R054	0	98.14	223143	218982	4161	96.1	769	739	30	340	358	332	350	C3	C3
OP_R055	0	85.88	223143	191635	31508	75.29	769	579	190	1367	1386	1375	1394	C9	C9
OP_R056	0	0	223143	0	223143	0	769	0	769	0	0	0	0	-	-
OP_R057	0	0.2	223143	456	222687	17.3	769	133	636	1519	1537	1533	1551	C10	-
OP_R058	0	8.78	223143	19601	203542	7.15	769	55	714	658	678	656	676	C5	C5
OP_R059	0	0	223143	9	223134	0.91	769	7	762	1492	1510	1490	1508	C10	C10
OP_R060	0	0.12	223143	259	222884	7.93	769	61	708	1523	1543	1515	1535	C10	C10
OP_R061	0	3.15	223143	7020	216123	26.14	769	201	568	801	821	806	826	C5	C5
OP_R062	0	97.82	223143	218274	4869	96.62	769	743	26	1059	1076	1071	1088	C7	C7
OP_R063	0	58.59	223143	130749	92394	71.65	769	551	218	333	359	328	354	C3	C3
OP_R064	0	98.63	223143	220083	3060	99.61	769	766	3	514	529	524	539	C4	C4
OP_R065	0	12.48	223143	27845	195298	18.99	769	146	623	499	519	504	524	C4	C4
OP_R066	0	91.5	223143	204177	18966	88.95	769	684	85	784	804	794	814	C5	C5
OP_R067	0	93.25	223143	208090	15053	91.81	769	706	63	908	925	918	935	C6	C6
OP_R068	0	2.78	223143	6202	216941	59.82	769	460	309	1491	1513	1498	1520	C10	C10
OP_R069	0	94.5	223143	210879	12264	90.77	769	698	71	515	533	524	542	C4	C4
OP_R070	0	98.08	223143	218861	4282	99.22	769	763	6	782	803	792	813	C5	C5
OP_R071	0	0.03	223143	77	223066	0.78	769	6	763	805	826	805	826	C5	C5
OP_R072	0	0.01	223143	16	223127	0.13	769	1	768	804	826	804	826	C5	C5
OP_R073	0	97.69	223143	217983	5160	98.83	769	760	9	877	892	888	903	C6	C6
OP_R074	0	0	223143	4	223139	0.26	769	2	767	1519	1549	1518	1548	C10	-
OP_R075	0	0.03	223143	71	223072	7.02	769	54	715	1518	1536	1523	1541	C10	C10
OP_R076	0	4.69	223143	10460	212683	74.64	769	574	195	1490	1508	1487	1505	C10	C10
OP_R077	0	0.71	223143	1578	221565	31.47	769	242	527	1524	1541	1556	1573	-	-
OP_R078	0	6.68	223143	14910	208233	12.22	769	94	675	1333	1353	1351	1371	C9	C9
OP_R079	0	94.7	223143	211326	11817	89.21	769	686	83	781	802	792	813	C5	C5
OP_R080	0	0	223143	0	223143	0	769	0	769	0	0	0	0	-	-
OP_R081	0	0.01	223143	17	223126	1.69	769	13	756	337	357	342	362	C3	C3
OP_R082	0	1.87	223143	4166	218977	50.07	769	385	384	1489	1507	1490	1508	C10	C10
OP_R083	0	70.25	223143	156767	66376	62.03	769	477	292	788	808	797	817	C5	C5
OP_R084	0	4.59	223143	10250	212893	74.25	769	571	198	1490	1509	1487	1506	C10	C10
OP_R085	0	7.59	223143	16942	206201	36.15	769	278	491	1378	1395	1394	1411	C9	C9
OP_R086	0	91.35	223143	203843	19300	87.39	769	672	97	778	800	788	810	C5	C5
OP_R087	0	5.26	223143	11740	211403	79.45	769	611	158	1490	1506	1487	1503	C10	C10
OP_R088	0	91.26	223143	203640	19503	87.65	769	674	95	782	804	792	814	C5	C5
OP_R089	0	81.16	223143	181093	42050	87.91	769	676	93	905	925	915	935	C6	C6
OP_R090	0	0.03	223143	71	223072	7.02	769	54	715	1515	1536	1520	1541	C10	C10
OP_R091	0	0.08	223143	174	222969	4.81	769	37	732	1486	1505	1491	1510	C10	C10
OP_R092	0	0.22	223143	500	222643	13	769	100	669	1474	1493	1476	1495	C10	C10
OP_R093	0	80.74	223143	180172	42971	67.49	769	519	250	1058	1076	1070	1088	C7	C7
OP_R094	0	2.59	223143	5769	217374	60.08	769	462	307	1491	1511	1498	1518	C10	C10
OP_R095	0	1.82	223143	4057	219086	49.28	769	379	390	1489	1508	1490	1509	C10	C10
OP_R096	0	0	223143	5	223138	0.65	769	5	764	912	931	906	925	C6	C6
OP_R097	0	0.52	223143	1155	221988	19.38	769	149	620	1492	1512	1492	1512	C10	C10
OP_R098	0	94.7	223143	211318	11825	97.53	769	750	19	785	805	794	814	C5	C5
OP_R099	0	0.7	223143	1571	221572	30.17	769	232	537	1489	1509	1490	1510	C10	C10
OP_R100	0	94.24	223143	210286	12857	90.77	769	698	71	514	534	523	543	C4	C4
OP_R101	0	86.16	223143	192264	30879	75.55	769	581	188	1367	1385	1375	1393	C9	C9
OP_R102	0	95	223143	211980	11163	96.49	769	742	27	517	535	526	544	C4	C4
OP_R103	0	62.15	223143	138687	84456	66.19	769	509	260	916	939	924	947	C6	C6
OP_R104	0	0	223143	0	223143	0	769	0	769	0	0	0	0	-	-
OP_R105	0	33.62	223143	75022	148121	95.19	769	732	37	1391	1408	1397	1414	C9	C9
OP_R106	0	0	223143	0	223143	0	769	0	769	0	0	0	0	-	-
OP_R107	0	0.6	223143	1349	221794	26.01	769	200	569	1524	1541	1556	1573	-	-
OP_R108	0	76.96	223143	171721	51422	84.4	769	649	120	905	925	915	935	C6	C6
OP_R109	0	94.58	223143	211058	12085	91.16	769	701	68	516	533	525	542	C4	C4
OP_R110	0	0.07	223143	159	222984	8.19	769	63	706	1521	1540	1520	1539	C10	C10
OP_R111	0	0	223143	9	223134	0.13	769	1	768	650	673	650	673	V4	C5
OP_R112	0	0.02	223143	50	223093	0.65	769	5	764	461	480	462	481	V3	V3
OP_R113	0	2.44	223143	5444	217699	59.82	769	460	309	1491	1512	1498	1519	C10	C10
OP_R114	0	0.01	223143	13	223130	1.04	769	8	761	1527	1544	1523	1540	C10	C10
OP_R115	0	94.5	223143	210864	12279	90.77	769	698	71	517	535	526	544	C4	C4
OP_R116	0	98.17	223143	219059	4084	96.1	769	739	30	340	358	332	350	C3	C3
OP_R117	0	0.01	223143	14	223129	0.13	769	1	768	326	344	326	344	C3	C3
OP_R118	0	94.81	223143	211552	11591	95.32	769	733	36	1043	1062	1056	1075	C7	C7
OP_R119	0	97.46	223143	217477	5666	95.97	769	738	31	785	804	795	814	C5	C5
OP_R120	0	94.7	223143	211322	11821	97.53	769	750	19	785	805	794	814	C5	C5
OP_R121	0	33.84	223143	75513	147630	95.19	769	732	37	1392	1407	1398	1413	C9	C9
OP_R122	0	0.61	223143	1358	221785	25.88	769	199	570	1521	1541	1553	1573	-	-
OP_R123	0	2.79	223143	6229	216914	59.82	769	460	309	1494	1513	1501	1520	C10	C10
OP_R124	0	0.05	223143	119	223024	0.13	769	1	768	839	858	839	858	V5	C6
OP_R125	0	0.02	223143	55	223088	0.13	769	1	768	811	835	811	835	C5	V5
OP_R126	0	0.01	223143	27	223116	0.26	769	2	767	974	996	974	996	C6	C6
OP_R127	0	0	223143	9	223134	0.13	769	1	768	981	1005	981	1005	C6	V6
OP_R128	0	0	223143	4	223139	0.13	769	1	768	1019	1043	1019	1043	V6	V6
OP_R129	0	0.01	223143	12	223131	0.13	769	1	768	989	1008	989	1008	C6	V6
OP_R130	0	0.01	223143	16	223127	0.13	769	1	768	986	1008	986	1008	C6	V6
OP_R131	0	0	223143	5	223138	0.13	769	1	768	815	837	815	837	C5	V5
OP_R132	0	0.01	223143	18	223125	0.39	769	3	766	815	837	815	837	C5	V5
OP_R133	0	0.04	223143	99	223044	0.13	769	1	768	1012	1034	1012	1034	V6	V6
OP_R134	0	0.01	223143	18	223125	0.13	769	1	768	544	566	544	566	C4	C4
OP_R135	0	0.06	223143	136	223007	0.13	769	1	768	1113	1134	1113	1134	C7	V7
OP_R136	0	0.59	223143	1318	221825	25.62	769	197	572	1522	1542	1553	1573	-	-
OP_R137	0	0.12	223143	260	222883	7.41	769	57	712	1479	1498	1491	1510	C10	C10
OP_R138	0	90.77	223143	202540	20603	87.13	769	670	99	778	804	788	814	C5	C5
OP_R139	0	90.9	223143	202833	20310	87.13	769	670	99	778	804	788	814	C5	C5
OP_R140	0	0.62	223143	1392	221751	29.65	769	228	541	1490	1510	1490	1511	C10	C10
OP_R141	0	0.01	223143	12	223131	0.13	769	1	768	778	806	778	806	C5	C5
OP_R142	0	8.44	223143	18841	204302	13.13	769	101	668	1060	1078	1059	1077	C7	C7
OP_R143	0	77.13	223143	172117	51026	84.4	769	649	120	906	924	916	934	C6	C6
OP_R144	0	32.86	223143	73324	149819	94.41	769	726	43	1391	1408	1397	1414	C9	C9
OP_R145	0	0.02	223143	55	223088	3.51	769	27	742	1488	1508	1481	1501	C10	C10
OP_R146	0	98.62	223143	220060	3083	99.61	769	766	3	514	529	524	539	C4	C4
OP_R147	0	1.17	223143	2610	220533	2.86	769	22	747	1278	1304	1273	1299	V8	C9
OP_R148	0	89.88	223143	200550	22593	68.66	769	528	241	876	892	887	903	C6	C6

## Sheet: Additional_table_14
Primer_identifier	Mismatches	Variant_Coverage(%)	Analyzed_genes	Covered_genes	Non_covered_genes	Species_Coverage(%)	Analyzed_species	Covered_species	Non_covered_species	P_Mean_IP	P_Mean_EP	P_Mode_IP	P_Mode_EP	16S_Region_Mode_IP	16S_Region_Mode_EP
OP_UI001	0	13.44	223143	29993	193150	75.94	769	584	185	8	24	8	24	C1	C1
OP_UI002	0	0	223143	0	223143	0	769	0	769	0	0	0	0	-	-
OP_UI003	0	0.12	223143	277	222866	0.13	769	1	768	262	278	263	279	C3	C3
OP_UI004	0	0	223143	0	223143	0	769	0	769	0	0	0	0	-	-
OP_UI005	0	0	223143	0	223143	0	769	0	769	0	0	0	0	-	-
OP_UI006	0	94.5	223143	210864	12279	90.77	769	698	71	517	535	526	544	C4	C4
OP_UI007	0	0	223143	0	223143	0	769	0	769	0	0	0	0	-	-
OP_UI008	0	0	223143	0	223143	0	769	0	769	0	0	0	0	-	-
OP_UI009	0	0	223143	0	223143	0	769	0	769	0	0	0	0	-	-
OP_UI010	0	0	223143	0	223143	0	769	0	769	0	0	0	0	-	-
OP_UI011	0	0	223143	2	223141	0.26	769	2	767	20	38	19	36	C1	C1
OP_UI012	0	0	223143	0	223143	0	769	0	769	0	0	0	0	-	-

## Sheet: Additional_table_15
Primer_identifier	Mismatches	Variant_Coverage(%)	Analyzed_genes	Covered_genes	Non_covered_genes	Species_Coverage(%)	Analyzed_species	Covered_species	Non_covered_species	P_Mean_IP	P_Mean_EP	P_Mode_IP	P_Mode_EP	16S_Region_Mode_IP	16S_Region_Mode_EP
OP_UI001	0	0	223143	0	223143	0	769	0	769	0	0	0	0	-	-
OP_UI002	0	2.79	223143	6229	216914	59.82	769	460	309	1494	1513	1501	1520	C10	C10
OP_UI003	0	0	223143	0	223143	0	769	0	769	0	0	0	0	-	-
OP_UI004	0	0.44	223143	987	222156	1.17	769	9	760	650	668	656	674	C5	C5
OP_UI005	0	77.05	223143	171928	51215	84.4	769	649	120	905	925	915	935	C6	C6
OP_UI006	0	0	223143	0	223143	0	769	0	769	0	0	0	0	-	-
OP_UI007	0	58.15	223143	129760	93383	54.23	769	417	352	1221	1242	1229	1250	C8	V8
OP_UI008	0	33.06	223143	73782	149361	94.41	769	726	43	1392	1407	1398	1413	C9	C9
OP_UI009	0	91.66	223143	204535	18608	89.34	769	687	82	1050	1072	1063	1085	C7	C7
OP_UI010	0	0	223143	0	223143	0	769	0	769	0	0	0	0	-	-
OP_UI011	0	0	223143	0	223143	0	769	0	769	0	0	0	0	-	-
OP_UI012	0	60.69	223143	135415	87728	60.6	769	466	303	1369	1387	1377	1395	C9	C9
