# Supplementary material for: In silico evaluation and selection of the best 16S rRNA gene primers for use in next-generation sequencing to detect oral bacteria and archaea
Source: Microbiome. 2023 Mar 23;11:58. doi: 10.1186/s40168-023-01481-6 (PMC10035280; doi:10.1186/s40168-023-01481-6)
Supplement: Supplementary file 16 — Additional file 15: Sequences of the selected primer pairs for detecting oral bacteria or/and archaea. [file 40168_2023_1481_MOESM15_ESM.xlsx]

## Sheet: Title. Abbreviations
Additional table 26. Sequences of the selected primer pairs for detecting oral bacteria with respect to Escherichia coli J01859.1.
Additional table 27. Sequences of the selected primer pairs for detecting oral archaea with respect to Escherichia coli J01859.1.
Additional table 28. Sequences of the selected primer pairs for detecting oral bacteria and archaea with respect to Escherichia coli J01859.1
Primer_identifier
KP_F	Klindworth primer forward
KP_R	Klindworth primer reverse
OP_F	Oral primer forward
OP_R	Oral primer reverse
OP_UI	Oral primer unidentified
U	Unaligned with Escherichia coli

## Sheet: Additional_table_26
	Additional table 26.		Primer Forward				Primer Reverse
					E coli					E coli		E coli
	Amplicon	Identifier	Identifier		Position		Identifier			Position		Amplicon
	Length Range	Primer Pairs	Primer Forward	Sequence 5-3	First	Last	Primer Reverse	Sequence 5-3	Reverse Complement	First	Last	Length
	100-300	KP_F048-OP_R043	KP_F048	TACGGRAGGCAGCAG	342	356	OP_R043	CCGCGRCTGCTGGCAC	GTGCCAGCAGYCGCGG	514	529	187
		OP_F098-OP_R119	OP_F098	CCAGCAGCYGCGGTAAN	517	533	OP_R119	GGACTACCRGGGTATCTAA	TTAGATACCCYGGTAGTCC	787	805	288
		OP_F066-KP_R040	OP_F066	GGMTTAGATACCC	784	796	KP_R040	CCGTCAATTCMTTTGAGTTT	AAACTCAAAKGAATTGACGG	906	925	141
		OP_F009-OP_R030	OP_F009	GGATTAGATACCCBRGTAGTC	784	804	OP_R030	TCACRRCACGAGCTGWCGAC	GTCGWCAGCTCGTGYYGTGA	1060	1079	295
		OP_F101-OP_R030	OP_F101	GAATTGRCGGGGRCC	916	930	OP_R030	TCACRRCACGAGCTGWCGAC	GTCGWCAGCTCGTGYYGTGA	1060	1079	163
		KP_F061-KP_R074	KP_F061	ACTCAAAKGAATWGACGG	908	925	KP_R074	GGGTYKCGCTCGTTR	YAACGAGCGMRACCC	1099	1113	205
	301-600	KP_F048-KP_R031	KP_F048	TACGGRAGGCAGCAG	342	356	KP_R031	TACHVGGGTATCTAAKCC	GGMTTAGATACCCBDGTA	784	801	459
		KP_F048-OP_R073	KP_F048	TACGGRAGGCAGCAG	342	356	OP_R073	CRTACTHCHCAGGYG	CRCCTGDGDAGTAYG	879	893	551
		KP_F048-OP_R050	KP_F048	TACGGRAGGCAGCAG	342	356	OP_R050	CCGTCAATTCMTTTRAGTTT	AAACTYAAAKGAATTGACGG	906	925	583
		KP_F051-KP_R041	KP_F051	GTGCCAGCMGCNGCGG	514	529	KP_R041	CGTCAATTCMTTTGAGTT	AACTCAAAKGAATTGACG	907	924	410
		KP_F051-OP_R030	KP_F051	GTGCCAGCMGCNGCGG	514	529	OP_R030	TCACRRCACGAGCTGWCGAC	GTCGWCAGCTCGTGYYGTGA	1060	1079	565
		OP_F116-KP_R060	OP_F116	YAACGAGCGCAACCC	1099	1113	KP_R060	GACGGGCGGTGWGTRCA	TGYACWCACCGCCCGTC	1390	1406	307
	>600	KP_F048-OP_R030	KP_F048	TACGGRAGGCAGCAG	342	356	OP_R030	TCACRRCACGAGCTGWCGAC	GTCGWCAGCTCGTGYYGTGA	1060	1079	737
		KP_F048-KP_R074	KP_F048	TACGGRAGGCAGCAG	342	356	KP_R074	GGGTYKCGCTCGTTR	YAACGAGCGMRACCC	1099	1113	771
		KP_F048-KP_R060	KP_F048	TACGGRAGGCAGCAG	342	356	KP_R060	GACGGGCGGTGWGTRCA	TGYACWCACCGCCCGTC	1390	1406	1064
		KP_F056-KP_R077	KP_F056	AYTGGGYDTAAAGNG	572	576	KP_R077	GACGGGCGGTGTGTACAA	TTGTACACACCGCCCGTC	1389	1406	834

## Sheet: Additional_table_27
	Additional table 27.		Primer Forward				Primer Reverse
					E coli					E coli
	Amplicon	Identifier	Identifier		Position		Identifier			Position
	Length Range	Primer Pairs	Primer Forward	Sequence 5-3	First	Last	Primer Reverse	Sequence 5-3	Reverse Complement	First	Last
	100-300	KP_F018-KP_R002	KP_F018	GYGCASCAGKCGMGAAW	U	U	KP_R002	TTACCGCGGCKGCTG	CAGCMGCCGCGGTAA	518	532
		KP_F016-KP_R003	KP_F016	CCCTACGGGGYGCASCAG	U	U	KP_R003	GGTDTTACCGCGGCKGCTG	CAGCMGCCGCGGTAAHACC	518	536
		OP_F066-KP_R013	OP_F066	GGMTTAGATACCC	784	796	KP_R013	GGCCATGCACCWCCTCTC	GAGAGGWGGTGCATGGCC	U	U
	301-600	KP_F018-KP_R032	KP_F018	GYGCASCAGKCGMGAAW	U	U	KP_R032	TACNVGGGTATCTAATCC	GGATTAGATACCCBNGTA	784	801
		KP_F018-OP_R073	KP_F018	GYGCASCAGKCGMGAAW	U	U	OP_R073	CRTACTHCHCAGGYG	CRCCTGDGDAGTAYG	879	893
		KP_F020-KP_R013	KP_F020	CAGCMGCCGCGGTAA	518	532	KP_R013	GGCCATGCACCWCCTCTC	GAGAGGWGGTGCATGGCC	U	U
		OP_F114-KP_R007	OP_F114	CCTAYGGGRBGCASCAG	340	356	KP_R007	GTGCTCCCCCGCCAATTCCT	AGGAATTGGCGGGGGAGCAC	U	U
		KP_F022-OP_R016	KP_F022	AGGAATTGGCGGGGGAGCA	U	U	OP_R016	CGGTGTGTGCAAGGAG	CTCCTTGCACACACCG	U	U
		KP_F022-KP_R063	KP_F022	AGGAATTGGCGGGGGAGCA	U	U	KP_R063	TACCTTGTTACGACTT	AAGTCGTAACAAGGTA	1491	1506
	>600	OP_F114-KP_R013	OP_F114	CCTAYGGGRBGCASCAG	340	356	KP_R013	GGCCATGCACCWCCTCTC	GAGAGGWGGTGCATGGCC	U	U
		KP_F018-KP_R063	KP_F018	GYGCASCAGKCGMGAAW	U	U	KP_R063	TACCTTGTTACGACTT	AAGTCGTAACAAGGTA	1491	1506
		KP_F016-KP_R063	KP_F016	CCCTACGGGGYGCASCAG	U	U	KP_R063	TACCTTGTTACGACTT	AAGTCGTAACAAGGTA	1491	1506
		OP_F066-OP_R016	OP_F066	GGMTTAGATACCC	784	796	OP_R016	CGGTGTGTGCAAGGAG	CTCCTTGCACACACCG	U	U

## Sheet: Additional_table_28
	Additional table 28.		Primer Forward				Primer Reverse
					E coli					E coli		E coli
	Amplicon	Identifier	Identifier		Position		Identifier			Position		Amplicon
	Length Range	Primer Pairs	Primer Forward	Sequence 5-3	First	Last	Primer Reverse	Sequence 5-3	Reverse Complement	First	Last	Length
	100-300	OP_F114-KP_R002	OP_F114	CCTAYGGGRBGCASCAG	340	356	KP_R002	TTACCGCGGCKGCTG	CAGCMGCCGCGGTAA	518	532	192
		KP_F020-KP_R032	KP_F020	CAGCMGCCGCGGTAA	518	532	KP_R032	TACNVGGGTATCTAATCC	GGATTAGATACCCBNGTA	784	801	283
		OP_F066-OP_R073	OP_F066	GGMTTAGATACCC	784	796	OP_R073	CRTACTHCHCAGGYG	CRCCTGDGDAGTAYG	879	893	109
	301-600	OP_F114-KP_R031	OP_F114	CCTAYGGGRBGCASCAG	340	356	KP_R031	TACHVGGGTATCTAAKCC	GGMTTAGATACCCBDGTA	784	801	461
		OP_F114-OP_R073	OP_F114	CCTAYGGGRBGCASCAG	340	356	OP_R073	CRTACTHCHCAGGYG	CRCCTGDGDAGTAYG	879	893	553
		KP_F020-OP_R073	KP_F020	CAGCMGCCGCGGTAA	518	532	OP_R073	CRTACTHCHCAGGYG	CRCCTGDGDAGTAYG	879	893	375
	>600	OP_F114-OP_R121	OP_F114	CCTAYGGGRBGCASCAG	340	356	OP_R121	ACGGGCGGTGWGTRC	GYACWCACCGCCCGT	1391	1405	1065
		KP_F020-OP_R121	KP_F020	CAGCMGCCGCGGTAA	518	532	OP_R121	ACGGGCGGTGWGTRC	GYACWCACCGCCCGT	1391	1405	887
		OP_F066-OP_R121	OP_F066	GGMTTAGATACCC	784	796	OP_R121	ACGGGCGGTGWGTRC	GYACWCACCGCCCGT	1391	1405	621
