# Supplementary material for: In silico evaluation and selection of the best 16S rRNA gene primers for use in next-generation sequencing to detect oral bacteria and archaea
Source: Microbiome. 2023 Mar 23;11:58. doi: 10.1186/s40168-023-01481-6 (PMC10035280; doi:10.1186/s40168-023-01481-6)
Supplement: Supplementary file 17 — Additional file 16: Bacterial species non covered by the selected bacteria-specific primer pairs. [file 40168_2023_1481_MOESM16_ESM.xlsx]

## Sheet: Titles. Abbreviations
Additional table 29. Bacterial species non covered by the selected bacterial-specific primer pairs with mean amplicon lengths between 100-300 base pairs.
Additional table 30. Bacterial species non covered by the selected bacterial-specific primer pairs with mean amplicon lengths between 301-600 base pairs.
Additional table 31. Bacterial species non covered by the selected bacterial-specific primer pairs with mean amplicon lengths >600 base pairs.
C	Conserved
F	Forward
KP	Klindworth primer
OP	Oral primer
R	Reverse
UI	Unidentified
V	Variable

## Sheet: Additional_table_29
							C-V3-4	C-V3-4	C-V3-4	C-V3-4	C-V3-4	C-V3-4	C-V3-4	C-V3-4	C-V3-4	C-V3-4	C-V3-4	C-V3-4	C-V3-4	C-V3-4	C-V3-4	C-V3-4	C-V3-4	C-V3-4	C-V3-4	C-V3-4	C-V3-4	C-V3-4	C-V3-4	C-V3-4	C-V3-4	C-V3-4	C-V3-4	C-V3-4	C-V3-4	C-V3-4	C-V3-4	C-V3-4	C-V4-5	C-V5-6	C-V5-7	C-V6-7	C-V6-7
Domain	Phylum	Class	Order	Family	Genus	Species	KP_F048-OP_R043	KP_F048-KP_R071	KP_F048-OP_R040	KP_F048-OP_R146	OP_F050-OP_R043	OP_F050-KP_R071	OP_F050-OP_R040	OP_F050-OP_R146	KP_F047-OP_R043	KP_F044-OP_R043	KP_F046-OP_R043	OP_F048-OP_R043	OP_F096-OP_R043	OP_F108-OP_R043	KP_F047-KP_R071	KP_F047-OP_R040	KP_F047-OP_R146	KP_F044-KP_R071	KP_F044-OP_R040	KP_F044-OP_R146	KP_F046-KP_R071	KP_F046-OP_R040	KP_F046-OP_R146	OP_F048-KP_R071	OP_F048-OP_R040	OP_F048-OP_R146	OP_F096-KP_R071	OP_F096-OP_R040	OP_F096-OP_R146	OP_F108-KP_R071	OP_F108-OP_R040	OP_F108-OP_R146	OP_F098-OP_R119	OP_F066-KP_R040	OP_F009-OP_R030	OP_F101-OP_R030	KP_F061-KP_R074
Bacteria	Absconditabacteria (SR1)	Absconditabacteria (SR1) [C-1]	Absconditabacteria (SR1) [O-1]	Absconditabacteria (SR1) [F-1]	Absconditabacteria (SR1) [G-1]	bacterium_HMT345	Covered	Covered	Covered	Covered	Covered	Covered	Covered	Covered	Covered	Covered	Covered	Covered	Covered	Covered	Covered	Covered	Covered	Covered	Covered	Covered	Covered	Covered	Covered	Covered	Covered	Covered	Covered	Covered	Covered	Covered	Covered	Covered	Covered	Non covered	Non covered	Non covered	Non covered
Bacteria	Absconditabacteria (SR1)	Absconditabacteria (SR1) [C-1]	Absconditabacteria (SR1) [O-1]	Absconditabacteria (SR1) [F-1]	Absconditabacteria (SR1) [G-1]	bacterium_HMT874	Covered	Covered	Covered	Covered	Covered	Covered	Covered	Covered	Covered	Covered	Covered	Covered	Covered	Covered	Covered	Covered	Covered	Covered	Covered	Covered	Covered	Covered	Covered	Covered	Covered	Covered	Covered	Covered	Covered	Covered	Covered	Covered	Covered	Non covered	Non covered	Non covered	Non covered
Bacteria	Absconditabacteria (SR1)	Absconditabacteria (SR1) [C-1]	Absconditabacteria (SR1) [O-1]	Absconditabacteria (SR1) [F-1]	Absconditabacteria (SR1) [G-1]	bacterium_HMT875	Covered	Covered	Covered	Covered	Covered	Covered	Covered	Covered	Covered	Covered	Covered	Covered	Covered	Covered	Covered	Covered	Covered	Covered	Covered	Covered	Covered	Covered	Covered	Covered	Covered	Covered	Covered	Covered	Covered	Covered	Covered	Covered	Covered	Non covered	Non covered	Non covered	Non covered
Bacteria	Actinobacteria	Actinobacteria	Propionibacteriales	Propionibacteriaceae	Acidipropionibacterium	acidifaciens	Covered	Covered	Covered	Covered	Covered	Covered	Covered	Covered	Covered	Covered	Covered	Covered	Covered	Covered	Covered	Covered	Covered	Covered	Covered	Covered	Covered	Covered	Covered	Covered	Covered	Covered	Covered	Covered	Covered	Covered	Covered	Covered	Non covered	Covered	Non covered	Non covered	Covered
Bacteria	Actinobacteria	Actinobacteria	Actinomycetales	Actinomycetaceae	Actinomyces	dentalis	Non covered	Non covered	Non covered	Non covered	Non covered	Non covered	Non covered	Non covered	Non covered	Non covered	Non covered	Non covered	Non covered	Non covered	Non covered	Non covered	Non covered	Non covered	Non covered	Non covered	Non covered	Non covered	Non covered	Non covered	Non covered	Non covered	Non covered	Non covered	Non covered	Non covered	Non covered	Non covered	Covered	Covered	Covered	Covered	Covered
Bacteria	Actinobacteria	Actinobacteria	Actinomycetales	Actinomycetaceae	Actinomyces	israelii	Non covered	Non covered	Non covered	Non covered	Non covered	Non covered	Non covered	Non covered	Non covered	Non covered	Non covered	Non covered	Non covered	Non covered	Non covered	Non covered	Non covered	Non covered	Non covered	Non covered	Non covered	Non covered	Non covered	Non covered	Non covered	Non covered	Non covered	Non covered	Non covered	Non covered	Non covered	Non covered	Covered	Covered	Covered	Covered	Covered
Bacteria	Actinobacteria	Actinobacteria	Actinomycetales	Actinomycetaceae	Actinomyces	johnsonii	Non covered	Non covered	Non covered	Non covered	Non covered	Non covered	Non covered	Non covered	Non covered	Non covered	Non covered	Non covered	Non covered	Non covered	Non covered	Non covered	Non covered	Non covered	Non covered	Non covered	Non covered	Non covered	Non covered	Non covered	Non covered	Non covered	Non covered	Non covered	Non covered	Non covered	Non covered	Non covered	Covered	Covered	Covered	Covered	Covered
Bacteria	Actinobacteria	Actinobacteria	Actinomycetales	Actinomycetaceae	Actinomyces	oricola	Covered	Covered	Covered	Covered	Covered	Covered	Covered	Covered	Covered	Covered	Covered	Covered	Covered	Covered	Covered	Covered	Covered	Covered	Covered	Covered	Covered	Covered	Covered	Covered	Covered	Covered	Covered	Covered	Covered	Covered	Covered	Covered	Non covered	Covered	Covered	Covered	Covered
Bacteria	Actinobacteria	Actinobacteria	Actinomycetales	Actinomycetaceae	Actinomyces	sp.HMT414	Non covered	Non covered	Non covered	Non covered	Non covered	Non covered	Non covered	Non covered	Non covered	Non covered	Non covered	Non covered	Non covered	Non covered	Non covered	Non covered	Non covered	Non covered	Non covered	Non covered	Non covered	Non covered	Non covered	Non covered	Non covered	Non covered	Non covered	Non covered	Non covered	Non covered	Non covered	Non covered	Covered	Covered	Covered	Covered	Covered
Bacteria	Actinobacteria	Actinobacteria	Actinomycetales	Actinomycetaceae	Actinomyces	sp.HMT448	Non covered	Non covered	Non covered	Non covered	Non covered	Non covered	Non covered	Non covered	Non covered	Non covered	Non covered	Non covered	Non covered	Non covered	Non covered	Non covered	Non covered	Non covered	Non covered	Non covered	Non covered	Non covered	Non covered	Non covered	Non covered	Non covered	Non covered	Non covered	Non covered	Non covered	Non covered	Non covered	Covered	Covered	Covered	Covered	Covered
Bacteria	Actinobacteria	Actinobacteria	Actinomycetales	Actinomycetaceae	Actinomyces	sp.HMT525	Non covered	Non covered	Non covered	Non covered	Non covered	Non covered	Non covered	Non covered	Non covered	Non covered	Non covered	Non covered	Non covered	Non covered	Non covered	Non covered	Non covered	Non covered	Non covered	Non covered	Non covered	Non covered	Non covered	Non covered	Non covered	Non covered	Non covered	Non covered	Non covered	Non covered	Non covered	Non covered	Covered	Covered	Covered	Covered	Covered
Bacteria	Actinobacteria	Actinobacteria	Actinomycetales	Actinomycetaceae	Actinomyces	sp.HMT896	Non covered	Non covered	Non covered	Non covered	Non covered	Non covered	Non covered	Non covered	Non covered	Non covered	Non covered	Non covered	Non covered	Non covered	Non covered	Non covered	Non covered	Non covered	Non covered	Non covered	Non covered	Non covered	Non covered	Non covered	Non covered	Non covered	Non covered	Non covered	Non covered	Non covered	Non covered	Non covered	Covered	Covered	Covered	Covered	Covered
Bacteria	Actinobacteria	Actinobacteria	Actinomycetales	Actinomycetaceae	Actinomyces	sp.HMT897	Non covered	Non covered	Non covered	Non covered	Non covered	Non covered	Non covered	Non covered	Non covered	Non covered	Non covered	Non covered	Non covered	Non covered	Non covered	Non covered	Non covered	Non covered	Non covered	Non covered	Non covered	Non covered	Non covered	Non covered	Non covered	Non covered	Non covered	Non covered	Non covered	Non covered	Non covered	Non covered	Covered	Covered	Covered	Covered	Covered
Bacteria	Actinobacteria	Actinobacteria	Bifidobacteriales	Bifidobacteriaceae	Alloscardovia	omnicolens	Covered	Covered	Covered	Covered	Covered	Covered	Covered	Covered	Covered	Covered	Covered	Covered	Covered	Covered	Covered	Covered	Covered	Covered	Covered	Covered	Covered	Covered	Covered	Covered	Covered	Covered	Covered	Covered	Covered	Covered	Covered	Covered	Covered	Non covered	Covered	Non covered	Non covered
Bacteria	Chloroflexi	Anaerolineae	Anaerolineales	Anaerolineaceae	Anaerolineae [G-1]	bacterium_HMT439	Non covered	Non covered	Non covered	Non covered	Non covered	Non covered	Non covered	Non covered	Covered	Non covered	Non covered	Non covered	Non covered	Non covered	Covered	Covered	Covered	Non covered	Non covered	Non covered	Non covered	Non covered	Non covered	Non covered	Non covered	Non covered	Non covered	Non covered	Non covered	Non covered	Non covered	Non covered	Non covered	Non covered	Non covered	Covered	Covered
Bacteria	Cyanobacteria	Oscillatoriophycideae	Oscillatoriophycideae	Oscillatoriales	Arthrospira	platensis	Covered	Covered	Covered	Covered	Covered	Covered	Covered	Covered	Covered	Covered	Covered	Covered	Covered	Covered	Covered	Covered	Covered	Covered	Covered	Covered	Covered	Covered	Covered	Covered	Covered	Covered	Covered	Covered	Covered	Covered	Covered	Covered	Non covered	Covered	Covered	Covered	Covered
Bacteria	Bacteroidetes	Bacteroidetes [C-1]	Bacteroidetes [O-1]	Bacteroidetes [F-1]	Bacteroidetes [G-3]	bacterium_HMT281	Covered	Covered	Covered	Covered	Covered	Covered	Covered	Covered	Covered	Covered	Covered	Covered	Covered	Covered	Covered	Covered	Covered	Covered	Covered	Covered	Covered	Covered	Covered	Covered	Covered	Covered	Covered	Covered	Covered	Covered	Covered	Covered	Covered	Covered	Covered	Covered	Non covered
Bacteria	Bacteroidetes	Bacteroidetes [C-1]	Bacteroidetes [O-1]	Bacteroidetes [F-1]	Bacteroidetes [G-3]	bacterium_HMT899	Covered	Covered	Covered	Covered	Covered	Covered	Covered	Covered	Covered	Covered	Covered	Covered	Covered	Covered	Covered	Covered	Covered	Covered	Covered	Covered	Covered	Covered	Covered	Covered	Covered	Covered	Covered	Covered	Covered	Covered	Covered	Covered	Non covered	Covered	Non covered	Covered	Covered
Bacteria	Bacteroidetes	Bacteroidetes [C-1]	Bacteroidetes [O-1]	Bacteroidetes [F-1]	Bacteroidetes [G-4]	bacterium_HMT509	Covered	Covered	Covered	Covered	Covered	Covered	Covered	Covered	Non covered	Non covered	Non covered	Non covered	Non covered	Non covered	Non covered	Non covered	Non covered	Non covered	Non covered	Non covered	Non covered	Non covered	Non covered	Non covered	Non covered	Non covered	Non covered	Non covered	Non covered	Non covered	Non covered	Non covered	Non covered	Non covered	Non covered	Covered	Non covered
Bacteria	Proteobacteria	Deltaproteobacteria	Bdellovibrionales	Bdellovibrionaceae	Bdellovibrio	sp.HMT039	Covered	Covered	Covered	Covered	Covered	Covered	Covered	Covered	Covered	Covered	Covered	Covered	Covered	Covered	Covered	Covered	Covered	Covered	Covered	Covered	Covered	Covered	Covered	Covered	Covered	Covered	Covered	Covered	Covered	Covered	Covered	Covered	Covered	Non covered	Covered	Non covered	Non covered
Bacteria	Actinobacteria	Actinobacteria	Bifidobacteriales	Bifidobacteriaceae	Bifidobacteriaceae [G-2]	bacterium_HMT407	Covered	Covered	Covered	Covered	Covered	Covered	Covered	Covered	Covered	Covered	Covered	Covered	Covered	Covered	Covered	Covered	Covered	Covered	Covered	Covered	Covered	Covered	Covered	Covered	Covered	Covered	Covered	Covered	Covered	Covered	Covered	Covered	Covered	Non covered	Covered	Non covered	Non covered
Bacteria	Actinobacteria	Actinobacteria	Bifidobacteriales	Bifidobacteriaceae	Bifidobacterium	animalis	Covered	Covered	Covered	Covered	Covered	Covered	Covered	Covered	Covered	Covered	Covered	Covered	Covered	Covered	Covered	Covered	Covered	Covered	Covered	Covered	Covered	Covered	Covered	Covered	Covered	Covered	Covered	Covered	Covered	Covered	Covered	Covered	Covered	Non covered	Covered	Non covered	Non covered
Bacteria	Actinobacteria	Actinobacteria	Bifidobacteriales	Bifidobacteriaceae	Bifidobacterium	breve	Covered	Covered	Covered	Covered	Covered	Covered	Covered	Covered	Covered	Covered	Covered	Covered	Covered	Covered	Covered	Covered	Covered	Covered	Covered	Covered	Covered	Covered	Covered	Covered	Covered	Covered	Covered	Covered	Covered	Covered	Covered	Covered	Covered	Non covered	Covered	Non covered	Non covered
Bacteria	Actinobacteria	Actinobacteria	Bifidobacteriales	Bifidobacteriaceae	Bifidobacterium	dentium	Covered	Covered	Covered	Covered	Covered	Covered	Covered	Covered	Covered	Covered	Covered	Covered	Covered	Covered	Covered	Covered	Covered	Covered	Covered	Covered	Covered	Covered	Covered	Covered	Covered	Covered	Covered	Covered	Covered	Covered	Covered	Covered	Covered	Non covered	Covered	Non covered	Non covered
Bacteria	Actinobacteria	Actinobacteria	Bifidobacteriales	Bifidobacteriaceae	Bifidobacterium	longum	Covered	Covered	Covered	Covered	Covered	Covered	Covered	Covered	Covered	Covered	Covered	Covered	Covered	Covered	Covered	Covered	Covered	Covered	Covered	Covered	Covered	Covered	Covered	Covered	Covered	Covered	Covered	Covered	Covered	Covered	Covered	Covered	Covered	Non covered	Covered	Non covered	Non covered
Bacteria	Actinobacteria	Actinobacteria	Bifidobacteriales	Bifidobacteriaceae	Bifidobacterium	scardovii	Covered	Covered	Covered	Covered	Covered	Covered	Covered	Covered	Covered	Covered	Covered	Covered	Covered	Covered	Covered	Covered	Covered	Covered	Covered	Covered	Covered	Covered	Covered	Covered	Covered	Covered	Covered	Covered	Covered	Covered	Covered	Covered	Covered	Non covered	Covered	Non covered	Non covered
Bacteria	Firmicutes	Erysipelotrichia	Erysipelotrichales	Erysipelotrichaceae	Bulleidia	extructa	Covered	Covered	Covered	Covered	Covered	Covered	Covered	Covered	Covered	Covered	Covered	Covered	Covered	Covered	Covered	Covered	Covered	Covered	Covered	Covered	Covered	Covered	Covered	Covered	Covered	Covered	Covered	Covered	Covered	Covered	Covered	Covered	Non covered	Non covered	Covered	Covered	Non covered
Bacteria	Proteobacteria	Epsilonproteobacteria	Campylobacterales	Campylobacteraceae	Campylobacter	concisus	Covered	Covered	Covered	Covered	Covered	Covered	Covered	Covered	Covered	Covered	Covered	Covered	Covered	Covered	Covered	Covered	Covered	Covered	Covered	Covered	Covered	Covered	Covered	Covered	Covered	Covered	Covered	Covered	Covered	Covered	Covered	Covered	Covered	Non covered	Covered	Non covered	Covered
Bacteria	Proteobacteria	Epsilonproteobacteria	Campylobacterales	Campylobacteraceae	Campylobacter	curvus	Covered	Covered	Covered	Covered	Covered	Covered	Covered	Covered	Covered	Covered	Covered	Covered	Covered	Covered	Covered	Covered	Covered	Covered	Covered	Covered	Covered	Covered	Covered	Covered	Covered	Covered	Covered	Covered	Covered	Covered	Covered	Covered	Covered	Non covered	Covered	Non covered	Covered
Bacteria	Proteobacteria	Epsilonproteobacteria	Campylobacterales	Campylobacteraceae	Campylobacter	gracilis	Covered	Covered	Covered	Covered	Covered	Covered	Covered	Covered	Covered	Covered	Covered	Covered	Covered	Covered	Covered	Covered	Covered	Covered	Covered	Covered	Covered	Covered	Covered	Covered	Covered	Covered	Covered	Covered	Covered	Covered	Covered	Covered	Covered	Non covered	Covered	Non covered	Covered
Bacteria	Proteobacteria	Epsilonproteobacteria	Campylobacterales	Campylobacteraceae	Campylobacter	rectus	Covered	Covered	Covered	Covered	Covered	Covered	Covered	Covered	Covered	Covered	Covered	Covered	Covered	Covered	Covered	Covered	Covered	Covered	Covered	Covered	Covered	Covered	Covered	Covered	Covered	Covered	Covered	Covered	Covered	Covered	Covered	Covered	Covered	Non covered	Covered	Non covered	Covered
Bacteria	Proteobacteria	Epsilonproteobacteria	Campylobacterales	Campylobacteraceae	Campylobacter	showae	Covered	Covered	Covered	Covered	Covered	Covered	Covered	Covered	Covered	Covered	Covered	Covered	Covered	Covered	Covered	Covered	Covered	Covered	Covered	Covered	Covered	Covered	Covered	Covered	Covered	Covered	Covered	Covered	Covered	Covered	Covered	Covered	Covered	Non covered	Covered	Non covered	Covered
Bacteria	Proteobacteria	Epsilonproteobacteria	Campylobacterales	Campylobacteraceae	Campylobacter	sp.HMT044	Covered	Covered	Covered	Covered	Covered	Covered	Covered	Covered	Covered	Covered	Covered	Covered	Covered	Covered	Covered	Covered	Covered	Covered	Covered	Covered	Covered	Covered	Covered	Covered	Covered	Covered	Covered	Covered	Covered	Covered	Covered	Covered	Covered	Non covered	Covered	Non covered	Covered
Bacteria	Proteobacteria	Epsilonproteobacteria	Campylobacterales	Campylobacteraceae	Campylobacter	sputorum	Covered	Covered	Covered	Covered	Covered	Covered	Covered	Covered	Covered	Covered	Covered	Covered	Covered	Covered	Covered	Covered	Covered	Covered	Covered	Covered	Covered	Covered	Covered	Covered	Covered	Covered	Covered	Covered	Covered	Covered	Covered	Covered	Covered	Non covered	Covered	Non covered	Covered
Bacteria	Proteobacteria	Epsilonproteobacteria	Campylobacterales	Campylobacteraceae	Campylobacter	ureolyticus	Covered	Covered	Covered	Covered	Covered	Covered	Covered	Covered	Covered	Covered	Covered	Covered	Covered	Covered	Covered	Covered	Covered	Covered	Covered	Covered	Covered	Covered	Covered	Covered	Covered	Covered	Covered	Covered	Covered	Covered	Covered	Covered	Covered	Non covered	Covered	Non covered	Covered
Bacteria	Bacteroidetes	Flavobacteriia	Flavobacteriales	Flavobacteriaceae	Capnocytophaga	sp.HMT334	Non covered	Non covered	Non covered	Non covered	Non covered	Non covered	Non covered	Non covered	Non covered	Non covered	Non covered	Non covered	Non covered	Non covered	Non covered	Non covered	Non covered	Non covered	Non covered	Non covered	Non covered	Non covered	Non covered	Non covered	Non covered	Non covered	Non covered	Non covered	Non covered	Non covered	Non covered	Non covered	Covered	Covered	Covered	Covered	Covered
Bacteria	Proteobacteria	Gammaproteobacteria	Cardiobacteriales	Cardiobacteriaceae	Cardiobacterium	hominis	Covered	Covered	Covered	Covered	Covered	Covered	Covered	Covered	Covered	Covered	Covered	Covered	Covered	Covered	Covered	Covered	Covered	Covered	Covered	Covered	Covered	Covered	Covered	Covered	Covered	Covered	Covered	Covered	Covered	Covered	Covered	Covered	Covered	Non covered	Covered	Non covered	Non covered
Bacteria	Proteobacteria	Gammaproteobacteria	Cardiobacteriales	Cardiobacteriaceae	Cardiobacterium	valvarum	Covered	Covered	Covered	Covered	Covered	Covered	Covered	Covered	Covered	Covered	Covered	Covered	Covered	Covered	Covered	Covered	Covered	Covered	Covered	Covered	Covered	Covered	Covered	Covered	Covered	Covered	Covered	Covered	Covered	Covered	Covered	Covered	Covered	Non covered	Covered	Non covered	Non covered
Bacteria	Chlamydiae	Chlamydiia	Chlamydiales	Chlamydiaceae	Chlamydophila	pneumoniae	Non covered	Non covered	Non covered	Non covered	Non covered	Non covered	Non covered	Non covered	Non covered	Non covered	Non covered	Non covered	Non covered	Non covered	Non covered	Non covered	Non covered	Non covered	Non covered	Non covered	Non covered	Non covered	Non covered	Non covered	Non covered	Non covered	Non covered	Non covered	Non covered	Non covered	Non covered	Non covered	Covered	Non covered	Covered	Covered	Non covered
Bacteria	Actinobacteria	Actinobacteria	Propionibacteriales	Propionibacteriaceae	Cutibacterium	acnes	Covered	Covered	Covered	Covered	Covered	Covered	Covered	Covered	Covered	Covered	Covered	Covered	Covered	Covered	Covered	Covered	Covered	Covered	Covered	Covered	Covered	Covered	Covered	Covered	Covered	Covered	Covered	Covered	Covered	Covered	Covered	Covered	Covered	Covered	Non covered	Covered	Covered
Bacteria	Actinobacteria	Actinobacteria	Propionibacteriales	Propionibacteriaceae	Cutibacterium	avidum	Covered	Covered	Covered	Covered	Covered	Covered	Covered	Covered	Covered	Covered	Covered	Covered	Covered	Covered	Covered	Covered	Covered	Covered	Covered	Covered	Covered	Covered	Covered	Covered	Covered	Covered	Covered	Covered	Covered	Covered	Covered	Covered	Non covered	Covered	Non covered	Non covered	Covered
Bacteria	Actinobacteria	Actinobacteria	Propionibacteriales	Propionibacteriaceae	Cutibacterium	granulosum	Covered	Covered	Covered	Covered	Covered	Covered	Covered	Covered	Covered	Covered	Covered	Covered	Covered	Covered	Covered	Covered	Covered	Covered	Covered	Covered	Covered	Covered	Covered	Covered	Covered	Covered	Covered	Covered	Covered	Covered	Covered	Covered	Non covered	Covered	Non covered	Covered	Covered
Bacteria	Actinobacteria	Actinobacteria	Propionibacteriales	Propionibacteriaceae	Cutibacterium	sp.HMT193	Covered	Covered	Covered	Covered	Covered	Covered	Covered	Covered	Covered	Covered	Covered	Covered	Covered	Covered	Covered	Covered	Covered	Covered	Covered	Covered	Covered	Covered	Covered	Covered	Covered	Covered	Covered	Covered	Covered	Covered	Covered	Covered	Non covered	Covered	Non covered	Non covered	Covered
Bacteria	Proteobacteria	Deltaproteobacteria	Desulfovibrionales	Desulfomicrobiaceae	Desulfomicrobium	orale	Non covered	Non covered	Non covered	Non covered	Non covered	Non covered	Non covered	Non covered	Non covered	Non covered	Non covered	Non covered	Non covered	Non covered	Non covered	Non covered	Non covered	Non covered	Non covered	Non covered	Non covered	Non covered	Non covered	Non covered	Non covered	Non covered	Non covered	Non covered	Non covered	Non covered	Non covered	Non covered	Covered	Non covered	Covered	Non covered	Non covered
Bacteria	Proteobacteria	Deltaproteobacteria	Desulfovibrionales	Desulfovibrionaceae	Desulfovibrio	fairfieldensis	Covered	Covered	Covered	Covered	Covered	Covered	Covered	Covered	Covered	Covered	Covered	Covered	Covered	Covered	Covered	Covered	Covered	Covered	Covered	Covered	Covered	Covered	Covered	Covered	Covered	Covered	Covered	Covered	Covered	Covered	Covered	Covered	Covered	Non covered	Covered	Non covered	Non covered
Bacteria	Proteobacteria	Deltaproteobacteria	Desulfovibrionales	Desulfovibrionaceae	Desulfovibrio	sp.HMT040	Non covered	Non covered	Non covered	Non covered	Non covered	Non covered	Non covered	Non covered	Non covered	Non covered	Non covered	Non covered	Non covered	Non covered	Non covered	Non covered	Non covered	Non covered	Non covered	Non covered	Non covered	Non covered	Non covered	Non covered	Non covered	Non covered	Non covered	Non covered	Non covered	Non covered	Non covered	Non covered	Covered	Non covered	Covered	Non covered	Non covered
Bacteria	Firmicutes	Erysipelotrichia	Erysipelotrichales	Erysipelotrichaceae	Eggerthia	catenaformis	Non covered	Non covered	Non covered	Non covered	Non covered	Non covered	Non covered	Non covered	Non covered	Non covered	Non covered	Non covered	Non covered	Non covered	Non covered	Non covered	Non covered	Non covered	Non covered	Non covered	Non covered	Non covered	Non covered	Non covered	Non covered	Non covered	Non covered	Non covered	Non covered	Non covered	Non covered	Non covered	Non covered	Covered	Covered	Covered	Covered
Bacteria	Firmicutes	Erysipelotrichia	Erysipelotrichales	Erysipelotrichaceae	Erysipelothrix	tonsillarum	Covered	Covered	Covered	Covered	Covered	Covered	Covered	Covered	Covered	Covered	Covered	Covered	Covered	Covered	Covered	Covered	Covered	Covered	Covered	Covered	Covered	Covered	Covered	Covered	Covered	Covered	Covered	Covered	Covered	Covered	Covered	Covered	Non covered	Covered	Covered	Covered	Covered
Bacteria	Firmicutes	Erysipelotrichia	Erysipelotrichales	Erysipelotrichaceae	Erysipelotrichaceae [G-1]	bacterium_HMT904	Non covered	Non covered	Non covered	Non covered	Non covered	Non covered	Non covered	Non covered	Non covered	Non covered	Non covered	Non covered	Non covered	Non covered	Non covered	Non covered	Non covered	Non covered	Non covered	Non covered	Non covered	Non covered	Non covered	Non covered	Non covered	Non covered	Non covered	Non covered	Non covered	Non covered	Non covered	Non covered	Non covered	Non covered	Covered	Covered	Non covered
Bacteria	Firmicutes	Erysipelotrichia	Erysipelotrichales	Erysipelotrichaceae	Erysipelotrichaceae [G-1]	bacterium_HMT905	Covered	Covered	Covered	Covered	Covered	Covered	Covered	Covered	Covered	Covered	Covered	Covered	Covered	Covered	Covered	Covered	Covered	Covered	Covered	Covered	Covered	Covered	Covered	Covered	Covered	Covered	Covered	Covered	Covered	Covered	Covered	Covered	Non covered	Non covered	Covered	Covered	Non covered
Bacteria	Bacteroidetes	Chitinophagia	Chitinophagales	Chitinophagaceae	Flavitalea	sp.HMT320	Covered	Covered	Covered	Covered	Covered	Covered	Covered	Covered	Covered	Covered	Covered	Covered	Covered	Covered	Covered	Covered	Covered	Covered	Covered	Covered	Covered	Covered	Covered	Covered	Covered	Covered	Covered	Covered	Covered	Covered	Covered	Covered	Covered	Non covered	Covered	Non covered	Non covered
Bacteria	Actinobacteria	Actinobacteria	Bifidobacteriales	Bifidobacteriaceae	Gardnerella	vaginalis	Covered	Covered	Covered	Covered	Covered	Covered	Covered	Covered	Covered	Covered	Covered	Covered	Covered	Covered	Covered	Covered	Covered	Covered	Covered	Covered	Covered	Covered	Covered	Covered	Covered	Covered	Covered	Covered	Covered	Covered	Covered	Covered	Covered	Non covered	Covered	Non covered	Non covered
Bacteria	Gracilibacteria (GN02)	Gracilibacteria (GN02) [C-1]	Gracilibacteria (GN02) [O-1]	Gracilibacteria (GN02) [F-1]	Gracilibacteria (GN02) [G-1]	bacterium_HMT871	Covered	Covered	Covered	Covered	Covered	Covered	Covered	Covered	Covered	Covered	Covered	Covered	Covered	Covered	Covered	Covered	Covered	Covered	Covered	Covered	Covered	Covered	Covered	Covered	Covered	Covered	Covered	Covered	Covered	Covered	Covered	Covered	Non covered	Non covered	Non covered	Non covered	Covered
Bacteria	Gracilibacteria (GN02)	Gracilibacteria (GN02) [C-1]	Gracilibacteria (GN02) [O-1]	Gracilibacteria (GN02) [F-1]	Gracilibacteria (GN02) [G-1]	bacterium_HMT872	Covered	Covered	Covered	Covered	Covered	Covered	Covered	Covered	Covered	Covered	Covered	Covered	Covered	Covered	Covered	Covered	Covered	Covered	Covered	Covered	Covered	Covered	Covered	Covered	Covered	Covered	Covered	Covered	Covered	Covered	Covered	Covered	Non covered	Non covered	Non covered	Non covered	Covered
Bacteria	Gracilibacteria (GN02)	Gracilibacteria (GN02) [C-2]	Gracilibacteria (GN02) [O-2]	Gracilibacteria (GN02) [F-2]	Gracilibacteria (GN02) [G-2]	bacterium_HMT873	Covered	Covered	Covered	Covered	Covered	Covered	Covered	Covered	Covered	Covered	Covered	Covered	Covered	Covered	Covered	Covered	Covered	Covered	Covered	Covered	Covered	Covered	Covered	Covered	Covered	Covered	Covered	Covered	Covered	Covered	Covered	Covered	Non covered	Non covered	Non covered	Non covered	Covered
Bacteria	Proteobacteria	Epsilonproteobacteria	Campylobacterales	Helicobacteraceae	Helicobacter	pylori	Covered	Covered	Covered	Covered	Covered	Covered	Covered	Covered	Covered	Covered	Covered	Covered	Covered	Covered	Covered	Covered	Covered	Covered	Covered	Covered	Covered	Covered	Covered	Covered	Covered	Covered	Covered	Covered	Covered	Covered	Covered	Covered	Covered	Non covered	Covered	Non covered	Covered
Bacteria	Firmicutes	Bacilli	Lactobacillales	Lactobacillaceae	Lactobacillus	reuteri_clade_818	Covered	Covered	Covered	Covered	Covered	Covered	Covered	Covered	Non covered	Non covered	Non covered	Non covered	Non covered	Non covered	Non covered	Non covered	Non covered	Non covered	Non covered	Non covered	Non covered	Non covered	Non covered	Non covered	Non covered	Non covered	Non covered	Non covered	Non covered	Non covered	Non covered	Non covered	Covered	Covered	Covered	Covered	Covered
Bacteria	Fusobacteria	Fusobacteriia	Fusobacteriales	Leptotrichiaceae	Leptotrichia	goodfellowii	Covered	Covered	Covered	Covered	Covered	Covered	Covered	Covered	Non covered	Non covered	Non covered	Non covered	Non covered	Non covered	Non covered	Non covered	Non covered	Non covered	Non covered	Non covered	Non covered	Non covered	Non covered	Non covered	Non covered	Non covered	Non covered	Non covered	Non covered	Non covered	Non covered	Non covered	Covered	Covered	Covered	Covered	Covered
Bacteria	Fusobacteria	Fusobacteriia	Fusobacteriales	Leptotrichiaceae	Leptotrichia	sp.HMT217	Covered	Covered	Covered	Covered	Covered	Covered	Covered	Covered	Covered	Covered	Covered	Covered	Covered	Covered	Covered	Covered	Covered	Covered	Covered	Covered	Covered	Covered	Covered	Covered	Covered	Covered	Covered	Covered	Covered	Covered	Covered	Covered	Covered	Covered	Non covered	Non covered	Covered
Bacteria	Fusobacteria	Fusobacteriia	Fusobacteriales	Leptotrichiaceae	Leptotrichia	sp.HMT219	Covered	Covered	Covered	Covered	Covered	Covered	Covered	Covered	Non covered	Non covered	Non covered	Non covered	Non covered	Non covered	Non covered	Non covered	Non covered	Non covered	Non covered	Non covered	Non covered	Non covered	Non covered	Non covered	Non covered	Non covered	Non covered	Non covered	Non covered	Non covered	Non covered	Non covered	Covered	Covered	Covered	Covered	Covered
Bacteria	Fusobacteria	Fusobacteriia	Fusobacteriales	Leptotrichiaceae	Leptotrichia	sp.HMT221	Covered	Covered	Covered	Covered	Covered	Covered	Covered	Covered	Non covered	Non covered	Non covered	Non covered	Non covered	Non covered	Non covered	Non covered	Non covered	Non covered	Non covered	Non covered	Non covered	Non covered	Non covered	Non covered	Non covered	Non covered	Non covered	Non covered	Non covered	Non covered	Non covered	Non covered	Covered	Covered	Covered	Covered	Covered
Bacteria	Actinobacteria	Actinobacteria	Micrococcales	Microbacteriaceae	Microbacterium	flavescens	Covered	Covered	Covered	Covered	Covered	Covered	Covered	Covered	Covered	Covered	Covered	Covered	Covered	Covered	Covered	Covered	Covered	Covered	Covered	Covered	Covered	Covered	Covered	Covered	Covered	Covered	Covered	Covered	Covered	Covered	Covered	Covered	Covered	Covered	Non covered	Covered	Covered
Bacteria	Actinobacteria	Actinobacteria	Micrococcales	Microbacteriaceae	Microbacterium	ginsengisoli	Covered	Covered	Covered	Covered	Covered	Covered	Covered	Covered	Covered	Covered	Covered	Covered	Covered	Covered	Covered	Covered	Covered	Covered	Covered	Covered	Covered	Covered	Covered	Covered	Covered	Covered	Covered	Covered	Covered	Covered	Covered	Covered	Covered	Covered	Non covered	Covered	Covered
Bacteria	Firmicutes	Clostridia	Clostridiales	Peptostreptococcaceae [XI]	Mogibacterium	diversum	Covered	Covered	Covered	Covered	Non covered	Non covered	Non covered	Non covered	Non covered	Non covered	Non covered	Non covered	Non covered	Non covered	Non covered	Non covered	Non covered	Non covered	Non covered	Non covered	Non covered	Non covered	Non covered	Non covered	Non covered	Non covered	Non covered	Non covered	Non covered	Non covered	Non covered	Non covered	Covered	Covered	Covered	Covered	Covered
Bacteria	Firmicutes	Clostridia	Clostridiales	Peptostreptococcaceae [XI]	Mogibacterium	neglectum	Covered	Covered	Covered	Covered	Non covered	Non covered	Non covered	Non covered	Non covered	Non covered	Non covered	Non covered	Non covered	Non covered	Non covered	Non covered	Non covered	Non covered	Non covered	Non covered	Non covered	Non covered	Non covered	Non covered	Non covered	Non covered	Non covered	Non covered	Non covered	Non covered	Non covered	Non covered	Covered	Covered	Covered	Covered	Covered
Bacteria	Firmicutes	Clostridia	Clostridiales	Peptostreptococcaceae [XI]	Mogibacterium	pumilum	Covered	Covered	Covered	Covered	Non covered	Non covered	Non covered	Non covered	Non covered	Non covered	Non covered	Non covered	Non covered	Non covered	Non covered	Non covered	Non covered	Non covered	Non covered	Non covered	Non covered	Non covered	Non covered	Non covered	Non covered	Non covered	Non covered	Non covered	Non covered	Non covered	Non covered	Non covered	Covered	Covered	Covered	Covered	Covered
Bacteria	Firmicutes	Clostridia	Clostridiales	Peptostreptococcaceae [XI]	Mogibacterium	timidum	Covered	Covered	Covered	Covered	Non covered	Non covered	Non covered	Non covered	Non covered	Non covered	Non covered	Non covered	Non covered	Non covered	Non covered	Non covered	Non covered	Non covered	Non covered	Non covered	Non covered	Non covered	Non covered	Non covered	Non covered	Non covered	Non covered	Non covered	Non covered	Non covered	Non covered	Non covered	Covered	Covered	Covered	Covered	Covered
Bacteria	Firmicutes	Clostridia	Clostridiales	Peptostreptococcaceae [XI]	Mogibacterium	vescum	Covered	Covered	Covered	Covered	Non covered	Non covered	Non covered	Non covered	Non covered	Non covered	Non covered	Non covered	Non covered	Non covered	Non covered	Non covered	Non covered	Non covered	Non covered	Non covered	Non covered	Non covered	Non covered	Non covered	Non covered	Non covered	Non covered	Non covered	Non covered	Non covered	Non covered	Non covered	Covered	Covered	Covered	Covered	Covered
Bacteria	Firmicutes	Mollicutes	Mollicutes [O-1]	Mollicutes [F-1]	Mollicutes [G-1]	bacterium_HMT504	Covered	Covered	Covered	Covered	Covered	Covered	Covered	Covered	Covered	Covered	Covered	Covered	Covered	Covered	Covered	Covered	Covered	Covered	Covered	Covered	Covered	Covered	Covered	Covered	Covered	Covered	Covered	Covered	Covered	Covered	Covered	Covered	Covered	Non covered	Covered	Non covered	Non covered
Bacteria	Firmicutes	Mollicutes	Mollicutes [O-2]	Mollicutes [F-2]	Mollicutes [G-2]	bacterium_HMT906	Covered	Covered	Covered	Covered	Covered	Covered	Covered	Covered	Covered	Covered	Covered	Covered	Covered	Covered	Covered	Covered	Covered	Covered	Covered	Covered	Covered	Covered	Covered	Covered	Covered	Covered	Covered	Covered	Covered	Covered	Covered	Covered	Covered	Covered	Covered	Non covered	Non covered
Bacteria	Firmicutes	Mollicutes	Mycoplasmatales	Mycoplasmataceae	Mycoplasma	buccale	Covered	Covered	Covered	Covered	Covered	Covered	Covered	Covered	Covered	Covered	Covered	Covered	Covered	Covered	Covered	Covered	Covered	Covered	Covered	Covered	Covered	Covered	Covered	Covered	Covered	Covered	Covered	Covered	Covered	Covered	Covered	Covered	Covered	Non covered	Covered	Covered	Non covered
Bacteria	Firmicutes	Mollicutes	Mycoplasmatales	Mycoplasmataceae	Mycoplasma	faucium	Covered	Covered	Covered	Covered	Covered	Covered	Covered	Covered	Covered	Covered	Covered	Covered	Covered	Covered	Covered	Covered	Covered	Covered	Covered	Covered	Covered	Covered	Covered	Covered	Covered	Covered	Covered	Covered	Covered	Covered	Covered	Covered	Covered	Non covered	Covered	Covered	Non covered
Bacteria	Firmicutes	Mollicutes	Mycoplasmatales	Mycoplasmataceae	Mycoplasma	fermentans	Covered	Covered	Covered	Covered	Covered	Covered	Covered	Covered	Covered	Covered	Covered	Covered	Covered	Covered	Covered	Covered	Covered	Covered	Covered	Covered	Covered	Covered	Covered	Covered	Covered	Covered	Covered	Covered	Covered	Covered	Covered	Covered	Covered	Non covered	Covered	Non covered	Non covered
Bacteria	Firmicutes	Mollicutes	Mycoplasmatales	Mycoplasmataceae	Mycoplasma	genitalium	Covered	Non covered	Non covered	Non covered	Covered	Non covered	Non covered	Non covered	Covered	Covered	Covered	Covered	Covered	Covered	Non covered	Non covered	Non covered	Non covered	Non covered	Non covered	Non covered	Non covered	Non covered	Non covered	Non covered	Non covered	Non covered	Non covered	Non covered	Non covered	Non covered	Non covered	Non covered	Non covered	Covered	Covered	Non covered
Bacteria	Firmicutes	Mollicutes	Mycoplasmatales	Mycoplasmataceae	Mycoplasma	hominis	Covered	Covered	Covered	Covered	Covered	Covered	Covered	Covered	Covered	Covered	Covered	Covered	Covered	Covered	Covered	Covered	Covered	Covered	Covered	Covered	Covered	Covered	Covered	Covered	Covered	Covered	Covered	Covered	Covered	Covered	Covered	Covered	Covered	Non covered	Covered	Covered	Non covered
Bacteria	Firmicutes	Mollicutes	Mycoplasmatales	Mycoplasmataceae	Mycoplasma	lipophilum	Covered	Covered	Covered	Covered	Covered	Covered	Covered	Covered	Covered	Covered	Covered	Covered	Covered	Covered	Covered	Covered	Covered	Covered	Covered	Covered	Covered	Covered	Covered	Covered	Covered	Covered	Covered	Covered	Covered	Covered	Covered	Covered	Covered	Non covered	Covered	Covered	Non covered
Bacteria	Firmicutes	Mollicutes	Mycoplasmatales	Mycoplasmataceae	Mycoplasma	orale	Covered	Covered	Covered	Covered	Covered	Covered	Covered	Covered	Covered	Covered	Covered	Covered	Covered	Covered	Covered	Covered	Covered	Covered	Covered	Covered	Covered	Covered	Covered	Covered	Covered	Covered	Covered	Covered	Covered	Covered	Covered	Covered	Covered	Non covered	Covered	Covered	Non covered
Bacteria	Firmicutes	Mollicutes	Mycoplasmatales	Mycoplasmataceae	Mycoplasma	pneumoniae	Covered	Non covered	Non covered	Non covered	Covered	Non covered	Non covered	Non covered	Covered	Covered	Covered	Covered	Covered	Covered	Non covered	Non covered	Non covered	Non covered	Non covered	Non covered	Non covered	Non covered	Non covered	Non covered	Non covered	Non covered	Non covered	Non covered	Non covered	Non covered	Non covered	Non covered	Non covered	Non covered	Covered	Covered	Non covered
Bacteria	Firmicutes	Mollicutes	Mycoplasmatales	Mycoplasmataceae	Mycoplasma	salivarium	Covered	Covered	Covered	Covered	Covered	Covered	Covered	Covered	Covered	Covered	Covered	Covered	Covered	Covered	Covered	Covered	Covered	Covered	Covered	Covered	Covered	Covered	Covered	Covered	Covered	Covered	Covered	Covered	Covered	Covered	Covered	Covered	Covered	Non covered	Covered	Covered	Non covered
Bacteria	Actinobacteria	Actinobacteria	Bifidobacteriales	Bifidobacteriaceae	Parascardovia	denticolens	Covered	Covered	Covered	Covered	Covered	Covered	Covered	Covered	Covered	Covered	Covered	Covered	Covered	Covered	Covered	Covered	Covered	Covered	Covered	Covered	Covered	Covered	Covered	Covered	Covered	Covered	Covered	Covered	Covered	Covered	Covered	Covered	Covered	Non covered	Covered	Non covered	Non covered
Bacteria	Firmicutes	Clostridia	Clostridiales	Peptoniphilaceae	Peptoniphilus	indolicus	Covered	Covered	Covered	Covered	Covered	Covered	Covered	Covered	Non covered	Non covered	Non covered	Non covered	Non covered	Non covered	Non covered	Non covered	Non covered	Non covered	Non covered	Non covered	Non covered	Non covered	Non covered	Non covered	Non covered	Non covered	Non covered	Non covered	Non covered	Non covered	Non covered	Non covered	Covered	Non covered	Covered	Non covered	Non covered
Bacteria	Firmicutes	Clostridia	Clostridiales	Peptostreptococcaceae [XI]	Peptostreptococcaceae [XI][G-3]	bacterium_HMT495	Non covered	Non covered	Non covered	Non covered	Non covered	Non covered	Non covered	Non covered	Non covered	Non covered	Non covered	Non covered	Non covered	Non covered	Non covered	Non covered	Non covered	Non covered	Non covered	Non covered	Non covered	Non covered	Non covered	Non covered	Non covered	Non covered	Non covered	Non covered	Non covered	Non covered	Non covered	Non covered	Covered	Covered	Covered	Covered	Covered
Bacteria	Firmicutes	Clostridia	Clostridiales	Peptostreptococcaceae [XI]	Peptostreptococcaceae [XI][G-4]	bacterium_HMT103	Covered	Covered	Covered	Covered	Covered	Covered	Covered	Covered	Covered	Covered	Covered	Covered	Covered	Covered	Covered	Covered	Covered	Covered	Covered	Covered	Covered	Covered	Covered	Covered	Covered	Covered	Covered	Covered	Covered	Covered	Covered	Covered	Covered	Non covered	Covered	Covered	Non covered
Bacteria	Bacteroidetes	Bacteroidia	Bacteroidales	Porphyromonadaceae	Porphyromonas	asaccharolytica	Covered	Covered	Covered	Covered	Covered	Covered	Covered	Covered	Covered	Covered	Covered	Covered	Covered	Covered	Covered	Covered	Covered	Covered	Covered	Covered	Covered	Covered	Covered	Covered	Covered	Covered	Covered	Covered	Covered	Covered	Covered	Covered	Covered	Non covered	Covered	Non covered	Non covered
Bacteria	Bacteroidetes	Bacteroidia	Bacteroidales	Porphyromonadaceae	Porphyromonas	uenonis	Covered	Covered	Covered	Covered	Covered	Covered	Covered	Covered	Covered	Covered	Covered	Covered	Covered	Covered	Covered	Covered	Covered	Covered	Covered	Covered	Covered	Covered	Covered	Covered	Covered	Covered	Covered	Covered	Covered	Covered	Covered	Covered	Covered	Non covered	Covered	Non covered	Non covered
Bacteria	Bacteroidetes	Bacteroidia	Bacteroidales	Prevotellaceae	Prevotella	sp.HMT515	Covered	Covered	Covered	Covered	Covered	Covered	Covered	Covered	Covered	Covered	Covered	Covered	Covered	Covered	Covered	Covered	Covered	Covered	Covered	Covered	Covered	Covered	Covered	Covered	Covered	Covered	Covered	Covered	Covered	Covered	Covered	Covered	Covered	Non covered	Covered	Covered	Covered
Bacteria	Actinobacteria	Actinobacteria	Propionibacteriales	Propionibacteriaceae	Propionibacteriaceae [G-1]	bacterium_HMT915	Covered	Covered	Covered	Covered	Covered	Covered	Covered	Covered	Covered	Covered	Covered	Covered	Covered	Covered	Covered	Covered	Covered	Covered	Covered	Covered	Covered	Covered	Covered	Covered	Covered	Covered	Covered	Covered	Covered	Covered	Covered	Covered	Non covered	Covered	Non covered	Non covered	Covered
Bacteria	Actinobacteria	Actinobacteria	Propionibacteriales	Propionibacteriaceae	Propionibacteriaceae [G-2]	bacterium_HMT192	Covered	Covered	Covered	Covered	Covered	Covered	Covered	Covered	Covered	Covered	Covered	Covered	Covered	Covered	Covered	Covered	Covered	Covered	Covered	Covered	Covered	Covered	Covered	Covered	Covered	Covered	Covered	Covered	Covered	Covered	Covered	Covered	Non covered	Covered	Non covered	Non covered	Covered
Bacteria	Actinobacteria	Actinobacteria	Propionibacteriales	Propionibacteriaceae	Pseudopropionibacterium	propionicum	Covered	Covered	Covered	Covered	Covered	Covered	Covered	Covered	Covered	Covered	Covered	Covered	Covered	Covered	Covered	Covered	Covered	Covered	Covered	Covered	Covered	Covered	Covered	Covered	Covered	Covered	Covered	Covered	Covered	Covered	Covered	Covered	Non covered	Covered	Non covered	Non covered	Covered
Bacteria	Actinobacteria	Actinobacteria	Propionibacteriales	Propionibacteriaceae	Pseudopropionibacterium	sp.HMT194	Covered	Covered	Covered	Covered	Covered	Covered	Covered	Covered	Covered	Covered	Covered	Covered	Covered	Covered	Covered	Covered	Covered	Covered	Covered	Covered	Covered	Covered	Covered	Covered	Covered	Covered	Covered	Covered	Covered	Covered	Covered	Covered	Non covered	Covered	Non covered	Non covered	Covered
Bacteria	Actinobacteria	Actinobacteria	Actinomycetales	Micrococcaceae	Rothia	dentocariosa	Covered	Covered	Covered	Covered	Covered	Covered	Covered	Covered	Covered	Covered	Covered	Covered	Covered	Covered	Covered	Covered	Covered	Covered	Covered	Covered	Covered	Covered	Covered	Covered	Covered	Covered	Covered	Covered	Covered	Covered	Covered	Covered	Covered	Non covered	Covered	Non covered	Non covered
Bacteria	Saccharibacteria (TM7)	Saccharibacteria (TM7) [C-1]	Saccharibacteria (TM7) [O-1]	Saccharibacteria (TM7) [F-1]	Saccharibacteria (TM7) [G-1]	bacterium_HMT346	Covered	Covered	Covered	Covered	Covered	Covered	Covered	Covered	Covered	Covered	Covered	Covered	Covered	Covered	Covered	Covered	Covered	Covered	Covered	Covered	Covered	Covered	Covered	Covered	Covered	Covered	Covered	Covered	Covered	Covered	Covered	Covered	Non covered	Non covered	Covered	Covered	Non covered
Bacteria	Saccharibacteria (TM7)	Saccharibacteria (TM7) [C-1]	Saccharibacteria (TM7) [O-1]	Saccharibacteria (TM7) [F-1]	Saccharibacteria (TM7) [G-1]	bacterium_HMT347	Covered	Covered	Covered	Covered	Covered	Covered	Covered	Covered	Covered	Covered	Covered	Covered	Covered	Covered	Covered	Covered	Covered	Covered	Covered	Covered	Covered	Covered	Covered	Covered	Covered	Covered	Covered	Covered	Covered	Covered	Covered	Covered	Non covered	Non covered	Covered	Covered	Non covered
Bacteria	Saccharibacteria (TM7)	Saccharibacteria (TM7) [C-1]	Saccharibacteria (TM7) [O-1]	Saccharibacteria (TM7) [F-1]	Saccharibacteria (TM7) [G-1]	bacterium_HMT348	Covered	Covered	Covered	Covered	Covered	Covered	Covered	Covered	Covered	Covered	Covered	Covered	Covered	Covered	Covered	Covered	Covered	Covered	Covered	Covered	Covered	Covered	Covered	Covered	Covered	Covered	Covered	Covered	Covered	Covered	Covered	Covered	Non covered	Non covered	Non covered	Covered	Non covered
Bacteria	Saccharibacteria (TM7)	Saccharibacteria (TM7) [C-1]	Saccharibacteria (TM7) [O-1]	Saccharibacteria (TM7) [F-1]	Saccharibacteria (TM7) [G-1]	bacterium_HMT349	Covered	Covered	Covered	Covered	Covered	Covered	Covered	Covered	Covered	Covered	Covered	Covered	Covered	Covered	Covered	Covered	Covered	Covered	Covered	Covered	Covered	Covered	Covered	Covered	Covered	Covered	Covered	Covered	Covered	Covered	Covered	Covered	Non covered	Non covered	Covered	Covered	Non covered
Bacteria	Saccharibacteria (TM7)	Saccharibacteria (TM7) [C-1]	Saccharibacteria (TM7) [O-1]	Saccharibacteria (TM7) [F-1]	Saccharibacteria (TM7) [G-1]	bacterium_HMT352	Covered	Covered	Covered	Covered	Covered	Covered	Covered	Covered	Covered	Covered	Covered	Covered	Covered	Covered	Covered	Covered	Covered	Covered	Covered	Covered	Covered	Covered	Covered	Covered	Covered	Covered	Covered	Covered	Covered	Covered	Covered	Covered	Non covered	Non covered	Covered	Covered	Non covered
Bacteria	Saccharibacteria (TM7)	Saccharibacteria (TM7) [C-1]	Saccharibacteria (TM7) [O-1]	Saccharibacteria (TM7) [F-1]	Saccharibacteria (TM7) [G-1]	bacterium_HMT488	Covered	Covered	Covered	Covered	Covered	Covered	Covered	Covered	Covered	Covered	Covered	Covered	Covered	Covered	Covered	Covered	Covered	Covered	Covered	Covered	Covered	Covered	Covered	Covered	Covered	Covered	Covered	Covered	Covered	Covered	Covered	Covered	Non covered	Non covered	Covered	Covered	Non covered
Bacteria	Saccharibacteria (TM7)	Saccharibacteria (TM7) [C-1]	Saccharibacteria (TM7) [O-1]	Saccharibacteria (TM7) [F-1]	Saccharibacteria (TM7) [G-1]	bacterium_HMT869	Covered	Covered	Covered	Covered	Covered	Covered	Covered	Covered	Covered	Covered	Covered	Covered	Covered	Covered	Covered	Covered	Covered	Covered	Covered	Covered	Covered	Covered	Covered	Covered	Covered	Covered	Covered	Covered	Covered	Covered	Covered	Covered	Non covered	Non covered	Covered	Covered	Non covered
Bacteria	Saccharibacteria (TM7)	Saccharibacteria (TM7) [C-1]	Saccharibacteria (TM7) [O-1]	Saccharibacteria (TM7) [F-1]	Saccharibacteria (TM7) [G-1]	bacterium_HMT952	Covered	Covered	Covered	Covered	Covered	Covered	Covered	Covered	Covered	Covered	Covered	Covered	Covered	Covered	Covered	Covered	Covered	Covered	Covered	Covered	Covered	Covered	Covered	Covered	Covered	Covered	Covered	Covered	Covered	Covered	Covered	Covered	Non covered	Non covered	Covered	Covered	Non covered
Bacteria	Saccharibacteria (TM7)	Saccharibacteria (TM7) [C-1]	Saccharibacteria (TM7) [O-1]	Saccharibacteria (TM7) [F-1]	Saccharibacteria (TM7) [G-2]	bacterium_HMT350	Covered	Covered	Covered	Covered	Covered	Covered	Covered	Covered	Covered	Covered	Covered	Covered	Covered	Covered	Covered	Covered	Covered	Covered	Covered	Covered	Covered	Covered	Covered	Covered	Covered	Covered	Covered	Covered	Covered	Covered	Covered	Covered	Non covered	Non covered	Covered	Covered	Non covered
Bacteria	Saccharibacteria (TM7)	Saccharibacteria (TM7) [C-1]	Saccharibacteria (TM7) [O-1]	Saccharibacteria (TM7) [F-1]	Saccharibacteria (TM7) [G-3]	bacterium_HMT351	Covered	Covered	Covered	Covered	Covered	Covered	Covered	Covered	Covered	Covered	Covered	Covered	Covered	Covered	Covered	Covered	Covered	Covered	Covered	Covered	Covered	Covered	Covered	Covered	Covered	Covered	Covered	Covered	Covered	Covered	Covered	Covered	Non covered	Non covered	Covered	Covered	Non covered
Bacteria	Saccharibacteria (TM7)	Saccharibacteria (TM7) [C-1]	Saccharibacteria (TM7) [O-1]	Saccharibacteria (TM7) [F-1]	Saccharibacteria (TM7) [G-4]	bacterium_HMT355	Covered	Covered	Covered	Covered	Covered	Covered	Covered	Covered	Covered	Covered	Covered	Covered	Covered	Covered	Covered	Covered	Covered	Covered	Covered	Covered	Covered	Covered	Covered	Covered	Covered	Covered	Covered	Covered	Covered	Covered	Covered	Covered	Non covered	Non covered	Covered	Covered	Non covered
Bacteria	Saccharibacteria (TM7)	Saccharibacteria (TM7) [C-1]	Saccharibacteria (TM7) [O-1]	Saccharibacteria (TM7) [F-2]	Saccharibacteria (TM7) [G-5]	bacterium_HMT356	Covered	Covered	Covered	Covered	Covered	Covered	Covered	Covered	Covered	Covered	Covered	Covered	Covered	Covered	Covered	Covered	Covered	Covered	Covered	Covered	Covered	Covered	Covered	Covered	Covered	Covered	Covered	Covered	Covered	Covered	Covered	Covered	Non covered	Non covered	Covered	Covered	Non covered
Bacteria	Saccharibacteria (TM7)	Saccharibacteria (TM7) [C-1]	Saccharibacteria (TM7) [O-1]	Saccharibacteria (TM7) [F-1]	Saccharibacteria (TM7) [G-6]	bacterium_HMT870	Covered	Covered	Covered	Covered	Covered	Covered	Covered	Covered	Covered	Covered	Covered	Covered	Covered	Covered	Covered	Covered	Covered	Covered	Covered	Covered	Covered	Covered	Covered	Covered	Covered	Covered	Covered	Covered	Covered	Covered	Covered	Covered	Non covered	Non covered	Covered	Covered	Non covered
Bacteria	Saccharibacteria (TM7)	Saccharibacteria (TM7) [C-1]	Saccharibacteria (TM7) [O-1]	Saccharibacteria (TM7) [F-1]	Saccharibacteria (TM7) [G-7]	bacterium_HMT954	Covered	Covered	Covered	Covered	Covered	Covered	Covered	Covered	Covered	Covered	Covered	Covered	Covered	Covered	Covered	Covered	Covered	Covered	Covered	Covered	Covered	Covered	Covered	Covered	Covered	Covered	Covered	Covered	Covered	Covered	Covered	Covered	Non covered	Non covered	Covered	Covered	Non covered
Bacteria	Saccharibacteria (TM7)	Saccharibacteria (TM7) [C-1]	Saccharibacteria (TM7) [O-1]	Saccharibacteria (TM7) [F-1]	Saccharibacteria (TM7) [G-8]	bacterium_HMT955	Covered	Covered	Covered	Covered	Covered	Covered	Covered	Covered	Covered	Covered	Covered	Covered	Covered	Covered	Covered	Covered	Covered	Covered	Covered	Covered	Covered	Covered	Covered	Covered	Covered	Covered	Covered	Covered	Covered	Covered	Covered	Covered	Non covered	Non covered	Covered	Covered	Non covered
Bacteria	Actinobacteria	Actinobacteria	Bifidobacteriales	Bifidobacteriaceae	Scardovia	inopinata	Covered	Covered	Covered	Covered	Covered	Covered	Covered	Covered	Covered	Covered	Covered	Covered	Covered	Covered	Covered	Covered	Covered	Covered	Covered	Covered	Covered	Covered	Covered	Covered	Covered	Covered	Covered	Covered	Covered	Covered	Covered	Covered	Covered	Non covered	Covered	Non covered	Non covered
Bacteria	Actinobacteria	Actinobacteria	Bifidobacteriales	Bifidobacteriaceae	Scardovia	wiggsiae	Covered	Covered	Covered	Covered	Covered	Covered	Covered	Covered	Covered	Covered	Covered	Covered	Covered	Covered	Covered	Covered	Covered	Covered	Covered	Covered	Covered	Covered	Covered	Covered	Covered	Covered	Covered	Covered	Covered	Covered	Covered	Covered	Covered	Non covered	Covered	Non covered	Non covered
Bacteria	Bacteroidetes	Chitinophagia	Chitinophagales	Chitinophagaceae	Segetibacter	aerophilus	Covered	Covered	Covered	Covered	Covered	Covered	Covered	Covered	Covered	Covered	Covered	Covered	Covered	Covered	Covered	Covered	Covered	Covered	Covered	Covered	Covered	Covered	Covered	Covered	Covered	Covered	Covered	Covered	Covered	Covered	Covered	Covered	Covered	Non covered	Covered	Non covered	Non covered
Bacteria	Firmicutes	Erysipelotrichia	Erysipelotrichales	Erysipelotrichaceae	Solobacterium	moorei	Covered	Covered	Covered	Covered	Covered	Covered	Covered	Covered	Covered	Covered	Covered	Covered	Covered	Covered	Covered	Covered	Covered	Covered	Covered	Covered	Covered	Covered	Covered	Covered	Covered	Covered	Covered	Covered	Covered	Covered	Covered	Covered	Non covered	Non covered	Covered	Covered	Non covered
Bacteria	Firmicutes	Clostridia	Clostridiales	Syntrophomonadaceae [VIII]	Syntrophomonadaceae [VIII][G-1]	bacterium_HMT435	Covered	Covered	Covered	Covered	Covered	Covered	Covered	Covered	Covered	Covered	Covered	Covered	Covered	Covered	Covered	Covered	Covered	Covered	Covered	Covered	Covered	Covered	Covered	Covered	Covered	Covered	Covered	Covered	Covered	Covered	Covered	Covered	Non covered	Covered	Covered	Covered	Covered
Bacteria	Spirochaetes	Spirochaetia	Spirochaetales	Spirochaetaceae	Treponema	lecithinolyticum	Covered	Covered	Covered	Covered	Covered	Covered	Covered	Covered	Non covered	Non covered	Non covered	Non covered	Non covered	Non covered	Non covered	Non covered	Non covered	Non covered	Non covered	Non covered	Non covered	Non covered	Non covered	Non covered	Non covered	Non covered	Non covered	Non covered	Non covered	Non covered	Non covered	Non covered	Covered	Covered	Covered	Covered	Covered
Bacteria	Spirochaetes	Spirochaetia	Spirochaetales	Spirochaetaceae	Treponema	maltophilum	Covered	Covered	Covered	Covered	Covered	Covered	Covered	Covered	Non covered	Non covered	Non covered	Non covered	Non covered	Non covered	Non covered	Non covered	Non covered	Non covered	Non covered	Non covered	Non covered	Non covered	Non covered	Non covered	Non covered	Non covered	Non covered	Non covered	Non covered	Non covered	Non covered	Non covered	Covered	Covered	Covered	Covered	Covered
Bacteria	Spirochaetes	Spirochaetia	Spirochaetales	Spirochaetaceae	Treponema	sp.HMT258	Covered	Covered	Covered	Covered	Covered	Covered	Covered	Covered	Non covered	Non covered	Non covered	Non covered	Non covered	Non covered	Non covered	Non covered	Non covered	Non covered	Non covered	Non covered	Non covered	Non covered	Non covered	Non covered	Non covered	Non covered	Non covered	Non covered	Non covered	Non covered	Non covered	Non covered	Non covered	Non covered	Non covered	Covered	Covered
Bacteria	Spirochaetes	Spirochaetia	Spirochaetales	Spirochaetaceae	Treponema	sp.HMT260	Covered	Covered	Covered	Covered	Covered	Covered	Covered	Covered	Non covered	Non covered	Non covered	Non covered	Non covered	Non covered	Non covered	Non covered	Non covered	Non covered	Non covered	Non covered	Non covered	Non covered	Non covered	Non covered	Non covered	Non covered	Non covered	Non covered	Non covered	Non covered	Non covered	Non covered	Covered	Covered	Covered	Covered	Covered
Bacteria	Spirochaetes	Spirochaetia	Spirochaetales	Spirochaetaceae	Treponema	sp.HMT263	Covered	Covered	Covered	Covered	Covered	Covered	Covered	Covered	Covered	Covered	Covered	Covered	Covered	Covered	Covered	Covered	Covered	Covered	Covered	Covered	Covered	Covered	Covered	Covered	Covered	Covered	Covered	Covered	Covered	Covered	Covered	Covered	Covered	Non covered	Covered	Covered	Non covered
Bacteria	Spirochaetes	Spirochaetia	Spirochaetales	Spirochaetaceae	Treponema	sp.HMT270	Covered	Covered	Covered	Covered	Covered	Covered	Covered	Covered	Covered	Covered	Covered	Covered	Covered	Covered	Covered	Covered	Covered	Covered	Covered	Covered	Covered	Covered	Covered	Covered	Covered	Covered	Covered	Covered	Covered	Covered	Covered	Covered	Non covered	Non covered	Non covered	Covered	Covered
Bacteria	Spirochaetes	Spirochaetia	Spirochaetales	Spirochaetaceae	Treponema	sp.HMT490	Covered	Covered	Covered	Covered	Covered	Covered	Covered	Covered	Non covered	Non covered	Non covered	Non covered	Non covered	Non covered	Non covered	Non covered	Non covered	Non covered	Non covered	Non covered	Non covered	Non covered	Non covered	Non covered	Non covered	Non covered	Non covered	Non covered	Non covered	Non covered	Non covered	Non covered	Covered	Covered	Covered	Covered	Covered
Bacteria	Actinobacteria	Actinobacteria	Corynebacteriales	Corynebacteriaceae	Turicella	otitidis	Covered	Covered	Covered	Covered	Covered	Covered	Covered	Covered	Covered	Covered	Covered	Covered	Covered	Covered	Covered	Covered	Covered	Covered	Covered	Covered	Covered	Covered	Covered	Covered	Covered	Covered	Covered	Covered	Covered	Covered	Covered	Covered	Covered	Covered	Covered	Covered	Non covered

## Sheet: Additional_table_30
							C-V3-5	C-V3-5	C-V3-5	C-V3-5	C-V3-5	C-V3-5	C-V3-5	C-V3-5	C-V3-5	C-V3-5	C-V3-5	C-V3-5	C-V3-5	C-V3-5	C-V3-5	C-V3-5	C-V3-5	C-V3-5	C-V3-5	C-V3-5	C-V3-5	C-V3-5	C-V3-5	C-V3-5	C-V3-5	C-V3-5	C-V3-5	C-V3-5	C-V3-5	C-V3-5	C-V3-5	C-V3-5	C-V3-5	C-V3-5	C-V3-6	C-V3-6	C-V3-6	C-V4-6	C-V4-7	C-V4-7	C-V4-7	C-V4-7	C-V4-7
Domain	Phylum	Class	Order	Family	Genus	Species	KP_F048-KP_R031	KP_F048-OP_R070	OP_F050-KP_R031	OP_F050-OP_R070	KP_F048-KP_R032	KP_F048-KP_R035	KP_F048-OP_R020	KP_F048-OP_R036	KP_F044-KP_R031	OP_F048-KP_R031	KP_F048-KP_R038	KP_F048-OP_R010	KP_F048-OP_R014	KP_F048-OP_R048	OP_F096-KP_R031	OP_F108-KP_R031	KP_F046-KP_R031	KP_F047-KP_R031	KP_F048-OP_R032	KP_F044-OP_R070	OP_F048-OP_R070	OP_F096-OP_R070	OP_F108-OP_R070	KP_F046-OP_R070	KP_F047-OP_R070	OP_F050-KP_R032	OP_F050-KP_R035	OP_F050-OP_R020	OP_F050-OP_R036	OP_F050-KP_R038	OP_F050-OP_R010	OP_F050-OP_R014	OP_F050-OP_R048	OP_F050-OP_R032	KP_F048-OP_R073	OP_F050-OP_R073	KP_F048-OP_R050	KP_F051-KP_R041	KP_F051-OP_R030	OP_F021-OP_R030	KP_F051-KP_R053	OP_F098-OP_R030	KP_F052-OP_R030
Bacteria	Absconditabacteria (SR1)	Absconditabacteria (SR1) [C-1]	Absconditabacteria (SR1) [O-1]	Absconditabacteria (SR1) [F-1]	Absconditabacteria (SR1) [G-1]	bacterium_HMT345	Covered	Covered	Covered	Covered	Covered	Covered	Covered	Covered	Covered	Covered	Covered	Covered	Covered	Covered	Covered	Covered	Covered	Covered	Covered	Covered	Covered	Covered	Covered	Covered	Covered	Covered	Covered	Covered	Covered	Covered	Covered	Covered	Covered	Covered	Non covered	Non covered	Non covered	Non covered	Non covered	Non covered	Covered	Non covered	Non covered
Bacteria	Absconditabacteria (SR1)	Absconditabacteria (SR1) [C-1]	Absconditabacteria (SR1) [O-1]	Absconditabacteria (SR1) [F-1]	Absconditabacteria (SR1) [G-1]	bacterium_HMT874	Covered	Covered	Covered	Covered	Covered	Covered	Covered	Covered	Covered	Covered	Covered	Covered	Covered	Covered	Covered	Covered	Covered	Covered	Covered	Covered	Covered	Covered	Covered	Covered	Covered	Covered	Covered	Covered	Covered	Covered	Covered	Covered	Covered	Covered	Non covered	Non covered	Non covered	Non covered	Non covered	Non covered	Covered	Non covered	Non covered
Bacteria	Absconditabacteria (SR1)	Absconditabacteria (SR1) [C-1]	Absconditabacteria (SR1) [O-1]	Absconditabacteria (SR1) [F-1]	Absconditabacteria (SR1) [G-1]	bacterium_HMT875	Covered	Covered	Covered	Covered	Covered	Covered	Covered	Covered	Covered	Covered	Covered	Covered	Covered	Covered	Covered	Covered	Covered	Covered	Covered	Covered	Covered	Covered	Covered	Covered	Covered	Covered	Covered	Covered	Covered	Covered	Covered	Covered	Covered	Covered	Non covered	Non covered	Non covered	Non covered	Non covered	Non covered	Covered	Non covered	Non covered
Bacteria	Actinobacteria	Actinobacteria	Propionibacteriales	Propionibacteriaceae	Acidipropionibacterium	acidifaciens	Covered	Covered	Covered	Covered	Non covered	Non covered	Non covered	Non covered	Covered	Covered	Non covered	Non covered	Non covered	Non covered	Covered	Covered	Covered	Covered	Non covered	Covered	Covered	Covered	Covered	Covered	Covered	Non covered	Non covered	Non covered	Non covered	Non covered	Non covered	Non covered	Non covered	Non covered	Covered	Covered	Covered	Covered	Covered	Covered	Covered	Non covered	Non covered
Bacteria	Actinobacteria	Actinobacteria	Actinomycetales	Actinomycetaceae	Actinomyces	dentalis	Non covered	Non covered	Non covered	Non covered	Non covered	Non covered	Non covered	Non covered	Non covered	Non covered	Non covered	Non covered	Non covered	Non covered	Non covered	Non covered	Non covered	Non covered	Non covered	Non covered	Non covered	Non covered	Non covered	Non covered	Non covered	Non covered	Non covered	Non covered	Non covered	Non covered	Non covered	Non covered	Non covered	Non covered	Non covered	Non covered	Non covered	Covered	Covered	Covered	Covered	Covered	Covered
Bacteria	Actinobacteria	Actinobacteria	Actinomycetales	Actinomycetaceae	Actinomyces	israelii	Non covered	Non covered	Non covered	Non covered	Non covered	Non covered	Non covered	Non covered	Non covered	Non covered	Non covered	Non covered	Non covered	Non covered	Non covered	Non covered	Non covered	Non covered	Non covered	Non covered	Non covered	Non covered	Non covered	Non covered	Non covered	Non covered	Non covered	Non covered	Non covered	Non covered	Non covered	Non covered	Non covered	Non covered	Non covered	Non covered	Non covered	Covered	Covered	Covered	Covered	Covered	Covered
Bacteria	Actinobacteria	Actinobacteria	Actinomycetales	Actinomycetaceae	Actinomyces	johnsonii	Non covered	Non covered	Non covered	Non covered	Non covered	Non covered	Non covered	Non covered	Non covered	Non covered	Non covered	Non covered	Non covered	Non covered	Non covered	Non covered	Non covered	Non covered	Non covered	Non covered	Non covered	Non covered	Non covered	Non covered	Non covered	Non covered	Non covered	Non covered	Non covered	Non covered	Non covered	Non covered	Non covered	Non covered	Non covered	Non covered	Non covered	Covered	Covered	Covered	Covered	Covered	Covered
Bacteria	Actinobacteria	Actinobacteria	Actinomycetales	Actinomycetaceae	Actinomyces	oricola	Covered	Covered	Covered	Covered	Covered	Covered	Covered	Covered	Covered	Covered	Covered	Covered	Covered	Covered	Covered	Covered	Covered	Covered	Covered	Covered	Covered	Covered	Covered	Covered	Covered	Covered	Covered	Covered	Covered	Covered	Covered	Covered	Covered	Covered	Covered	Covered	Covered	Covered	Covered	Covered	Covered	Non covered	Non covered
Bacteria	Actinobacteria	Actinobacteria	Actinomycetales	Actinomycetaceae	Actinomyces	sp.HMT414	Non covered	Non covered	Non covered	Non covered	Non covered	Non covered	Non covered	Non covered	Non covered	Non covered	Non covered	Non covered	Non covered	Non covered	Non covered	Non covered	Non covered	Non covered	Non covered	Non covered	Non covered	Non covered	Non covered	Non covered	Non covered	Non covered	Non covered	Non covered	Non covered	Non covered	Non covered	Non covered	Non covered	Non covered	Non covered	Non covered	Non covered	Covered	Covered	Covered	Covered	Covered	Covered
Bacteria	Actinobacteria	Actinobacteria	Actinomycetales	Actinomycetaceae	Actinomyces	sp.HMT448	Non covered	Non covered	Non covered	Non covered	Non covered	Non covered	Non covered	Non covered	Non covered	Non covered	Non covered	Non covered	Non covered	Non covered	Non covered	Non covered	Non covered	Non covered	Non covered	Non covered	Non covered	Non covered	Non covered	Non covered	Non covered	Non covered	Non covered	Non covered	Non covered	Non covered	Non covered	Non covered	Non covered	Non covered	Non covered	Non covered	Non covered	Covered	Covered	Covered	Covered	Covered	Covered
Bacteria	Actinobacteria	Actinobacteria	Actinomycetales	Actinomycetaceae	Actinomyces	sp.HMT525	Non covered	Non covered	Non covered	Non covered	Non covered	Non covered	Non covered	Non covered	Non covered	Non covered	Non covered	Non covered	Non covered	Non covered	Non covered	Non covered	Non covered	Non covered	Non covered	Non covered	Non covered	Non covered	Non covered	Non covered	Non covered	Non covered	Non covered	Non covered	Non covered	Non covered	Non covered	Non covered	Non covered	Non covered	Non covered	Non covered	Non covered	Covered	Covered	Covered	Covered	Covered	Covered
Bacteria	Actinobacteria	Actinobacteria	Actinomycetales	Actinomycetaceae	Actinomyces	sp.HMT896	Non covered	Non covered	Non covered	Non covered	Non covered	Non covered	Non covered	Non covered	Non covered	Non covered	Non covered	Non covered	Non covered	Non covered	Non covered	Non covered	Non covered	Non covered	Non covered	Non covered	Non covered	Non covered	Non covered	Non covered	Non covered	Non covered	Non covered	Non covered	Non covered	Non covered	Non covered	Non covered	Non covered	Non covered	Non covered	Non covered	Non covered	Covered	Covered	Covered	Covered	Covered	Covered
Bacteria	Actinobacteria	Actinobacteria	Actinomycetales	Actinomycetaceae	Actinomyces	sp.HMT897	Non covered	Non covered	Non covered	Non covered	Non covered	Non covered	Non covered	Non covered	Non covered	Non covered	Non covered	Non covered	Non covered	Non covered	Non covered	Non covered	Non covered	Non covered	Non covered	Non covered	Non covered	Non covered	Non covered	Non covered	Non covered	Non covered	Non covered	Non covered	Non covered	Non covered	Non covered	Non covered	Non covered	Non covered	Non covered	Non covered	Non covered	Covered	Covered	Covered	Covered	Covered	Covered
Bacteria	Proteobacteria	Gammaproteobacteria	Pasteurellales	Pasteurellaceae	Aggregatibacter	sp.HMT949	Covered	Covered	Covered	Covered	Covered	Covered	Covered	Covered	Covered	Covered	Covered	Covered	Covered	Covered	Covered	Covered	Covered	Covered	Covered	Covered	Covered	Covered	Covered	Covered	Covered	Covered	Covered	Covered	Covered	Covered	Covered	Covered	Covered	Covered	Covered	Covered	Covered	Covered	Covered	Covered	Covered	Covered	Covered
Bacteria	Firmicutes	Bacilli	Lactobacillales	Carnobacteriaceae	Alloiococcus	otitis	Covered	Covered	Covered	Covered	Covered	Covered	Covered	Covered	Covered	Covered	Covered	Covered	Covered	Covered	Covered	Covered	Covered	Covered	Covered	Covered	Covered	Covered	Covered	Covered	Covered	Covered	Covered	Covered	Covered	Covered	Covered	Covered	Covered	Covered	Non covered	Non covered	Covered	Covered	Covered	Covered	Covered	Covered	Covered
Bacteria	Actinobacteria	Actinobacteria	Bifidobacteriales	Bifidobacteriaceae	Alloscardovia	omnicolens	Covered	Covered	Covered	Covered	Covered	Covered	Covered	Covered	Covered	Covered	Covered	Covered	Covered	Covered	Covered	Covered	Covered	Covered	Covered	Covered	Covered	Covered	Covered	Covered	Covered	Covered	Covered	Covered	Covered	Covered	Covered	Covered	Covered	Covered	Covered	Covered	Non covered	Non covered	Covered	Covered	Covered	Covered	Covered
Bacteria	Chloroflexi	Anaerolineae	Anaerolineales	Anaerolineaceae	Anaerolineae [G-1]	bacterium_HMT439	Non covered	Non covered	Non covered	Non covered	Non covered	Non covered	Non covered	Non covered	Non covered	Non covered	Non covered	Non covered	Non covered	Non covered	Non covered	Non covered	Non covered	Non covered	Non covered	Non covered	Non covered	Non covered	Non covered	Non covered	Non covered	Non covered	Non covered	Non covered	Non covered	Non covered	Non covered	Non covered	Non covered	Non covered	Non covered	Non covered	Non covered	Covered	Covered	Covered	Covered	Covered	Covered
Bacteria	Bacteroidetes	Bacteroidetes [C-1]	Bacteroidetes [O-1]	Bacteroidetes [F-1]	Bacteroidetes [G-3]	bacterium_HMT281	Covered	Covered	Covered	Covered	Covered	Covered	Covered	Covered	Covered	Covered	Covered	Covered	Covered	Covered	Covered	Covered	Covered	Covered	Covered	Covered	Covered	Covered	Covered	Covered	Covered	Covered	Covered	Covered	Covered	Covered	Covered	Covered	Covered	Covered	Covered	Covered	Covered	Covered	Covered	Covered	Covered	Covered	Covered
Bacteria	Bacteroidetes	Bacteroidetes [C-1]	Bacteroidetes [O-1]	Bacteroidetes [F-1]	Bacteroidetes [G-3]	bacterium_HMT899	Covered	Non covered	Covered	Non covered	Covered	Non covered	Non covered	Non covered	Covered	Covered	Non covered	Non covered	Non covered	Non covered	Covered	Covered	Covered	Covered	Covered	Non covered	Non covered	Non covered	Non covered	Non covered	Non covered	Covered	Non covered	Non covered	Non covered	Non covered	Non covered	Non covered	Non covered	Covered	Covered	Covered	Covered	Covered	Covered	Covered	Covered	Covered	Covered
Bacteria	Bacteroidetes	Bacteroidetes [C-1]	Bacteroidetes [O-1]	Bacteroidetes [F-1]	Bacteroidetes [G-4]	bacterium_HMT509	Non covered	Non covered	Non covered	Non covered	Non covered	Non covered	Non covered	Non covered	Non covered	Non covered	Non covered	Non covered	Non covered	Non covered	Non covered	Non covered	Non covered	Non covered	Non covered	Non covered	Non covered	Non covered	Non covered	Non covered	Non covered	Non covered	Non covered	Non covered	Non covered	Non covered	Non covered	Non covered	Non covered	Non covered	Covered	Covered	Covered	Covered	Covered	Covered	Covered	Covered	Covered
Bacteria	Bacteroidetes	Bacteroidetes [C-1]	Bacteroidetes [O-1]	Bacteroidetes [F-1]	Bacteroidetes [G-5]	bacterium_HMT505	Covered	Covered	Covered	Covered	Covered	Covered	Covered	Covered	Covered	Covered	Covered	Covered	Covered	Covered	Covered	Covered	Covered	Covered	Covered	Covered	Covered	Covered	Covered	Covered	Covered	Covered	Covered	Covered	Covered	Covered	Covered	Covered	Covered	Covered	Covered	Covered	Covered	Covered	Covered	Covered	Covered	Covered	Covered
Bacteria	Proteobacteria	Deltaproteobacteria	Bdellovibrionales	Bdellovibrionaceae	Bdellovibrio	sp.HMT039	Covered	Covered	Covered	Covered	Covered	Covered	Covered	Covered	Covered	Covered	Covered	Covered	Covered	Covered	Covered	Covered	Covered	Covered	Covered	Covered	Covered	Covered	Covered	Covered	Covered	Covered	Covered	Covered	Covered	Covered	Covered	Covered	Covered	Covered	Covered	Covered	Non covered	Non covered	Covered	Covered	Covered	Covered	Covered
Bacteria	Bacteroidetes	Flavobacteriia	Flavobacteriales	Flavobacteriaceae	Bergeyella	sp.HMT319	Covered	Covered	Covered	Covered	Covered	Covered	Covered	Covered	Covered	Covered	Covered	Covered	Covered	Covered	Covered	Covered	Covered	Covered	Covered	Covered	Covered	Covered	Covered	Covered	Covered	Covered	Covered	Covered	Covered	Covered	Covered	Covered	Covered	Covered	Covered	Covered	Covered	Covered	Covered	Covered	Covered	Covered	Covered
Bacteria	Actinobacteria	Actinobacteria	Bifidobacteriales	Bifidobacteriaceae	Bifidobacteriaceae [G-2]	bacterium_HMT407	Covered	Covered	Covered	Covered	Covered	Covered	Covered	Covered	Covered	Covered	Covered	Covered	Covered	Covered	Covered	Covered	Covered	Covered	Covered	Covered	Covered	Covered	Covered	Covered	Covered	Covered	Covered	Covered	Covered	Covered	Covered	Covered	Covered	Covered	Covered	Covered	Non covered	Non covered	Covered	Covered	Covered	Covered	Covered
Bacteria	Actinobacteria	Actinobacteria	Bifidobacteriales	Bifidobacteriaceae	Bifidobacterium	animalis	Covered	Covered	Covered	Covered	Covered	Covered	Covered	Covered	Covered	Covered	Covered	Covered	Covered	Covered	Covered	Covered	Covered	Covered	Covered	Covered	Covered	Covered	Covered	Covered	Covered	Covered	Covered	Covered	Covered	Covered	Covered	Covered	Covered	Covered	Covered	Covered	Non covered	Non covered	Covered	Covered	Covered	Covered	Covered
Bacteria	Actinobacteria	Actinobacteria	Bifidobacteriales	Bifidobacteriaceae	Bifidobacterium	breve	Covered	Covered	Covered	Covered	Covered	Covered	Covered	Covered	Covered	Covered	Covered	Covered	Covered	Covered	Covered	Covered	Covered	Covered	Covered	Covered	Covered	Covered	Covered	Covered	Covered	Covered	Covered	Covered	Covered	Covered	Covered	Covered	Covered	Covered	Covered	Covered	Non covered	Non covered	Covered	Covered	Covered	Covered	Covered
Bacteria	Actinobacteria	Actinobacteria	Bifidobacteriales	Bifidobacteriaceae	Bifidobacterium	dentium	Covered	Covered	Covered	Covered	Covered	Covered	Covered	Covered	Covered	Covered	Covered	Covered	Covered	Covered	Covered	Covered	Covered	Covered	Covered	Covered	Covered	Covered	Covered	Covered	Covered	Covered	Covered	Covered	Covered	Covered	Covered	Covered	Covered	Covered	Covered	Covered	Non covered	Non covered	Covered	Covered	Covered	Covered	Covered
Bacteria	Actinobacteria	Actinobacteria	Bifidobacteriales	Bifidobacteriaceae	Bifidobacterium	longum	Covered	Covered	Covered	Covered	Covered	Covered	Covered	Covered	Covered	Covered	Covered	Covered	Covered	Covered	Covered	Covered	Covered	Covered	Covered	Covered	Covered	Covered	Covered	Covered	Covered	Covered	Covered	Covered	Covered	Covered	Covered	Covered	Covered	Covered	Covered	Covered	Non covered	Non covered	Covered	Covered	Covered	Covered	Covered
Bacteria	Actinobacteria	Actinobacteria	Bifidobacteriales	Bifidobacteriaceae	Bifidobacterium	scardovii	Covered	Covered	Covered	Covered	Covered	Covered	Covered	Covered	Covered	Covered	Covered	Covered	Covered	Covered	Covered	Covered	Covered	Covered	Covered	Covered	Covered	Covered	Covered	Covered	Covered	Covered	Covered	Covered	Covered	Covered	Covered	Covered	Covered	Covered	Covered	Covered	Non covered	Non covered	Covered	Covered	Covered	Covered	Covered
Bacteria	Proteobacteria	Alphaproteobacteria	Caulobacterales	Caulobacteraceae	Brevundimonas	diminuta	Covered	Covered	Covered	Covered	Covered	Covered	Covered	Covered	Covered	Covered	Covered	Covered	Covered	Covered	Covered	Covered	Covered	Covered	Covered	Covered	Covered	Covered	Covered	Covered	Covered	Covered	Covered	Covered	Covered	Covered	Covered	Covered	Covered	Covered	Covered	Covered	Covered	Covered	Covered	Covered	Covered	Covered	Covered
Bacteria	Firmicutes	Erysipelotrichia	Erysipelotrichales	Erysipelotrichaceae	Bulleidia	extructa	Covered	Covered	Covered	Covered	Covered	Covered	Covered	Covered	Covered	Covered	Covered	Covered	Covered	Covered	Covered	Covered	Covered	Covered	Covered	Covered	Covered	Covered	Covered	Covered	Covered	Covered	Covered	Covered	Covered	Covered	Covered	Covered	Covered	Covered	Covered	Covered	Non covered	Non covered	Covered	Covered	Covered	Covered	Covered
Bacteria	Proteobacteria	Epsilonproteobacteria	Campylobacterales	Campylobacteraceae	Campylobacter	concisus	Covered	Covered	Covered	Covered	Covered	Covered	Covered	Covered	Covered	Covered	Covered	Covered	Covered	Covered	Covered	Covered	Covered	Covered	Covered	Covered	Covered	Covered	Covered	Covered	Covered	Covered	Covered	Covered	Covered	Covered	Covered	Covered	Covered	Covered	Covered	Covered	Non covered	Non covered	Covered	Covered	Covered	Covered	Covered
Bacteria	Proteobacteria	Epsilonproteobacteria	Campylobacterales	Campylobacteraceae	Campylobacter	curvus	Covered	Covered	Covered	Covered	Covered	Covered	Covered	Covered	Covered	Covered	Covered	Covered	Covered	Covered	Covered	Covered	Covered	Covered	Covered	Covered	Covered	Covered	Covered	Covered	Covered	Covered	Covered	Covered	Covered	Covered	Covered	Covered	Covered	Covered	Covered	Covered	Non covered	Non covered	Covered	Covered	Covered	Covered	Covered
Bacteria	Proteobacteria	Epsilonproteobacteria	Campylobacterales	Campylobacteraceae	Campylobacter	gracilis	Covered	Covered	Covered	Covered	Covered	Covered	Covered	Covered	Covered	Covered	Covered	Covered	Covered	Covered	Covered	Covered	Covered	Covered	Covered	Covered	Covered	Covered	Covered	Covered	Covered	Covered	Covered	Covered	Covered	Covered	Covered	Covered	Covered	Covered	Covered	Covered	Non covered	Non covered	Covered	Covered	Covered	Covered	Covered
Bacteria	Proteobacteria	Epsilonproteobacteria	Campylobacterales	Campylobacteraceae	Campylobacter	rectus	Covered	Covered	Covered	Covered	Covered	Covered	Covered	Covered	Covered	Covered	Covered	Covered	Covered	Covered	Covered	Covered	Covered	Covered	Covered	Covered	Covered	Covered	Covered	Covered	Covered	Covered	Covered	Covered	Covered	Covered	Covered	Covered	Covered	Covered	Covered	Covered	Non covered	Non covered	Covered	Covered	Covered	Covered	Covered
Bacteria	Proteobacteria	Epsilonproteobacteria	Campylobacterales	Campylobacteraceae	Campylobacter	showae	Covered	Covered	Covered	Covered	Covered	Covered	Covered	Covered	Covered	Covered	Covered	Covered	Covered	Covered	Covered	Covered	Covered	Covered	Covered	Covered	Covered	Covered	Covered	Covered	Covered	Covered	Covered	Covered	Covered	Covered	Covered	Covered	Covered	Covered	Covered	Covered	Non covered	Non covered	Covered	Covered	Covered	Covered	Covered
Bacteria	Proteobacteria	Epsilonproteobacteria	Campylobacterales	Campylobacteraceae	Campylobacter	sp.HMT044	Covered	Covered	Covered	Covered	Covered	Covered	Covered	Covered	Covered	Covered	Covered	Covered	Covered	Covered	Covered	Covered	Covered	Covered	Covered	Covered	Covered	Covered	Covered	Covered	Covered	Covered	Covered	Covered	Covered	Covered	Covered	Covered	Covered	Covered	Covered	Covered	Non covered	Non covered	Covered	Covered	Covered	Covered	Covered
Bacteria	Proteobacteria	Epsilonproteobacteria	Campylobacterales	Campylobacteraceae	Campylobacter	sputorum	Covered	Covered	Covered	Covered	Covered	Covered	Covered	Covered	Covered	Covered	Covered	Covered	Covered	Covered	Covered	Covered	Covered	Covered	Covered	Covered	Covered	Covered	Covered	Covered	Covered	Covered	Covered	Covered	Covered	Covered	Covered	Covered	Covered	Covered	Covered	Covered	Non covered	Non covered	Covered	Covered	Covered	Covered	Covered
Bacteria	Proteobacteria	Epsilonproteobacteria	Campylobacterales	Campylobacteraceae	Campylobacter	ureolyticus	Covered	Covered	Covered	Covered	Covered	Covered	Covered	Covered	Covered	Covered	Covered	Covered	Covered	Covered	Covered	Covered	Covered	Covered	Covered	Covered	Covered	Covered	Covered	Covered	Covered	Covered	Covered	Covered	Covered	Covered	Covered	Covered	Covered	Covered	Covered	Covered	Non covered	Non covered	Covered	Covered	Covered	Covered	Covered
Bacteria	Bacteroidetes	Flavobacteriia	Flavobacteriales	Flavobacteriaceae	Capnocytophaga	sp.HMT334	Non covered	Non covered	Non covered	Non covered	Non covered	Non covered	Non covered	Non covered	Non covered	Non covered	Non covered	Non covered	Non covered	Non covered	Non covered	Non covered	Non covered	Non covered	Non covered	Non covered	Non covered	Non covered	Non covered	Non covered	Non covered	Non covered	Non covered	Non covered	Non covered	Non covered	Non covered	Non covered	Non covered	Non covered	Non covered	Non covered	Non covered	Covered	Covered	Covered	Covered	Covered	Covered
Bacteria	Bacteroidetes	Flavobacteriia	Flavobacteriales	Flavobacteriaceae	Capnocytophaga	sp.HMT878	Covered	Covered	Covered	Covered	Covered	Covered	Covered	Covered	Covered	Covered	Covered	Covered	Covered	Covered	Covered	Covered	Covered	Covered	Covered	Covered	Covered	Covered	Covered	Covered	Covered	Covered	Covered	Covered	Covered	Covered	Covered	Covered	Covered	Covered	Covered	Covered	Covered	Covered	Covered	Covered	Covered	Covered	Covered
Bacteria	Proteobacteria	Gammaproteobacteria	Cardiobacteriales	Cardiobacteriaceae	Cardiobacterium	hominis	Covered	Covered	Covered	Covered	Covered	Covered	Covered	Covered	Covered	Covered	Covered	Covered	Covered	Covered	Covered	Covered	Covered	Covered	Covered	Covered	Covered	Covered	Covered	Covered	Covered	Covered	Covered	Covered	Covered	Covered	Covered	Covered	Covered	Covered	Covered	Covered	Non covered	Non covered	Covered	Covered	Covered	Covered	Covered
Bacteria	Proteobacteria	Gammaproteobacteria	Cardiobacteriales	Cardiobacteriaceae	Cardiobacterium	valvarum	Covered	Covered	Covered	Covered	Covered	Covered	Covered	Covered	Covered	Covered	Covered	Covered	Covered	Covered	Covered	Covered	Covered	Covered	Covered	Covered	Covered	Covered	Covered	Covered	Covered	Covered	Covered	Covered	Covered	Covered	Covered	Covered	Covered	Covered	Covered	Covered	Non covered	Non covered	Covered	Covered	Covered	Covered	Covered
Bacteria	Firmicutes	Clostridia	Clostridiales	Lachnospiraceae [XIV]	Catonella	sp.HMT164	Covered	Covered	Covered	Covered	Covered	Covered	Covered	Covered	Covered	Covered	Covered	Covered	Covered	Covered	Covered	Covered	Covered	Covered	Covered	Covered	Covered	Covered	Covered	Covered	Covered	Covered	Covered	Covered	Covered	Covered	Covered	Covered	Covered	Covered	Covered	Covered	Covered	Covered	Covered	Covered	Covered	Covered	Covered
Bacteria	Firmicutes	Negativicutes	Selenomonadales	Selenomonadaceae	Centipeda	periodontii	Covered	Covered	Covered	Covered	Covered	Covered	Covered	Covered	Covered	Covered	Covered	Covered	Covered	Covered	Covered	Covered	Covered	Covered	Covered	Covered	Covered	Covered	Covered	Covered	Covered	Covered	Covered	Covered	Covered	Covered	Covered	Covered	Covered	Covered	Covered	Covered	Covered	Covered	Covered	Covered	Covered	Covered	Covered
Bacteria	Chlamydiae	Chlamydiia	Chlamydiales	Chlamydiaceae	Chlamydophila	pneumoniae	Covered	Covered	Covered	Covered	Covered	Covered	Covered	Covered	Covered	Covered	Covered	Covered	Covered	Covered	Covered	Covered	Covered	Covered	Covered	Covered	Covered	Covered	Covered	Covered	Covered	Covered	Covered	Covered	Covered	Covered	Covered	Covered	Covered	Covered	Non covered	Non covered	Non covered	Non covered	Covered	Non covered	Covered	Covered	Non covered
Bacteria	Firmicutes	Clostridia	Clostridiales	Clostridiales [F-3]	Clostridiales [F-3][G-1]	bacterium_HMT876	Covered	Covered	Covered	Covered	Covered	Covered	Covered	Covered	Covered	Covered	Covered	Covered	Covered	Covered	Covered	Covered	Covered	Covered	Covered	Covered	Covered	Covered	Covered	Covered	Covered	Covered	Covered	Covered	Covered	Covered	Covered	Covered	Covered	Covered	Covered	Covered	Covered	Covered	Covered	Covered	Covered	Covered	Covered
Bacteria	Actinobacteria	Actinobacteria	Propionibacteriales	Propionibacteriaceae	Cutibacterium	acnes	Covered	Covered	Covered	Covered	Non covered	Non covered	Non covered	Non covered	Covered	Covered	Non covered	Non covered	Non covered	Non covered	Covered	Covered	Covered	Covered	Non covered	Covered	Covered	Covered	Covered	Covered	Covered	Non covered	Non covered	Non covered	Non covered	Non covered	Non covered	Non covered	Non covered	Non covered	Covered	Covered	Covered	Covered	Covered	Covered	Covered	Covered	Covered
Bacteria	Actinobacteria	Actinobacteria	Propionibacteriales	Propionibacteriaceae	Cutibacterium	avidum	Covered	Covered	Covered	Covered	Non covered	Non covered	Non covered	Non covered	Covered	Covered	Non covered	Non covered	Non covered	Non covered	Covered	Covered	Covered	Covered	Non covered	Covered	Covered	Covered	Covered	Covered	Covered	Non covered	Non covered	Non covered	Non covered	Non covered	Non covered	Non covered	Non covered	Non covered	Covered	Covered	Covered	Covered	Covered	Covered	Covered	Non covered	Non covered
Bacteria	Actinobacteria	Actinobacteria	Propionibacteriales	Propionibacteriaceae	Cutibacterium	granulosum	Covered	Covered	Covered	Covered	Non covered	Non covered	Non covered	Non covered	Covered	Covered	Non covered	Non covered	Non covered	Non covered	Covered	Covered	Covered	Covered	Non covered	Covered	Covered	Covered	Covered	Covered	Covered	Non covered	Non covered	Non covered	Non covered	Non covered	Non covered	Non covered	Non covered	Non covered	Covered	Covered	Covered	Covered	Covered	Covered	Covered	Non covered	Non covered
Bacteria	Actinobacteria	Actinobacteria	Propionibacteriales	Propionibacteriaceae	Cutibacterium	sp.HMT193	Covered	Covered	Covered	Covered	Non covered	Non covered	Non covered	Non covered	Covered	Covered	Non covered	Non covered	Non covered	Non covered	Covered	Covered	Covered	Covered	Non covered	Covered	Covered	Covered	Covered	Covered	Covered	Non covered	Non covered	Non covered	Non covered	Non covered	Non covered	Non covered	Non covered	Non covered	Covered	Covered	Covered	Covered	Covered	Covered	Covered	Non covered	Non covered
Bacteria	Proteobacteria	Deltaproteobacteria	Desulfovibrionales	Desulfomicrobiaceae	Desulfomicrobium	orale	Non covered	Non covered	Non covered	Non covered	Non covered	Non covered	Non covered	Non covered	Non covered	Non covered	Non covered	Non covered	Non covered	Non covered	Non covered	Non covered	Non covered	Non covered	Non covered	Non covered	Non covered	Non covered	Non covered	Non covered	Non covered	Non covered	Non covered	Non covered	Non covered	Non covered	Non covered	Non covered	Non covered	Non covered	Non covered	Non covered	Non covered	Non covered	Covered	Covered	Covered	Covered	Covered
Bacteria	Proteobacteria	Deltaproteobacteria	Desulfovibrionales	Desulfovibrionaceae	Desulfovibrio	fairfieldensis	Covered	Covered	Covered	Covered	Covered	Covered	Covered	Covered	Covered	Covered	Covered	Covered	Covered	Covered	Covered	Covered	Covered	Covered	Covered	Covered	Covered	Covered	Covered	Covered	Covered	Covered	Covered	Covered	Covered	Covered	Covered	Covered	Covered	Covered	Covered	Covered	Non covered	Non covered	Covered	Covered	Covered	Covered	Covered
Bacteria	Proteobacteria	Deltaproteobacteria	Desulfovibrionales	Desulfovibrionaceae	Desulfovibrio	sp.HMT040	Non covered	Non covered	Non covered	Non covered	Non covered	Non covered	Non covered	Non covered	Non covered	Non covered	Non covered	Non covered	Non covered	Non covered	Non covered	Non covered	Non covered	Non covered	Non covered	Non covered	Non covered	Non covered	Non covered	Non covered	Non covered	Non covered	Non covered	Non covered	Non covered	Non covered	Non covered	Non covered	Non covered	Non covered	Non covered	Non covered	Non covered	Non covered	Covered	Covered	Covered	Covered	Covered
Bacteria	Firmicutes	Negativicutes	Veillonellales	Veillonellaceae	Dialister	sp.HMT119	Covered	Covered	Covered	Covered	Covered	Covered	Covered	Covered	Covered	Covered	Covered	Covered	Covered	Covered	Covered	Covered	Covered	Covered	Covered	Covered	Covered	Covered	Covered	Covered	Covered	Covered	Covered	Covered	Covered	Covered	Covered	Covered	Covered	Covered	Covered	Covered	Covered	Covered	Covered	Covered	Covered	Covered	Covered
Bacteria	Firmicutes	Bacilli	Lactobacillales	Carnobacteriaceae	Dolosigranulum	pigrum	Covered	Covered	Covered	Covered	Covered	Covered	Covered	Covered	Covered	Covered	Covered	Covered	Covered	Covered	Covered	Covered	Covered	Covered	Covered	Covered	Covered	Covered	Covered	Covered	Covered	Covered	Covered	Covered	Covered	Covered	Covered	Covered	Covered	Covered	Non covered	Non covered	Covered	Covered	Covered	Covered	Covered	Covered	Covered
Bacteria	Firmicutes	Erysipelotrichia	Erysipelotrichales	Erysipelotrichaceae	Eggerthia	catenaformis	Non covered	Non covered	Non covered	Non covered	Non covered	Non covered	Non covered	Non covered	Non covered	Non covered	Non covered	Non covered	Non covered	Non covered	Non covered	Non covered	Non covered	Non covered	Non covered	Non covered	Non covered	Non covered	Non covered	Non covered	Non covered	Non covered	Non covered	Non covered	Non covered	Non covered	Non covered	Non covered	Non covered	Non covered	Non covered	Non covered	Non covered	Covered	Covered	Covered	Covered	Covered	Covered
Bacteria	Proteobacteria	Betaproteobacteria	Neisseriales	Neisseriaceae	Eikenella	sp.HMT011	Covered	Covered	Covered	Covered	Covered	Covered	Covered	Covered	Covered	Covered	Covered	Covered	Covered	Covered	Covered	Covered	Covered	Covered	Covered	Covered	Covered	Covered	Covered	Covered	Covered	Covered	Covered	Covered	Covered	Covered	Covered	Covered	Covered	Covered	Covered	Covered	Covered	Covered	Covered	Covered	Covered	Covered	Covered
Bacteria	Firmicutes	Erysipelotrichia	Erysipelotrichales	Erysipelotrichaceae	Erysipelotrichaceae [G-1]	bacterium_HMT904	Non covered	Non covered	Non covered	Non covered	Non covered	Non covered	Non covered	Non covered	Non covered	Non covered	Non covered	Non covered	Non covered	Non covered	Non covered	Non covered	Non covered	Non covered	Non covered	Non covered	Non covered	Non covered	Non covered	Non covered	Non covered	Non covered	Non covered	Non covered	Non covered	Non covered	Non covered	Non covered	Non covered	Non covered	Non covered	Non covered	Non covered	Non covered	Covered	Covered	Covered	Covered	Covered
Bacteria	Firmicutes	Erysipelotrichia	Erysipelotrichales	Erysipelotrichaceae	Erysipelotrichaceae [G-1]	bacterium_HMT905	Covered	Covered	Covered	Covered	Covered	Covered	Covered	Covered	Covered	Covered	Covered	Covered	Covered	Covered	Covered	Covered	Covered	Covered	Covered	Covered	Covered	Covered	Covered	Covered	Covered	Covered	Covered	Covered	Covered	Covered	Covered	Covered	Covered	Covered	Covered	Covered	Non covered	Non covered	Covered	Covered	Covered	Covered	Covered
Bacteria	Bacteroidetes	Chitinophagia	Chitinophagales	Chitinophagaceae	Flavitalea	sp.HMT320	Covered	Covered	Covered	Covered	Covered	Covered	Covered	Covered	Covered	Covered	Covered	Covered	Covered	Covered	Covered	Covered	Covered	Covered	Covered	Covered	Covered	Covered	Covered	Covered	Covered	Covered	Covered	Covered	Covered	Covered	Covered	Covered	Covered	Covered	Covered	Covered	Non covered	Non covered	Covered	Covered	Covered	Covered	Covered
Bacteria	Actinobacteria	Actinobacteria	Bifidobacteriales	Bifidobacteriaceae	Gardnerella	vaginalis	Covered	Covered	Covered	Covered	Covered	Covered	Covered	Covered	Covered	Covered	Covered	Covered	Covered	Covered	Covered	Covered	Covered	Covered	Covered	Covered	Covered	Covered	Covered	Covered	Covered	Covered	Covered	Covered	Covered	Covered	Covered	Covered	Covered	Covered	Covered	Covered	Non covered	Non covered	Covered	Covered	Covered	Covered	Covered
Bacteria	Gracilibacteria (GN02)	Gracilibacteria (GN02) [C-1]	Gracilibacteria (GN02) [O-1]	Gracilibacteria (GN02) [F-1]	Gracilibacteria (GN02) [G-1]	bacterium_HMT871	Covered	Covered	Covered	Covered	Covered	Covered	Covered	Covered	Covered	Covered	Covered	Covered	Covered	Covered	Covered	Covered	Covered	Covered	Non covered	Covered	Covered	Covered	Covered	Covered	Covered	Covered	Covered	Covered	Covered	Covered	Covered	Covered	Covered	Non covered	Covered	Covered	Non covered	Non covered	Non covered	Non covered	Non covered	Non covered	Non covered
Bacteria	Gracilibacteria (GN02)	Gracilibacteria (GN02) [C-1]	Gracilibacteria (GN02) [O-1]	Gracilibacteria (GN02) [F-1]	Gracilibacteria (GN02) [G-1]	bacterium_HMT872	Covered	Covered	Covered	Covered	Covered	Covered	Covered	Covered	Covered	Covered	Covered	Covered	Covered	Covered	Covered	Covered	Covered	Covered	Non covered	Covered	Covered	Covered	Covered	Covered	Covered	Covered	Covered	Covered	Covered	Covered	Covered	Covered	Covered	Non covered	Covered	Covered	Non covered	Non covered	Non covered	Non covered	Non covered	Non covered	Non covered
Bacteria	Gracilibacteria (GN02)	Gracilibacteria (GN02) [C-2]	Gracilibacteria (GN02) [O-2]	Gracilibacteria (GN02) [F-2]	Gracilibacteria (GN02) [G-2]	bacterium_HMT873	Covered	Covered	Covered	Covered	Covered	Covered	Covered	Covered	Covered	Covered	Covered	Covered	Covered	Covered	Covered	Covered	Covered	Covered	Non covered	Covered	Covered	Covered	Covered	Covered	Covered	Covered	Covered	Covered	Covered	Covered	Covered	Covered	Covered	Non covered	Covered	Covered	Non covered	Non covered	Non covered	Non covered	Non covered	Non covered	Non covered
Bacteria	Proteobacteria	Epsilonproteobacteria	Campylobacterales	Helicobacteraceae	Helicobacter	pylori	Covered	Covered	Covered	Covered	Covered	Covered	Covered	Covered	Covered	Covered	Covered	Covered	Covered	Covered	Covered	Covered	Covered	Covered	Covered	Covered	Covered	Covered	Covered	Covered	Covered	Covered	Covered	Covered	Covered	Covered	Covered	Covered	Covered	Covered	Covered	Covered	Non covered	Non covered	Covered	Covered	Covered	Covered	Covered
Bacteria	Firmicutes	Clostridia	Clostridiales	Lachnospiraceae [XIV]	Lachnospiraceae [G-7]	bacterium_HMT163	Covered	Covered	Covered	Covered	Covered	Covered	Covered	Covered	Covered	Covered	Covered	Covered	Covered	Covered	Covered	Covered	Covered	Covered	Covered	Covered	Covered	Covered	Covered	Covered	Covered	Covered	Covered	Covered	Covered	Covered	Covered	Covered	Covered	Covered	Covered	Covered	Covered	Covered	Covered	Covered	Covered	Covered	Covered
Bacteria	Firmicutes	Bacilli	Lactobacillales	Lactobacillaceae	Lactobacillus	reuteri_clade_818	Covered	Covered	Covered	Covered	Covered	Covered	Covered	Covered	Non covered	Non covered	Covered	Covered	Covered	Covered	Non covered	Non covered	Non covered	Non covered	Covered	Non covered	Non covered	Non covered	Non covered	Non covered	Non covered	Covered	Covered	Covered	Covered	Covered	Covered	Covered	Covered	Covered	Covered	Covered	Covered	Covered	Covered	Covered	Covered	Covered	Covered
Bacteria	Fusobacteria	Fusobacteriia	Fusobacteriales	Leptotrichiaceae	Leptotrichia	buccalis	Covered	Covered	Covered	Covered	Covered	Covered	Covered	Covered	Covered	Covered	Covered	Covered	Covered	Covered	Covered	Covered	Covered	Covered	Covered	Covered	Covered	Covered	Covered	Covered	Covered	Covered	Covered	Covered	Covered	Covered	Covered	Covered	Covered	Covered	Covered	Covered	Covered	Covered	Covered	Covered	Non covered	Covered	Covered
Bacteria	Fusobacteria	Fusobacteriia	Fusobacteriales	Leptotrichiaceae	Leptotrichia	goodfellowii	Covered	Covered	Covered	Covered	Covered	Covered	Covered	Covered	Non covered	Non covered	Covered	Covered	Covered	Covered	Non covered	Non covered	Non covered	Non covered	Covered	Non covered	Non covered	Non covered	Non covered	Non covered	Non covered	Covered	Covered	Covered	Covered	Covered	Covered	Covered	Covered	Covered	Covered	Covered	Covered	Covered	Covered	Covered	Non covered	Covered	Covered
Bacteria	Fusobacteria	Fusobacteriia	Fusobacteriales	Leptotrichiaceae	Leptotrichia	hofstadii	Covered	Covered	Covered	Covered	Covered	Covered	Covered	Covered	Covered	Covered	Covered	Covered	Covered	Covered	Covered	Covered	Covered	Covered	Covered	Covered	Covered	Covered	Covered	Covered	Covered	Covered	Covered	Covered	Covered	Covered	Covered	Covered	Covered	Covered	Covered	Covered	Covered	Covered	Covered	Covered	Non covered	Covered	Covered
Bacteria	Fusobacteria	Fusobacteriia	Fusobacteriales	Leptotrichiaceae	Leptotrichia	hongkongensis	Covered	Covered	Covered	Covered	Covered	Covered	Covered	Covered	Covered	Covered	Covered	Covered	Covered	Covered	Covered	Covered	Covered	Covered	Covered	Covered	Covered	Covered	Covered	Covered	Covered	Covered	Covered	Covered	Covered	Covered	Covered	Covered	Covered	Covered	Covered	Covered	Covered	Covered	Covered	Covered	Non covered	Covered	Covered
Bacteria	Fusobacteria	Fusobacteriia	Fusobacteriales	Leptotrichiaceae	Leptotrichia	shahii	Covered	Covered	Covered	Covered	Covered	Covered	Covered	Covered	Covered	Covered	Covered	Covered	Covered	Covered	Covered	Covered	Covered	Covered	Covered	Covered	Covered	Covered	Covered	Covered	Covered	Covered	Covered	Covered	Covered	Covered	Covered	Covered	Covered	Covered	Covered	Covered	Covered	Covered	Covered	Covered	Non covered	Covered	Covered
Bacteria	Fusobacteria	Fusobacteriia	Fusobacteriales	Leptotrichiaceae	Leptotrichia	sp.HMT212	Covered	Covered	Covered	Covered	Covered	Covered	Covered	Covered	Covered	Covered	Covered	Covered	Covered	Covered	Covered	Covered	Covered	Covered	Covered	Covered	Covered	Covered	Covered	Covered	Covered	Covered	Covered	Covered	Covered	Covered	Covered	Covered	Covered	Covered	Covered	Covered	Covered	Covered	Covered	Covered	Non covered	Covered	Covered
Bacteria	Fusobacteria	Fusobacteriia	Fusobacteriales	Leptotrichiaceae	Leptotrichia	sp.HMT215	Covered	Covered	Covered	Covered	Covered	Covered	Covered	Covered	Covered	Covered	Covered	Covered	Covered	Covered	Covered	Covered	Covered	Covered	Covered	Covered	Covered	Covered	Covered	Covered	Covered	Covered	Covered	Covered	Covered	Covered	Covered	Covered	Covered	Covered	Covered	Covered	Covered	Covered	Covered	Covered	Non covered	Covered	Covered
Bacteria	Fusobacteria	Fusobacteriia	Fusobacteriales	Leptotrichiaceae	Leptotrichia	sp.HMT217	Covered	Covered	Covered	Covered	Covered	Covered	Covered	Covered	Covered	Covered	Covered	Covered	Covered	Covered	Covered	Covered	Covered	Covered	Covered	Covered	Covered	Covered	Covered	Covered	Covered	Covered	Covered	Covered	Covered	Covered	Covered	Covered	Covered	Covered	Covered	Covered	Covered	Covered	Non covered	Non covered	Non covered	Non covered	Non covered
Bacteria	Fusobacteria	Fusobacteriia	Fusobacteriales	Leptotrichiaceae	Leptotrichia	sp.HMT218	Covered	Covered	Covered	Covered	Covered	Covered	Covered	Covered	Covered	Covered	Covered	Covered	Covered	Covered	Covered	Covered	Covered	Covered	Covered	Covered	Covered	Covered	Covered	Covered	Covered	Covered	Covered	Covered	Covered	Covered	Covered	Covered	Covered	Covered	Covered	Covered	Covered	Covered	Covered	Covered	Non covered	Covered	Covered
Bacteria	Fusobacteria	Fusobacteriia	Fusobacteriales	Leptotrichiaceae	Leptotrichia	sp.HMT219	Covered	Covered	Covered	Covered	Covered	Covered	Covered	Covered	Non covered	Non covered	Covered	Covered	Covered	Covered	Non covered	Non covered	Non covered	Non covered	Covered	Non covered	Non covered	Non covered	Non covered	Non covered	Non covered	Covered	Covered	Covered	Covered	Covered	Covered	Covered	Covered	Covered	Covered	Covered	Covered	Covered	Covered	Covered	Non covered	Covered	Covered
Bacteria	Fusobacteria	Fusobacteriia	Fusobacteriales	Leptotrichiaceae	Leptotrichia	sp.HMT221	Covered	Covered	Covered	Covered	Covered	Covered	Covered	Covered	Non covered	Non covered	Covered	Covered	Covered	Covered	Non covered	Non covered	Non covered	Non covered	Covered	Non covered	Non covered	Non covered	Non covered	Non covered	Non covered	Covered	Covered	Covered	Covered	Covered	Covered	Covered	Covered	Covered	Covered	Covered	Covered	Covered	Covered	Covered	Non covered	Covered	Covered
Bacteria	Fusobacteria	Fusobacteriia	Fusobacteriales	Leptotrichiaceae	Leptotrichia	sp.HMT223	Covered	Covered	Covered	Covered	Covered	Covered	Covered	Covered	Covered	Covered	Covered	Covered	Covered	Covered	Covered	Covered	Covered	Covered	Covered	Covered	Covered	Covered	Covered	Covered	Covered	Covered	Covered	Covered	Covered	Covered	Covered	Covered	Covered	Covered	Covered	Covered	Covered	Covered	Covered	Covered	Non covered	Covered	Covered
Bacteria	Fusobacteria	Fusobacteriia	Fusobacteriales	Leptotrichiaceae	Leptotrichia	sp.HMT225	Covered	Covered	Covered	Covered	Covered	Covered	Covered	Covered	Covered	Covered	Covered	Covered	Covered	Covered	Covered	Covered	Covered	Covered	Covered	Covered	Covered	Covered	Covered	Covered	Covered	Covered	Covered	Covered	Covered	Covered	Covered	Covered	Covered	Covered	Covered	Covered	Covered	Covered	Covered	Covered	Non covered	Covered	Covered
Bacteria	Fusobacteria	Fusobacteriia	Fusobacteriales	Leptotrichiaceae	Leptotrichia	sp.HMT392	Covered	Covered	Covered	Covered	Covered	Covered	Covered	Covered	Covered	Covered	Covered	Covered	Covered	Covered	Covered	Covered	Covered	Covered	Covered	Covered	Covered	Covered	Covered	Covered	Covered	Covered	Covered	Covered	Covered	Covered	Covered	Covered	Covered	Covered	Covered	Covered	Covered	Covered	Covered	Covered	Non covered	Covered	Covered
Bacteria	Fusobacteria	Fusobacteriia	Fusobacteriales	Leptotrichiaceae	Leptotrichia	sp.HMT417	Covered	Covered	Covered	Covered	Covered	Covered	Covered	Covered	Covered	Covered	Covered	Covered	Covered	Covered	Covered	Covered	Covered	Covered	Covered	Covered	Covered	Covered	Covered	Covered	Covered	Covered	Covered	Covered	Covered	Covered	Covered	Covered	Covered	Covered	Covered	Covered	Covered	Covered	Covered	Covered	Non covered	Covered	Covered
Bacteria	Fusobacteria	Fusobacteriia	Fusobacteriales	Leptotrichiaceae	Leptotrichia	sp.HMT463	Covered	Covered	Covered	Covered	Covered	Covered	Covered	Covered	Covered	Covered	Covered	Covered	Covered	Covered	Covered	Covered	Covered	Covered	Covered	Covered	Covered	Covered	Covered	Covered	Covered	Covered	Covered	Covered	Covered	Covered	Covered	Covered	Covered	Covered	Covered	Covered	Covered	Covered	Covered	Covered	Non covered	Covered	Covered
Bacteria	Fusobacteria	Fusobacteriia	Fusobacteriales	Leptotrichiaceae	Leptotrichia	sp.HMT498	Covered	Covered	Covered	Covered	Covered	Covered	Covered	Covered	Covered	Covered	Covered	Covered	Covered	Covered	Covered	Covered	Covered	Covered	Covered	Covered	Covered	Covered	Covered	Covered	Covered	Covered	Covered	Covered	Covered	Covered	Covered	Covered	Covered	Covered	Covered	Covered	Covered	Covered	Covered	Covered	Non covered	Covered	Covered
Bacteria	Fusobacteria	Fusobacteriia	Fusobacteriales	Leptotrichiaceae	Leptotrichia	sp.HMT847	Covered	Covered	Covered	Covered	Covered	Covered	Covered	Covered	Covered	Covered	Covered	Covered	Covered	Covered	Covered	Covered	Covered	Covered	Covered	Covered	Covered	Covered	Covered	Covered	Covered	Covered	Covered	Covered	Covered	Covered	Covered	Covered	Covered	Covered	Covered	Covered	Covered	Covered	Covered	Covered	Non covered	Covered	Covered
Bacteria	Fusobacteria	Fusobacteriia	Fusobacteriales	Leptotrichiaceae	Leptotrichia	sp.HMT879	Covered	Covered	Covered	Covered	Covered	Covered	Covered	Covered	Covered	Covered	Covered	Covered	Covered	Covered	Covered	Covered	Covered	Covered	Covered	Covered	Covered	Covered	Covered	Covered	Covered	Covered	Covered	Covered	Covered	Covered	Covered	Covered	Covered	Covered	Covered	Covered	Covered	Covered	Covered	Covered	Non covered	Covered	Covered
Bacteria	Fusobacteria	Fusobacteriia	Fusobacteriales	Leptotrichiaceae	Leptotrichia	sp.HMT909	Covered	Covered	Covered	Covered	Covered	Covered	Covered	Covered	Covered	Covered	Covered	Covered	Covered	Covered	Covered	Covered	Covered	Covered	Covered	Covered	Covered	Covered	Covered	Covered	Covered	Covered	Covered	Covered	Covered	Covered	Covered	Covered	Covered	Covered	Covered	Covered	Covered	Covered	Covered	Covered	Non covered	Covered	Covered
Bacteria	Fusobacteria	Fusobacteriia	Fusobacteriales	Leptotrichiaceae	Leptotrichia	wadei	Covered	Covered	Covered	Covered	Covered	Covered	Covered	Covered	Covered	Covered	Covered	Covered	Covered	Covered	Covered	Covered	Covered	Covered	Covered	Covered	Covered	Covered	Covered	Covered	Covered	Covered	Covered	Covered	Covered	Covered	Covered	Covered	Covered	Covered	Covered	Covered	Covered	Covered	Covered	Covered	Non covered	Covered	Covered
Bacteria	Actinobacteria	Actinobacteria	Micrococcales	Microbacteriaceae	Microbacterium	flavescens	Covered	Covered	Covered	Covered	Non covered	Non covered	Non covered	Non covered	Covered	Covered	Non covered	Non covered	Non covered	Non covered	Covered	Covered	Covered	Covered	Non covered	Covered	Covered	Covered	Covered	Covered	Covered	Non covered	Non covered	Non covered	Non covered	Non covered	Non covered	Non covered	Non covered	Non covered	Covered	Covered	Covered	Covered	Covered	Covered	Covered	Covered	Covered
Bacteria	Actinobacteria	Actinobacteria	Micrococcales	Microbacteriaceae	Microbacterium	ginsengisoli	Covered	Covered	Covered	Covered	Non covered	Non covered	Non covered	Non covered	Covered	Covered	Non covered	Non covered	Non covered	Non covered	Covered	Covered	Covered	Covered	Non covered	Covered	Covered	Covered	Covered	Covered	Covered	Non covered	Non covered	Non covered	Non covered	Non covered	Non covered	Non covered	Non covered	Non covered	Covered	Covered	Covered	Covered	Covered	Covered	Covered	Covered	Covered
Bacteria	Firmicutes	Clostridia	Clostridiales	Peptostreptococcaceae [XI]	Mogibacterium	diversum	Covered	Covered	Non covered	Non covered	Covered	Covered	Covered	Covered	Non covered	Non covered	Covered	Covered	Covered	Covered	Non covered	Non covered	Non covered	Non covered	Covered	Non covered	Non covered	Non covered	Non covered	Non covered	Non covered	Non covered	Non covered	Non covered	Non covered	Non covered	Non covered	Non covered	Non covered	Non covered	Covered	Non covered	Covered	Covered	Covered	Covered	Covered	Covered	Covered
Bacteria	Firmicutes	Clostridia	Clostridiales	Peptostreptococcaceae [XI]	Mogibacterium	neglectum	Covered	Covered	Non covered	Non covered	Covered	Covered	Covered	Covered	Non covered	Non covered	Covered	Covered	Covered	Covered	Non covered	Non covered	Non covered	Non covered	Covered	Non covered	Non covered	Non covered	Non covered	Non covered	Non covered	Non covered	Non covered	Non covered	Non covered	Non covered	Non covered	Non covered	Non covered	Non covered	Covered	Non covered	Covered	Covered	Covered	Covered	Covered	Covered	Covered
Bacteria	Firmicutes	Clostridia	Clostridiales	Peptostreptococcaceae [XI]	Mogibacterium	pumilum	Covered	Covered	Non covered	Non covered	Covered	Covered	Covered	Covered	Non covered	Non covered	Covered	Covered	Covered	Covered	Non covered	Non covered	Non covered	Non covered	Covered	Non covered	Non covered	Non covered	Non covered	Non covered	Non covered	Non covered	Non covered	Non covered	Non covered	Non covered	Non covered	Non covered	Non covered	Non covered	Covered	Non covered	Covered	Covered	Covered	Covered	Covered	Covered	Covered
Bacteria	Firmicutes	Clostridia	Clostridiales	Peptostreptococcaceae [XI]	Mogibacterium	timidum	Covered	Covered	Non covered	Non covered	Covered	Covered	Covered	Covered	Non covered	Non covered	Covered	Covered	Covered	Covered	Non covered	Non covered	Non covered	Non covered	Covered	Non covered	Non covered	Non covered	Non covered	Non covered	Non covered	Non covered	Non covered	Non covered	Non covered	Non covered	Non covered	Non covered	Non covered	Non covered	Covered	Non covered	Covered	Covered	Covered	Covered	Covered	Covered	Covered
Bacteria	Firmicutes	Clostridia	Clostridiales	Peptostreptococcaceae [XI]	Mogibacterium	vescum	Covered	Covered	Non covered	Non covered	Covered	Covered	Covered	Covered	Non covered	Non covered	Covered	Covered	Covered	Covered	Non covered	Non covered	Non covered	Non covered	Covered	Non covered	Non covered	Non covered	Non covered	Non covered	Non covered	Non covered	Non covered	Non covered	Non covered	Non covered	Non covered	Non covered	Non covered	Non covered	Covered	Non covered	Covered	Covered	Covered	Covered	Covered	Covered	Covered
Bacteria	Firmicutes	Mollicutes	Mollicutes [O-1]	Mollicutes [F-1]	Mollicutes [G-1]	bacterium_HMT504	Covered	Covered	Covered	Covered	Covered	Covered	Covered	Covered	Covered	Covered	Covered	Covered	Covered	Covered	Covered	Covered	Covered	Covered	Covered	Covered	Covered	Covered	Covered	Covered	Covered	Covered	Covered	Covered	Covered	Covered	Covered	Covered	Covered	Covered	Covered	Covered	Non covered	Non covered	Covered	Covered	Covered	Covered	Covered
Bacteria	Firmicutes	Mollicutes	Mollicutes [O-2]	Mollicutes [F-2]	Mollicutes [G-2]	bacterium_HMT906	Covered	Covered	Covered	Covered	Covered	Covered	Covered	Covered	Covered	Covered	Covered	Covered	Covered	Covered	Covered	Covered	Covered	Covered	Covered	Covered	Covered	Covered	Covered	Covered	Covered	Covered	Covered	Covered	Covered	Covered	Covered	Covered	Covered	Covered	Covered	Covered	Covered	Covered	Covered	Covered	Covered	Covered	Covered
Bacteria	Proteobacteria	Gammaproteobacteria	Pseudomonadales	Moraxellaceae	Moraxella	sp.HMT276	Covered	Covered	Covered	Covered	Covered	Covered	Covered	Covered	Covered	Covered	Covered	Covered	Covered	Covered	Covered	Covered	Covered	Covered	Covered	Covered	Covered	Covered	Covered	Covered	Covered	Covered	Covered	Covered	Covered	Covered	Covered	Covered	Covered	Covered	Covered	Covered	Covered	Covered	Covered	Covered	Covered	Covered	Covered
Bacteria	Firmicutes	Mollicutes	Mycoplasmatales	Mycoplasmataceae	Mycoplasma	buccale	Covered	Covered	Covered	Covered	Covered	Covered	Covered	Covered	Covered	Covered	Covered	Covered	Covered	Covered	Covered	Covered	Covered	Covered	Covered	Covered	Covered	Covered	Covered	Covered	Covered	Covered	Covered	Covered	Covered	Covered	Covered	Covered	Covered	Covered	Covered	Covered	Covered	Non covered	Covered	Covered	Covered	Covered	Covered
Bacteria	Firmicutes	Mollicutes	Mycoplasmatales	Mycoplasmataceae	Mycoplasma	faucium	Covered	Covered	Covered	Covered	Covered	Covered	Covered	Covered	Covered	Covered	Covered	Covered	Covered	Covered	Covered	Covered	Covered	Covered	Covered	Covered	Covered	Covered	Covered	Covered	Covered	Covered	Covered	Covered	Covered	Covered	Covered	Covered	Covered	Covered	Covered	Covered	Covered	Non covered	Covered	Covered	Covered	Covered	Covered
Bacteria	Firmicutes	Mollicutes	Mycoplasmatales	Mycoplasmataceae	Mycoplasma	fermentans	Covered	Covered	Covered	Covered	Covered	Covered	Covered	Covered	Covered	Covered	Covered	Covered	Covered	Covered	Covered	Covered	Covered	Covered	Covered	Covered	Covered	Covered	Covered	Covered	Covered	Covered	Covered	Covered	Covered	Covered	Covered	Covered	Covered	Covered	Covered	Covered	Covered	Non covered	Covered	Covered	Covered	Covered	Covered
Bacteria	Firmicutes	Mollicutes	Mycoplasmatales	Mycoplasmataceae	Mycoplasma	genitalium	Covered	Covered	Covered	Covered	Covered	Covered	Covered	Covered	Covered	Covered	Covered	Covered	Covered	Covered	Covered	Covered	Covered	Covered	Covered	Covered	Covered	Covered	Covered	Covered	Covered	Covered	Covered	Covered	Covered	Covered	Covered	Covered	Covered	Covered	Non covered	Non covered	Non covered	Non covered	Non covered	Non covered	Non covered	Non covered	Non covered
Bacteria	Firmicutes	Mollicutes	Mycoplasmatales	Mycoplasmataceae	Mycoplasma	hominis	Covered	Covered	Covered	Covered	Covered	Covered	Covered	Covered	Covered	Covered	Covered	Covered	Covered	Covered	Covered	Covered	Covered	Covered	Covered	Covered	Covered	Covered	Covered	Covered	Covered	Covered	Covered	Covered	Covered	Covered	Covered	Covered	Covered	Covered	Covered	Covered	Covered	Non covered	Covered	Covered	Covered	Covered	Covered
Bacteria	Firmicutes	Mollicutes	Mycoplasmatales	Mycoplasmataceae	Mycoplasma	lipophilum	Covered	Covered	Covered	Covered	Covered	Covered	Covered	Covered	Covered	Covered	Covered	Covered	Covered	Covered	Covered	Covered	Covered	Covered	Covered	Covered	Covered	Covered	Covered	Covered	Covered	Covered	Covered	Covered	Covered	Covered	Covered	Covered	Covered	Covered	Covered	Covered	Covered	Non covered	Covered	Covered	Covered	Covered	Covered
Bacteria	Firmicutes	Mollicutes	Mycoplasmatales	Mycoplasmataceae	Mycoplasma	orale	Covered	Covered	Covered	Covered	Covered	Covered	Covered	Covered	Covered	Covered	Covered	Covered	Covered	Covered	Covered	Covered	Covered	Covered	Covered	Covered	Covered	Covered	Covered	Covered	Covered	Covered	Covered	Covered	Covered	Covered	Covered	Covered	Covered	Covered	Covered	Covered	Covered	Non covered	Covered	Covered	Covered	Covered	Covered
Bacteria	Firmicutes	Mollicutes	Mycoplasmatales	Mycoplasmataceae	Mycoplasma	pneumoniae	Covered	Covered	Covered	Covered	Covered	Covered	Covered	Covered	Covered	Covered	Covered	Covered	Covered	Covered	Covered	Covered	Covered	Covered	Covered	Covered	Covered	Covered	Covered	Covered	Covered	Covered	Covered	Covered	Covered	Covered	Covered	Covered	Covered	Covered	Non covered	Non covered	Non covered	Non covered	Non covered	Non covered	Non covered	Non covered	Non covered
Bacteria	Firmicutes	Mollicutes	Mycoplasmatales	Mycoplasmataceae	Mycoplasma	salivarium	Covered	Covered	Covered	Covered	Covered	Covered	Covered	Covered	Covered	Covered	Covered	Covered	Covered	Covered	Covered	Covered	Covered	Covered	Covered	Covered	Covered	Covered	Covered	Covered	Covered	Covered	Covered	Covered	Covered	Covered	Covered	Covered	Covered	Covered	Covered	Covered	Covered	Non covered	Covered	Covered	Covered	Covered	Covered
Bacteria	Proteobacteria	Betaproteobacteria	Neisseriales	Neisseriaceae	Neisseria	lactamica	Covered	Covered	Covered	Covered	Covered	Covered	Covered	Covered	Covered	Covered	Covered	Covered	Covered	Covered	Covered	Covered	Covered	Covered	Covered	Covered	Covered	Covered	Covered	Covered	Covered	Covered	Covered	Covered	Covered	Covered	Covered	Covered	Covered	Covered	Covered	Covered	Covered	Covered	Covered	Covered	Covered	Covered	Covered
Bacteria	Actinobacteria	Coriobacteriia	Coriobacteriales	Atopobiaceae	Olsenella	sp.HMT939	Covered	Covered	Covered	Covered	Covered	Covered	Covered	Covered	Covered	Covered	Covered	Covered	Covered	Covered	Covered	Covered	Covered	Covered	Covered	Covered	Covered	Covered	Covered	Covered	Covered	Covered	Covered	Covered	Covered	Covered	Covered	Covered	Covered	Covered	Covered	Covered	Covered	Covered	Covered	Covered	Covered	Covered	Covered
Bacteria	Actinobacteria	Actinobacteria	Bifidobacteriales	Bifidobacteriaceae	Parascardovia	denticolens	Covered	Covered	Covered	Covered	Covered	Covered	Covered	Covered	Covered	Covered	Covered	Covered	Covered	Covered	Covered	Covered	Covered	Covered	Covered	Covered	Covered	Covered	Covered	Covered	Covered	Covered	Covered	Covered	Covered	Covered	Covered	Covered	Covered	Covered	Covered	Covered	Non covered	Non covered	Covered	Covered	Covered	Covered	Covered
Bacteria	Bacteroidetes	Sphingobacteriia	Sphingobacteriales	Sphingobacteriaceae	Pedobacter	sp.HMT318	Covered	Covered	Covered	Covered	Covered	Covered	Covered	Covered	Covered	Covered	Covered	Covered	Covered	Covered	Covered	Covered	Covered	Covered	Covered	Covered	Covered	Covered	Covered	Covered	Covered	Covered	Covered	Covered	Covered	Covered	Covered	Covered	Covered	Covered	Covered	Covered	Covered	Covered	Covered	Covered	Covered	Covered	Covered
Bacteria	Bacteroidetes	Sphingobacteriia	Sphingobacteriales	Sphingobacteriaceae	Pedobacter	sp.HMT321	Covered	Covered	Covered	Covered	Covered	Covered	Covered	Covered	Covered	Covered	Covered	Covered	Covered	Covered	Covered	Covered	Covered	Covered	Covered	Covered	Covered	Covered	Covered	Covered	Covered	Covered	Covered	Covered	Covered	Covered	Covered	Covered	Covered	Covered	Covered	Covered	Covered	Covered	Covered	Covered	Covered	Covered	Covered
Bacteria	Bacteroidetes	Sphingobacteriia	Sphingobacteriales	Sphingobacteriaceae	Pedobacter	sp.HMT933	Covered	Covered	Covered	Covered	Covered	Covered	Covered	Covered	Covered	Covered	Covered	Covered	Covered	Covered	Covered	Covered	Covered	Covered	Covered	Covered	Covered	Covered	Covered	Covered	Covered	Covered	Covered	Covered	Covered	Covered	Covered	Covered	Covered	Covered	Covered	Covered	Covered	Covered	Covered	Covered	Covered	Covered	Covered
Bacteria	Firmicutes	Clostridia	Clostridiales	Peptoniphilaceae	Peptoniphilus	indolicus	Covered	Covered	Covered	Covered	Covered	Covered	Covered	Covered	Non covered	Non covered	Covered	Covered	Covered	Covered	Non covered	Non covered	Non covered	Non covered	Covered	Non covered	Non covered	Non covered	Non covered	Non covered	Non covered	Covered	Covered	Covered	Covered	Covered	Covered	Covered	Covered	Covered	Covered	Covered	Non covered	Non covered	Covered	Covered	Covered	Covered	Covered
Bacteria	Firmicutes	Clostridia	Clostridiales	Peptostreptococcaceae [XI]	Peptostreptococcaceae [XI][G-3]	bacterium_HMT495	Non covered	Non covered	Non covered	Non covered	Non covered	Non covered	Non covered	Non covered	Non covered	Non covered	Non covered	Non covered	Non covered	Non covered	Non covered	Non covered	Non covered	Non covered	Non covered	Non covered	Non covered	Non covered	Non covered	Non covered	Non covered	Non covered	Non covered	Non covered	Non covered	Non covered	Non covered	Non covered	Non covered	Non covered	Non covered	Non covered	Non covered	Covered	Covered	Covered	Covered	Covered	Covered
Bacteria	Firmicutes	Clostridia	Clostridiales	Peptostreptococcaceae [XI]	Peptostreptococcaceae [XI][G-4]	bacterium_HMT103	Covered	Covered	Covered	Covered	Covered	Covered	Covered	Covered	Covered	Covered	Covered	Covered	Covered	Covered	Covered	Covered	Covered	Covered	Covered	Covered	Covered	Covered	Covered	Covered	Covered	Covered	Covered	Covered	Covered	Covered	Covered	Covered	Covered	Covered	Covered	Covered	Non covered	Non covered	Covered	Covered	Covered	Covered	Covered
Bacteria	Firmicutes	Clostridia	Clostridiales	Peptostreptococcaceae [XI]	Peptostreptococcaceae [XI][G-7]	bacterium_HMT922	Covered	Covered	Covered	Covered	Covered	Covered	Covered	Covered	Covered	Covered	Covered	Covered	Covered	Covered	Covered	Covered	Covered	Covered	Covered	Covered	Covered	Covered	Covered	Covered	Covered	Covered	Covered	Covered	Covered	Covered	Covered	Covered	Covered	Covered	Covered	Covered	Covered	Covered	Covered	Covered	Covered	Covered	Covered
Bacteria	Bacteroidetes	Bacteroidia	Bacteroidales	Porphyromonadaceae	Porphyromonas	asaccharolytica	Covered	Covered	Covered	Covered	Covered	Covered	Covered	Covered	Covered	Covered	Covered	Covered	Covered	Covered	Covered	Covered	Covered	Covered	Covered	Covered	Covered	Covered	Covered	Covered	Covered	Covered	Covered	Covered	Covered	Covered	Covered	Covered	Covered	Covered	Covered	Covered	Non covered	Non covered	Covered	Covered	Covered	Covered	Covered
Bacteria	Bacteroidetes	Bacteroidia	Bacteroidales	Porphyromonadaceae	Porphyromonas	sp.HMT277	Covered	Covered	Covered	Covered	Covered	Covered	Covered	Covered	Covered	Covered	Covered	Covered	Covered	Covered	Covered	Covered	Covered	Covered	Covered	Covered	Covered	Covered	Covered	Covered	Covered	Covered	Covered	Covered	Covered	Covered	Covered	Covered	Covered	Covered	Covered	Covered	Covered	Covered	Covered	Covered	Covered	Covered	Covered
Bacteria	Bacteroidetes	Bacteroidia	Bacteroidales	Porphyromonadaceae	Porphyromonas	sp.HMT284	Covered	Covered	Covered	Covered	Covered	Covered	Covered	Covered	Covered	Covered	Covered	Covered	Covered	Covered	Covered	Covered	Covered	Covered	Covered	Covered	Covered	Covered	Covered	Covered	Covered	Covered	Covered	Covered	Covered	Covered	Covered	Covered	Covered	Covered	Covered	Covered	Covered	Covered	Covered	Covered	Covered	Covered	Covered
Bacteria	Bacteroidetes	Bacteroidia	Bacteroidales	Porphyromonadaceae	Porphyromonas	sp.HMT285	Covered	Covered	Covered	Covered	Covered	Covered	Covered	Covered	Covered	Covered	Covered	Covered	Covered	Covered	Covered	Covered	Covered	Covered	Covered	Covered	Covered	Covered	Covered	Covered	Covered	Covered	Covered	Covered	Covered	Covered	Covered	Covered	Covered	Covered	Covered	Covered	Covered	Covered	Covered	Covered	Covered	Covered	Covered
Bacteria	Bacteroidetes	Bacteroidia	Bacteroidales	Porphyromonadaceae	Porphyromonas	uenonis	Covered	Covered	Covered	Covered	Covered	Covered	Covered	Covered	Covered	Covered	Covered	Covered	Covered	Covered	Covered	Covered	Covered	Covered	Covered	Covered	Covered	Covered	Covered	Covered	Covered	Covered	Covered	Covered	Covered	Covered	Covered	Covered	Covered	Covered	Covered	Covered	Non covered	Non covered	Covered	Covered	Covered	Covered	Covered
Bacteria	Bacteroidetes	Bacteroidia	Bacteroidales	Prevotellaceae	Prevotella	sp.HMT293	Covered	Covered	Covered	Covered	Covered	Covered	Covered	Covered	Covered	Covered	Covered	Covered	Covered	Covered	Covered	Covered	Covered	Covered	Covered	Covered	Covered	Covered	Covered	Covered	Covered	Covered	Covered	Covered	Covered	Covered	Covered	Covered	Covered	Covered	Covered	Covered	Covered	Covered	Covered	Covered	Covered	Covered	Covered
Bacteria	Bacteroidetes	Bacteroidia	Bacteroidales	Prevotellaceae	Prevotella	sp.HMT309	Covered	Covered	Covered	Covered	Covered	Covered	Covered	Covered	Covered	Covered	Covered	Covered	Covered	Covered	Covered	Covered	Covered	Covered	Covered	Covered	Covered	Covered	Covered	Covered	Covered	Covered	Covered	Covered	Covered	Covered	Covered	Covered	Covered	Covered	Covered	Covered	Covered	Covered	Covered	Covered	Covered	Covered	Covered
Bacteria	Bacteroidetes	Bacteroidia	Bacteroidales	Prevotellaceae	Prevotella	sp.HMT515	Covered	Covered	Covered	Covered	Covered	Covered	Covered	Covered	Covered	Covered	Covered	Covered	Covered	Covered	Covered	Covered	Covered	Covered	Covered	Covered	Covered	Covered	Covered	Covered	Covered	Covered	Covered	Covered	Covered	Covered	Covered	Covered	Covered	Covered	Covered	Covered	Covered	Non covered	Covered	Covered	Covered	Covered	Covered
Bacteria	Bacteroidetes	Bacteroidia	Bacteroidales	Prevotellaceae	Prevotella	sp.HMT942	Covered	Covered	Covered	Covered	Covered	Covered	Covered	Covered	Covered	Covered	Covered	Covered	Covered	Covered	Covered	Covered	Covered	Covered	Covered	Covered	Covered	Covered	Covered	Covered	Covered	Covered	Covered	Covered	Covered	Covered	Covered	Covered	Covered	Covered	Covered	Covered	Covered	Covered	Covered	Covered	Covered	Covered	Covered
Bacteria	Actinobacteria	Actinobacteria	Propionibacteriales	Propionibacteriaceae	Propionibacteriaceae [G-1]	bacterium_HMT915	Covered	Covered	Covered	Covered	Non covered	Non covered	Non covered	Non covered	Covered	Covered	Non covered	Non covered	Non covered	Non covered	Covered	Covered	Covered	Covered	Non covered	Covered	Covered	Covered	Covered	Covered	Covered	Non covered	Non covered	Non covered	Non covered	Non covered	Non covered	Non covered	Non covered	Non covered	Covered	Covered	Covered	Covered	Covered	Covered	Covered	Non covered	Non covered
Bacteria	Actinobacteria	Actinobacteria	Propionibacteriales	Propionibacteriaceae	Propionibacteriaceae [G-2]	bacterium_HMT192	Covered	Covered	Covered	Covered	Non covered	Non covered	Non covered	Non covered	Covered	Covered	Non covered	Non covered	Non covered	Non covered	Covered	Covered	Covered	Covered	Non covered	Covered	Covered	Covered	Covered	Covered	Covered	Non covered	Non covered	Non covered	Non covered	Non covered	Non covered	Non covered	Non covered	Non covered	Covered	Covered	Covered	Covered	Covered	Covered	Covered	Non covered	Non covered
Bacteria	Actinobacteria	Actinobacteria	Propionibacteriales	Propionibacteriaceae	Pseudopropionibacterium	propionicum	Covered	Covered	Covered	Covered	Non covered	Non covered	Non covered	Non covered	Covered	Covered	Non covered	Non covered	Non covered	Non covered	Covered	Covered	Covered	Covered	Non covered	Covered	Covered	Covered	Covered	Covered	Covered	Non covered	Non covered	Non covered	Non covered	Non covered	Non covered	Non covered	Non covered	Non covered	Covered	Covered	Covered	Covered	Covered	Covered	Covered	Non covered	Non covered
Bacteria	Actinobacteria	Actinobacteria	Propionibacteriales	Propionibacteriaceae	Pseudopropionibacterium	sp.HMT194	Covered	Covered	Covered	Covered	Non covered	Non covered	Non covered	Non covered	Covered	Covered	Non covered	Non covered	Non covered	Non covered	Covered	Covered	Covered	Covered	Non covered	Covered	Covered	Covered	Covered	Covered	Covered	Non covered	Non covered	Non covered	Non covered	Non covered	Non covered	Non covered	Non covered	Non covered	Covered	Covered	Covered	Covered	Covered	Covered	Covered	Non covered	Non covered
Bacteria	Actinobacteria	Actinobacteria	Actinomycetales	Micrococcaceae	Rothia	dentocariosa	Covered	Covered	Covered	Covered	Covered	Covered	Covered	Covered	Covered	Covered	Covered	Covered	Covered	Covered	Covered	Covered	Covered	Covered	Covered	Covered	Covered	Covered	Covered	Covered	Covered	Covered	Covered	Covered	Covered	Covered	Covered	Covered	Covered	Covered	Covered	Covered	Non covered	Non covered	Covered	Covered	Covered	Covered	Covered
Bacteria	Saccharibacteria (TM7)	Saccharibacteria (TM7) [C-1]	Saccharibacteria (TM7) [O-1]	Saccharibacteria (TM7) [F-1]	Saccharibacteria (TM7) [G-1]	bacterium_HMT346	Covered	Covered	Covered	Covered	Covered	Covered	Covered	Covered	Covered	Covered	Covered	Covered	Covered	Covered	Covered	Covered	Covered	Covered	Covered	Covered	Covered	Covered	Covered	Covered	Covered	Covered	Covered	Covered	Covered	Covered	Covered	Covered	Covered	Covered	Covered	Covered	Non covered	Non covered	Covered	Covered	Covered	Non covered	Non covered
Bacteria	Saccharibacteria (TM7)	Saccharibacteria (TM7) [C-1]	Saccharibacteria (TM7) [O-1]	Saccharibacteria (TM7) [F-1]	Saccharibacteria (TM7) [G-1]	bacterium_HMT347	Covered	Covered	Covered	Covered	Covered	Covered	Covered	Covered	Covered	Covered	Covered	Covered	Covered	Covered	Covered	Covered	Covered	Covered	Covered	Covered	Covered	Covered	Covered	Covered	Covered	Covered	Covered	Covered	Covered	Covered	Covered	Covered	Covered	Covered	Covered	Covered	Non covered	Non covered	Covered	Covered	Covered	Non covered	Non covered
Bacteria	Saccharibacteria (TM7)	Saccharibacteria (TM7) [C-1]	Saccharibacteria (TM7) [O-1]	Saccharibacteria (TM7) [F-1]	Saccharibacteria (TM7) [G-1]	bacterium_HMT348	Non covered	Non covered	Non covered	Non covered	Non covered	Non covered	Non covered	Covered	Non covered	Non covered	Non covered	Non covered	Non covered	Non covered	Non covered	Non covered	Non covered	Non covered	Non covered	Non covered	Non covered	Non covered	Non covered	Non covered	Non covered	Non covered	Non covered	Non covered	Covered	Non covered	Non covered	Non covered	Non covered	Non covered	Covered	Covered	Non covered	Non covered	Covered	Covered	Covered	Non covered	Non covered
Bacteria	Saccharibacteria (TM7)	Saccharibacteria (TM7) [C-1]	Saccharibacteria (TM7) [O-1]	Saccharibacteria (TM7) [F-1]	Saccharibacteria (TM7) [G-1]	bacterium_HMT349	Covered	Covered	Covered	Covered	Covered	Covered	Covered	Covered	Covered	Covered	Covered	Covered	Covered	Covered	Covered	Covered	Covered	Covered	Covered	Covered	Covered	Covered	Covered	Covered	Covered	Covered	Covered	Covered	Covered	Covered	Covered	Covered	Covered	Covered	Covered	Covered	Non covered	Non covered	Covered	Covered	Covered	Non covered	Non covered
Bacteria	Saccharibacteria (TM7)	Saccharibacteria (TM7) [C-1]	Saccharibacteria (TM7) [O-1]	Saccharibacteria (TM7) [F-1]	Saccharibacteria (TM7) [G-1]	bacterium_HMT352	Covered	Covered	Covered	Covered	Covered	Covered	Covered	Covered	Covered	Covered	Covered	Covered	Covered	Covered	Covered	Covered	Covered	Covered	Covered	Covered	Covered	Covered	Covered	Covered	Covered	Covered	Covered	Covered	Covered	Covered	Covered	Covered	Covered	Covered	Covered	Covered	Non covered	Non covered	Covered	Covered	Covered	Non covered	Non covered
Bacteria	Saccharibacteria (TM7)	Saccharibacteria (TM7) [C-1]	Saccharibacteria (TM7) [O-1]	Saccharibacteria (TM7) [F-1]	Saccharibacteria (TM7) [G-1]	bacterium_HMT488	Covered	Covered	Covered	Covered	Covered	Covered	Covered	Covered	Covered	Covered	Covered	Covered	Covered	Covered	Covered	Covered	Covered	Covered	Covered	Covered	Covered	Covered	Covered	Covered	Covered	Covered	Covered	Covered	Covered	Covered	Covered	Covered	Covered	Covered	Covered	Covered	Non covered	Non covered	Covered	Covered	Covered	Non covered	Non covered
Bacteria	Saccharibacteria (TM7)	Saccharibacteria (TM7) [C-1]	Saccharibacteria (TM7) [O-1]	Saccharibacteria (TM7) [F-1]	Saccharibacteria (TM7) [G-1]	bacterium_HMT869	Covered	Covered	Covered	Covered	Covered	Covered	Covered	Covered	Covered	Covered	Covered	Covered	Covered	Covered	Covered	Covered	Covered	Covered	Covered	Covered	Covered	Covered	Covered	Covered	Covered	Covered	Covered	Covered	Covered	Covered	Covered	Covered	Covered	Covered	Covered	Covered	Non covered	Non covered	Covered	Covered	Covered	Non covered	Non covered
Bacteria	Saccharibacteria (TM7)	Saccharibacteria (TM7) [C-1]	Saccharibacteria (TM7) [O-1]	Saccharibacteria (TM7) [F-1]	Saccharibacteria (TM7) [G-1]	bacterium_HMT952	Covered	Covered	Covered	Covered	Covered	Covered	Covered	Covered	Covered	Covered	Covered	Covered	Covered	Covered	Covered	Covered	Covered	Covered	Covered	Covered	Covered	Covered	Covered	Covered	Covered	Covered	Covered	Covered	Covered	Covered	Covered	Covered	Covered	Covered	Covered	Covered	Non covered	Non covered	Covered	Covered	Covered	Non covered	Non covered
Bacteria	Saccharibacteria (TM7)	Saccharibacteria (TM7) [C-1]	Saccharibacteria (TM7) [O-1]	Saccharibacteria (TM7) [F-1]	Saccharibacteria (TM7) [G-2]	bacterium_HMT350	Covered	Covered	Covered	Covered	Covered	Covered	Covered	Covered	Covered	Covered	Covered	Covered	Covered	Covered	Covered	Covered	Covered	Covered	Covered	Covered	Covered	Covered	Covered	Covered	Covered	Covered	Covered	Covered	Covered	Covered	Covered	Covered	Covered	Covered	Covered	Covered	Non covered	Non covered	Covered	Covered	Covered	Non covered	Non covered
Bacteria	Saccharibacteria (TM7)	Saccharibacteria (TM7) [C-1]	Saccharibacteria (TM7) [O-1]	Saccharibacteria (TM7) [F-1]	Saccharibacteria (TM7) [G-3]	bacterium_HMT351	Covered	Covered	Covered	Covered	Covered	Covered	Covered	Non covered	Covered	Covered	Non covered	Non covered	Non covered	Non covered	Covered	Covered	Covered	Covered	Covered	Covered	Covered	Covered	Covered	Covered	Covered	Covered	Covered	Covered	Non covered	Non covered	Non covered	Non covered	Non covered	Covered	Covered	Covered	Non covered	Non covered	Covered	Covered	Covered	Non covered	Non covered
Bacteria	Saccharibacteria (TM7)	Saccharibacteria (TM7) [C-1]	Saccharibacteria (TM7) [O-1]	Saccharibacteria (TM7) [F-1]	Saccharibacteria (TM7) [G-4]	bacterium_HMT355	Covered	Covered	Covered	Covered	Covered	Covered	Covered	Covered	Covered	Covered	Covered	Covered	Covered	Covered	Covered	Covered	Covered	Covered	Covered	Covered	Covered	Covered	Covered	Covered	Covered	Covered	Covered	Covered	Covered	Covered	Covered	Covered	Covered	Covered	Covered	Covered	Non covered	Non covered	Covered	Covered	Covered	Non covered	Non covered
Bacteria	Saccharibacteria (TM7)	Saccharibacteria (TM7) [C-1]	Saccharibacteria (TM7) [O-1]	Saccharibacteria (TM7) [F-2]	Saccharibacteria (TM7) [G-5]	bacterium_HMT356	Covered	Covered	Covered	Covered	Covered	Covered	Covered	Covered	Covered	Covered	Covered	Covered	Covered	Covered	Covered	Covered	Covered	Covered	Covered	Covered	Covered	Covered	Covered	Covered	Covered	Covered	Covered	Covered	Covered	Covered	Covered	Covered	Covered	Covered	Covered	Covered	Non covered	Non covered	Covered	Covered	Covered	Non covered	Non covered
Bacteria	Saccharibacteria (TM7)	Saccharibacteria (TM7) [C-1]	Saccharibacteria (TM7) [O-1]	Saccharibacteria (TM7) [F-1]	Saccharibacteria (TM7) [G-6]	bacterium_HMT870	Covered	Covered	Covered	Covered	Covered	Covered	Covered	Covered	Covered	Covered	Covered	Covered	Covered	Covered	Covered	Covered	Covered	Covered	Covered	Covered	Covered	Covered	Covered	Covered	Covered	Covered	Covered	Covered	Covered	Covered	Covered	Covered	Covered	Covered	Covered	Covered	Non covered	Non covered	Covered	Covered	Covered	Non covered	Non covered
Bacteria	Saccharibacteria (TM7)	Saccharibacteria (TM7) [C-1]	Saccharibacteria (TM7) [O-1]	Saccharibacteria (TM7) [F-1]	Saccharibacteria (TM7) [G-7]	bacterium_HMT954	Covered	Covered	Covered	Covered	Covered	Covered	Covered	Covered	Covered	Covered	Covered	Covered	Covered	Covered	Covered	Covered	Covered	Covered	Covered	Covered	Covered	Covered	Covered	Covered	Covered	Covered	Covered	Covered	Covered	Covered	Covered	Covered	Covered	Covered	Covered	Covered	Non covered	Non covered	Covered	Covered	Covered	Non covered	Non covered
Bacteria	Saccharibacteria (TM7)	Saccharibacteria (TM7) [C-1]	Saccharibacteria (TM7) [O-1]	Saccharibacteria (TM7) [F-1]	Saccharibacteria (TM7) [G-8]	bacterium_HMT955	Covered	Covered	Covered	Covered	Covered	Covered	Covered	Covered	Covered	Covered	Covered	Covered	Covered	Covered	Covered	Covered	Covered	Covered	Covered	Covered	Covered	Covered	Covered	Covered	Covered	Covered	Covered	Covered	Covered	Covered	Covered	Covered	Covered	Covered	Covered	Covered	Non covered	Non covered	Covered	Covered	Covered	Non covered	Non covered
Bacteria	Actinobacteria	Actinobacteria	Bifidobacteriales	Bifidobacteriaceae	Scardovia	inopinata	Covered	Covered	Covered	Covered	Covered	Covered	Covered	Covered	Covered	Covered	Covered	Covered	Covered	Covered	Covered	Covered	Covered	Covered	Covered	Covered	Covered	Covered	Covered	Covered	Covered	Covered	Covered	Covered	Covered	Covered	Covered	Covered	Covered	Covered	Covered	Covered	Non covered	Non covered	Covered	Covered	Covered	Covered	Covered
Bacteria	Actinobacteria	Actinobacteria	Bifidobacteriales	Bifidobacteriaceae	Scardovia	wiggsiae	Covered	Covered	Covered	Covered	Covered	Covered	Covered	Covered	Covered	Covered	Covered	Covered	Covered	Covered	Covered	Covered	Covered	Covered	Covered	Covered	Covered	Covered	Covered	Covered	Covered	Covered	Covered	Covered	Covered	Covered	Covered	Covered	Covered	Covered	Covered	Covered	Non covered	Non covered	Covered	Covered	Covered	Covered	Covered
Bacteria	Bacteroidetes	Chitinophagia	Chitinophagales	Chitinophagaceae	Segetibacter	aerophilus	Covered	Covered	Covered	Covered	Covered	Covered	Covered	Covered	Covered	Covered	Covered	Covered	Covered	Covered	Covered	Covered	Covered	Covered	Covered	Covered	Covered	Covered	Covered	Covered	Covered	Covered	Covered	Covered	Covered	Covered	Covered	Covered	Covered	Covered	Covered	Covered	Non covered	Non covered	Covered	Covered	Covered	Covered	Covered
Bacteria	Firmicutes	Negativicutes	Selenomonadales	Selenomonadaceae	Selenomonas	sp.HMT133	Covered	Covered	Covered	Covered	Covered	Covered	Covered	Covered	Covered	Covered	Covered	Covered	Covered	Covered	Covered	Covered	Covered	Covered	Covered	Covered	Covered	Covered	Covered	Covered	Covered	Covered	Covered	Covered	Covered	Covered	Covered	Covered	Covered	Covered	Covered	Covered	Covered	Covered	Covered	Covered	Covered	Covered	Covered
Bacteria	Firmicutes	Negativicutes	Selenomonadales	Selenomonadaceae	Selenomonas	sp.HMT137	Covered	Covered	Covered	Covered	Covered	Covered	Covered	Covered	Covered	Covered	Covered	Covered	Covered	Covered	Covered	Covered	Covered	Covered	Covered	Covered	Covered	Covered	Covered	Covered	Covered	Covered	Covered	Covered	Covered	Covered	Covered	Covered	Covered	Covered	Covered	Covered	Covered	Covered	Covered	Covered	Covered	Covered	Covered
Bacteria	Firmicutes	Negativicutes	Selenomonadales	Selenomonadaceae	Selenomonas	sp.HMT892	Covered	Covered	Covered	Covered	Covered	Covered	Covered	Covered	Covered	Covered	Covered	Covered	Covered	Covered	Covered	Covered	Covered	Covered	Covered	Covered	Covered	Covered	Covered	Covered	Covered	Covered	Covered	Covered	Covered	Covered	Covered	Covered	Covered	Covered	Covered	Covered	Covered	Covered	Covered	Covered	Covered	Covered	Covered
Bacteria	Firmicutes	Negativicutes	Selenomonadales	Selenomonadaceae	Selenomonas	sp.HMT936	Covered	Covered	Covered	Covered	Covered	Covered	Covered	Covered	Covered	Covered	Covered	Covered	Covered	Covered	Covered	Covered	Covered	Covered	Covered	Covered	Covered	Covered	Covered	Covered	Covered	Covered	Covered	Covered	Covered	Covered	Covered	Covered	Covered	Covered	Covered	Covered	Covered	Covered	Covered	Covered	Covered	Covered	Covered
Bacteria	Fusobacteria	Fusobacteriia	Fusobacteriales	Leptotrichiaceae	Sneathia	amnii_[Not_Validly_Published]	Covered	Covered	Covered	Covered	Covered	Covered	Covered	Covered	Covered	Covered	Covered	Covered	Covered	Covered	Covered	Covered	Covered	Covered	Covered	Covered	Covered	Covered	Covered	Covered	Covered	Covered	Covered	Covered	Covered	Covered	Covered	Covered	Covered	Covered	Covered	Covered	Covered	Covered	Covered	Covered	Non covered	Covered	Covered
Bacteria	Fusobacteria	Fusobacteriia	Fusobacteriales	Leptotrichiaceae	Sneathia	sanguinegens	Covered	Covered	Covered	Covered	Covered	Covered	Covered	Covered	Covered	Covered	Covered	Covered	Covered	Covered	Covered	Covered	Covered	Covered	Covered	Covered	Covered	Covered	Covered	Covered	Covered	Covered	Covered	Covered	Covered	Covered	Covered	Covered	Covered	Covered	Covered	Covered	Covered	Covered	Covered	Covered	Non covered	Covered	Covered
Bacteria	Firmicutes	Erysipelotrichia	Erysipelotrichales	Erysipelotrichaceae	Solobacterium	moorei	Covered	Covered	Covered	Covered	Covered	Covered	Covered	Covered	Covered	Covered	Covered	Covered	Covered	Covered	Covered	Covered	Covered	Covered	Covered	Covered	Covered	Covered	Covered	Covered	Covered	Covered	Covered	Covered	Covered	Covered	Covered	Covered	Covered	Covered	Covered	Covered	Non covered	Non covered	Covered	Covered	Covered	Covered	Covered
Bacteria	Proteobacteria	Alphaproteobacteria	Sphingomonadales	Sphingomonadaceae	Sphingomonas	sp.HMT004	Covered	Covered	Covered	Covered	Covered	Covered	Covered	Covered	Covered	Covered	Covered	Covered	Covered	Covered	Covered	Covered	Covered	Covered	Covered	Covered	Covered	Covered	Covered	Covered	Covered	Covered	Covered	Covered	Covered	Covered	Covered	Covered	Covered	Covered	Covered	Covered	Covered	Covered	Covered	Covered	Covered	Covered	Covered
Bacteria	Firmicutes	Clostridia	Clostridiales	Syntrophomonadaceae [VIII]	Syntrophomonadaceae [VIII][G-1]	bacterium_HMT435	Covered	Covered	Covered	Covered	Covered	Covered	Covered	Non covered	Covered	Covered	Non covered	Non covered	Non covered	Non covered	Covered	Covered	Covered	Covered	Covered	Covered	Covered	Covered	Covered	Covered	Covered	Covered	Covered	Covered	Non covered	Non covered	Non covered	Non covered	Non covered	Covered	Covered	Covered	Covered	Covered	Covered	Covered	Covered	Covered	Covered
Bacteria	Spirochaetes	Spirochaetia	Spirochaetales	Spirochaetaceae	Treponema	lecithinolyticum	Covered	Covered	Covered	Covered	Covered	Covered	Covered	Covered	Non covered	Non covered	Covered	Covered	Covered	Covered	Non covered	Non covered	Non covered	Non covered	Covered	Non covered	Non covered	Non covered	Non covered	Non covered	Non covered	Covered	Covered	Covered	Covered	Covered	Covered	Covered	Covered	Covered	Covered	Covered	Covered	Covered	Covered	Covered	Covered	Covered	Covered
Bacteria	Spirochaetes	Spirochaetia	Spirochaetales	Spirochaetaceae	Treponema	maltophilum	Covered	Covered	Covered	Covered	Covered	Covered	Covered	Covered	Non covered	Non covered	Covered	Covered	Covered	Covered	Non covered	Non covered	Non covered	Non covered	Covered	Non covered	Non covered	Non covered	Non covered	Non covered	Non covered	Covered	Covered	Covered	Covered	Covered	Covered	Covered	Covered	Covered	Covered	Covered	Covered	Covered	Covered	Covered	Covered	Covered	Covered
Bacteria	Spirochaetes	Spirochaetia	Spirochaetales	Spirochaetaceae	Treponema	sp.HMT258	Non covered	Non covered	Non covered	Non covered	Non covered	Non covered	Non covered	Non covered	Non covered	Non covered	Non covered	Non covered	Non covered	Non covered	Non covered	Non covered	Non covered	Non covered	Non covered	Non covered	Non covered	Non covered	Non covered	Non covered	Non covered	Non covered	Non covered	Non covered	Non covered	Non covered	Non covered	Non covered	Non covered	Non covered	Covered	Covered	Covered	Covered	Covered	Covered	Covered	Covered	Covered
Bacteria	Spirochaetes	Spirochaetia	Spirochaetales	Spirochaetaceae	Treponema	sp.HMT260	Covered	Covered	Covered	Covered	Covered	Covered	Covered	Covered	Non covered	Non covered	Covered	Covered	Covered	Covered	Non covered	Non covered	Non covered	Non covered	Covered	Non covered	Non covered	Non covered	Non covered	Non covered	Non covered	Covered	Covered	Covered	Covered	Covered	Covered	Covered	Covered	Covered	Covered	Covered	Covered	Covered	Covered	Covered	Covered	Covered	Covered
Bacteria	Spirochaetes	Spirochaetia	Spirochaetales	Spirochaetaceae	Treponema	sp.HMT263	Covered	Covered	Covered	Covered	Covered	Covered	Covered	Covered	Covered	Covered	Covered	Covered	Covered	Covered	Covered	Covered	Covered	Covered	Covered	Covered	Covered	Covered	Covered	Covered	Covered	Covered	Covered	Covered	Covered	Covered	Covered	Covered	Covered	Covered	Covered	Covered	Non covered	Non covered	Covered	Covered	Covered	Covered	Covered
Bacteria	Spirochaetes	Spirochaetia	Spirochaetales	Spirochaetaceae	Treponema	sp.HMT264	Covered	Covered	Covered	Covered	Covered	Covered	Covered	Covered	Covered	Covered	Covered	Covered	Covered	Covered	Covered	Covered	Covered	Covered	Covered	Covered	Covered	Covered	Covered	Covered	Covered	Covered	Covered	Covered	Covered	Covered	Covered	Covered	Covered	Covered	Non covered	Non covered	Covered	Covered	Covered	Covered	Covered	Covered	Covered
Bacteria	Spirochaetes	Spirochaetia	Spirochaetales	Spirochaetaceae	Treponema	sp.HMT269	Covered	Covered	Covered	Covered	Covered	Covered	Covered	Covered	Covered	Covered	Covered	Covered	Covered	Covered	Covered	Covered	Covered	Covered	Covered	Covered	Covered	Covered	Covered	Covered	Covered	Covered	Covered	Covered	Covered	Covered	Covered	Covered	Covered	Covered	Covered	Covered	Covered	Covered	Covered	Covered	Covered	Covered	Covered
Bacteria	Spirochaetes	Spirochaetia	Spirochaetales	Spirochaetaceae	Treponema	sp.HMT270	Non covered	Non covered	Non covered	Non covered	Non covered	Non covered	Non covered	Non covered	Non covered	Non covered	Non covered	Non covered	Non covered	Non covered	Non covered	Non covered	Non covered	Non covered	Non covered	Non covered	Non covered	Non covered	Non covered	Non covered	Non covered	Non covered	Non covered	Non covered	Non covered	Non covered	Non covered	Non covered	Non covered	Non covered	Covered	Covered	Covered	Covered	Covered	Covered	Covered	Covered	Covered
Bacteria	Spirochaetes	Spirochaetia	Spirochaetales	Spirochaetaceae	Treponema	sp.HMT490	Covered	Covered	Covered	Covered	Covered	Covered	Covered	Covered	Non covered	Non covered	Covered	Covered	Covered	Covered	Non covered	Non covered	Non covered	Non covered	Covered	Non covered	Non covered	Non covered	Non covered	Non covered	Non covered	Covered	Covered	Covered	Covered	Covered	Covered	Covered	Covered	Covered	Covered	Covered	Covered	Covered	Covered	Covered	Covered	Covered	Covered
Bacteria	Spirochaetes	Spirochaetia	Spirochaetales	Spirochaetaceae	Treponema	sp.HMT927	Covered	Covered	Covered	Covered	Covered	Covered	Covered	Covered	Covered	Covered	Covered	Covered	Covered	Covered	Covered	Covered	Covered	Covered	Covered	Covered	Covered	Covered	Covered	Covered	Covered	Covered	Covered	Covered	Covered	Covered	Covered	Covered	Covered	Covered	Covered	Covered	Covered	Covered	Covered	Covered	Covered	Covered	Covered
Bacteria	Actinobacteria	Actinobacteria	Corynebacteriales	Corynebacteriaceae	Turicella	otitidis	Covered	Covered	Covered	Covered	Covered	Covered	Covered	Covered	Covered	Covered	Covered	Covered	Covered	Covered	Covered	Covered	Covered	Covered	Covered	Covered	Covered	Covered	Covered	Covered	Covered	Covered	Covered	Covered	Covered	Covered	Covered	Covered	Covered	Covered	Covered	Covered	Covered	Covered	Covered	Covered	Covered	Covered	Covered
[truncated: 5 more columns]

## Sheet: Additional_table_31
							C-V3-7	C-V3-7	C-V3-7	C-V3-7	C-V3-7	C-V3-7	C-V3-7	C-V3-7	C-V3-7	C-V3-7	C-V3-7	C-V3-7	C-V3-7	C-V3-7	C-V3-7	C-V3-7	C-V3-7	C-V3-9	C-V3-9	C-V3-9	C-V4-9
Domain	Phylum	Class	Order	Family	Genus	Species	KP_F048-OP_R030	KP_F048-KP_R074	OP_F050-OP_R030	OP_F050-KP_R074	KP_F047-KP_R074	KP_F047-OP_R030	KP_F044-KP_R074	KP_F044-OP_R030	KP_F046-KP_R074	KP_F046-OP_R030	KP_F077-OP_R030	OP_F048-KP_R074	OP_F048-OP_R030	OP_F096-KP_R074	OP_F096-OP_R030	OP_F108-KP_R074	OP_F108-OP_R030	KP_F048-KP_R060	KP_F048-KP_R076	KP_F048-OP_R121	KP_F056-KP_R077
Bacteria	Absconditabacteria (SR1)	Absconditabacteria (SR1) [C-1]	Absconditabacteria (SR1) [O-1]	Absconditabacteria (SR1) [F-1]	Absconditabacteria (SR1) [G-1]	bacterium_HMT345	Non covered	Non covered	Non covered	Non covered	Non covered	Non covered	Non covered	Non covered	Non covered	Non covered	Non covered	Non covered	Non covered	Non covered	Non covered	Non covered	Non covered	Covered	Covered	Covered	Non covered
Bacteria	Absconditabacteria (SR1)	Absconditabacteria (SR1) [C-1]	Absconditabacteria (SR1) [O-1]	Absconditabacteria (SR1) [F-1]	Absconditabacteria (SR1) [G-1]	bacterium_HMT874	Non covered	Non covered	Non covered	Non covered	Non covered	Non covered	Non covered	Non covered	Non covered	Non covered	Non covered	Non covered	Non covered	Non covered	Non covered	Non covered	Non covered	Covered	Covered	Covered	Non covered
Bacteria	Absconditabacteria (SR1)	Absconditabacteria (SR1) [C-1]	Absconditabacteria (SR1) [O-1]	Absconditabacteria (SR1) [F-1]	Absconditabacteria (SR1) [G-1]	bacterium_HMT875	Non covered	Non covered	Non covered	Non covered	Non covered	Non covered	Non covered	Non covered	Non covered	Non covered	Non covered	Non covered	Non covered	Non covered	Non covered	Non covered	Non covered	Covered	Covered	Covered	Non covered
Bacteria	Actinobacteria	Actinobacteria	Actinomycetales	Actinomycetaceae	Actinomyces	dentalis	Non covered	Non covered	Non covered	Non covered	Non covered	Non covered	Non covered	Non covered	Non covered	Non covered	Non covered	Non covered	Non covered	Non covered	Non covered	Non covered	Non covered	Non covered	Non covered	Non covered	Non covered
Bacteria	Actinobacteria	Actinobacteria	Actinomycetales	Actinomycetaceae	Actinomyces	israelii	Non covered	Non covered	Non covered	Non covered	Non covered	Non covered	Non covered	Non covered	Non covered	Non covered	Non covered	Non covered	Non covered	Non covered	Non covered	Non covered	Non covered	Non covered	Non covered	Non covered	Covered
Bacteria	Actinobacteria	Actinobacteria	Actinomycetales	Actinomycetaceae	Actinomyces	johnsonii	Non covered	Non covered	Non covered	Non covered	Non covered	Non covered	Non covered	Non covered	Non covered	Non covered	Non covered	Non covered	Non covered	Non covered	Non covered	Non covered	Non covered	Non covered	Non covered	Non covered	Covered
Bacteria	Actinobacteria	Actinobacteria	Actinomycetales	Actinomycetaceae	Actinomyces	sp.HMT414	Non covered	Non covered	Non covered	Non covered	Non covered	Non covered	Non covered	Non covered	Non covered	Non covered	Non covered	Non covered	Non covered	Non covered	Non covered	Non covered	Non covered	Non covered	Non covered	Non covered	Covered
Bacteria	Actinobacteria	Actinobacteria	Actinomycetales	Actinomycetaceae	Actinomyces	sp.HMT448	Non covered	Non covered	Non covered	Non covered	Non covered	Non covered	Non covered	Non covered	Non covered	Non covered	Non covered	Non covered	Non covered	Non covered	Non covered	Non covered	Non covered	Non covered	Non covered	Non covered	Covered
Bacteria	Actinobacteria	Actinobacteria	Actinomycetales	Actinomycetaceae	Actinomyces	sp.HMT525	Non covered	Non covered	Non covered	Non covered	Non covered	Non covered	Non covered	Non covered	Non covered	Non covered	Non covered	Non covered	Non covered	Non covered	Non covered	Non covered	Non covered	Non covered	Non covered	Non covered	Covered
Bacteria	Actinobacteria	Actinobacteria	Actinomycetales	Actinomycetaceae	Actinomyces	sp.HMT896	Non covered	Non covered	Non covered	Non covered	Non covered	Non covered	Non covered	Non covered	Non covered	Non covered	Non covered	Non covered	Non covered	Non covered	Non covered	Non covered	Non covered	Non covered	Non covered	Non covered	Non covered
Bacteria	Actinobacteria	Actinobacteria	Actinomycetales	Actinomycetaceae	Actinomyces	sp.HMT897	Non covered	Non covered	Non covered	Non covered	Non covered	Non covered	Non covered	Non covered	Non covered	Non covered	Non covered	Non covered	Non covered	Non covered	Non covered	Non covered	Non covered	Non covered	Non covered	Non covered	Covered
Bacteria	Proteobacteria	Gammaproteobacteria	Pasteurellales	Pasteurellaceae	Aggregatibacter	sp.HMT949	Covered	Covered	Covered	Covered	Covered	Covered	Covered	Covered	Covered	Covered	Covered	Covered	Covered	Covered	Covered	Covered	Covered	Non covered	Non covered	Non covered	Non covered
Bacteria	Bacteroidetes	Bacteroidia	Bacteroidales	Prevotellaceae	Alloprevotella	sp.HMT914	Covered	Covered	Covered	Covered	Covered	Covered	Covered	Covered	Covered	Covered	Covered	Covered	Covered	Covered	Covered	Covered	Covered	Covered	Covered	Covered	Non covered
Bacteria	Chloroflexi	Anaerolineae	Anaerolineales	Anaerolineaceae	Anaerolineae [G-1]	bacterium_HMT439	Non covered	Non covered	Non covered	Non covered	Covered	Covered	Non covered	Non covered	Non covered	Non covered	Non covered	Non covered	Non covered	Non covered	Non covered	Non covered	Non covered	Non covered	Non covered	Non covered	Covered
Bacteria	Bacteroidetes	Bacteroidetes [C-1]	Bacteroidetes [O-1]	Bacteroidetes [F-1]	Bacteroidetes [G-3]	bacterium_HMT281	Covered	Non covered	Covered	Non covered	Non covered	Covered	Non covered	Covered	Non covered	Covered	Covered	Non covered	Covered	Non covered	Covered	Non covered	Covered	Non covered	Non covered	Non covered	Non covered
Bacteria	Bacteroidetes	Bacteroidetes [C-1]	Bacteroidetes [O-1]	Bacteroidetes [F-1]	Bacteroidetes [G-4]	bacterium_HMT509	Covered	Non covered	Covered	Non covered	Non covered	Non covered	Non covered	Non covered	Non covered	Non covered	Non covered	Non covered	Non covered	Non covered	Non covered	Non covered	Non covered	Covered	Covered	Covered	Covered
Bacteria	Bacteroidetes	Bacteroidetes [C-1]	Bacteroidetes [O-1]	Bacteroidetes [F-1]	Bacteroidetes [G-5]	bacterium_HMT505	Covered	Covered	Covered	Covered	Covered	Covered	Covered	Covered	Covered	Covered	Covered	Covered	Covered	Covered	Covered	Covered	Covered	Non covered	Non covered	Non covered	Non covered
Bacteria	Bacteroidetes	Flavobacteriia	Flavobacteriales	Flavobacteriaceae	Bergeyella	sp.HMT319	Covered	Covered	Covered	Covered	Covered	Covered	Covered	Covered	Covered	Covered	Covered	Covered	Covered	Covered	Covered	Covered	Covered	Non covered	Non covered	Non covered	Non covered
Bacteria	Proteobacteria	Alphaproteobacteria	Caulobacterales	Caulobacteraceae	Brevundimonas	diminuta	Covered	Covered	Covered	Covered	Covered	Covered	Covered	Covered	Covered	Covered	Covered	Covered	Covered	Covered	Covered	Covered	Covered	Non covered	Non covered	Non covered	Non covered
Bacteria	Proteobacteria	Epsilonproteobacteria	Campylobacterales	Campylobacteraceae	Campylobacter	concisus	Covered	Covered	Covered	Covered	Covered	Covered	Covered	Covered	Covered	Covered	Covered	Covered	Covered	Covered	Covered	Covered	Covered	Covered	Covered	Covered	Non covered
Bacteria	Proteobacteria	Epsilonproteobacteria	Campylobacterales	Campylobacteraceae	Campylobacter	curvus	Covered	Covered	Covered	Covered	Covered	Covered	Covered	Covered	Covered	Covered	Covered	Covered	Covered	Covered	Covered	Covered	Covered	Covered	Covered	Covered	Non covered
Bacteria	Proteobacteria	Epsilonproteobacteria	Campylobacterales	Campylobacteraceae	Campylobacter	gracilis	Covered	Covered	Covered	Covered	Covered	Covered	Covered	Covered	Covered	Covered	Covered	Covered	Covered	Covered	Covered	Covered	Covered	Covered	Covered	Covered	Non covered
Bacteria	Proteobacteria	Epsilonproteobacteria	Campylobacterales	Campylobacteraceae	Campylobacter	rectus	Covered	Covered	Covered	Covered	Covered	Covered	Covered	Covered	Covered	Covered	Covered	Covered	Covered	Covered	Covered	Covered	Covered	Covered	Covered	Covered	Non covered
Bacteria	Proteobacteria	Epsilonproteobacteria	Campylobacterales	Campylobacteraceae	Campylobacter	showae	Covered	Covered	Covered	Covered	Covered	Covered	Covered	Covered	Covered	Covered	Covered	Covered	Covered	Covered	Covered	Covered	Covered	Covered	Covered	Covered	Non covered
Bacteria	Proteobacteria	Epsilonproteobacteria	Campylobacterales	Campylobacteraceae	Campylobacter	sp.HMT044	Covered	Covered	Covered	Covered	Covered	Covered	Covered	Covered	Covered	Covered	Covered	Covered	Covered	Covered	Covered	Covered	Covered	Covered	Covered	Covered	Non covered
Bacteria	Proteobacteria	Epsilonproteobacteria	Campylobacterales	Campylobacteraceae	Campylobacter	sputorum	Covered	Covered	Covered	Covered	Covered	Covered	Covered	Covered	Covered	Covered	Covered	Covered	Covered	Covered	Covered	Covered	Covered	Covered	Covered	Covered	Non covered
Bacteria	Proteobacteria	Epsilonproteobacteria	Campylobacterales	Campylobacteraceae	Campylobacter	ureolyticus	Covered	Covered	Covered	Covered	Covered	Covered	Covered	Covered	Covered	Covered	Covered	Covered	Covered	Covered	Covered	Covered	Covered	Covered	Covered	Covered	Non covered
Bacteria	Bacteroidetes	Flavobacteriia	Flavobacteriales	Flavobacteriaceae	Capnocytophaga	sp.HMT334	Non covered	Non covered	Non covered	Non covered	Non covered	Non covered	Non covered	Non covered	Non covered	Non covered	Non covered	Non covered	Non covered	Non covered	Non covered	Non covered	Non covered	Non covered	Non covered	Non covered	Non covered
Bacteria	Bacteroidetes	Flavobacteriia	Flavobacteriales	Flavobacteriaceae	Capnocytophaga	sp.HMT878	Covered	Covered	Covered	Covered	Covered	Covered	Covered	Covered	Covered	Covered	Covered	Covered	Covered	Covered	Covered	Covered	Covered	Non covered	Non covered	Non covered	Non covered
Bacteria	Firmicutes	Clostridia	Clostridiales	Lachnospiraceae [XIV]	Catonella	sp.HMT164	Covered	Covered	Covered	Covered	Covered	Covered	Covered	Covered	Covered	Covered	Covered	Covered	Covered	Covered	Covered	Covered	Covered	Non covered	Non covered	Non covered	Non covered
Bacteria	Firmicutes	Negativicutes	Selenomonadales	Selenomonadaceae	Centipeda	periodontii	Covered	Covered	Covered	Covered	Covered	Covered	Covered	Covered	Covered	Covered	Covered	Covered	Covered	Covered	Covered	Covered	Covered	Non covered	Non covered	Non covered	Non covered
Bacteria	Firmicutes	Clostridia	Clostridiales	Clostridiales [F-3]	Clostridiales [F-3][G-1]	bacterium_HMT876	Covered	Covered	Covered	Covered	Covered	Covered	Covered	Covered	Covered	Covered	Covered	Covered	Covered	Covered	Covered	Covered	Covered	Non covered	Non covered	Non covered	Non covered
Bacteria	Proteobacteria	Deltaproteobacteria	Desulfovibrionales	Desulfomicrobiaceae	Desulfomicrobium	orale	Non covered	Non covered	Non covered	Non covered	Non covered	Non covered	Non covered	Non covered	Non covered	Non covered	Non covered	Non covered	Non covered	Non covered	Non covered	Non covered	Non covered	Non covered	Non covered	Non covered	Covered
Bacteria	Proteobacteria	Deltaproteobacteria	Desulfovibrionales	Desulfovibrionaceae	Desulfovibrio	sp.HMT040	Non covered	Non covered	Non covered	Non covered	Non covered	Non covered	Non covered	Non covered	Non covered	Non covered	Non covered	Non covered	Non covered	Non covered	Non covered	Non covered	Non covered	Non covered	Non covered	Non covered	Non covered
Bacteria	Firmicutes	Negativicutes	Veillonellales	Veillonellaceae	Dialister	sp.HMT119	Covered	Covered	Covered	Covered	Covered	Covered	Covered	Covered	Covered	Covered	Covered	Covered	Covered	Covered	Covered	Covered	Covered	Non covered	Non covered	Non covered	Non covered
Bacteria	Firmicutes	Erysipelotrichia	Erysipelotrichales	Erysipelotrichaceae	Eggerthia	catenaformis	Non covered	Non covered	Non covered	Non covered	Non covered	Non covered	Non covered	Non covered	Non covered	Non covered	Non covered	Non covered	Non covered	Non covered	Non covered	Non covered	Non covered	Non covered	Non covered	Non covered	Covered
Bacteria	Proteobacteria	Betaproteobacteria	Neisseriales	Neisseriaceae	Eikenella	sp.HMT011	Covered	Covered	Covered	Covered	Covered	Covered	Covered	Covered	Covered	Covered	Covered	Covered	Covered	Covered	Covered	Covered	Covered	Non covered	Non covered	Non covered	Non covered
Bacteria	Firmicutes	Erysipelotrichia	Erysipelotrichales	Erysipelotrichaceae	Erysipelotrichaceae [G-1]	bacterium_HMT904	Non covered	Non covered	Non covered	Non covered	Non covered	Non covered	Non covered	Non covered	Non covered	Non covered	Non covered	Non covered	Non covered	Non covered	Non covered	Non covered	Non covered	Non covered	Non covered	Non covered	Covered
Bacteria	Bacteroidetes	Chitinophagia	Chitinophagales	Chitinophagaceae	Flavitalea	sp.HMT320	Covered	Covered	Covered	Covered	Covered	Covered	Covered	Covered	Covered	Covered	Covered	Covered	Covered	Covered	Covered	Covered	Covered	Covered	Covered	Covered	Non covered
Bacteria	Gracilibacteria (GN02)	Gracilibacteria (GN02) [C-1]	Gracilibacteria (GN02) [O-1]	Gracilibacteria (GN02) [F-1]	Gracilibacteria (GN02) [G-1]	bacterium_HMT871	Non covered	Covered	Non covered	Covered	Covered	Non covered	Covered	Non covered	Covered	Non covered	Non covered	Covered	Non covered	Covered	Non covered	Covered	Non covered	Covered	Covered	Covered	Non covered
Bacteria	Gracilibacteria (GN02)	Gracilibacteria (GN02) [C-1]	Gracilibacteria (GN02) [O-1]	Gracilibacteria (GN02) [F-1]	Gracilibacteria (GN02) [G-1]	bacterium_HMT872	Non covered	Covered	Non covered	Covered	Covered	Non covered	Covered	Non covered	Covered	Non covered	Non covered	Covered	Non covered	Covered	Non covered	Covered	Non covered	Covered	Covered	Covered	Covered
Bacteria	Gracilibacteria (GN02)	Gracilibacteria (GN02) [C-2]	Gracilibacteria (GN02) [O-2]	Gracilibacteria (GN02) [F-2]	Gracilibacteria (GN02) [G-2]	bacterium_HMT873	Non covered	Covered	Non covered	Covered	Covered	Non covered	Covered	Non covered	Covered	Non covered	Non covered	Covered	Non covered	Covered	Non covered	Covered	Non covered	Covered	Covered	Covered	Non covered
Bacteria	Proteobacteria	Epsilonproteobacteria	Campylobacterales	Helicobacteraceae	Helicobacter	pylori	Covered	Covered	Covered	Covered	Covered	Covered	Covered	Covered	Covered	Covered	Covered	Covered	Covered	Covered	Covered	Covered	Covered	Covered	Covered	Covered	Non covered
Bacteria	Firmicutes	Clostridia	Clostridiales	Lachnospiraceae [XIV]	Lachnospiraceae [G-10]	bacterium_HMT094	Covered	Covered	Covered	Covered	Covered	Covered	Covered	Covered	Covered	Covered	Covered	Covered	Covered	Covered	Covered	Covered	Covered	Covered	Covered	Covered	Non covered
Bacteria	Firmicutes	Clostridia	Clostridiales	Lachnospiraceae [XIV]	Lachnospiraceae [G-7]	bacterium_HMT163	Covered	Covered	Covered	Covered	Covered	Covered	Covered	Covered	Covered	Covered	Covered	Covered	Covered	Covered	Covered	Covered	Covered	Non covered	Non covered	Non covered	Non covered
Bacteria	Firmicutes	Bacilli	Lactobacillales	Lactobacillaceae	Lactobacillus	reuteri_clade_818	Covered	Covered	Covered	Covered	Non covered	Non covered	Non covered	Non covered	Non covered	Non covered	Non covered	Non covered	Non covered	Non covered	Non covered	Non covered	Non covered	Covered	Covered	Covered	Covered
Bacteria	Fusobacteria	Fusobacteriia	Fusobacteriales	Leptotrichiaceae	Leptotrichia	goodfellowii	Covered	Covered	Covered	Covered	Non covered	Non covered	Non covered	Non covered	Non covered	Non covered	Non covered	Non covered	Non covered	Non covered	Non covered	Non covered	Non covered	Covered	Covered	Covered	Covered
Bacteria	Fusobacteria	Fusobacteriia	Fusobacteriales	Leptotrichiaceae	Leptotrichia	sp.HMT217	Non covered	Covered	Non covered	Covered	Covered	Non covered	Covered	Non covered	Covered	Non covered	Non covered	Covered	Non covered	Covered	Non covered	Covered	Non covered	Non covered	Non covered	Non covered	Non covered
Bacteria	Fusobacteria	Fusobacteriia	Fusobacteriales	Leptotrichiaceae	Leptotrichia	sp.HMT219	Covered	Covered	Covered	Covered	Non covered	Non covered	Non covered	Non covered	Non covered	Non covered	Non covered	Non covered	Non covered	Non covered	Non covered	Non covered	Non covered	Covered	Covered	Covered	Covered
Bacteria	Fusobacteria	Fusobacteriia	Fusobacteriales	Leptotrichiaceae	Leptotrichia	sp.HMT221	Covered	Covered	Covered	Covered	Non covered	Non covered	Non covered	Non covered	Non covered	Non covered	Non covered	Non covered	Non covered	Non covered	Non covered	Non covered	Non covered	Covered	Covered	Covered	Covered
Bacteria	Firmicutes	Clostridia	Clostridiales	Peptostreptococcaceae [XI]	Mogibacterium	diversum	Covered	Covered	Non covered	Non covered	Non covered	Non covered	Non covered	Non covered	Non covered	Non covered	Non covered	Non covered	Non covered	Non covered	Non covered	Non covered	Non covered	Covered	Covered	Covered	Covered
Bacteria	Firmicutes	Clostridia	Clostridiales	Peptostreptococcaceae [XI]	Mogibacterium	neglectum	Covered	Covered	Non covered	Non covered	Non covered	Non covered	Non covered	Non covered	Non covered	Non covered	Non covered	Non covered	Non covered	Non covered	Non covered	Non covered	Non covered	Covered	Covered	Covered	Covered
Bacteria	Firmicutes	Clostridia	Clostridiales	Peptostreptococcaceae [XI]	Mogibacterium	pumilum	Covered	Covered	Non covered	Non covered	Non covered	Non covered	Non covered	Non covered	Non covered	Non covered	Non covered	Non covered	Non covered	Non covered	Non covered	Non covered	Non covered	Covered	Covered	Covered	Covered
Bacteria	Firmicutes	Clostridia	Clostridiales	Peptostreptococcaceae [XI]	Mogibacterium	timidum	Covered	Covered	Non covered	Non covered	Non covered	Non covered	Non covered	Non covered	Non covered	Non covered	Non covered	Non covered	Non covered	Non covered	Non covered	Non covered	Non covered	Covered	Covered	Covered	Covered
Bacteria	Firmicutes	Clostridia	Clostridiales	Peptostreptococcaceae [XI]	Mogibacterium	vescum	Covered	Covered	Non covered	Non covered	Non covered	Non covered	Non covered	Non covered	Non covered	Non covered	Non covered	Non covered	Non covered	Non covered	Non covered	Non covered	Non covered	Covered	Covered	Covered	Covered
Bacteria	Firmicutes	Mollicutes	Mollicutes [O-1]	Mollicutes [F-1]	Mollicutes [G-1]	bacterium_HMT504	Covered	Non covered	Covered	Non covered	Non covered	Covered	Non covered	Covered	Non covered	Covered	Covered	Non covered	Covered	Non covered	Covered	Non covered	Covered	Covered	Covered	Covered	Non covered
Bacteria	Firmicutes	Mollicutes	Mollicutes [O-2]	Mollicutes [F-2]	Mollicutes [G-2]	bacterium_HMT906	Covered	Non covered	Covered	Non covered	Non covered	Covered	Non covered	Covered	Non covered	Covered	Covered	Non covered	Covered	Non covered	Covered	Non covered	Covered	Covered	Covered	Covered	Covered
Bacteria	Proteobacteria	Gammaproteobacteria	Pseudomonadales	Moraxellaceae	Moraxella	sp.HMT276	Covered	Covered	Covered	Covered	Covered	Covered	Covered	Covered	Covered	Covered	Covered	Covered	Covered	Covered	Covered	Covered	Covered	Non covered	Non covered	Non covered	Non covered
Bacteria	Firmicutes	Mollicutes	Mycoplasmatales	Mycoplasmataceae	Mycoplasma	genitalium	Covered	Covered	Covered	Covered	Covered	Covered	Covered	Covered	Covered	Covered	Covered	Covered	Covered	Covered	Covered	Covered	Covered	Covered	Covered	Covered	Non covered
Bacteria	Firmicutes	Mollicutes	Mycoplasmatales	Mycoplasmataceae	Mycoplasma	pneumoniae	Covered	Covered	Covered	Covered	Covered	Covered	Covered	Covered	Covered	Covered	Covered	Covered	Covered	Covered	Covered	Covered	Covered	Covered	Covered	Covered	Non covered
Bacteria	Proteobacteria	Betaproteobacteria	Neisseriales	Neisseriaceae	Neisseria	lactamica	Covered	Covered	Covered	Covered	Covered	Covered	Covered	Covered	Covered	Covered	Covered	Covered	Covered	Covered	Covered	Covered	Covered	Non covered	Non covered	Non covered	Non covered
Bacteria	Actinobacteria	Coriobacteriia	Coriobacteriales	Atopobiaceae	Olsenella	sp.HMT939	Covered	Covered	Covered	Covered	Covered	Covered	Covered	Covered	Covered	Covered	Covered	Covered	Covered	Covered	Covered	Covered	Covered	Non covered	Non covered	Non covered	Non covered
Bacteria	Bacteroidetes	Sphingobacteriia	Sphingobacteriales	Sphingobacteriaceae	Pedobacter	sp.HMT318	Covered	Covered	Covered	Covered	Covered	Covered	Covered	Covered	Covered	Covered	Covered	Covered	Covered	Covered	Covered	Covered	Covered	Non covered	Non covered	Non covered	Non covered
Bacteria	Bacteroidetes	Sphingobacteriia	Sphingobacteriales	Sphingobacteriaceae	Pedobacter	sp.HMT321	Covered	Covered	Covered	Covered	Covered	Covered	Covered	Covered	Covered	Covered	Covered	Covered	Covered	Covered	Covered	Covered	Covered	Non covered	Non covered	Non covered	Non covered
Bacteria	Bacteroidetes	Sphingobacteriia	Sphingobacteriales	Sphingobacteriaceae	Pedobacter	sp.HMT933	Covered	Covered	Covered	Covered	Covered	Covered	Covered	Covered	Covered	Covered	Covered	Covered	Covered	Covered	Covered	Covered	Covered	Non covered	Non covered	Non covered	Non covered
Bacteria	Firmicutes	Clostridia	Clostridiales	Peptoniphilaceae	Peptoniphilus	indolicus	Covered	Covered	Covered	Covered	Non covered	Non covered	Non covered	Non covered	Non covered	Non covered	Non covered	Non covered	Non covered	Non covered	Non covered	Non covered	Non covered	Non covered	Non covered	Non covered	Non covered
Bacteria	Firmicutes	Clostridia	Clostridiales	Peptostreptococcaceae [XI]	Peptostreptococcaceae [XI][G-3]	bacterium_HMT495	Non covered	Non covered	Non covered	Non covered	Non covered	Non covered	Non covered	Non covered	Non covered	Non covered	Non covered	Non covered	Non covered	Non covered	Non covered	Non covered	Non covered	Non covered	Non covered	Non covered	Covered
Bacteria	Firmicutes	Clostridia	Clostridiales	Peptostreptococcaceae [XI]	Peptostreptococcaceae [XI][G-7]	bacterium_HMT922	Covered	Covered	Covered	Covered	Covered	Covered	Covered	Covered	Covered	Covered	Covered	Covered	Covered	Covered	Covered	Covered	Covered	Non covered	Non covered	Non covered	Non covered
Bacteria	Bacteroidetes	Bacteroidia	Bacteroidales	Porphyromonadaceae	Porphyromonas	asaccharolytica	Covered	Covered	Covered	Covered	Covered	Covered	Covered	Covered	Covered	Covered	Covered	Covered	Covered	Covered	Covered	Covered	Covered	Covered	Covered	Covered	Non covered
Bacteria	Bacteroidetes	Bacteroidia	Bacteroidales	Porphyromonadaceae	Porphyromonas	sp.HMT277	Covered	Covered	Covered	Covered	Covered	Covered	Covered	Covered	Covered	Covered	Covered	Covered	Covered	Covered	Covered	Covered	Covered	Non covered	Non covered	Non covered	Non covered
Bacteria	Bacteroidetes	Bacteroidia	Bacteroidales	Porphyromonadaceae	Porphyromonas	sp.HMT284	Covered	Covered	Covered	Covered	Covered	Covered	Covered	Covered	Covered	Covered	Covered	Covered	Covered	Covered	Covered	Covered	Covered	Non covered	Non covered	Non covered	Non covered
Bacteria	Bacteroidetes	Bacteroidia	Bacteroidales	Porphyromonadaceae	Porphyromonas	sp.HMT285	Covered	Covered	Covered	Covered	Covered	Covered	Covered	Covered	Covered	Covered	Covered	Covered	Covered	Covered	Covered	Covered	Covered	Non covered	Non covered	Non covered	Non covered
Bacteria	Bacteroidetes	Bacteroidia	Bacteroidales	Porphyromonadaceae	Porphyromonas	uenonis	Covered	Covered	Covered	Covered	Covered	Covered	Covered	Covered	Covered	Covered	Covered	Covered	Covered	Covered	Covered	Covered	Covered	Covered	Covered	Covered	Non covered
Bacteria	Bacteroidetes	Bacteroidia	Bacteroidales	Prevotellaceae	Prevotella	sp.HMT292	Covered	Covered	Covered	Covered	Covered	Covered	Covered	Covered	Covered	Covered	Covered	Covered	Covered	Covered	Covered	Covered	Covered	Non covered	Non covered	Non covered	Covered
Bacteria	Bacteroidetes	Bacteroidia	Bacteroidales	Prevotellaceae	Prevotella	sp.HMT293	Covered	Covered	Covered	Covered	Covered	Covered	Covered	Covered	Covered	Covered	Covered	Covered	Covered	Covered	Covered	Covered	Covered	Non covered	Non covered	Non covered	Non covered
Bacteria	Bacteroidetes	Bacteroidia	Bacteroidales	Prevotellaceae	Prevotella	sp.HMT309	Covered	Covered	Covered	Covered	Covered	Covered	Covered	Covered	Covered	Covered	Covered	Covered	Covered	Covered	Covered	Covered	Covered	Non covered	Non covered	Non covered	Non covered
Bacteria	Bacteroidetes	Bacteroidia	Bacteroidales	Prevotellaceae	Prevotella	sp.HMT942	Covered	Covered	Covered	Covered	Covered	Covered	Covered	Covered	Covered	Covered	Covered	Covered	Covered	Covered	Covered	Covered	Covered	Non covered	Non covered	Non covered	Non covered
Bacteria	Saccharibacteria (TM7)	Saccharibacteria (TM7) [C-1]	Saccharibacteria (TM7) [O-1]	Saccharibacteria (TM7) [F-1]	Saccharibacteria (TM7) [G-7]	bacterium_HMT954	Covered	Covered	Covered	Covered	Covered	Covered	Covered	Covered	Covered	Covered	Covered	Covered	Covered	Covered	Covered	Covered	Covered	Non covered	Non covered	Non covered	Non covered
Bacteria	Bacteroidetes	Chitinophagia	Chitinophagales	Chitinophagaceae	Segetibacter	aerophilus	Covered	Covered	Covered	Covered	Covered	Covered	Covered	Covered	Covered	Covered	Covered	Covered	Covered	Covered	Covered	Covered	Covered	Covered	Covered	Covered	Non covered
Bacteria	Firmicutes	Negativicutes	Selenomonadales	Selenomonadaceae	Selenomonas	sp.HMT133	Covered	Covered	Covered	Covered	Covered	Covered	Covered	Covered	Covered	Covered	Covered	Covered	Covered	Covered	Covered	Covered	Covered	Non covered	Non covered	Non covered	Non covered
Bacteria	Firmicutes	Negativicutes	Selenomonadales	Selenomonadaceae	Selenomonas	sp.HMT137	Covered	Covered	Covered	Covered	Covered	Covered	Covered	Covered	Covered	Covered	Covered	Covered	Covered	Covered	Covered	Covered	Covered	Non covered	Non covered	Non covered	Non covered
Bacteria	Firmicutes	Negativicutes	Selenomonadales	Selenomonadaceae	Selenomonas	sp.HMT892	Covered	Covered	Covered	Covered	Covered	Covered	Covered	Covered	Covered	Covered	Covered	Covered	Covered	Covered	Covered	Covered	Covered	Non covered	Non covered	Non covered	Non covered
Bacteria	Firmicutes	Negativicutes	Selenomonadales	Selenomonadaceae	Selenomonas	sp.HMT936	Covered	Covered	Covered	Covered	Covered	Covered	Covered	Covered	Covered	Covered	Covered	Covered	Covered	Covered	Covered	Covered	Covered	Non covered	Non covered	Non covered	Non covered
Bacteria	Proteobacteria	Alphaproteobacteria	Sphingomonadales	Sphingomonadaceae	Sphingomonas	sp.HMT004	Covered	Covered	Covered	Covered	Covered	Covered	Covered	Covered	Covered	Covered	Covered	Covered	Covered	Covered	Covered	Covered	Covered	Non covered	Non covered	Non covered	Non covered
Bacteria	Spirochaetes	Spirochaetia	Spirochaetales	Spirochaetaceae	Treponema	lecithinolyticum	Covered	Covered	Covered	Covered	Non covered	Non covered	Non covered	Non covered	Non covered	Non covered	Non covered	Non covered	Non covered	Non covered	Non covered	Non covered	Non covered	Covered	Covered	Covered	Covered
Bacteria	Spirochaetes	Spirochaetia	Spirochaetales	Spirochaetaceae	Treponema	maltophilum	Covered	Covered	Covered	Covered	Non covered	Non covered	Non covered	Non covered	Non covered	Non covered	Non covered	Non covered	Non covered	Non covered	Non covered	Non covered	Non covered	Covered	Covered	Covered	Covered
Bacteria	Spirochaetes	Spirochaetia	Spirochaetales	Spirochaetaceae	Treponema	sp.HMT258	Covered	Covered	Covered	Covered	Non covered	Non covered	Non covered	Non covered	Non covered	Non covered	Non covered	Non covered	Non covered	Non covered	Non covered	Non covered	Non covered	Covered	Covered	Covered	Covered
Bacteria	Spirochaetes	Spirochaetia	Spirochaetales	Spirochaetaceae	Treponema	sp.HMT260	Covered	Covered	Covered	Covered	Non covered	Non covered	Non covered	Non covered	Non covered	Non covered	Non covered	Non covered	Non covered	Non covered	Non covered	Non covered	Non covered	Covered	Covered	Covered	Covered
Bacteria	Spirochaetes	Spirochaetia	Spirochaetales	Spirochaetaceae	Treponema	sp.HMT269	Covered	Covered	Covered	Covered	Covered	Covered	Covered	Covered	Covered	Covered	Covered	Covered	Covered	Covered	Covered	Covered	Covered	Non covered	Non covered	Non covered	Non covered
Bacteria	Spirochaetes	Spirochaetia	Spirochaetales	Spirochaetaceae	Treponema	sp.HMT490	Covered	Covered	Covered	Covered	Non covered	Non covered	Non covered	Non covered	Non covered	Non covered	Non covered	Non covered	Non covered	Non covered	Non covered	Non covered	Non covered	Covered	Covered	Covered	Covered
Bacteria	Spirochaetes	Spirochaetia	Spirochaetales	Spirochaetaceae	Treponema	sp.HMT927	Covered	Covered	Covered	Covered	Covered	Covered	Covered	Covered	Covered	Covered	Covered	Covered	Covered	Covered	Covered	Covered	Covered	Non covered	Non covered	Non covered	Non covered
Bacteria	Actinobacteria	Actinobacteria	Corynebacteriales	Corynebacteriaceae	Turicella	otitidis	Covered	Non covered	Covered	Non covered	Non covered	Covered	Non covered	Covered	Non covered	Covered	Covered	Non covered	Covered	Non covered	Covered	Non covered	Covered	Covered	Covered	Covered	Covered
