# Supplementary material for: In silico evaluation and selection of the best 16S rRNA gene primers for use in next-generation sequencing to detect oral bacteria and archaea
Source: Microbiome. 2023 Mar 23;11:58. doi: 10.1186/s40168-023-01481-6 (PMC10035280; doi:10.1186/s40168-023-01481-6)
Supplement: Supplementary file 18 — Additional file 17: Archaeal species non covered by the selected archaea-specific primer pairs. [file 40168_2023_1481_MOESM17_ESM.xlsx]

## Sheet: Title. Abbreviations
Additional table 32. Archaeal species non covered by the selected archaeal-specific primer pairs with mean amplicon lengths between 100-300 base pairs.
Additional table 33. Archaeal species non covered by the selected archaeal-specific primer pairs with mean amplicon lengths between 301-600 base pairs.
Additional table 34. Archaeal species non covered by the selected archaeal-specific primer pairs with mean amplicon lengths >600 base pairs.
C	Conserved
F	Forward
KP	Klindworth primer
OP	Oral primer
R	Reverse
UI	Unidentified
V	Variable

## Sheet: Additional_table_32
							C-V3	C-V3	C-V3	C-V3	C-V3	C-V5-6	C-V5-6	C-V5-6	C-V5-6
Domain	Phylum	Class	Order	Family	Genus	Species	KP_F018-KP_R002	KP_F016-KP_R002	KP_F018-KP_R003	KP_F018-OP_R102	KP_F016-KP_R003	OP_F066-KP_R006	OP_F066-KP_R013	KP_F059-KP_R006	KP_F059-KP_R013
Archaea	Crenarchaeota	Thermoprotei	Acidilobales	Acidilobaceae	Acidilobus	saccharovorans 345-15	Covered	Covered	Covered	Covered	Covered	Non covered	Non covered	Non covered	Non covered
Archaea	Crenarchaeota	Thermoprotei	Desulfurococcales	Desulfurococcaceae	Aeropyrum	pernix	Covered	Covered	Covered	Covered	Covered	Non covered	Non covered	Non covered	Non covered
Archaea	Crenarchaeota	Thermoprotei	Acidilobales	Caldisphaeraceae	Caldisphaera	lagunensis DSM 15908	Covered	Covered	Covered	Covered	Covered	Covered	Non covered	Covered	Non covered
Archaea	Korarchaeota	Korarchaeia	Korarchaeales	Korarchaeaceae	Candidatus Korarchaeum	cryptofilum	Non covered	Covered	Non covered	Non covered	Covered	Non covered	Non covered	Non covered	Non covered
Archaea	Euryarchaeota	Thermoplasmata	Methanomassiliicoccales	Candidatus Methanomethylophilaceae	Candidatus Methanomethylophilus	alvus Mx1201	Covered	Covered	Covered	Covered	Covered	Covered	Non covered	Covered	Non covered
Archaea	Euryarchaeota	Thermoplasmata	Methanomassiliicoccales	Candidatus Methanomethylophilaceae	Candidatus Methanomethylophilus	alvus	Covered	Covered	Covered	Covered	Covered	Covered	Non covered	Covered	Non covered
Archaea	Euryarchaeota	Thermoplasmata	Methanomassiliicoccales	Methanomassiliicoccaceae	Candidatus Methanoplasma	termitum	Non covered	Non covered	Non covered	Non covered	Non covered	Covered	Covered	Covered	Covered
Archaea	Thaumarchaeota	Unknown	Cenarchaeales	Cenarchaeaceae	Cenarchaeum	symbiosum A	Covered	Non covered	Covered	Covered	Non covered	Covered	Covered	Covered	Covered
Archaea	Crenarchaeota	Thermoprotei	Desulfurococcales	Desulfurococcaceae	Desulfurococcus	amylolyticus 1221n	Covered	Covered	Covered	Covered	Covered	Non covered	Covered	Non covered	Covered
Archaea	Crenarchaeota	Thermoprotei	Desulfurococcales	Desulfurococcaceae	Desulfurococcus	mucosus DSM 2162	Covered	Covered	Covered	Covered	Covered	Non covered	Covered	Non covered	Covered
Archaea	Crenarchaeota	Thermoprotei	Desulfurococcales	Desulfurococcaceae	Desulfurococcus	amylolyticus DSM 16532	Covered	Covered	Covered	Covered	Covered	Non covered	Covered	Non covered	Covered
Archaea	Euryarchaeota	Thermoplasmata	Thermoplasmatales	Ferroplasmaceae	Ferroplasma	acidarmanus fer1	Non covered	Covered	Non covered	Non covered	Covered	Covered	Covered	Covered	Covered
Archaea	Crenarchaeota	Thermoprotei	Fervidicoccales	Fervidicoccaceae	Fervidicoccus	fontis Kam940	Non covered	Covered	Non covered	Non covered	Covered	Covered	Non covered	Covered	Non covered
Archaea	Crenarchaeota	Thermoprotei	Sulfolobales	Sulfolobaceae	Metallosphaera	cuprina Ar-4	Non covered	Covered	Non covered	Non covered	Covered	Covered	Covered	Covered	Covered
Archaea	Euryarchaeota	Methanobacteria	Methanobacteriales	Methanobacteriaceae	Methanobrevibacter	gottschalkii strain HO	Covered	Covered	Covered	Covered	Covered	Non covered	Covered	Non covered	Covered
Archaea	Euryarchaeota	Methanomicrobia	Methanomicrobiales	Methanocorpusculaceae	Methanocorpusculum	labreanum Z	Non covered	Covered	Non covered	Non covered	Covered	Covered	Covered	Covered	Covered
Archaea	Euryarchaeota	Methanopyri	Methanopyrales	Methanopyraceae	Methanopyrus	kandleri AV19	Covered	Covered	Non covered	Non covered	Non covered	Covered	Covered	Covered	Covered
Archaea	Nanoarchaeota	Unknown	Nanoarchaeales	Nanoarchaeaceae	Nanoarchaeum	equitans	Non covered	Non covered	Non covered	Non covered	Non covered	Non covered	Non covered	Non covered	Non covered
Archaea	Crenarchaeota	Nitrososphaeria	Nitrososphaerales	Nitrosopumilaceae	Nitrosoarchaeum	limnia	Covered	Non covered	Covered	Covered	Non covered	Covered	Covered	Covered	Covered
Archaea	Thaumarchaeota	Unknown	Nitrosopumilales	Nitrosopumilaceae	Nitrosopumilus	koreensis AR1	Covered	Non covered	Covered	Covered	Non covered	Covered	Covered	Covered	Covered
Archaea	Thaumarchaeota	Unknown	Nitrosopumilales	Nitrosopumilaceae	Nitrosopumilus	sediminis	Covered	Non covered	Covered	Covered	Non covered	Covered	Covered	Covered	Covered
Archaea	Thaumarchaeota	Nitrososphaeria	Nitrososphaerales	Nitrososphaeraceae	Nitrososphaera	gargensis Ga9.2	Covered	Non covered	Covered	Covered	Non covered	Covered	Covered	Covered	Covered
Archaea	Thaumarchaeota	Nitrososphaeria	Nitrososphaerales	Nitrososphaeraceae	Nitrososphaera	evergladensis SR1	Covered	Non covered	Covered	Covered	Non covered	Covered	Covered	Covered	Covered
Archaea	Thaumarchaeota	Nitrososphaeria	Nitrososphaerales	Nitrososphaeraceae	Nitrososphaera	viennensis EN76	Covered	Non covered	Covered	Covered	Non covered	Covered	Covered	Covered	Covered
Archaea	Crenarchaeota	Thermoprotei	Thermoproteales	Thermofilaceae	Thermofilum	pendens Hrk 5	Non covered	Covered	Non covered	Non covered	Covered	Covered	Covered	Non covered	Non covered

## Sheet: Additional_table_33
							C-V3-5	C-V3-5	C-V3-5	C-V3-5	C-V3-5	C-V3-5	C-V3-5	C-V3-6	C-V3-6	C-V3-6	C-V5-9	C-V5-9
Domain	Phylum	Class	Order	Family	Genus	Species	KP_F018-KP_R031	KP_F018-KP_R032	KP_F018-KP_R035	KP_F018-OP_R020	KP_F018-OP_R070	KP_F016-KP_R032	KP_F018-OP_R073	KP_F020-KP_R006	KP_F020-KP_R013	OP_F114-KP_R007	KP_F022-OP_R016	KP_F022-KP_R063
Archaea	Crenarchaeota	Thermoprotei	Acidilobales	Acidilobaceae	Acidilobus	saccharovorans 345-15	Covered	Covered	Covered	Covered	Covered	Covered	Covered	Non covered	Non covered	Non covered	Non covered	Non covered
Archaea	Euryarchaeota	Unknown	Unknown	Unknown	Aciduliprofundum	boonei T469	Covered	Covered	Covered	Covered	Covered	Covered	Non covered	Covered	Covered	Non covered	Non covered	Non covered
Archaea	Crenarchaeota	Thermoprotei	Desulfurococcales	Desulfurococcaceae	Aeropyrum	pernix	Covered	Covered	Covered	Covered	Covered	Covered	Covered	Non covered	Non covered	Covered	Non covered	Covered
Archaea	Crenarchaeota	Thermoprotei	Acidilobales	Caldisphaeraceae	Caldisphaera	lagunensis DSM 15908	Covered	Covered	Covered	Covered	Covered	Covered	Covered	Covered	Non covered	Non covered	Non covered	Non covered
Archaea	Korarchaeota	Korarchaeia	Korarchaeales	Korarchaeaceae	Candidatus Korarchaeum	cryptofilum	Non covered	Non covered	Non covered	Non covered	Non covered	Covered	Non covered	Non covered	Non covered	Non covered	Non covered	Non covered
Archaea	Euryarchaeota	Thermoplasmata	Methanomassiliicoccales	Candidatus Methanomethylophilaceae	Candidatus Methanomethylophilus	alvus Mx1201	Covered	Covered	Covered	Covered	Covered	Covered	Non covered	Covered	Non covered	Covered	Covered	Covered
Archaea	Euryarchaeota	Thermoplasmata	Methanomassiliicoccales	Candidatus Methanomethylophilaceae	Candidatus Methanomethylophilus	alvus	Covered	Covered	Covered	Covered	Covered	Covered	Non covered	Covered	Non covered	Covered	Covered	Covered
Archaea	Euryarchaeota	Thermoplasmata	Methanomassiliicoccales	Methanomassiliicoccaceae	Candidatus Methanoplasma	termitum	Non covered	Non covered	Non covered	Non covered	Non covered	Non covered	Non covered	Covered	Covered	Non covered	Covered	Covered
Archaea	Thaumarchaeota	Unknown	Cenarchaeales	Cenarchaeaceae	Cenarchaeum	symbiosum A	Covered	Covered	Covered	Covered	Covered	Non covered	Covered	Covered	Covered	Covered	Covered	Non covered
Archaea	Crenarchaeota	Thermoprotei	Desulfurococcales	Desulfurococcaceae	Desulfurococcus	amylolyticus 1221n	Covered	Covered	Covered	Covered	Covered	Covered	Covered	Non covered	Covered	Covered	Covered	Covered
Archaea	Crenarchaeota	Thermoprotei	Desulfurococcales	Desulfurococcaceae	Desulfurococcus	mucosus DSM 2162	Covered	Covered	Covered	Covered	Covered	Covered	Covered	Non covered	Covered	Covered	Covered	Covered
Archaea	Crenarchaeota	Thermoprotei	Desulfurococcales	Desulfurococcaceae	Desulfurococcus	amylolyticus DSM 16532	Covered	Covered	Covered	Covered	Covered	Covered	Covered	Non covered	Covered	Covered	Covered	Covered
Archaea	Euryarchaeota	Thermoplasmata	Thermoplasmatales	Ferroplasmaceae	Ferroplasma	acidarmanus fer1	Non covered	Non covered	Non covered	Non covered	Non covered	Covered	Non covered	Covered	Covered	Covered	Covered	Covered
Archaea	Crenarchaeota	Thermoprotei	Fervidicoccales	Fervidicoccaceae	Fervidicoccus	fontis Kam940	Non covered	Non covered	Non covered	Non covered	Non covered	Covered	Non covered	Covered	Non covered	Covered	Covered	Covered
Archaea	Crenarchaeota	Thermoprotei	Sulfolobales	Sulfolobaceae	Metallosphaera	cuprina Ar-4	Non covered	Non covered	Non covered	Non covered	Non covered	Covered	Non covered	Covered	Covered	Covered	Covered	Covered
Archaea	Euryarchaeota	Methanobacteria	Methanobacteriales	Methanobacteriaceae	Methanobrevibacter	gottschalkii strain HO	Covered	Covered	Covered	Covered	Covered	Covered	Covered	Non covered	Covered	Non covered	Non covered	Non covered
Archaea	Euryarchaeota	Methanomicrobia	Methanocellales	Methanocellaceae	Methanocella	arvoryzae MRE50	Covered	Covered	Covered	Covered	Covered	Covered	Non covered	Covered	Covered	Covered	Covered	Covered
Archaea	Euryarchaeota	Methanomicrobia	Methanocellales	Methanocellaceae	Methanocella	paludicola SANAE	Covered	Covered	Covered	Covered	Covered	Covered	Non covered	Covered	Covered	Covered	Covered	Covered
Archaea	Euryarchaeota	Methanomicrobia	Methanocellales	Methanocellaceae	Methanocella	conradii HZ254	Covered	Covered	Covered	Covered	Covered	Covered	Non covered	Covered	Covered	Covered	Covered	Covered
Archaea	Euryarchaeota	Methanomicrobia	Methanomicrobiales	Methanocorpusculaceae	Methanocorpusculum	labreanum Z	Non covered	Non covered	Non covered	Non covered	Non covered	Covered	Non covered	Covered	Covered	Covered	Covered	Covered
Archaea	Euryarchaeota	Thermoplasmata	Methanomassiliicoccales	Methanomassiliicoccaceae	Methanomassiliicoccus	intestinalis Issoire-Mx1	Covered	Covered	Covered	Covered	Covered	Covered	Non covered	Covered	Covered	Covered	Covered	Covered
Archaea	Euryarchaeota	Thermoplasmata	Methanomassiliicoccales	Methanomassiliicoccaceae	Methanomassiliicoccus	intestinalis	Covered	Covered	Covered	Covered	Covered	Covered	Non covered	Covered	Covered	Covered	Covered	Covered
Archaea	Nanoarchaeota	Unknown	Nanoarchaeales	Nanoarchaeaceae	Nanoarchaeum	equitans	Non covered	Non covered	Non covered	Non covered	Non covered	Non covered	Non covered	Non covered	Non covered	Non covered	Non covered	Non covered
Archaea	Crenarchaeota	Nitrososphaeria	Nitrososphaerales	Nitrosopumilaceae	Nitrosoarchaeum	limnia	Covered	Covered	Covered	Covered	Covered	Non covered	Covered	Covered	Covered	Covered	Covered	Covered
Archaea	Thaumarchaeota	Unknown	Nitrosopumilales	Nitrosopumilaceae	Nitrosopumilus	koreensis AR1	Covered	Covered	Covered	Covered	Covered	Non covered	Covered	Covered	Covered	Covered	Covered	Covered
Archaea	Thaumarchaeota	Unknown	Nitrosopumilales	Nitrosopumilaceae	Nitrosopumilus	sediminis	Covered	Covered	Covered	Covered	Covered	Non covered	Covered	Covered	Covered	Covered	Covered	Covered
Archaea	Thaumarchaeota	Nitrososphaeria	Nitrososphaerales	Nitrososphaeraceae	Nitrososphaera	gargensis Ga9.2	Covered	Covered	Covered	Covered	Covered	Non covered	Covered	Covered	Covered	Covered	Covered	Covered
Archaea	Thaumarchaeota	Nitrososphaeria	Nitrososphaerales	Nitrososphaeraceae	Nitrososphaera	evergladensis SR1	Covered	Covered	Covered	Covered	Covered	Non covered	Covered	Covered	Covered	Covered	Covered	Covered
Archaea	Thaumarchaeota	Nitrososphaeria	Nitrososphaerales	Nitrososphaeraceae	Nitrososphaera	viennensis EN76	Covered	Covered	Covered	Covered	Covered	Non covered	Covered	Covered	Covered	Covered	Covered	Covered
Archaea	Euryarchaeota	Thermoplasmata	Thermoplasmatales	Picrophilaceae	Picrophilus	torridus DSM 9790	Covered	Covered	Covered	Covered	Covered	Covered	Non covered	Covered	Covered	Covered	Covered	Non covered
Archaea	Crenarchaeota	Thermoprotei	Thermoproteales	Thermoproteaceae	Pyrobaculum	aerophilum str. IM2	Covered	Covered	Covered	Covered	Covered	Covered	Covered	Covered	Covered	Non covered	Non covered	Non covered
Archaea	Crenarchaeota	Thermoprotei	Thermoproteales	Thermoproteaceae	Pyrobaculum	arsenaticum DSM 13514	Covered	Covered	Covered	Covered	Covered	Covered	Covered	Covered	Covered	Non covered	Non covered	Non covered
Archaea	Crenarchaeota	Thermoprotei	Thermoproteales	Thermoproteaceae	Pyrobaculum	ferrireducens	Covered	Covered	Covered	Covered	Covered	Covered	Covered	Covered	Covered	Non covered	Non covered	Non covered
Archaea	Crenarchaeota	Thermoprotei	Thermoproteales	Thermoproteaceae	Pyrobaculum	oguniense TE7	Covered	Covered	Covered	Covered	Covered	Covered	Covered	Covered	Covered	Non covered	Non covered	Non covered
Archaea	Crenarchaeota	Thermoprotei	Thermoproteales	Thermofilaceae	Thermofilum	pendens Hrk 5	Non covered	Non covered	Non covered	Non covered	Non covered	Covered	Non covered	Covered	Covered	Covered	Covered	Non covered
Archaea	Euryarchaeota	Thermoplasmata	Thermoplasmatales	Thermoplasmataceae	Thermoplasma	volcanium GSS1	Covered	Covered	Covered	Covered	Covered	Covered	Non covered	Covered	Covered	Covered	Covered	Covered
Archaea	Crenarchaeota	Thermoprotei	Thermoproteales	Thermoproteaceae	Thermoproteus	uzoniensis 768-20	Covered	Covered	Covered	Covered	Covered	Covered	Covered	Covered	Covered	Non covered	Non covered	Non covered
Archaea	Crenarchaeota	Thermoprotei	Thermoproteales	Thermoproteaceae	Thermoproteus	tenax Kra 1	Covered	Covered	Covered	Covered	Covered	Covered	Covered	Covered	Covered	Non covered	Non covered	Non covered
Archaea	Crenarchaeota	Thermoprotei	Thermoproteales	Thermoproteaceae	Vulcanisaeta	distributa DSM 14429	Covered	Covered	Covered	Covered	Covered	Covered	Covered	Covered	Covered	Non covered	Non covered	Non covered

## Sheet: Additional_table_34
							C-V3-6	C-V3-9	C-V3-9	C-V3-9	C-V3-9	C-V5-9
Domain	Phylum	Class	Order	Family	Genus	Species	OP_F114-KP_R013	KP_F018-KP_R063	KP_F018-KP_R066	KP_F016-KP_R063	KP_F016-KP_R066	OP_F066-OP_R016
Archaea	Crenarchaeota	Thermoprotei	Acidilobales	Acidilobaceae	Acidilobus	saccharovorans 345-15	Non covered	Covered	Covered	Covered	Covered	Non covered
Archaea	Euryarchaeota	Unknown	Unknown	Unknown	Aciduliprofundum	boonei T469	Covered	Covered	Covered	Covered	Covered	Non covered
Archaea	Crenarchaeota	Thermoprotei	Desulfurococcales	Desulfurococcaceae	Aeropyrum	pernix	Non covered	Covered	Covered	Covered	Covered	Non covered
Archaea	Crenarchaeota	Thermoprotei	Acidilobales	Caldisphaeraceae	Caldisphaera	lagunensis DSM 15908	Non covered	Covered	Covered	Covered	Covered	Non covered
Archaea	Korarchaeota	Korarchaeia	Korarchaeales	Korarchaeaceae	Candidatus Korarchaeum	cryptofilum	Non covered	Non covered	Non covered	Non covered	Non covered	Non covered
Archaea	Euryarchaeota	Thermoplasmata	Methanomassiliicoccales	Candidatus Methanomethylophilaceae	Candidatus Methanomethylophilus	alvus Mx1201	Non covered	Covered	Covered	Covered	Covered	Covered
Archaea	Euryarchaeota	Thermoplasmata	Methanomassiliicoccales	Candidatus Methanomethylophilaceae	Candidatus Methanomethylophilus	alvus	Non covered	Covered	Covered	Covered	Covered	Covered
Archaea	Euryarchaeota	Thermoplasmata	Methanomassiliicoccales	Methanomassiliicoccaceae	Candidatus Methanoplasma	termitum	Non covered	Non covered	Non covered	Non covered	Non covered	Covered
Archaea	Thaumarchaeota	Unknown	Cenarchaeales	Cenarchaeaceae	Cenarchaeum	symbiosum A	Covered	Non covered	Non covered	Non covered	Non covered	Covered
Archaea	Euryarchaeota	Thermoplasmata	Thermoplasmatales	Ferroplasmaceae	Ferroplasma	acidarmanus fer1	Covered	Non covered	Non covered	Covered	Covered	Covered
Archaea	Crenarchaeota	Thermoprotei	Fervidicoccales	Fervidicoccaceae	Fervidicoccus	fontis Kam940	Non covered	Non covered	Non covered	Covered	Covered	Covered
Archaea	Crenarchaeota	Thermoprotei	Sulfolobales	Sulfolobaceae	Metallosphaera	cuprina Ar-4	Covered	Non covered	Non covered	Covered	Covered	Covered
Archaea	Euryarchaeota	Methanobacteria	Methanobacteriales	Methanobacteriaceae	Methanobrevibacter	gottschalkii strain HO	Covered	Non covered	Non covered	Non covered	Non covered	Non covered
Archaea	Euryarchaeota	Methanomicrobia	Methanomicrobiales	Methanocorpusculaceae	Methanocorpusculum	labreanum Z	Covered	Non covered	Non covered	Covered	Covered	Covered
Archaea	Nanoarchaeota	Unknown	Nanoarchaeales	Nanoarchaeaceae	Nanoarchaeum	equitans	Covered	Non covered	Non covered	Non covered	Non covered	Non covered
Archaea	Crenarchaeota	Nitrososphaeria	Nitrososphaerales	Nitrosopumilaceae	Nitrosoarchaeum	limnia	Covered	Covered	Covered	Non covered	Non covered	Covered
Archaea	Thaumarchaeota	Unknown	Nitrosopumilales	Nitrosopumilaceae	Nitrosopumilus	koreensis AR1	Covered	Covered	Covered	Non covered	Non covered	Covered
Archaea	Thaumarchaeota	Unknown	Nitrosopumilales	Nitrosopumilaceae	Nitrosopumilus	sediminis	Covered	Covered	Covered	Non covered	Non covered	Covered
Archaea	Thaumarchaeota	Nitrososphaeria	Nitrososphaerales	Nitrososphaeraceae	Nitrososphaera	gargensis Ga9.2	Covered	Covered	Covered	Non covered	Non covered	Covered
Archaea	Thaumarchaeota	Nitrososphaeria	Nitrososphaerales	Nitrososphaeraceae	Nitrososphaera	evergladensis SR1	Covered	Covered	Covered	Non covered	Non covered	Covered
Archaea	Thaumarchaeota	Nitrososphaeria	Nitrososphaerales	Nitrososphaeraceae	Nitrososphaera	viennensis EN76	Covered	Covered	Covered	Non covered	Non covered	Covered
Archaea	Euryarchaeota	Thermoplasmata	Thermoplasmatales	Picrophilaceae	Picrophilus	torridus DSM 9790	Covered	Non covered	Non covered	Non covered	Non covered	Covered
Archaea	Crenarchaeota	Thermoprotei	Thermoproteales	Thermoproteaceae	Pyrobaculum	aerophilum str. IM2	Covered	Covered	Covered	Covered	Covered	Non covered
Archaea	Crenarchaeota	Thermoprotei	Thermoproteales	Thermoproteaceae	Pyrobaculum	arsenaticum DSM 13514	Covered	Covered	Covered	Covered	Covered	Non covered
Archaea	Crenarchaeota	Thermoprotei	Thermoproteales	Thermoproteaceae	Pyrobaculum	ferrireducens	Covered	Covered	Covered	Covered	Covered	Non covered
Archaea	Crenarchaeota	Thermoprotei	Thermoproteales	Thermoproteaceae	Pyrobaculum	oguniense TE7	Covered	Covered	Covered	Covered	Covered	Non covered
Archaea	Crenarchaeota	Thermoprotei	Thermoproteales	Thermofilaceae	Thermofilum	pendens Hrk 5	Covered	Non covered	Non covered	Non covered	Non covered	Covered
Archaea	Crenarchaeota	Thermoprotei	Thermoproteales	Thermoproteaceae	Thermoproteus	uzoniensis 768-20	Covered	Covered	Covered	Covered	Covered	Non covered
Archaea	Crenarchaeota	Thermoprotei	Thermoproteales	Thermoproteaceae	Thermoproteus	tenax Kra 1	Covered	Covered	Covered	Covered	Covered	Non covered
Archaea	Crenarchaeota	Thermoprotei	Thermoproteales	Thermoproteaceae	Vulcanisaeta	distributa DSM 14429	Covered	Non covered	Non covered	Non covered	Non covered	Non covered
