# Supplementary material for: In silico evaluation and selection of the best 16S rRNA gene primers for use in next-generation sequencing to detect oral bacteria and archaea
Source: Microbiome. 2023 Mar 23;11:58. doi: 10.1186/s40168-023-01481-6 (PMC10035280; doi:10.1186/s40168-023-01481-6)
Supplement: Supplementary file 21 — Additional file 20: Oral-bacteria species non covered by KP_F078-OP_R010, KP_F047-KP_R035, and OP_F009-OP_R029; and oral-archaea species non covered by KP_F078-OP_R010. [file 40168_2023_1481_MOESM20_ESM.xlsx]

## Sheet: Title. Abbreviations
Additional table 39. Oral bacterial species non covered by KP_F078-OP_R010.
Additional table 40. Oral archaeal species non covered by KP_F078-OP_R010.
Additional table 41. Bacterial species non covered by KP_F047-KP_R035.
Additional table 42. Bacterial species non covered by OP_F009-OP_R029.
Species_id	Species identifier in the 16S rRNA gene sequences database

## Sheet: Additional_table_39
Species_id	Taxonomy
SP00568	Bacteria;Actinobacteria;Actinobacteria;Actinomycetales;Actinomycetaceae;Actinomyces;oricola
SP00167	Bacteria;Actinobacteria;Actinobacteria;Micrococcales;Microbacteriaceae;Microbacterium;flavescens
SP00166	Bacteria;Actinobacteria;Actinobacteria;Micrococcales;Microbacteriaceae;Microbacterium;ginsengisoli
SP00172	Bacteria;Actinobacteria;Actinobacteria;Propionibacteriales;Propionibacteriaceae;Acidipropionibacterium;acidifaciens
SP00431	Bacteria;Actinobacteria;Actinobacteria;Propionibacteriales;Propionibacteriaceae;Cutibacterium;acnes
SP00448	Bacteria;Actinobacteria;Actinobacteria;Propionibacteriales;Propionibacteriaceae;Cutibacterium;avidum
SP00104	Bacteria;Actinobacteria;Actinobacteria;Propionibacteriales;Propionibacteriaceae;Cutibacterium;granulosum
SP00174	Bacteria;Actinobacteria;Actinobacteria;Propionibacteriales;Propionibacteriaceae;Cutibacterium;sp.HMT193
SP00734	Bacteria;Actinobacteria;Actinobacteria;Propionibacteriales;Propionibacteriaceae;Propionibacteriaceae [G-1];bacterium_HMT915
SP00173	Bacteria;Actinobacteria;Actinobacteria;Propionibacteriales;Propionibacteriaceae;Propionibacteriaceae [G-2];bacterium_HMT192
SP00589	Bacteria;Actinobacteria;Actinobacteria;Propionibacteriales;Propionibacteriaceae;Pseudopropionibacterium;propionicum
SP00175	Bacteria;Actinobacteria;Actinobacteria;Propionibacteriales;Propionibacteriaceae;Pseudopropionibacterium;sp.HMT194
SP00718	Bacteria;Bacteroidetes;Bacteroidetes [C-1];Bacteroidetes [O-1];Bacteroidetes [F-1];Bacteroidetes [G-3];bacterium_HMT899
SP00417	Bacteria;Bacteroidetes;Bacteroidetes [C-1];Bacteroidetes [O-1];Bacteroidetes [F-1];Bacteroidetes [G-4];bacterium_HMT509
SP00584	Bacteria;Chlamydiae;Chlamydiia;Chlamydiales;Chlamydiaceae;Chlamydophila;pneumoniae
SP00375	Bacteria;Chloroflexi;Anaerolineae;Anaerolineales;Anaerolineaceae;Anaerolineae [G-1];bacterium_HMT439
SP00373	Bacteria;Firmicutes;Clostridia;Clostridiales;Syntrophomonadaceae [VIII];Syntrophomonadaceae [VIII][G-1];bacterium_HMT435
SP00502	Bacteria;Firmicutes;Mollicutes;Mycoplasmatales;Mycoplasmataceae;Mycoplasma;genitalium
SP00583	Bacteria;Firmicutes;Mollicutes;Mycoplasmatales;Mycoplasmataceae;Mycoplasma;pneumoniae
SP00319	Bacteria;Saccharibacteria (TM7);Saccharibacteria (TM7) [C-1];Saccharibacteria (TM7) [O-1];Saccharibacteria (TM7) [F-1];Saccharibacteria (TM7) [G-1];bacterium_HMT346
SP00320	Bacteria;Saccharibacteria (TM7);Saccharibacteria (TM7) [C-1];Saccharibacteria (TM7) [O-1];Saccharibacteria (TM7) [F-1];Saccharibacteria (TM7) [G-1];bacterium_HMT347
SP00321	Bacteria;Saccharibacteria (TM7);Saccharibacteria (TM7) [C-1];Saccharibacteria (TM7) [O-1];Saccharibacteria (TM7) [F-1];Saccharibacteria (TM7) [G-1];bacterium_HMT348
SP00322	Bacteria;Saccharibacteria (TM7);Saccharibacteria (TM7) [C-1];Saccharibacteria (TM7) [O-1];Saccharibacteria (TM7) [F-1];Saccharibacteria (TM7) [G-1];bacterium_HMT349
SP00325	Bacteria;Saccharibacteria (TM7);Saccharibacteria (TM7) [C-1];Saccharibacteria (TM7) [O-1];Saccharibacteria (TM7) [F-1];Saccharibacteria (TM7) [G-1];bacterium_HMT352
SP00402	Bacteria;Saccharibacteria (TM7);Saccharibacteria (TM7) [C-1];Saccharibacteria (TM7) [O-1];Saccharibacteria (TM7) [F-1];Saccharibacteria (TM7) [G-1];bacterium_HMT488
SP00688	Bacteria;Saccharibacteria (TM7);Saccharibacteria (TM7) [C-1];Saccharibacteria (TM7) [O-1];Saccharibacteria (TM7) [F-1];Saccharibacteria (TM7) [G-1];bacterium_HMT869
SP00765	Bacteria;Saccharibacteria (TM7);Saccharibacteria (TM7) [C-1];Saccharibacteria (TM7) [O-1];Saccharibacteria (TM7) [F-1];Saccharibacteria (TM7) [G-1];bacterium_HMT952
SP00323	Bacteria;Saccharibacteria (TM7);Saccharibacteria (TM7) [C-1];Saccharibacteria (TM7) [O-1];Saccharibacteria (TM7) [F-1];Saccharibacteria (TM7) [G-2];bacterium_HMT350
SP00324	Bacteria;Saccharibacteria (TM7);Saccharibacteria (TM7) [C-1];Saccharibacteria (TM7) [O-1];Saccharibacteria (TM7) [F-1];Saccharibacteria (TM7) [G-3];bacterium_HMT351
SP00327	Bacteria;Saccharibacteria (TM7);Saccharibacteria (TM7) [C-1];Saccharibacteria (TM7) [O-1];Saccharibacteria (TM7) [F-1];Saccharibacteria (TM7) [G-4];bacterium_HMT355
SP00689	Bacteria;Saccharibacteria (TM7);Saccharibacteria (TM7) [C-1];Saccharibacteria (TM7) [O-1];Saccharibacteria (TM7) [F-1];Saccharibacteria (TM7) [G-6];bacterium_HMT870
SP00767	Bacteria;Saccharibacteria (TM7);Saccharibacteria (TM7) [C-1];Saccharibacteria (TM7) [O-1];Saccharibacteria (TM7) [F-1];Saccharibacteria (TM7) [G-7];bacterium_HMT954
SP00768	Bacteria;Saccharibacteria (TM7);Saccharibacteria (TM7) [C-1];Saccharibacteria (TM7) [O-1];Saccharibacteria (TM7) [F-1];Saccharibacteria (TM7) [G-8];bacterium_HMT955
SP00328	Bacteria;Saccharibacteria (TM7);Saccharibacteria (TM7) [C-1];Saccharibacteria (TM7) [O-1];Saccharibacteria (TM7) [F-2];Saccharibacteria (TM7) [G-5];bacterium_HMT356
SP00235	Bacteria;Spirochaetes;Spirochaetia;Spirochaetales;Spirochaetaceae;Treponema;sp.HMT258
SP00246	Bacteria;Spirochaetes;Spirochaetia;Spirochaetales;Spirochaetaceae;Treponema;sp.HMT270

## Sheet: Additional_table_40
Species_id	Taxonomy
SP00001	Archaea;Crenarchaeota;Thermoprotei;Desulfurococcales;Desulfurococcaceae;Aeropyrum;pernix
SP00004	Archaea;Euryarchaeota;Thermococci;Thermococcales;Thermococcaceae;Pyrococcus;horikoshii OT3
SP00007	Archaea;Crenarchaeota;Thermoprotei;Thermoproteales;Thermoproteaceae;Pyrobaculum;aerophilum str. IM2
SP00008	Archaea;Euryarchaeota;Methanopyri;Methanopyrales;Methanopyraceae;Methanopyrus;kandleri AV19
SP00014	Archaea;Crenarchaeota;Thermoprotei;Sulfolobales;Sulfolobaceae;Sulfolobus;acidocaldarius DSM 639
SP00022	Archaea;Crenarchaeota;Thermoprotei;Thermoproteales;Thermofilaceae;Thermofilum;pendens Hrk 5
SP00023	Archaea;Crenarchaeota;Thermoprotei;Desulfurococcales;Pyrodictiaceae;Hyperthermus;butylicus DSM 5456
SP00025	Archaea;Crenarchaeota;Thermoprotei;Desulfurococcales;Desulfurococcaceae;Staphylothermus;marinus F1
SP00028	Archaea;Crenarchaeota;Thermoprotei;Thermoproteales;Thermoproteaceae;Pyrobaculum;arsenaticum DSM 13514
SP00035	Archaea;Crenarchaeota;Thermoprotei;Desulfurococcales;Desulfurococcaceae;Ignicoccus;hospitalis KIN4/I
SP00037	Archaea;Thaumarchaeota;Unknown;Nitrosopumilales;Nitrosopumilaceae;Nitrosopumilus;maritimus SCM1
SP00038	Archaea;Euryarchaeota;Thermococci;Thermococcales;Thermococcaceae;Thermococcus;onnurineus NA1
SP00039	Archaea;Crenarchaeota;Thermoprotei;Desulfurococcales;Desulfurococcaceae;Desulfurococcus;amylolyticus 1221n
SP00042	Archaea;Crenarchaeota;Thermoprotei;Sulfolobales;Sulfolobaceae;Sulfolobus;islandicus M.14.25
SP00043	Archaea;Crenarchaeota;Thermoprotei;Sulfolobales;Sulfolobaceae;Sulfolobus;islandicus L.S.2.15
SP00044	Archaea;Crenarchaeota;Thermoprotei;Sulfolobales;Sulfolobaceae;Sulfolobus;islandicus Y.G.57.14
SP00045	Archaea;Crenarchaeota;Thermoprotei;Sulfolobales;Sulfolobaceae;Sulfolobus;islandicus Y.N.15.51
SP00046	Archaea;Crenarchaeota;Thermoprotei;Sulfolobales;Sulfolobaceae;Sulfolobus;islandicus M.16.27
SP00047	Archaea;Crenarchaeota;Thermoprotei;Sulfolobales;Sulfolobaceae;Sulfolobus;islandicus M.16.4
SP00048	Archaea;Euryarchaeota;Thermococci;Thermococcales;Thermococcaceae;Thermococcus;gammatolerans EJ3
SP00049	Archaea;Euryarchaeota;Thermococci;Thermococcales;Thermococcaceae;Thermococcus;sibiricus MM 739
SP00055	Archaea;Euryarchaeota;Archaeoglobi;Archaeoglobales;Archaeoglobaceae;Archaeoglobus;profundus DSM 5631
SP00057	Archaea;Crenarchaeota;Thermoprotei;Sulfolobales;Sulfolobaceae;Sulfolobus;islandicus L.D.8.5
SP00059	Archaea;Euryarchaeota;Archaeoglobi;Archaeoglobales;Archaeoglobaceae;Ferroglobus;placidus DSM 10642
SP00066	Archaea;Crenarchaeota;Thermoprotei;Desulfurococcales;Desulfurococcaceae;Staphylothermus;hellenicus DSM 12710
SP00070	Archaea;Crenarchaeota;Thermoprotei;Acidilobales;Acidilobaceae;Acidilobus;saccharovorans 345-15
SP00073	Archaea;Crenarchaeota;Thermoprotei;Thermoproteales;Thermoproteaceae;Vulcanisaeta;distributa DSM 14429
SP00076	Archaea;Euryarchaeota;Thermococci;Thermococcales;Thermococcaceae;Thermococcus;barophilus MP
SP00077	Archaea;Crenarchaeota;Thermoprotei;Desulfurococcales;Desulfurococcaceae;Desulfurococcus;mucosus DSM 2162
SP00079	Archaea;Crenarchaeota;Thermoprotei;Thermoproteales;Thermoproteaceae;Thermoproteus;uzoniensis 768-20
SP00080	Archaea;Euryarchaeota;Archaeoglobi;Archaeoglobales;Archaeoglobaceae;Archaeoglobus;veneficus SNP6
SP00082	Archaea;Crenarchaeota;Thermoprotei;Sulfolobales;Sulfolobaceae;Metallosphaera;cuprina Ar-4
SP00083	Archaea;Euryarchaeota;Thermococci;Thermococcales;Thermococcaceae;Pyrococcus;sp. NA2
SP00084	Archaea;Crenarchaeota;Thermoprotei;Sulfolobales;Sulfolobaceae;Acidianus;hospitalis W1
SP00090	Archaea;Euryarchaeota;Thermococci;Thermococcales;Thermococcaceae;Pyrococcus;yayanosii CH1
SP00092	Archaea;Euryarchaeota;Thermococci;Thermococcales;Thermococcaceae;Thermococcus;sp. 4557
SP00093	Archaea;Crenarchaeota;Thermoprotei;Desulfurococcales;Pyrodictiaceae;Pyrolobus;fumarii 1A
SP00095	Archaea;Crenarchaeota;Thermoprotei;Thermoproteales;Thermoproteaceae;Thermoproteus;tenax Kra 1
SP00096	Archaea;Crenarchaeota;Thermoprotei;Thermoproteales;Thermoproteaceae;Pyrobaculum;ferrireducens
SP00098	Archaea;Crenarchaeota;Thermoprotei;Sulfolobales;Sulfolobaceae;Sulfolobus;islandicus HVE10/4
SP00099	Archaea;Crenarchaeota;Thermoprotei;Sulfolobales;Sulfolobaceae;Sulfolobus;islandicus REY15A
SP00101	Archaea;Crenarchaeota;Thermoprotei;Fervidicoccales;Fervidicoccaceae;Fervidicoccus;fontis Kam940
SP00103	Archaea;Euryarchaeota;Thermococci;Thermococcales;Thermococcaceae;Pyrococcus;sp. ST04
SP00104	Archaea;Crenarchaeota;Thermoprotei;Desulfurococcales;Desulfurococcaceae;Thermogladius;calderae 1633
SP00105	Archaea;Crenarchaeota;Thermoprotei;Desulfurococcales;Desulfurococcaceae;Desulfurococcus;amylolyticus DSM 16532
SP00106	Archaea;Euryarchaeota;Thermococci;Thermococcales;Thermococcaceae;Thermococcus;cleftensis
SP00109	Archaea;Thaumarchaeota;Unknown;Nitrosopumilales;Nitrosopumilaceae;Nitrosopumilus;koreensis AR1
SP00110	Archaea;Thaumarchaeota;Unknown;Nitrosopumilales;Nitrosopumilaceae;Nitrosopumilus;sediminis
SP00111	Archaea;Thaumarchaeota;Nitrososphaeria;Nitrososphaerales;Nitrososphaeraceae;Nitrososphaera;gargensis Ga9.2
SP00112	Archaea;Crenarchaeota;Thermoprotei;Acidilobales;Caldisphaeraceae;Caldisphaera;lagunensis DSM 15908
SP00119	Archaea;Crenarchaeota;Thermoprotei;Sulfolobales;Sulfolobaceae;Sulfolobus;acidocaldarius N8
SP00120	Archaea;Crenarchaeota;Thermoprotei;Sulfolobales;Sulfolobaceae;Sulfolobus;acidocaldarius Ron12/I
SP00122	Archaea;Crenarchaeota;Thermoprotei;Sulfolobales;Sulfolobaceae;Sulfolobus;islandicus LAL14/1
SP00123	Archaea;Euryarchaeota;Archaeoglobi;Archaeoglobales;Archaeoglobaceae;Archaeoglobus;sulfaticallidus PM70-1
SP00128	Archaea;Euryarchaeota;Thermococci;Thermococcales;Thermococcaceae;Thermococcus;litoralis DSM 5473
SP00129	Archaea;Crenarchaeota;Thermoprotei;Desulfurococcales;Desulfurococcaceae;Aeropyrum;camini SY1 = JCM 12091
SP00131	Archaea;Crenarchaeota;Thermoprotei;Desulfurococcales;Desulfurococcaceae;Ignicoccus;hospitalis
SP00134	Archaea;Euryarchaeota;Thermococci;Thermococcales;Thermococcaceae;Palaeococcus;pacificus DY20341
SP00136	Archaea;Euryarchaeota;Thermococci;Thermococcales;Thermococcaceae;Thermococcus;paralvinellae
SP00139	Archaea;Thaumarchaeota;Nitrososphaeria;Nitrososphaerales;Nitrososphaeraceae;Nitrososphaera;evergladensis SR1
SP00140	Archaea;Thaumarchaeota;Nitrososphaeria;Nitrososphaerales;Nitrososphaeraceae;Nitrososphaera;viennensis EN76
SP00143	Archaea;Euryarchaeota;Thermococci;Thermococcales;Thermococcaceae;Thermococcus;eurythermalis
SP00169	Archaea;Thaumarchaeota;Unknown;Nitrosopumilales;Nitrosopumilaceae;Nitrosopumilus;piranensis
SP00171	Archaea;Euryarchaeota;Thermococci;Thermococcales;Thermococcaceae;Thermococcus;barophilus
SP00174	Archaea;Crenarchaeota;Thermoprotei;Sulfolobales;Sulfolobaceae;Sulfolobus;acidocaldarius
SP00183	Archaea;Crenarchaeota;Nitrososphaeria;Nitrososphaerales;Nitrosopumilaceae;Nitrosoarchaeum;limnia
SP00186	Archaea;Euryarchaeota;Thermoplasmata;Methanomassiliicoccales;Candidatus Methanomethylophilaceae;Candidatus Methanomethylophilus;alvus Mx1201
SP00188	Archaea;Euryarchaeota;Thermoplasmata;Methanomassiliicoccales;Candidatus Methanomethylophilaceae;Candidatus Methanomethylophilus;alvus
SP00189	Archaea;Nanoarchaeota;Unknown;Nanoarchaeales;Nanoarchaeaceae;Nanoarchaeum;equitans
SP00190	Archaea;Crenarchaeota;Thermoprotei;Desulfurococcales;Desulfurococcaceae;Ignisphaera;aggregans DSM 17230
SP00192	Archaea;Crenarchaeota;Thermoprotei;Thermoproteales;Thermoproteaceae;Pyrobaculum;oguniense TE7
SP00193	Archaea;Thaumarchaeota;Unknown;Cenarchaeales;Cenarchaeaceae;Cenarchaeum;symbiosum A

## Sheet: Additional_table_41
Species_id	Taxonomy
SP00707	Bacteria;Actinobacteria;Actinobacteria;Actinomycetales;Actinomycetaceae;Actinomyces;dentalis
SP00523	Bacteria;Actinobacteria;Actinobacteria;Actinomycetales;Actinomycetaceae;Actinomyces;israelii
SP00670	Bacteria;Actinobacteria;Actinobacteria;Actinomycetales;Actinomycetaceae;Actinomyces;johnsonii
SP00363	Bacteria;Actinobacteria;Actinobacteria;Actinomycetales;Actinomycetaceae;Actinomyces;sp.HMT414
SP00378	Bacteria;Actinobacteria;Actinobacteria;Actinomycetales;Actinomycetaceae;Actinomyces;sp.HMT448
SP00428	Bacteria;Actinobacteria;Actinobacteria;Actinomycetales;Actinomycetaceae;Actinomyces;sp.HMT525
SP00715	Bacteria;Actinobacteria;Actinobacteria;Actinomycetales;Actinomycetaceae;Actinomyces;sp.HMT896
SP00716	Bacteria;Actinobacteria;Actinobacteria;Actinomycetales;Actinomycetaceae;Actinomyces;sp.HMT897
SP00167	Bacteria;Actinobacteria;Actinobacteria;Micrococcales;Microbacteriaceae;Microbacterium;flavescens
SP00166	Bacteria;Actinobacteria;Actinobacteria;Micrococcales;Microbacteriaceae;Microbacterium;ginsengisoli
SP00172	Bacteria;Actinobacteria;Actinobacteria;Propionibacteriales;Propionibacteriaceae;Acidipropionibacterium;acidifaciens
SP00431	Bacteria;Actinobacteria;Actinobacteria;Propionibacteriales;Propionibacteriaceae;Cutibacterium;acnes
SP00448	Bacteria;Actinobacteria;Actinobacteria;Propionibacteriales;Propionibacteriaceae;Cutibacterium;avidum
SP00104	Bacteria;Actinobacteria;Actinobacteria;Propionibacteriales;Propionibacteriaceae;Cutibacterium;granulosum
SP00174	Bacteria;Actinobacteria;Actinobacteria;Propionibacteriales;Propionibacteriaceae;Cutibacterium;sp.HMT193
SP00734	Bacteria;Actinobacteria;Actinobacteria;Propionibacteriales;Propionibacteriaceae;Propionibacteriaceae [G-1];bacterium_HMT915
SP00173	Bacteria;Actinobacteria;Actinobacteria;Propionibacteriales;Propionibacteriaceae;Propionibacteriaceae [G-2];bacterium_HMT192
SP00589	Bacteria;Actinobacteria;Actinobacteria;Propionibacteriales;Propionibacteriaceae;Pseudopropionibacterium;propionicum
SP00175	Bacteria;Actinobacteria;Actinobacteria;Propionibacteriales;Propionibacteriaceae;Pseudopropionibacterium;sp.HMT194
SP00718	Bacteria;Bacteroidetes;Bacteroidetes [C-1];Bacteroidetes [O-1];Bacteroidetes [F-1];Bacteroidetes [G-3];bacterium_HMT899
SP00417	Bacteria;Bacteroidetes;Bacteroidetes [C-1];Bacteroidetes [O-1];Bacteroidetes [F-1];Bacteroidetes [G-4];bacterium_HMT509
SP00307	Bacteria;Bacteroidetes;Flavobacteriia;Flavobacteriales;Flavobacteriaceae;Capnocytophaga;sp.HMT334
SP00375	Bacteria;Chloroflexi;Anaerolineae;Anaerolineales;Anaerolineaceae;Anaerolineae [G-1];bacterium_HMT439
SP00641	Bacteria;Firmicutes;Bacilli;Lactobacillales;Lactobacillaceae;Lactobacillus;reuteri_clade_818
SP00662	Bacteria;Firmicutes;Clostridia;Clostridiales;Peptoniphilaceae;Peptoniphilus;indolicus
SP00481	Bacteria;Firmicutes;Clostridia;Clostridiales;Peptostreptococcaceae [XI];Mogibacterium;diversum
SP00556	Bacteria;Firmicutes;Clostridia;Clostridiales;Peptostreptococcaceae [XI];Mogibacterium;neglectum
SP00591	Bacteria;Firmicutes;Clostridia;Clostridiales;Peptostreptococcaceae [XI];Mogibacterium;pumilum
SP00039	Bacteria;Firmicutes;Clostridia;Clostridiales;Peptostreptococcaceae [XI];Mogibacterium;timidum
SP00008	Bacteria;Firmicutes;Clostridia;Clostridiales;Peptostreptococcaceae [XI];Mogibacterium;vescum
SP00406	Bacteria;Firmicutes;Clostridia;Clostridiales;Peptostreptococcaceae [XI];Peptostreptococcaceae [XI][G-3];bacterium_HMT495
SP00463	Bacteria;Firmicutes;Erysipelotrichia;Erysipelotrichales;Erysipelotrichaceae;Eggerthia;catenaformis
SP00723	Bacteria;Firmicutes;Erysipelotrichia;Erysipelotrichales;Erysipelotrichaceae;Erysipelotrichaceae [G-1];bacterium_HMT904
SP00667	Bacteria;Fusobacteria;Fusobacteriia;Fusobacteriales;Leptotrichiaceae;Leptotrichia;goodfellowii
SP00199	Bacteria;Fusobacteria;Fusobacteriia;Fusobacteriales;Leptotrichiaceae;Leptotrichia;sp.HMT219
SP00200	Bacteria;Fusobacteria;Fusobacteriia;Fusobacteriales;Leptotrichiaceae;Leptotrichia;sp.HMT221
SP00563	Bacteria;Proteobacteria;Deltaproteobacteria;Desulfovibrionales;Desulfomicrobiaceae;Desulfomicrobium;orale
SP00037	Bacteria;Proteobacteria;Deltaproteobacteria;Desulfovibrionales;Desulfovibrionaceae;Desulfovibrio;sp.HMT040
SP00321	Bacteria;Saccharibacteria (TM7);Saccharibacteria (TM7) [C-1];Saccharibacteria (TM7) [O-1];Saccharibacteria (TM7) [F-1];Saccharibacteria (TM7) [G-1];bacterium_HMT348
SP00527	Bacteria;Spirochaetes;Spirochaetia;Spirochaetales;Spirochaetaceae;Treponema;lecithinolyticum
SP00536	Bacteria;Spirochaetes;Spirochaetia;Spirochaetales;Spirochaetaceae;Treponema;maltophilum
SP00235	Bacteria;Spirochaetes;Spirochaetia;Spirochaetales;Spirochaetaceae;Treponema;sp.HMT258
SP00237	Bacteria;Spirochaetes;Spirochaetia;Spirochaetales;Spirochaetaceae;Treponema;sp.HMT260
SP00246	Bacteria;Spirochaetes;Spirochaetia;Spirochaetales;Spirochaetaceae;Treponema;sp.HMT270
SP00403	Bacteria;Spirochaetes;Spirochaetia;Spirochaetales;Spirochaetaceae;Treponema;sp.HMT490

## Sheet: Additional_table_42
Species_id	Taxonomy
SP00318	Bacteria;Absconditabacteria (SR1);Absconditabacteria (SR1) [C-1];Absconditabacteria (SR1) [O-1];Absconditabacteria (SR1) [F-1];Absconditabacteria (SR1) [G-1];bacterium_HMT345
SP00694	Bacteria;Absconditabacteria (SR1);Absconditabacteria (SR1) [C-1];Absconditabacteria (SR1) [O-1];Absconditabacteria (SR1) [F-1];Absconditabacteria (SR1) [G-1];bacterium_HMT875
SP00707	Bacteria;Actinobacteria;Actinobacteria;Actinomycetales;Actinomycetaceae;Actinomyces;dentalis
SP00504	Bacteria;Actinobacteria;Actinobacteria;Actinomycetales;Actinomycetaceae;Actinomyces;gerencseriae
SP00523	Bacteria;Actinobacteria;Actinobacteria;Actinomycetales;Actinomycetaceae;Actinomyces;israelii
SP00670	Bacteria;Actinobacteria;Actinobacteria;Actinomycetales;Actinomycetaceae;Actinomyces;johnsonii
SP00363	Bacteria;Actinobacteria;Actinobacteria;Actinomycetales;Actinomycetaceae;Actinomyces;sp.HMT414
SP00378	Bacteria;Actinobacteria;Actinobacteria;Actinomycetales;Actinomycetaceae;Actinomyces;sp.HMT448
SP00428	Bacteria;Actinobacteria;Actinobacteria;Actinomycetales;Actinomycetaceae;Actinomyces;sp.HMT525
SP00715	Bacteria;Actinobacteria;Actinobacteria;Actinomycetales;Actinomycetaceae;Actinomyces;sp.HMT896
SP00716	Bacteria;Actinobacteria;Actinobacteria;Actinomycetales;Actinomycetaceae;Actinomyces;sp.HMT897
SP00160	Bacteria;Actinobacteria;Actinobacteria;Actinomycetales;Actinomycetaceae;Actinomyces;timonensis
SP00652	Bacteria;Actinobacteria;Actinobacteria;Actinomycetales;Actinomycetaceae;Mobiluncus;mulieris
SP00359	Bacteria;Actinobacteria;Actinobacteria;Bifidobacteriales;Bifidobacteriaceae;Bifidobacteriaceae [G-2];bacterium_HMT407
SP00167	Bacteria;Actinobacteria;Actinobacteria;Micrococcales;Microbacteriaceae;Microbacterium;flavescens
SP00166	Bacteria;Actinobacteria;Actinobacteria;Micrococcales;Microbacteriaceae;Microbacterium;ginsengisoli
SP00172	Bacteria;Actinobacteria;Actinobacteria;Propionibacteriales;Propionibacteriaceae;Acidipropionibacterium;acidifaciens
SP00431	Bacteria;Actinobacteria;Actinobacteria;Propionibacteriales;Propionibacteriaceae;Cutibacterium;acnes
SP00448	Bacteria;Actinobacteria;Actinobacteria;Propionibacteriales;Propionibacteriaceae;Cutibacterium;avidum
SP00104	Bacteria;Actinobacteria;Actinobacteria;Propionibacteriales;Propionibacteriaceae;Cutibacterium;granulosum
SP00174	Bacteria;Actinobacteria;Actinobacteria;Propionibacteriales;Propionibacteriaceae;Cutibacterium;sp.HMT193
SP00734	Bacteria;Actinobacteria;Actinobacteria;Propionibacteriales;Propionibacteriaceae;Propionibacteriaceae [G-1];bacterium_HMT915
SP00173	Bacteria;Actinobacteria;Actinobacteria;Propionibacteriales;Propionibacteriaceae;Propionibacteriaceae [G-2];bacterium_HMT192
SP00589	Bacteria;Actinobacteria;Actinobacteria;Propionibacteriales;Propionibacteriaceae;Pseudopropionibacterium;propionicum
SP00175	Bacteria;Actinobacteria;Actinobacteria;Propionibacteriales;Propionibacteriaceae;Pseudopropionibacterium;sp.HMT194
SP00256	Bacteria;Bacteroidetes;Bacteroidetes [C-1];Bacteroidetes [O-1];Bacteroidetes [F-1];Bacteroidetes [G-3];bacterium_HMT280
SP00257	Bacteria;Bacteroidetes;Bacteroidetes [C-1];Bacteroidetes [O-1];Bacteroidetes [F-1];Bacteroidetes [G-3];bacterium_HMT281
SP00336	Bacteria;Bacteroidetes;Bacteroidetes [C-1];Bacteroidetes [O-1];Bacteroidetes [F-1];Bacteroidetes [G-3];bacterium_HMT365
SP00374	Bacteria;Bacteroidetes;Bacteroidetes [C-1];Bacteroidetes [O-1];Bacteroidetes [F-1];Bacteroidetes [G-3];bacterium_HMT436
SP00412	Bacteria;Bacteroidetes;Bacteroidetes [C-1];Bacteroidetes [O-1];Bacteroidetes [F-1];Bacteroidetes [G-3];bacterium_HMT503
SP00718	Bacteria;Bacteroidetes;Bacteroidetes [C-1];Bacteroidetes [O-1];Bacteroidetes [F-1];Bacteroidetes [G-3];bacterium_HMT899
SP00417	Bacteria;Bacteroidetes;Bacteroidetes [C-1];Bacteroidetes [O-1];Bacteroidetes [F-1];Bacteroidetes [G-4];bacterium_HMT509
SP00730	Bacteria;Bacteroidetes;Bacteroidetes [C-1];Bacteroidetes [O-1];Bacteroidetes [F-1];Bacteroidetes [G-7];bacterium_HMT911
SP00422	Bacteria;Bacteroidetes;Bacteroidetes [C-2];Bacteroidetes [O-2];Bacteroidetes [F-2];Bacteroidetes [G-6];bacterium_HMT516
SP00511	Bacteria;Bacteroidetes;Bacteroidia;Bacteroidales;Bacteroidaceae;Bacteroides;heparinolyticus
SP00386	Bacteria;Bacteroidetes;Bacteroidia;Bacteroidales;Bacteroidaceae;Bacteroides;zoogleoformans
SP00445	Bacteria;Bacteroidetes;Bacteroidia;Bacteroidales;Porphyromonadaceae;Porphyromonas;asaccharolytica
SP00249	Bacteria;Bacteroidetes;Bacteroidia;Bacteroidales;Porphyromonadaceae;Porphyromonas;endodontalis
SP00505	Bacteria;Bacteroidetes;Bacteroidia;Bacteroidales;Porphyromonadaceae;Porphyromonas;gingivalis
SP00261	Bacteria;Bacteroidetes;Bacteroidia;Bacteroidales;Porphyromonadaceae;Porphyromonas;sp.HMT285
SP00618	Bacteria;Bacteroidetes;Bacteroidia;Bacteroidales;Porphyromonadaceae;Porphyromonas;uenonis
SP00499	Bacteria;Bacteroidetes;Bacteroidia;Bacteroidales;Porphyromonadaceae;Tannerella;forsythia
SP00262	Bacteria;Bacteroidetes;Bacteroidia;Bacteroidales;Porphyromonadaceae;Tannerella;sp.HMT286
SP00632	Bacteria;Bacteroidetes;Bacteroidia;Bacteroidales;Porphyromonadaceae;Tannerella;sp.HMT808
SP00735	Bacteria;Bacteroidetes;Bacteroidia;Bacteroidales;Porphyromonadaceae;Tannerella;sp.HMT916
SP00345	Bacteria;Bacteroidetes;Bacteroidia;Bacteroidales;Prevotellaceae;Prevotella;micans
SP00293	Bacteria;Bacteroidetes;Chitinophagia;Chitinophagales;Chitinophagaceae;Flavitalea;sp.HMT320
SP00238	Bacteria;Bacteroidetes;Chitinophagia;Chitinophagales;Chitinophagaceae;Segetibacter;aerophilus
SP00584	Bacteria;Chlamydiae;Chlamydiia;Chlamydiales;Chlamydiaceae;Chlamydophila;pneumoniae
SP00375	Bacteria;Chloroflexi;Anaerolineae;Anaerolineales;Anaerolineaceae;Anaerolineae [G-1];bacterium_HMT439
SP00070	Bacteria;Firmicutes;Clostridia;Clostridiales;Lachnospiraceae [XIV];Butyrivibrio;sp.HMT080
SP00076	Bacteria;Firmicutes;Clostridia;Clostridiales;Lachnospiraceae [XIV];Lachnospiraceae [G-7];bacterium_HMT086
SP00145	Bacteria;Firmicutes;Clostridia;Clostridiales;Lachnospiraceae [XIV];Lachnospiraceae [G-7];bacterium_HMT163
SP00103	Bacteria;Firmicutes;Clostridia;Clostridiales;Peptoniphilaceae;Peptoniphilaceae [G-1];bacterium_HMT113
SP00071	Bacteria;Firmicutes;Clostridia;Clostridiales;Peptostreptococcaceae [XI];Peptostreptococcaceae [XI][G-7];bacterium_HMT081
SP00741	Bacteria;Firmicutes;Clostridia;Clostridiales;Peptostreptococcaceae [XI];Peptostreptococcaceae [XI][G-7];bacterium_HMT922
SP00096	Bacteria;Firmicutes;Clostridia;Clostridiales;Peptostreptococcaceae [XI];Peptostreptococcaceae [XI][G-7];yurii_subsp.schtitka
SP00344	Bacteria;Firmicutes;Clostridia;Clostridiales;Peptostreptococcaceae [XI];Peptostreptococcaceae [XI][G-7];yurii_subspp._yurii_&_margaretiae
SP00413	Bacteria;Firmicutes;Mollicutes;Mollicutes [O-1];Mollicutes [F-1];Mollicutes [G-1];bacterium_HMT504
SP00725	Bacteria;Firmicutes;Mollicutes;Mollicutes [O-2];Mollicutes [F-2];Mollicutes [G-2];bacterium_HMT906
SP00502	Bacteria;Firmicutes;Mollicutes;Mycoplasmatales;Mycoplasmataceae;Mycoplasma;genitalium
SP00583	Bacteria;Firmicutes;Mollicutes;Mycoplasmatales;Mycoplasmataceae;Mycoplasma;pneumoniae
SP00690	Bacteria;Gracilibacteria (GN02);Gracilibacteria (GN02) [C-1];Gracilibacteria (GN02) [O-1];Gracilibacteria (GN02) [F-1];Gracilibacteria (GN02) [G-1];bacterium_HMT871
SP00691	Bacteria;Gracilibacteria (GN02);Gracilibacteria (GN02) [C-1];Gracilibacteria (GN02) [O-1];Gracilibacteria (GN02) [F-1];Gracilibacteria (GN02) [G-1];bacterium_HMT872
SP00692	Bacteria;Gracilibacteria (GN02);Gracilibacteria (GN02) [C-2];Gracilibacteria (GN02) [O-2];Gracilibacteria (GN02) [F-2];Gracilibacteria (GN02) [G-2];bacterium_HMT873
SP00289	Bacteria;Proteobacteria;Alphaproteobacteria;Rhodobacterales;Rhodobacteraceae;Haematobacter;missouriensis
SP00094	Bacteria;Proteobacteria;Alphaproteobacteria;Rhodobacterales;Rhodobacteraceae;Paracoccus;yeei
SP00472	Bacteria;Proteobacteria;Epsilonproteobacteria;Campylobacterales;Campylobacteraceae;Campylobacter;curvus
SP00508	Bacteria;Proteobacteria;Epsilonproteobacteria;Campylobacterales;Campylobacteraceae;Campylobacter;gracilis
SP00596	Bacteria;Proteobacteria;Epsilonproteobacteria;Campylobacterales;Campylobacteraceae;Campylobacter;rectus
SP00607	Bacteria;Proteobacteria;Epsilonproteobacteria;Campylobacterales;Campylobacteraceae;Campylobacter;showae
SP00040	Bacteria;Proteobacteria;Epsilonproteobacteria;Campylobacterales;Campylobacteraceae;Campylobacter;sp.HMT044
SP00613	Bacteria;Proteobacteria;Epsilonproteobacteria;Campylobacterales;Campylobacteraceae;Campylobacter;sputorum
SP00664	Bacteria;Proteobacteria;Epsilonproteobacteria;Campylobacterales;Campylobacteraceae;Campylobacter;ureolyticus
SP00319	Bacteria;Saccharibacteria (TM7);Saccharibacteria (TM7) [C-1];Saccharibacteria (TM7) [O-1];Saccharibacteria (TM7) [F-1];Saccharibacteria (TM7) [G-1];bacterium_HMT346
SP00320	Bacteria;Saccharibacteria (TM7);Saccharibacteria (TM7) [C-1];Saccharibacteria (TM7) [O-1];Saccharibacteria (TM7) [F-1];Saccharibacteria (TM7) [G-1];bacterium_HMT347
SP00321	Bacteria;Saccharibacteria (TM7);Saccharibacteria (TM7) [C-1];Saccharibacteria (TM7) [O-1];Saccharibacteria (TM7) [F-1];Saccharibacteria (TM7) [G-1];bacterium_HMT348
SP00322	Bacteria;Saccharibacteria (TM7);Saccharibacteria (TM7) [C-1];Saccharibacteria (TM7) [O-1];Saccharibacteria (TM7) [F-1];Saccharibacteria (TM7) [G-1];bacterium_HMT349
SP00325	Bacteria;Saccharibacteria (TM7);Saccharibacteria (TM7) [C-1];Saccharibacteria (TM7) [O-1];Saccharibacteria (TM7) [F-1];Saccharibacteria (TM7) [G-1];bacterium_HMT352
SP00402	Bacteria;Saccharibacteria (TM7);Saccharibacteria (TM7) [C-1];Saccharibacteria (TM7) [O-1];Saccharibacteria (TM7) [F-1];Saccharibacteria (TM7) [G-1];bacterium_HMT488
SP00688	Bacteria;Saccharibacteria (TM7);Saccharibacteria (TM7) [C-1];Saccharibacteria (TM7) [O-1];Saccharibacteria (TM7) [F-1];Saccharibacteria (TM7) [G-1];bacterium_HMT869
SP00765	Bacteria;Saccharibacteria (TM7);Saccharibacteria (TM7) [C-1];Saccharibacteria (TM7) [O-1];Saccharibacteria (TM7) [F-1];Saccharibacteria (TM7) [G-1];bacterium_HMT952
SP00324	Bacteria;Saccharibacteria (TM7);Saccharibacteria (TM7) [C-1];Saccharibacteria (TM7) [O-1];Saccharibacteria (TM7) [F-1];Saccharibacteria (TM7) [G-3];bacterium_HMT351
SP00327	Bacteria;Saccharibacteria (TM7);Saccharibacteria (TM7) [C-1];Saccharibacteria (TM7) [O-1];Saccharibacteria (TM7) [F-1];Saccharibacteria (TM7) [G-4];bacterium_HMT355
SP00767	Bacteria;Saccharibacteria (TM7);Saccharibacteria (TM7) [C-1];Saccharibacteria (TM7) [O-1];Saccharibacteria (TM7) [F-1];Saccharibacteria (TM7) [G-7];bacterium_HMT954
SP00768	Bacteria;Saccharibacteria (TM7);Saccharibacteria (TM7) [C-1];Saccharibacteria (TM7) [O-1];Saccharibacteria (TM7) [F-1];Saccharibacteria (TM7) [G-8];bacterium_HMT955
SP00328	Bacteria;Saccharibacteria (TM7);Saccharibacteria (TM7) [C-1];Saccharibacteria (TM7) [O-1];Saccharibacteria (TM7) [F-2];Saccharibacteria (TM7) [G-5];bacterium_HMT356
SP00235	Bacteria;Spirochaetes;Spirochaetia;Spirochaetales;Spirochaetaceae;Treponema;sp.HMT258
SP00246	Bacteria;Spirochaetes;Spirochaetia;Spirochaetales;Spirochaetaceae;Treponema;sp.HMT270
SP00416	Bacteria;Spirochaetes;Spirochaetia;Spirochaetales;Spirochaetaceae;Treponema;sp.HMT508
